# Supplementary material for: High-intensity training induces non-stoichiometric changes in the mitochondrial proteome of human skeletal muscle without reorganisation of respiratory chain content
Source: Nat Commun. 2021 Dec 3;12:7056. doi: 10.1038/s41467-021-27153-3 (PMC8642543; doi:10.1038/s41467-021-27153-3)
Supplement: Supplementary file 4 — Supplementary Data 1 [file 41467_2021_27153_MOESM4_ESM.xlsx]

## Sheet: LEGEND
NCBI Gene ID	Gene ID corresponding to NCBI database
ENSEMBL	Gene ID corresponding to Ensembl database
Protein Name	Protein Name
Gene Name	Gene Name
CI	Categorical column specifying if the entry is a complex I subunit
CII	Categorical column specifying if the entry is a complex II subunit
CIII	Categorical column specifying if the entry is a complex III subunit
CIV	Categorical column specifying if the entry is a complex IV subunit
CV	Categorical column specifying if the entry is a complex V subunit
mtRibo	Categorical column specifying if the entry is a mitoribosome subunit
IMPI Evidence	Categorical column specifying if the entry is present in the IMPI Database and identified experimentally within the database as a known mitochondrial protein.
MICOS	Categorical column specifying if the entry is described as involved in the MICOS pathway - See Methods
TCA Cycle	Categorical column specifying if the entry is described as involved in the TCA cycle pathway - See Methods
SLC25A	Categorical column specifying if the entry is described as involved in the SLC25A carrier pathway - See Methods
Assembly	Categorical column specifying if the entry is described as involved in the OXPHOS assembly pathway - See Methods
Raw RNAseq Counts:	Columns B to U = participant (P) data
Zscore Categorical RNAseq data:	Columns E to X = participant (P) data

## Sheet: Raw RNAseq Counts
NCBI Gene ID	P03_BL	P03_PN	P03_PH	P03_PR	P04_BL	P04_PN	P04_PH	P04_PR	P06_BL	P06_PN	P06_PH	P06_PR	P07_BL	P07_PN	P07_PH	P07_PR	P09_BL	P09_PN	P09_PH	P09_PR
1	21	12	16	14	14	8	24	14	15	11	22	13	5	10	10	8	15	17	21	20
10	0	0	0	0	0	0	2	0	0	0	1	0	0	0	1	0	0	0	0	0
100	164	159	336	276	148	144	321	261	168	122	197	160	92	111	279	197	182	218	191	200
1000	13	6	6	7	3	0	2	1	0	1	1	0	2	5	8	4	2	0	1	13
10000	579	521	646	631	426	301	697	361	265	229	484	392	358	334	706	463	322	345	366	360
100008587	0	0	0	0	0	0	0	0	0	0	0	0	0	0	0	0	0	0	0	0
100008588	0	0	0	0	0	0	0	0	0	0	0	0	0	0	0	0	0	0	0	0
100008589	0	0	0	0	0	0	0	0	0	0	0	0	0	0	0	0	0	0	0	0
100009613	0	0	0	0	0	0	0	0	0	0	0	0	0	0	0	0	0	0	0	0
100009676	29	25	21	39	26	17	26	40	31	13	33	21	11	21	17	23	19	19	29	38
10001	436	307	315	355	421	305	333	330	366	267	336	349	360	317	450	295	316	261	262	277
10002	1	0	1	0	0	0	0	0	0	0	1	0	0	0	0	0	1	0	0	1
10003	56	34	65	69	33	45	80	34	25	41	41	45	17	32	47	34	28	45	39	21
100033413	3	2	1	3	0	0	0	2	0	0	1	1	0	0	1	0	0	0	0	0
100033414	6	3	4	1	1	0	0	0	0	0	3	0	0	3	0	0	1	1	0	0
100033415	0	0	0	0	0	0	0	0	0	0	0	0	0	0	0	0	0	0	0	0
100033416	28	31	18	28	24	3	6	6	4	2	25	25	28	16	26	4	2	1	4	4
100033417	0	0	0	0	0	0	0	0	0	0	2	0	0	0	0	0	0	0	0	0
100033418	2	1	1	2	0	0	0	0	0	0	1	0	1	0	0	0	0	0	1	0
100033419	4	0	0	0	0	0	1	2	0	0	0	2	1	1	2	2	0	0	0	0
100033420	5	0	0	0	2	1	0	0	0	0	0	4	0	0	0	0	0	0	0	3
100033421	2	6	3	0	3	0	0	1	0	1	2	1	1	0	1	0	1	1	0	1
100033422	0	1	0	0	0	0	0	0	0	0	0	0	0	0	0	0	0	0	0	0
100033423	0	1	0	0	0	0	0	0	0	0	0	0	0	2	0	0	0	0	0	0
100033424	24	27	18	21	24	7	7	11	4	4	24	25	19	18	22	4	10	5	9	17
100033425	1	0	1	0	0	0	0	0	0	0	1	0	1	1	0	1	0	0	0	1
100033426	5	0	4	0	3	0	1	2	0	0	4	4	4	0	3	0	0	2	1	1
100033427	2	1	2	0	3	1	2	2	0	1	1	1	1	1	1	0	0	1	0	0
100033428	2	1	1	0	2	0	3	3	0	0	2	1	1	1	1	1	0	0	1	3
100033429	0	0	0	1	0	0	0	3	0	0	0	0	0	0	0	1	0	0	0	0
100033430	0	2	0	0	0	0	1	0	0	2	0	1	1	0	0	0	0	0	0	0
100033431	17	5	10	8	7	3	1	3	6	0	8	5	2	2	5	1	1	2	3	1
100033432	25	27	20	23	22	10	6	17	15	8	24	12	13	23	16	6	11	8	9	10
100033433	3	2	2	3	1	3	0	2	1	1	3	8	2	2	4	0	1	1	2	0
100033434	0	0	5	1	0	0	1	0	0	0	0	0	1	0	0	0	1	1	0	0
100033435	0	2	1	3	3	2	0	0	0	0	6	3	1	3	2	0	2	0	1	3
100033436	0	0	0	0	0	1	0	1	0	0	0	0	0	0	0	0	0	0	0	0
100033437	0	0	0	0	0	0	0	0	0	0	0	0	0	0	0	0	0	0	0	0
100033438	0	1	0	0	0	1	2	0	0	0	0	0	1	0	0	0	1	0	0	1
100033439	0	0	0	0	0	1	0	0	0	0	0	0	1	0	0	1	1	0	0	0
100033440	0	0	0	0	0	0	0	0	0	0	0	0	0	0	0	0	0	0	0	0
100033441	0	0	0	0	0	0	0	0	0	0	0	0	0	0	0	0	0	0	0	0
100033442	0	0	0	0	0	0	0	0	0	0	0	0	0	0	0	0	0	0	0	0
100033443	0	0	0	0	0	0	0	0	0	0	0	1	0	0	0	0	0	0	0	0
100033444	0	0	0	0	0	0	0	0	0	0	0	0	0	0	0	0	0	0	0	0
100033445	0	0	0	0	0	0	0	0	0	0	0	0	0	0	0	0	0	0	0	0
100033446	0	0	0	0	0	0	0	0	0	0	0	0	0	0	0	0	0	0	0	0
100033447	0	0	0	0	0	0	0	0	0	0	0	0	0	0	0	0	0	0	0	0
100033448	0	0	0	0	0	0	0	0	0	0	0	0	0	0	0	0	0	0	0	0
100033449	0	0	0	0	0	0	0	0	0	0	0	0	0	0	0	0	0	0	0	0
100033450	0	0	0	0	0	0	0	0	0	0	0	0	0	3	0	0	0	0	0	0
100033451	0	0	0	0	0	0	0	0	0	0	0	0	0	0	0	0	0	0	0	0
100033453	0	0	0	0	0	0	0	0	0	0	0	0	0	0	0	0	0	0	0	0
100033454	0	0	0	0	0	0	0	0	0	0	0	0	0	0	0	0	0	0	0	0
100033455	2	0	0	0	0	0	0	0	0	0	0	0	0	0	0	0	0	0	0	0
100033456	0	0	0	0	0	0	0	0	0	0	0	0	0	0	0	0	0	0	0	0
100033458	0	0	0	0	0	0	0	0	0	0	0	0	0	0	0	0	0	0	0	0
100033460	0	0	0	0	0	0	0	0	0	0	0	0	0	0	0	0	0	0	0	0
100033603	0	1	0	0	0	0	0	0	0	0	0	0	0	0	0	0	0	0	0	0
100033799	0	0	0	0	0	0	0	0	0	0	0	0	0	0	0	0	0	0	0	0
100033800	0	0	0	0	0	0	0	0	0	0	0	0	0	0	0	0	0	0	0	0
100033801	0	0	0	0	0	0	0	0	0	0	0	0	0	0	0	0	0	0	0	0
100033802	0	0	0	0	0	0	0	0	0	0	0	0	0	0	0	0	0	0	0	0
100033803	0	0	0	0	0	0	0	0	0	0	0	0	0	0	0	0	0	0	0	0
100033804	0	0	0	0	0	0	0	0	0	0	0	0	0	0	0	0	0	0	0	0
100033805	0	0	0	0	0	0	0	0	0	0	0	0	0	0	0	0	0	0	0	0
100033806	0	0	0	0	0	0	0	0	0	0	0	0	0	0	0	0	0	0	0	0
100033807	0	0	0	0	0	0	0	0	0	0	0	0	0	0	0	0	0	0	0	0
100033808	0	0	0	0	0	0	0	0	0	0	0	0	0	0	0	0	0	0	0	0
100033809	0	0	0	0	0	0	0	0	0	0	0	0	0	0	0	0	0	0	0	0
100033810	0	0	0	0	0	0	0	0	0	0	0	0	0	0	0	0	0	0	0	0
100033811	0	0	0	0	0	0	0	0	0	0	0	0	0	0	0	0	0	0	0	0
100033812	0	0	0	0	0	0	0	0	0	0	0	0	0	0	0	0	0	0	0	0
100033813	0	0	0	0	0	0	0	0	0	0	0	0	0	0	0	0	0	0	0	0
100033814	0	0	0	0	0	0	0	0	0	0	0	0	0	0	0	0	0	0	0	0
100033815	0	0	0	0	0	0	0	0	0	0	0	0	0	0	0	0	0	0	0	0
100033816	0	0	0	0	0	0	0	0	0	0	0	0	0	0	0	0	0	0	0	0
100033817	0	0	0	0	0	0	0	0	0	0	0	0	0	0	0	0	0	0	0	0
100033818	0	0	0	0	0	0	0	0	0	0	0	0	0	0	0	0	0	0	0	0
100033819	0	0	0	0	0	0	0	0	0	0	0	0	0	0	0	0	0	0	0	0
100033820	0	0	1	0	0	0	0	0	0	0	0	0	0	0	0	0	0	1	1	0
100033821	0	2	0	0	0	0	1	1	1	0	0	0	0	0	0	0	0	1	0	0
100033822	0	0	0	0	0	0	0	0	0	0	0	0	0	0	0	0	0	0	0	0
100036563	0	0	0	0	0	0	0	0	0	0	0	0	0	0	0	0	0	0	0	0
100036564	0	0	0	0	0	0	0	0	0	0	0	0	0	0	0	0	0	0	0	0
100036565	0	0	0	0	0	0	0	0	0	0	0	0	0	0	0	0	0	0	0	0
100036566	1	0	0	0	0	0	0	1	0	0	0	0	0	0	0	0	0	0	0	0
100036567	0	0	0	0	0	0	0	0	0	0	0	0	0	0	0	0	0	0	0	0
100037417	23	21	29	16	17	20	24	24	4	6	7	9	0	0	1	2	0	0	0	0
100038246	0	0	0	0	0	0	0	0	0	0	0	0	0	0	0	0	0	0	0	0
10004	31	38	66	51	40	31	54	38	23	17	28	26	27	19	72	54	39	31	26	35
100048912	1	1	2	0	0	0	0	0	0	0	0	0	0	1	0	0	1	0	0	1
100049076	0	0	0	0	0	0	0	0	0	0	0	0	0	0	0	0	0	0	0	0
100049587	1	1	0	0	1	6	2	1	0	0	0	0	2	5	4	8	1	1	3	0
10005	442	310	362	277	290	239	325	361	324	351	325	304	336	293	352	248	298	240	315	288
10006	780	645	675	691	671	576	780	539	517	636	587	593	594	524	682	469	518	539	595	505
10007	1035	682	811	828	776	661	794	548	657	584	672	780	709	571	847	582	743	661	637	696
100073347	0	0	0	0	0	0	1	0	0	0	1	0	0	0	0	0	0	0	0	0
10008	30	28	41	36	30	23	33	29	24	15	34	21	19	22	48	34	28	16	29	20
10009	355	282	283	288	392	217	330	204	246	224	329	256	285	270	388	265	210	192	229	232
100093630	637	390	432	400	873	812	790	738	255	228	257	220	402	401	587	368	237	250	269	256
100093631	227	132	164	153	161	92	168	121	133	122	150	132	144	117	162	95	97	98	138	145
100093698	0	0	0	0	0	0	0	0	0	0	0	0	0	0	0	0	0	0	0	0
1001	1	0	0	4	3	3	0	0	0	1	0	0	0	0	0	0	0	0	0	2
10010	1244	800	862	876	1018	825	840	762	862	770	683	728	865	779	821	664	855	764	750	708
100101115	0	0	0	0	0	0	0	0	0	0	0	0	0	0	0	0	0	0	0	0
100101116	0	0	0	0	0	0	0	0	0	0	0	0	0	0	0	0	0	0	0	0
100101117	0	0	0	0	0	0	0	0	0	0	0	0	0	0	0	0	0	0	0	0
100101118	0	0	0	0	0	0	0	0	0	0	0	0	0	0	0	0	0	0	0	0
100101120	0	0	0	0	0	0	0	0	0	0	0	0	0	0	0	0	0	0	0	0
100101121	0	0	0	0	0	0	0	0	0	0	0	0	0	0	0	0	0	0	0	0
100101148	0	0	0	0	0	1	0	0	0	0	0	0	0	0	0	0	0	0	0	0
100101266	0	0	0	0	0	0	0	0	0	0	0	0	0	0	0	0	0	0	0	0
100101267	619	356	381	400	539	423	516	498	424	368	337	373	542	398	467	392	372	357	367	342
100101467	842	577	612	563	748	654	763	539	567	570	650	659	654	589	821	546	631	457	580	561
100101490	43	21	29	19	23	24	38	40	22	18	28	18	22	25	31	16	28	20	22	26
100101938	0	0	0	0	0	0	0	0	0	0	0	0	0	0	0	1	0	0	0	0
10011	534	346	391	426	444	419	514	537	574	565	599	618	464	351	514	317	535	651	625	563
100113378	0	1	0	0	0	0	0	1	0	0	0	0	0	0	0	0	0	0	0	0
100113379	0	0	0	0	0	0	1	0	0	0	0	0	0	0	0	0	1	0	1	0
100113380	0	0	0	0	0	0	0	0	0	0	0	0	0	0	0	0	0	0	0	0
100113381	4	4	1	1	5	1	4	2	9	2	1	1	5	1	2	2	2	1	0	1
100113382	0	0	0	0	0	0	0	0	0	0	0	0	0	0	0	0	0	0	0	0
100113384	4	0	0	2	1	0	0	0	0	0	0	0	0	0	0	0	0	0	0	0
100113386	23	11	12	14	12	8	15	0	14	7	9	14	9	12	6	8	11	5	8	14
100113389	0	0	0	0	0	1	2	0	1	1	2	1	1	0	3	0	1	0	0	0
100113391	0	0	0	0	0	0	0	0	0	0	0	0	0	0	0	0	0	0	0	0
100113392	0	0	0	0	0	0	0	0	0	0	0	0	0	0	0	0	0	0	1	0
100113393	0	0	1	0	1	0	1	0	0	0	0	1	0	0	0	0	0	0	1	1
100113402	0	0	0	0	0	0	0	0	0	0	0	0	0	0	0	0	0	0	0	0
100113403	0	0	0	0	0	0	0	0	0	0	0	0	0	0	0	0	0	0	0	0
100113404	0	0	0	0	0	0	0	1	0	0	0	0	0	0	0	0	0	0	0	0
100113407	759	431	506	571	598	434	422	362	486	491	486	516	462	330	503	332	556	462	469	419
100124412	0	0	0	0	0	0	0	0	0	0	0	0	0	0	0	0	0	0	0	0
100124516	11	5	2	6	19	4	8	5	5	7	15	1	6	6	17	6	5	3	10	11
100124533	0	0	0	0	0	0	0	0	0	0	1	0	0	0	0	0	0	0	0	0
100124534	0	0	0	0	0	0	0	0	0	0	0	0	0	0	0	0	0	0	0	0
100124535	0	0	0	0	0	0	0	0	0	0	0	0	0	0	1	0	0	0	0	0
100124536	1	0	0	0	1	1	0	0	0	0	4	0	0	0	2	0	0	0	0	0
100124537	0	0	0	0	0	1	1	0	0	0	0	0	0	0	0	2	1	0	0	0
100124538	0	0	0	0	0	0	0	0	0	0	0	0	0	0	0	0	0	0	0	0
100124539	0	0	0	0	0	0	0	0	0	0	0	0	1	0	0	0	0	0	0	1
100124540	0	0	0	0	0	0	0	0	0	0	0	0	0	0	0	0	0	0	0	0
100124541	0	0	0	0	0	0	0	0	0	0	0	0	0	0	0	0	0	0	0	0
100124700	46	33	37	50	34	27	28	23	14	26	23	8	13	17	24	8	43	51	21	37
100125288	19	21	19	24	22	23	25	17	32	26	16	27	22	31	40	34	33	22	26	19
100125556	67	49	41	59	4	9	12	9	11	15	8	15	6	12	11	9	11	11	18	9
100125918	0	0	0	0	0	0	0	1	0	0	0	0	0	0	0	1	0	0	0	0
100126270	2	1	0	0	0	0	0	0	0	0	0	0	0	0	0	0	0	0	0	0
100126296	0	0	0	0	0	0	0	1	0	0	0	0	0	0	0	0	0	0	0	0
100126297	0	0	0	0	0	0	0	0	0	0	0	0	0	0	0	0	0	0	0	0
100126299	0	0	0	0	0	0	0	0	0	0	0	0	0	0	0	0	1	0	0	0
100126301	0	0	0	0	0	0	0	0	0	0	0	0	0	0	0	0	0	0	0	0
100126302	0	0	2	0	0	0	0	0	0	0	0	0	0	0	0	0	0	0	0	0
100126303	0	0	0	0	0	0	0	0	0	0	0	0	0	0	0	0	0	0	0	0
100126304	0	0	0	0	0	0	0	0	0	0	0	0	0	0	0	0	0	0	0	0
100126306	0	0	0	0	0	0	0	0	0	0	0	0	0	0	0	0	0	0	0	0
100126307	0	0	0	0	0	0	0	0	0	0	0	0	0	0	0	0	0	0	0	0
100126308	1	0	1	0	0	0	0	0	1	0	0	0	0	0	3	0	0	0	0	0
100126309	0	0	0	0	0	0	0	0	0	0	0	0	0	0	0	0	0	0	0	0
100126310	0	0	0	0	0	0	0	0	0	0	0	0	0	0	0	0	0	0	0	0
100126311	0	0	0	0	0	0	0	0	0	0	0	0	0	0	0	0	0	0	0	0
100126313	0	0	0	0	0	0	0	0	0	0	0	0	0	0	0	0	0	0	0	0
100126314	0	0	0	0	0	0	0	0	0	0	0	0	0	0	0	0	0	0	0	0
100126315	0	1	0	0	0	0	0	0	0	0	0	0	0	0	0	0	0	0	0	0
100126316	0	0	0	0	0	0	0	0	0	0	0	0	0	0	0	0	0	0	0	0
100126317	0	0	2	0	0	0	0	0	0	0	0	1	0	0	0	0	0	0	0	0
100126318	0	0	0	0	0	0	0	0	0	0	0	0	0	0	0	0	0	0	0	0
100126319	0	0	0	0	0	0	0	0	0	0	0	0	0	0	0	0	0	0	0	0
100126320	0	0	0	0	0	0	0	0	0	0	0	0	0	0	0	0	0	0	0	0
100126321	0	0	0	0	0	0	0	0	0	0	0	0	0	0	0	0	0	0	0	0
100126323	0	0	0	0	0	0	0	0	0	0	0	0	0	0	0	0	0	0	0	0
100126324	0	0	0	0	0	0	0	0	0	0	0	0	0	0	0	0	0	0	0	0
100126325	0	0	0	0	0	0	0	0	0	0	0	0	0	0	0	0	0	0	0	0
100126326	0	0	0	0	0	0	0	0	0	0	0	0	0	0	0	0	0	0	0	0
100126327	0	0	0	0	0	0	0	0	0	0	0	0	0	0	0	0	0	0	0	0
100126328	2	0	1	1	1	3	3	0	0	0	5	1	0	1	0	2	2	4	3	1
100126329	0	1	0	0	0	0	0	0	0	1	0	0	0	0	0	1	0	0	0	0
100126330	0	0	0	0	0	0	0	0	0	0	0	0	0	0	0	0	0	0	0	0
100126331	0	0	0	0	0	0	0	0	0	0	0	0	0	0	0	0	0	0	0	0
100126332	2	0	0	0	0	0	0	0	0	1	0	0	0	1	1	0	0	0	4	0
100126333	0	0	0	2	0	0	0	0	0	1	0	0	0	0	0	0	0	0	0	0
100126334	0	0	0	0	0	0	0	0	0	0	0	0	0	0	0	0	0	1	0	0
100126335	0	0	0	0	0	0	0	0	0	0	0	0	0	0	0	0	0	0	0	0
100126336	20	10	11	8	16	15	4	9	20	9	10	8	20	14	22	13	13	6	13	16
100126337	0	0	0	0	0	0	0	0	0	0	0	0	0	0	0	0	0	0	0	0
100126338	0	0	0	0	0	0	0	0	0	0	0	0	0	0	0	0	0	0	0	0
100126339	0	0	0	0	0	0	0	0	0	0	0	0	0	0	0	0	0	0	0	0
100126340	0	0	0	0	0	0	0	0	0	0	0	0	0	0	0	0	0	0	0	0
100126341	0	0	0	0	0	0	0	0	0	0	0	0	0	0	0	0	0	0	0	0
100126342	0	0	0	0	0	0	0	0	0	0	0	0	0	0	0	0	0	0	0	0
100126343	0	0	0	0	0	0	0	0	0	0	0	0	0	0	0	0	0	0	0	0
100126345	0	0	0	0	0	0	0	0	0	0	0	0	0	0	0	0	0	0	0	0
100126346	0	0	0	0	0	0	0	0	0	0	0	0	0	0	0	0	0	0	0	0
100126347	0	0	0	0	0	0	0	0	0	0	0	0	0	0	1	0	0	0	0	0
100126348	0	0	0	0	0	0	0	0	0	0	0	0	1	0	0	0	0	0	0	0
100126349	0	0	0	0	0	0	0	0	0	0	0	0	0	0	0	0	0	0	0	0
100126350	0	0	0	0	0	0	0	1	0	0	0	0	0	0	0	0	0	0	0	0
100126351	0	0	0	0	0	0	0	0	0	0	0	0	0	0	0	0	0	0	0	0
100126352	0	0	0	0	0	0	0	0	0	0	0	0	0	0	0	0	0	0	0	0
100126354	0	0	0	0	0	0	0	0	0	0	0	0	0	0	0	0	0	0	0	0
100126355	0	0	0	0	1	0	0	0	0	0	1	0	0	0	2	0	0	0	0	0
100126356	0	0	0	1	0	0	0	0	0	0	0	0	0	0	0	1	0	0	0	0
100126447	0	0	0	0	0	0	0	0	0	0	0	0	0	0	0	0	0	0	0	0
100126582	0	0	0	0	0	0	0	0	0	0	1	0	0	1	0	0	0	0	0	0
100126584	3	2	1	7	8	12	10	3	4	7	6	5	2	2	4	4	2	6	4	9
100126693	0	0	0	0	0	0	0	0	0	0	0	0	0	0	0	0	0	0	0	0
100126780	0	0	0	0	0	0	0	0	0	0	0	0	0	0	0	0	0	0	0	0
100126781	0	0	0	0	0	0	0	0	0	0	1	0	0	0	0	0	0	0	0	0
100126784	2	3	2	1	2	7	9	5	1	1	5	8	3	1	2	3	1	4	8	0
100126791	0	1	1	1	0	2	1	0	0	0	0	1	0	0	0	0	0	0	0	0
100126793	10	18	16	14	20	28	27	15	14	21	18	20	35	22	40	22	18	21	18	14
100126798	0	0	0	0	0	0	0	0	0	0	0	0	0	0	0	0	0	0	0	0
100126799	0	0	0	0	0	0	0	0	0	0	0	0	0	0	0	0	0	0	0	0
100126800	0	0	0	0	0	0	0	0	0	0	0	0	0	0	0	0	0	0	0	0
100127206	1	1	1	0	0	0	0	0	0	0	0	0	0	1	0	0	0	0	0	0
100127888	0	0	1	0	2	0	2	0	0	3	0	1	0	0	1	0	0	2	1	0
100127889	1	0	0	0	0	0	0	0	1	0	2	0	0	1	0	0	0	0	0	1
100127967	0	0	0	0	0	0	0	0	0	0	0	0	0	0	0	0	0	0	0	0
100127974	0	0	0	0	0	0	1	0	0	0	0	2	2	1	0	1	0	0	2	0
100127983	13	8	20	13	17	15	19	13	12	6	13	8	11	22	14	12	6	10	5	10
100128002	0	0	1	0	0	0	0	0	0	0	0	0	0	0	0	0	0	0	0	0
100128006	0	0	1	0	0	6	2	0	0	0	1	1	0	0	0	0	0	0	0	0
100128023	0	0	0	0	0	0	0	0	0	0	0	0	0	0	0	0	0	0	0	0
100128025	4	8	8	7	7	4	3	6	7	5	2	2	3	5	5	2	5	8	4	5
100128054	0	0	0	0	0	0	0	0	0	0	0	0	0	0	0	0	0	1	0	0
100128055	4	1	2	1	2	3	1	0	0	0	2	0	2	1	1	0	0	1	5	0
100128071	16	3	13	19	4	8	15	16	11	9	10	4	7	8	4	6	6	15	7	5
100128076	0	1	2	1	0	1	0	2	0	0	0	0	0	0	0	0	0	0	0	0
100128079	0	0	0	0	0	0	0	0	0	0	0	0	0	0	0	0	0	0	0	0
100128081	3	1	1	1	2	1	3	0	1	2	5	4	2	1	0	2	0	1	1	2
100128098	0	0	0	0	1	0	0	0	0	0	0	0	0	0	0	0	0	0	0	0
100128108	2	0	9	3	3	0	10	1	1	0	1	0	3	3	0	5	2	5	0	1
100128124	4	7	7	2	0	2	19	3	0	0	7	6	11	11	38	37	1	0	6	0
100128126	0	0	0	0	1	0	0	0	0	0	0	0	0	0	0	0	0	0	0	0
100128127	0	0	0	0	0	0	0	0	0	0	0	0	0	0	0	0	0	0	0	0
100128139	0	0	0	0	0	0	0	0	0	0	0	0	0	0	0	0	0	0	0	0
100128164	25	8	15	16	12	6	9	8	12	11	16	6	14	11	16	14	4	7	13	8
100128176	0	0	0	0	0	0	0	0	0	0	0	0	0	0	0	0	0	0	0	0
100128191	9	10	12	5	7	7	14	10	8	3	3	8	2	8	9	7	6	6	5	3
100128233	0	0	0	0	0	0	0	0	0	0	0	0	0	0	0	0	0	0	0	0
100128239	9	4	1	1	2	2	1	0	2	0	3	3	3	0	2	4	3	2	0	1
100128252	87	105	99	111	132	117	164	108	77	46	99	89	51	60	92	99	97	71	106	91
100128264	0	0	0	0	0	0	0	0	0	0	0	0	0	0	0	0	0	0	0	0
100128276	1	0	1	0	3	0	3	0	2	1	1	5	2	0	0	0	0	1	0	0
100128285	5	1	4	0	2	0	1	0	0	0	0	1	1	1	0	1	0	0	0	0
100128288	438	258	354	241	259	305	439	241	300	276	394	256	112	147	290	186	256	267	302	340
100128292	56	23	31	32	16	14	12	12	32	22	43	37	16	20	16	16	19	29	25	27
100128317	1	0	0	0	0	0	0	0	0	0	0	0	0	0	0	0	0	0	0	0
100128325	0	0	3	0	0	0	0	0	0	0	0	1	0	0	0	0	0	0	1	0
100128327	1	0	1	0	3	0	1	1	1	0	0	2	0	0	2	3	3	0	2	1
100128338	1	1	1	1	0	0	0	0	0	1	1	0	0	0	0	0	0	0	0	1
100128340	16	7	6	7	5	8	11	11	3	2	4	2	3	4	6	2	4	6	9	9
100128361	58	44	61	52	12	23	36	33	31	32	39	29	19	20	40	39	20	32	36	24
100128364	0	0	0	2	0	0	1	1	0	0	0	0	0	0	0	2	3	1	0	0
100128374	0	0	0	0	0	0	0	0	0	0	0	0	0	0	0	0	0	0	0	0
100128378	0	0	0	1	1	0	1	1	0	0	0	0	0	0	0	0	1	0	0	0
100128385	0	1	1	1	1	0	1	1	1	0	5	0	1	2	2	0	0	1	0	1
100128398	36	27	33	25	39	30	67	23	29	29	40	36	23	22	51	22	27	28	24	12
100128420	0	0	0	0	0	0	2	0	0	0	1	1	0	1	0	0	0	0	3	0
100128494	43	26	33	28	13	25	31	22	19	26	15	13	28	27	32	12	24	36	19	23
100128496	0	0	0	0	0	0	0	0	0	0	0	0	0	0	0	0	0	0	0	0
100128505	0	0	0	0	0	0	0	0	0	0	0	0	0	0	0	0	0	0	0	0
100128511	0	0	0	0	0	0	0	0	0	0	0	0	0	0	0	1	0	0	0	0
100128531	413	212	176	193	196	193	256	372	268	139	206	186	199	176	242	146	234	272	279	253
100128553	0	1	1	0	0	0	1	1	0	0	0	2	0	0	1	0	0	0	0	0
100128554	0	0	0	0	0	0	0	0	0	0	0	0	0	0	0	0	0	0	0	0
100128560	5178	1820	3622	4137	3486	3824	2472	6690	4338	2541	2890	3402	1484	2227	2749	1964	4260	4348	3736	2394
100128568	3	1	4	2	0	0	1	3	1	1	0	0	0	0	1	1	0	2	0	1
100128569	11	13	9	13	18	19	24	12	14	12	10	17	9	13	13	16	20	18	15	14
100128573	0	0	0	0	0	0	0	0	1	0	0	1	0	0	0	0	0	0	0	0
100128575	0	0	0	0	0	0	0	0	0	0	0	0	0	0	0	0	0	0	0	0
100128590	0	0	0	0	0	0	0	0	0	0	0	2	0	0	1	0	0	0	0	0
100128593	1	7	3	14	8	7	26	3	7	13	16	10	3	1	19	19	13	9	14	13
100128627	0	0	0	0	0	0	0	0	0	0	0	0	0	0	0	0	0	0	0	0
100128640	266	206	188	190	239	220	218	180	330	195	195	269	239	213	173	139	212	140	109	206
100128653	49	21	32	19	27	26	21	30	36	31	24	15	21	8	17	4	27	14	29	38
100128675	0	1	0	1	0	0	0	0	0	3	1	2	0	0	0	0	0	0	1	0
100128682	0	0	0	0	0	0	1	0	0	0	0	0	0	0	0	0	0	0	0	1
100128714	0	0	0	0	0	0	0	0	0	0	0	0	0	0	0	0	0	0	0	0
100128731	2701	1825	2439	2017	1927	1606	2230	2012	1949	1921	2177	1924	1645	1820	2378	1602	1916	1707	2089	2158
100128750	0	4	5	5	1	1	3	1	0	0	0	1	0	1	1	1	0	0	0	0
100128770	0	0	0	0	0	0	0	0	0	0	0	0	0	0	0	0	0	0	0	0
100128782	391	246	339	315	229	239	281	209	289	258	301	318	210	208	293	168	190	192	166	194
100128787	0	0	0	0	0	0	0	0	0	0	0	0	0	0	0	0	0	0	0	0
100128788	10	3	7	6	1	4	4	12	1	11	7	4	1	2	3	5	8	12	5	7
100128811	0	0	0	0	0	0	0	0	0	0	0	0	0	0	0	0	0	0	0	0
100128818	0	0	0	0	0	0	0	0	0	0	0	0	0	0	0	0	0	0	0	0
100128822	326	147	180	184	170	146	137	143	185	134	165	162	99	106	138	116	248	228	180	191
100128830	8	1	5	3	1	1	2	1	1	0	7	3	1	2	2	0	6	5	4	3
100128881	0	0	0	2	0	1	1	2	0	2	0	0	0	0	0	1	3	0	1	1
100128882	4	12	17	13	8	16	20	9	3	12	22	8	5	15	7	10	9	6	12	14
100128885	0	1	1	0	2	0	1	3	0	0	0	3	4	0	4	2	7	0	3	4
100128890	3	2	9	7	8	7	0	3	4	5	3	6	4	0	11	7	5	3	9	4
100128893	1	1	2	3	0	1	1	2	1	1	1	0	0	0	0	3	2	1	1	0
100128905	1	0	3	2	1	1	2	1	1	3	1	1	0	0	8	0	1	2	2	0
100128908	0	0	0	1	0	0	0	0	6	0	0	0	0	0	0	0	0	0	0	0
100128927	234	137	176	187	141	104	256	170	161	177	163	148	133	142	168	101	154	143	160	238
100128946	0	0	0	0	0	0	0	0	0	0	0	0	0	0	0	0	0	0	0	0
100128966	0	0	2	0	1	0	1	0	0	0	1	3	1	0	0	0	0	1	1	0
100128977	13	3	19	10	5	2	5	0	7	11	13	20	2	0	8	0	11	14	26	18
100128993	0	0	0	0	0	0	0	0	0	0	0	0	0	0	0	0	0	0	0	0
100128998	0	0	0	0	0	1	0	0	0	0	0	0	0	0	0	0	2	0	0	0
100129027	0	0	0	0	0	0	0	0	0	0	0	0	0	0	0	0	0	0	0	0
100129034	378	218	342	378	310	293	435	254	170	189	156	307	289	355	564	368	311	202	232	163
100129046	1	0	0	1	0	1	0	1	0	0	1	1	0	2	2	0	0	0	0	0
100129055	1	0	0	2	1	1	2	1	1	1	0	0	2	3	3	0	0	0	0	1
100129066	1	4	2	2	7	6	1	32	5	0	1	1	24	5	6	9	2	1	1	4
100129075	13	8	9	13	7	6	3	5	7	3	7	6	8	3	6	3	9	6	6	3
100129083	0	0	0	0	0	1	1	2	0	2	2	2	0	0	2	0	0	2	1	2
100129094	0	0	0	0	0	0	0	0	0	0	0	0	0	0	0	0	0	0	0	0
100129098	0	1	0	5	0	0	0	0	0	1	0	1	0	1	0	3	1	2	0	0
100129128	0	0	0	0	0	0	0	0	0	0	0	0	0	0	0	0	0	0	0	0
100129138	2	0	0	0	0	0	0	0	0	3	0	2	0	0	0	0	1	0	0	0
100129148	6	1	6	3	5	5	1	7	3	6	3	2	3	3	3	4	2	5	2	2
100129175	0	0	0	0	0	0	0	0	0	0	0	0	0	0	0	0	0	0	0	0
100129195	570	352	461	421	359	374	405	403	320	292	293	317	322	390	466	298	349	314	311	304
100129196	3	1	3	7	6	2	5	6	3	4	2	1	1	8	3	4	3	3	4	1
100129203	13	14	13	12	6	18	17	10	7	8	7	6	5	3	11	7	7	14	20	5
100129213	0	0	0	0	0	0	0	0	0	0	0	0	0	0	0	0	0	0	0	0
100129215	1	0	3	1	4	3	3	3	0	2	0	3	2	2	3	1	2	6	1	3
100129216	0	0	0	0	0	0	0	0	0	0	0	0	0	0	0	0	0	0	0	0
100129223	0	0	0	0	0	0	0	0	0	0	0	0	0	0	0	0	0	0	0	0
100129239	0	0	0	0	0	0	0	0	0	0	0	0	0	0	0	0	0	0	0	0
100129250	126	89	84	72	99	94	86	73	101	77	100	81	90	58	88	63	83	89	78	85
100129269	11	6	8	13	5	5	11	9	4	3	10	4	3	4	6	5	6	5	7	12
100129271	0	0	0	0	0	0	0	0	0	0	0	0	0	0	0	0	0	0	0	0
100129278	0	0	0	0	0	0	0	0	0	0	0	0	0	0	0	0	0	0	0	0
100129307	0	0	0	0	0	0	0	0	0	0	0	0	0	0	0	0	0	0	0	0
100129316	21	25	22	29	11	36	10	8	8	23	24	14	28	30	23	16	11	23	10	42
100129345	0	0	0	0	0	0	0	0	0	0	0	0	0	0	0	0	0	0	0	0
100129354	0	1	1	4	0	1	0	3	0	0	1	1	1	0	0	2	2	0	0	0
100129361	1544	824	1028	1129	1240	977	1178	1123	1186	875	960	981	1111	1005	1276	899	955	846	884	949
100129385	0	0	0	0	0	0	0	0	0	0	0	0	0	0	0	0	0	1	0	0
100129387	253	167	203	233	117	69	92	91	113	95	164	144	63	81	110	64	95	124	67	106
100129396	0	0	1	0	0	0	0	0	0	0	0	0	0	3	7	0	0	0	0	0
100129405	54	28	33	29	41	58	57	37	38	30	39	32	47	25	62	42	43	44	38	32
100129407	0	0	0	0	0	0	0	0	0	0	0	0	0	0	0	0	0	0	0	0
100129424	12	24	9	10	26	19	13	17	7	16	5	19	12	23	23	13	5	7	5	3
100129427	0	0	0	0	0	0	0	0	0	0	0	0	0	0	0	0	0	0	0	0
100129434	40	33	65	63	63	40	98	44	26	56	53	54	39	53	142	44	36	19	38	30
100129455	6	4	11	7	8	11	18	11	1	1	12	9	1	8	19	12	7	6	15	14
100129460	57	41	43	48	74	80	57	52	71	46	58	62	44	60	60	46	47	28	31	34
100129461	6	8	7	4	3	6	13	3	3	7	10	7	3	8	10	3	6	12	4	11
100129464	0	0	2	0	0	0	1	0	0	0	0	0	0	0	3	0	0	0	1	0
100129473	0	0	0	0	0	0	0	0	0	0	0	0	0	0	0	0	0	0	0	0
100129476	0	0	0	0	0	0	0	0	0	0	0	0	0	0	0	0	0	0	0	0
100129480	8	2	8	9	36	11	20	12	12	34	59	38	5	2	12	4	6	10	6	11
100129482	221	211	251	276	234	277	296	169	137	181	180	168	165	127	254	169	126	139	142	155
100129503	3	4	4	5	0	5	11	2	7	2	2	5	5	5	6	4	3	6	8	3
100129515	0	0	0	0	0	0	0	0	0	0	0	0	0	0	0	0	0	0	0	0
100129516	3	0	2	2	1	1	1	2	1	2	0	2	0	0	3	0	0	1	1	2
100129518	4	3	3	3	7	3	2	3	3	3	10	4	1	5	0	5	1	3	2	7
100129520	0	0	0	0	0	0	0	0	0	0	0	0	0	1	0	0	1	1	0	0
100129528	0	0	0	0	0	0	0	1	0	0	0	0	0	0	0	0	0	2	0	0
100129534	32	32	26	37	18	20	35	14	28	17	28	24	21	19	37	21	18	16	21	26
100129543	1	1	4	4	2	2	0	1	0	0	2	2	0	2	5	5	2	4	1	6
100129550	1264	1079	937	974	1081	740	842	697	841	786	837	1127	1007	1108	989	674	742	601	626	835
100129583	52	33	34	22	42	39	43	52	59	31	29	34	42	36	30	15	44	52	42	39
100129597	0	1	0	0	0	0	0	0	0	0	0	0	0	0	0	0	0	0	0	0
100129603	1	1	2	4	0	1	0	0	0	1	0	0	1	0	4	3	1	0	0	1
100129617	4	1	0	1	0	0	0	1	0	1	0	1	1	0	2	0	0	0	0	2
100129620	0	0	0	0	0	0	0	0	0	0	0	0	0	0	0	0	0	0	0	0
100129636	0	0	0	0	0	0	0	0	0	0	0	0	0	0	0	0	0	0	0	0
100129637	201	103	156	140	180	177	222	200	154	171	166	141	165	173	211	166	154	144	151	136
100129654	0	0	0	1	1	0	1	0	10	24	11	7	3	18	1	3	4	1	0	8
100129662	1	1	1	2	2	1	1	0	1	0	1	0	0	1	0	1	1	0	0	5
100129669	0	0	0	0	0	0	0	0	0	0	0	0	0	0	0	0	0	0	0	0
100129697	11	13	15	13	3	9	26	12	7	12	15	18	4	8	13	7	9	4	10	10
100129716	4	3	10	7	1	4	4	6	3	4	5	13	2	1	4	3	10	3	7	9
100129722	8	7	7	11	4	12	5	5	5	10	7	6	1	1	2	5	2	10	3	6
100129726	16	7	15	8	23	16	9	10	9	11	9	15	11	12	7	6	9	5	10	11
100129781	476	249	217	450	275	251	240	261	375	269	341	263	333	249	266	219	286	218	216	247
100129792	18	16	13	17	25	39	50	16	9	23	11	16	8	9	21	21	5	15	3	9
100129794	39	13	19	13	39	24	21	24	26	27	13	21	18	15	25	15	29	19	15	21
100129800	7	2	7	1	8	12	4	6	2	2	5	1	3	2	2	5	4	1	6	5
100129827	4	3	6	4	4	5	0	2	2	0	1	1	2	1	0	1	1	4	7	3
100129836	0	0	0	0	0	0	0	0	0	0	0	0	0	0	0	0	0	0	0	0
100129842	69	71	71	48	70	70	125	57	47	27	52	29	47	58	96	57	39	53	58	52
100129845	3	0	6	2	1	1	4	0	1	0	2	0	0	0	4	2	4	3	0	1
100129858	9	13	15	17	16	11	17	16	12	25	15	16	10	12	11	22	20	13	17	22
100129860	0	0	0	0	0	0	0	0	0	0	0	0	0	0	0	0	0	0	0	0
100129917	15	12	16	13	19	14	24	18	19	15	19	15	25	20	23	16	18	6	18	12
100129924	1	0	2	3	0	0	2	0	1	3	1	0	0	0	1	0	9	3	0	2
100129931	3	1	1	0	4	2	2	2	0	1	1	2	0	0	2	1	0	0	1	0
100129935	0	0	0	0	0	0	0	0	0	0	0	0	0	0	0	0	0	0	0	0
100129940	1	0	0	0	0	1	0	0	0	0	0	0	0	0	1	2	3	1	0	0
100129961	44	19	45	27	29	29	27	26	27	22	22	30	15	24	44	32	27	21	20	21
100129973	0	5	0	3	1	2	1	1	0	0	0	0	0	1	0	0	1	1	2	0
10013	1550	929	1131	1252	1580	1262	1644	1257	1190	1193	1072	1236	1401	1304	1607	1339	1244	1067	1206	1294
100130015	5	2	3	7	1	3	3	1	4	5	7	13	7	0	3	0	7	3	2	5
100130017	0	0	0	0	0	0	0	0	0	0	0	0	0	0	0	0	0	0	0	0
100130075	0	0	0	0	0	0	0	0	0	0	0	0	0	0	0	0	0	0	0	0
100130083	0	0	0	0	0	0	0	0	0	0	0	0	0	0	0	3	0	0	0	0
100130086	0	0	0	0	1	1	0	3	0	0	3	1	0	0	0	0	0	0	0	0
100130093	44	16	38	58	37	38	59	31	24	31	34	61	26	33	30	32	38	30	32	42
100130097	0	0	0	0	0	0	0	0	0	0	0	1	0	1	0	0	0	0	0	0
100130148	0	1	1	1	0	0	2	1	3	1	2	0	0	1	0	0	0	1	0	0
100130155	0	0	0	0	0	0	0	0	0	0	0	0	0	0	0	0	0	0	0	0
100130197	0	0	0	0	0	0	0	0	0	0	0	0	0	0	0	0	0	0	0	0
100130207	1	1	0	1	0	0	0	0	0	0	0	0	0	0	0	0	0	0	0	0
100130231	9	17	16	15	11	20	10	10	6	12	15	33	3	5	25	15	9	8	19	2
100130238	0	0	0	0	0	0	0	0	0	0	0	0	0	0	0	0	0	0	0	0
100130249	0	0	1	0	0	0	0	0	0	0	0	0	0	0	0	0	0	0	0	0
100130264	0	0	0	0	0	0	0	0	0	0	0	0	0	0	0	0	0	0	0	0
100130274	0	0	0	0	0	0	0	0	0	0	0	0	0	0	0	0	0	0	0	0
100130275	0	0	0	0	0	0	0	0	0	0	0	0	0	0	0	0	0	0	0	2
100130285	12	3	7	13	13	19	17	11	16	5	9	7	8	9	17	9	14	10	11	9
100130298	0	0	1	4	0	1	3	0	1	0	1	0	1	3	3	2	0	0	0	1
100130301	1	1	11	5	1	0	1	0	0	0	0	0	0	1	3	0	0	0	0	1
100130302	1	0	0	1	0	0	1	0	0	0	1	2	0	0	1	0	0	0	0	0
100130311	6	4	9	4	0	3	9	2	2	1	3	1	0	6	0	3	6	9	1	4
100130331	0	0	0	0	0	0	0	0	0	0	0	0	0	0	0	0	0	0	0	0
100130342	0	0	1	0	0	1	1	0	1	0	0	0	1	0	0	0	0	0	0	0
100130348	0	0	0	0	0	0	0	0	0	0	0	0	0	0	0	0	0	0	0	1
100130357	18	28	19	10	19	8	19	15	5	8	20	19	11	12	33	19	11	14	6	8
100130361	0	0	0	0	0	0	0	0	0	0	0	0	0	0	0	0	0	0	0	0
100130370	10	7	5	4	10	15	6	3	5	6	1	9	4	4	4	1	8	5	0	6
100130373	2	7	4	3	0	3	8	5	0	0	4	0	1	1	6	3	6	0	1	2
100130386	0	1	0	0	0	0	0	0	0	0	0	0	0	0	0	0	0	1	0	0
100130417	0	0	0	1	0	2	1	0	2	0	0	2	1	0	2	2	0	1	3	1
100130418	50	53	50	75	40	26	36	30	26	17	29	16	26	37	26	15	14	20	6	9
100130449	0	0	0	0	1	0	0	0	0	2	1	2	0	0	0	0	0	0	0	1
100130451	1	2	0	0	0	0	0	0	0	0	0	0	0	0	0	0	0	0	0	2
100130452	0	0	0	0	0	0	0	0	0	0	0	0	0	0	0	0	0	0	0	0
100130458	0	0	0	0	0	0	0	0	0	0	0	0	0	0	0	0	0	0	0	0
100130460	1	0	0	0	0	0	0	0	0	0	0	0	0	0	0	0	1	0	1	1
100130476	29	19	22	24	7	8	12	9	12	8	12	10	5	9	9	5	9	12	11	14
100130480	0	0	0	0	0	0	0	0	0	0	0	0	0	0	0	0	0	1	0	0
100130502	0	0	0	0	0	0	0	0	0	0	0	0	0	0	0	0	0	0	0	0
100130519	2	1	1	7	14	3	6	4	5	4	1	0	0	0	0	1	6	2	5	2
100130520	0	0	0	0	0	2	2	0	2	2	4	4	0	1	1	0	2	2	2	0
100130522	0	0	1	2	1	1	1	1	0	0	1	0	2	2	3	1	0	3	1	3
100130539	1	0	0	1	0	0	1	0	1	1	5	1	1	1	0	0	0	2	1	0
100130548	0	1	0	0	0	1	0	0	0	0	0	0	0	0	0	0	0	0	0	1
100130557	135	74	103	128	111	96	75	82	63	82	78	76	73	71	115	67	78	82	114	59
100130581	20	16	15	33	14	19	23	14	21	12	23	20	12	11	16	10	16	23	14	33
100130587	0	0	0	0	0	0	0	0	0	0	0	1	0	0	0	0	0	0	0	0
100130613	14	3	0	1	4	3	2	3	0	2	0	1	2	2	0	1	1	4	0	0
100130673	1	0	0	1	0	0	3	0	0	0	0	0	0	0	1	0	0	0	0	1
100130691	58	41	60	41	48	52	51	51	38	38	28	42	40	49	83	61	42	36	52	36
100130698	0	0	0	0	0	0	0	0	0	0	0	0	0	0	0	0	0	0	0	0
100130700	0	0	0	0	0	2	0	0	0	0	0	0	0	0	0	0	0	0	0	0
100130705	42	55	21	76	14	34	56	25	36	127	51	31	14	5	21	18	11	33	31	19
100130717	10	1	4	3	6	1	1	6	7	8	4	3	4	5	6	3	7	8	5	1
100130733	20	16	31	27	6	4	32	10	6	7	15	9	7	12	38	12	4	16	8	11
100130742	4	10	5	10	1	4	0	2	0	3	3	1	5	2	5	0	8	2	3	7
100130744	117	90	88	76	100	72	121	87	99	74	85	75	83	83	115	65	110	83	93	97
100130771	0	0	0	0	0	0	1	0	0	0	0	0	0	0	0	0	0	0	0	0
100130776	24	19	22	38	11	1	24	14	10	12	17	15	14	12	21	12	5	17	15	15
100130827	9	9	4	9	29	3	12	21	13	6	12	2	4	6	8	19	2	0	4	6
100130849	0	0	0	0	0	0	0	0	0	0	0	0	0	0	0	0	0	0	0	0
100130855	33	15	17	28	18	29	17	11	4	15	13	21	8	25	14	13	20	23	18	16
100130872	12	7	10	7	8	16	11	6	9	14	19	12	9	12	18	6	5	14	13	14
100130876	0	0	1	2	0	1	0	1	0	0	1	1	0	1	1	0	1	1	0	0
100130880	0	0	0	0	0	0	0	0	0	0	0	0	0	0	0	0	0	0	0	0
100130887	0	4	2	3	0	1	0	0	0	0	0	0	0	2	1	2	0	1	1	4
100130889	6	9	16	18	0	5	3	1	3	2	3	0	2	3	3	6	0	2	2	1
100130890	149	78	75	85	70	65	51	59	66	66	96	61	55	36	61	47	75	69	61	65
100130894	0	0	3	0	0	1	1	0	0	0	0	0	2	0	0	0	1	2	0	0
100130899	3	0	0	1	0	1	0	0	0	0	0	1	0	1	1	0	2	2	1	0
100130933	0	0	0	0	0	0	0	0	0	0	0	0	0	0	0	1	0	0	0	0
100130934	0	0	0	0	1	0	2	0	0	0	1	0	0	2	2	3	1	0	0	2
100130935	0	0	0	0	0	0	0	0	0	0	0	0	0	0	0	0	0	0	0	0
100130938	5	2	4	6	3	2	1	0	1	0	1	0	4	6	5	1	2	3	2	1
100130950	75	43	42	51	54	52	67	48	36	26	56	42	44	71	63	64	63	41	52	50
100130954	0	0	0	0	0	0	0	0	0	0	0	0	0	0	0	0	0	0	0	0
100130958	7	6	6	6	3	3	13	4	1	7	4	4	2	4	9	7	3	6	7	7
100130964	0	0	0	0	0	0	0	0	0	0	0	0	0	0	0	0	0	0	0	0
100130967	0	0	1	1	0	0	1	0	0	0	0	1	0	1	0	0	0	0	0	0
100130987	11	4	20	10	12	12	6	5	4	7	4	3	7	9	6	2	4	5	9	6
100130988	0	0	0	0	0	0	0	0	0	0	0	0	0	0	0	0	0	0	0	0
100130992	61	46	64	47	63	49	55	41	39	22	54	45	29	34	57	54	33	33	29	63
100131017	944	549	801	891	836	727	879	830	723	621	655	618	707	605	801	603	642	627	620	586
100131047	0	0	0	0	0	0	0	0	0	0	0	0	0	0	0	0	0	0	0	0
100131060	9	4	7	4	3	4	5	9	6	5	2	2	3	5	8	3	4	5	4	4
100131067	29	18	28	29	8	14	22	18	15	17	10	20	10	20	21	33	17	26	17	21
100131089	305	230	288	267	84	108	151	137	218	229	203	198	93	146	246	146	193	192	222	207
100131094	0	1	3	3	4	2	4	5	3	1	3	4	2	0	4	2	3	2	2	0
100131096	32	30	55	39	34	29	60	47	42	21	56	28	27	32	57	40	37	25	31	33
100131107	0	0	0	0	0	0	0	0	0	0	0	0	0	0	0	0	0	0	0	0
100131117	2	3	0	1	0	0	0	1	5	1	0	1	0	0	0	0	0	2	2	2
100131137	0	0	0	0	0	0	0	0	0	0	0	0	0	0	0	0	0	0	0	0
100131138	1665	1550	2363	1511	1456	1942	2526	2409	1216	1593	2257	1942	595	668	1527	1055	2842	1534	2525	1832
100131176	0	0	0	0	3	1	2	1	1	1	0	0	0	1	0	0	1	0	0	0
100131187	292	167	167	242	118	221	151	161	174	151	202	179	81	117	115	110	171	151	150	210
100131193	20	10	20	22	9	15	10	16	18	22	15	5	7	6	3	12	22	13	12	23
100131205	3	5	1	3	6	0	5	2	1	1	5	3	2	1	2	2	1	0	5	3
100131208	0	0	0	0	0	0	0	0	0	0	0	0	0	0	0	0	0	0	2	0
100131211	17	44	42	37	28	21	29	14	22	23	29	35	11	22	40	36	21	19	20	28
100131213	19	10	19	15	15	6	14	15	17	8	6	12	7	6	12	4	24	29	13	15
100131234	0	0	0	1	0	0	1	0	0	0	0	0	0	0	0	0	0	0	0	0
100131244	0	0	0	0	0	0	0	0	0	0	0	0	0	0	0	0	0	0	0	0
100131257	0	0	0	0	0	0	0	0	0	0	0	0	0	0	0	0	0	0	0	0
100131270	1	2	4	4	3	0	5	0	0	0	0	0	1	2	1	3	0	0	0	0
100131289	0	1	2	1	0	1	0	0	0	0	0	0	0	0	0	0	0	0	0	0
100131303	0	0	0	0	0	0	0	0	0	0	0	0	0	0	0	0	0	0	0	0
100131315	0	1	0	0	0	1	0	0	0	0	0	0	0	0	0	0	0	0	0	0
100131320	5	6	23	22	7	4	10	6	3	3	9	2	5	10	20	13	9	7	5	5
100131347	3	2	0	2	0	3	2	3	0	0	1	1	0	0	2	1	1	0	0	5
100131366	2	1	1	6	0	10	2	5	2	2	0	1	0	1	1	1	4	3	1	1
100131372	0	0	0	0	0	0	0	1	0	0	0	0	0	0	0	0	0	0	0	0
100131378	14	11	10	4	4	1	2	3	8	14	7	7	5	6	7	5	3	8	6	3
100131390	0	0	0	0	0	1	0	0	3	0	0	0	0	0	0	0	0	0	0	0
100131395	0	0	0	0	0	0	0	0	0	0	0	0	0	0	0	0	0	0	0	0
100131434	75	48	64	87	76	92	95	98	73	71	81	88	60	49	65	62	59	61	48	62
100131439	0	0	0	0	0	0	0	0	0	0	0	0	0	0	0	0	0	0	0	0
100131454	5	3	3	5	4	1	1	2	1	2	4	2	2	0	0	2	4	0	6	2
100131472	0	0	0	0	0	0	0	0	0	0	0	0	0	0	0	0	0	0	0	0
100131496	0	1	0	0	0	0	0	0	0	0	0	0	2	0	0	0	0	0	0	0
100131530	1	2	2	1	1	0	2	0	0	0	0	0	1	1	0	1	1	0	1	1
100131532	2	3	8	7	2	2	8	3	1	5	8	2	5	5	2	4	2	2	1	4
100131539	0	0	1	1	0	0	0	0	2	1	1	0	1	0	1	0	0	0	0	0
100131551	1	0	1	0	0	0	0	0	0	0	0	0	0	1	0	1	0	0	0	0
100131561	0	0	0	0	0	0	0	0	0	0	0	0	0	0	0	0	0	0	0	0
100131564	118	78	133	134	54	44	76	47	69	89	88	87	75	93	143	106	111	83	78	94
100131608	0	0	0	0	0	0	0	0	0	0	0	0	0	0	0	0	0	0	0	0
100131626	1	0	0	0	0	0	1	0	0	0	0	0	0	0	0	0	0	0	0	1
100131635	0	0	0	0	0	0	0	0	0	0	0	0	0	0	0	0	1	0	0	0
100131655	24	16	13	19	8	14	11	22	10	12	11	12	10	11	16	5	16	18	22	11
100131691	73	66	80	73	20	23	54	29	45	40	68	70	17	34	29	27	32	46	47	57
100131726	0	0	0	0	0	0	0	0	0	0	0	0	0	0	0	0	1	0	0	0
100131733	2	1	0	2	2	2	0	2	0	0	0	0	1	0	3	1	3	0	4	0
100131755	391	242	401	394	277	287	476	206	182	334	290	252	220	219	334	260	258	264	283	277
100131801	691	457	542	481	533	516	500	633	476	534	475	518	439	402	587	413	557	503	525	507
100131814	0	1	0	0	2	2	0	0	0	0	0	0	0	0	0	0	2	3	0	1
100131816	0	0	0	0	0	0	0	0	0	0	0	0	0	0	0	0	0	0	0	0
100131825	19	18	10	16	14	16	10	27	16	5	9	12	9	7	14	58	13	13	8	11
100131827	35	17	23	23	35	23	21	21	29	19	33	27	26	23	34	20	17	19	18	17
100131897	0	0	0	0	0	0	0	0	0	0	0	0	0	0	0	0	0	0	0	0
100131902	0	0	0	0	0	0	0	0	0	0	0	0	0	0	0	0	0	0	0	0
100131980	0	0	0	0	0	0	0	0	0	0	0	0	0	0	0	0	0	0	0	0
100131997	3	2	1	2	0	3	4	2	0	6	1	0	2	1	2	6	0	2	3	3
100131998	102	78	80	79	128	86	88	84	71	59	54	73	94	67	102	67	66	70	68	84
100132004	0	0	2	0	0	0	0	0	0	0	0	0	1	0	0	0	0	0	0	0
100132062	0	0	0	0	0	0	0	0	0	0	0	0	0	0	0	0	0	0	0	0
100132074	86	33	46	53	17	20	28	41	58	62	59	43	29	26	34	30	42	46	71	43
100132077	2	5	10	3	1	0	1	1	3	4	0	4	2	8	13	7	1	1	0	0
100132078	0	0	0	0	0	1	0	0	0	0	0	0	0	0	0	0	0	0	0	0
100132101	1	1	0	1	2	5	3	0	0	0	0	0	0	0	2	0	0	2	0	1
100132103	0	0	0	0	0	0	0	0	0	0	0	0	0	0	0	0	0	0	0	0
100132111	10	4	9	6	5	5	8	4	1	5	5	6	7	13	3	6	5	3	6	8
100132116	0	0	0	0	0	0	0	0	0	0	0	0	0	0	0	0	0	0	0	0
100132146	0	0	0	0	0	9	0	0	0	0	0	0	0	0	2	0	0	0	0	0
100132154	0	0	0	0	0	0	0	0	0	0	0	0	0	0	0	0	0	0	0	0
100132163	4	0	2	7	4	1	1	2	0	1	3	1	0	4	1	2	1	4	4	3
100132169	0	0	0	0	0	0	0	0	0	0	1	0	0	0	0	0	0	0	0	0
100132174	1	0	0	0	0	0	0	0	0	0	0	0	0	0	0	0	0	0	0	0
100132202	0	0	0	0	0	0	0	0	0	0	0	0	0	0	0	0	0	0	0	0
100132215	0	0	0	0	0	0	0	0	0	0	0	0	0	0	0	0	0	0	1	0
100132247	267	192	272	227	301	307	353	315	257	190	147	134	173	186	237	199	242	223	196	188
100132249	3	0	1	5	0	2	0	0	0	0	0	4	0	2	0	0	0	0	0	0
100132273	43	21	33	31	38	30	29	65	25	22	38	23	28	38	32	32	31	19	24	26
100132287	6	4	6	1	5	4	2	1	2	0	1	2	2	4	3	3	2	4	0	2
100132288	25	21	14	29	79	86	90	67	21	21	27	16	13	21	32	16	58	47	51	54
100132304	0	0	0	0	0	0	0	0	0	0	0	0	0	0	0	0	0	0	0	0
100132341	9	17	14	23	20	27	31	18	12	16	25	16	18	10	33	26	27	13	11	31
100132352	68	51	80	74	53	25	45	41	23	40	46	54	45	46	87	52	58	33	53	52
100132354	0	0	0	0	0	0	0	0	0	0	1	0	1	0	0	0	0	0	0	0
100132356	16	12	18	16	11	20	8	21	10	5	11	7	12	3	11	11	14	21	16	12
100132386	0	0	0	0	0	0	0	0	0	0	0	0	0	0	0	0	0	0	0	0
100132396	0	0	0	0	0	0	0	0	0	0	0	0	0	0	0	0	0	0	0	0
100132399	0	0	0	0	0	0	0	0	0	0	0	0	0	0	0	0	0	0	0	0
100132403	2	0	0	0	0	3	4	1	0	0	0	1	0	0	0	0	1	0	2	0
100132406	7	16	9	10	7	8	5	4	8	5	18	2	12	16	9	8	10	6	8	9
100132417	0	0	2	1	0	0	0	0	0	2	1	1	0	0	2	1	1	0	1	0
100132463	0	0	0	0	0	0	0	0	0	0	0	0	0	0	0	0	0	0	0	0
100132464	0	0	0	0	0	0	0	0	0	0	0	0	0	0	0	0	0	0	0	0
100132476	0	0	0	0	0	0	0	0	0	0	0	0	0	0	0	0	0	0	0	0
100132526	4	2	3	8	1	1	1	0	1	2	0	3	0	0	2	2	1	2	0	0
100132529	2	0	0	0	0	1	0	0	0	0	0	0	0	0	0	0	0	1	0	0
100132565	0	0	0	0	0	0	0	0	0	0	0	0	0	0	0	0	0	0	0	0
100132594	2	0	0	0	0	0	0	0	0	0	0	0	0	0	0	0	0	1	0	0
100132596	0	0	0	0	0	0	0	0	0	0	0	0	0	0	0	0	0	0	0	0
100132618	0	0	1	1	0	0	2	1	1	0	0	0	0	1	0	0	0	0	0	0
100132677	7	2	1	1	1	2	2	5	1	3	2	1	4	6	9	1	1	6	4	7
100132707	52	35	56	60	80	42	59	42	7	9	2	7	35	28	42	20	34	32	16	14
100132708	0	0	0	0	0	0	0	0	0	0	0	0	0	0	0	0	0	0	0	0
100132724	2	0	1	1	0	2	1	1	1	0	1	0	0	1	0	0	1	1	0	0
100132731	0	5	1	4	1	1	2	1	2	4	2	1	2	2	6	0	4	3	1	2
100132735	0	0	0	0	0	0	1	0	0	0	0	0	0	0	0	0	0	1	0	0
100132741	0	0	0	0	0	0	0	0	0	0	0	0	0	0	0	0	0	0	0	0
100132774	30	31	39	52	7	25	20	5	21	15	12	24	32	28	30	21	16	27	4	16
100132781	0	1	0	0	1	2	0	0	1	0	0	1	0	0	0	0	0	0	1	0
100132813	0	0	0	0	0	0	0	0	0	0	0	0	0	0	0	0	0	0	0	0
100132815	72	45	50	40	32	42	54	28	24	33	42	29	28	33	49	38	40	37	34	31
100132831	0	0	0	0	0	0	0	0	0	0	0	0	0	0	0	0	0	0	0	0
100132832	9	4	6	2	4	10	8	3	2	1	2	1	2	4	8	4	1	4	2	5
100132874	0	0	0	1	0	0	5	0	0	1	1	0	0	0	1	1	0	0	1	0
100132891	91	54	87	93	89	46	98	85	50	40	52	47	52	49	108	73	51	65	62	117
100132911	0	0	0	1	0	0	0	0	0	0	0	0	0	0	0	0	0	0	0	0
100132916	1	0	0	0	0	0	0	0	0	0	0	0	0	0	0	0	0	1	0	0
100132923	10	11	6	9	0	0	0	2	4	4	4	8	14	9	24	13	9	4	11	7
100132929	0	0	0	0	0	0	0	0	0	0	0	0	0	0	0	0	0	0	0	0
100132948	0	0	0	0	0	0	0	0	0	0	0	0	0	0	0	0	0	0	0	0
100132963	0	0	1	1	0	1	0	1	0	0	0	0	1	0	0	2	0	0	2	0
100132979	0	0	0	0	0	0	0	0	0	0	0	0	0	0	0	0	0	0	0	0
100132987	0	0	0	0	0	0	0	0	0	0	0	0	0	0	0	0	1	0	0	0
100132994	0	0	0	0	0	0	0	0	0	0	0	0	0	0	0	0	0	0	0	0
100133036	0	0	0	0	0	0	1	0	0	0	0	0	0	0	0	0	0	0	0	0
100133050	2	0	2	2	0	2	2	2	1	1	0	1	0	0	0	1	0	0	0	1
100133053	0	0	0	0	0	0	0	0	0	0	0	0	0	0	0	0	0	0	0	0
100133077	0	0	0	0	0	0	0	0	0	0	0	0	0	0	0	0	0	0	0	0
100133091	48	22	37	19	16	18	11	18	13	10	23	15	18	10	11	9	17	23	23	11
100133093	0	0	0	0	0	0	0	0	0	0	0	0	0	0	0	0	0	0	0	0
100133121	0	0	0	2	3	0	0	0	1	3	0	1	2	0	0	1	0	0	0	0
100133123	0	0	0	0	0	0	0	0	0	0	0	0	0	0	0	0	0	0	0	0
100133144	1	0	0	1	0	0	0	0	0	3	0	0	0	0	0	0	0	0	0	0
100133161	0	0	0	0	1	5	0	3	0	0	1	0	0	2	0	1	1	2	2	1
100133172	0	0	0	0	0	0	0	0	1	0	1	0	0	0	1	0	4	1	0	0
100133182	7	4	4	8	76	107	102	123	107	101	112	59	1	1	5	2	157	131	142	134
100133205	14	10	6	5	3	1	1	5	8	9	5	10	0	4	7	2	4	4	7	3
100133220	5	4	3	7	0	0	1	0	0	1	1	1	8	2	7	0	2	4	2	2
100133234	0	0	0	0	0	0	0	0	0	0	0	0	0	0	0	0	0	0	0	0
100133251	0	0	0	0	0	0	0	0	0	0	0	0	0	0	0	0	0	0	0	0
100133267	0	0	0	0	0	0	0	0	0	0	0	0	0	0	0	0	0	0	0	0
100133286	2	0	3	2	0	2	0	0	0	2	1	0	1	0	1	3	1	1	0	0
100133301	0	0	0	0	0	0	0	0	0	0	0	0	0	0	0	0	0	0	0	0
100133308	0	0	0	0	0	0	0	0	0	0	0	0	0	0	0	0	0	0	0	0
100133311	6	8	9	2	2	8	6	6	13	8	10	5	3	8	3	3	6	8	8	7
100133315	14	5	17	10	13	13	16	13	7	13	8	9	11	11	12	11	9	12	14	17
100133331	51	32	41	61	59	68	60	73	43	30	64	65	32	38	27	30	53	35	59	78
100133445	1	2	6	2	0	2	4	1	1	1	1	3	0	1	1	1	2	0	1	1
100133461	0	0	0	0	0	0	0	0	0	0	0	0	0	0	0	0	0	0	0	0
100133545	3	0	0	4	1	2	0	0	0	1	1	0	0	0	0	0	1	1	1	1
100133612	39	34	41	37	12	11	36	9	12	17	15	32	13	21	23	17	16	9	12	29
100133669	0	0	0	0	0	1	1	0	0	2	1	0	0	0	1	0	0	1	0	0
100133746	0	0	0	0	0	0	0	0	0	0	0	0	0	0	0	0	0	0	0	0
100133920	0	0	0	0	0	0	0	0	0	0	0	0	0	0	0	0	0	0	0	0
100133941	4	2	0	2	0	0	4	1	2	0	2	1	0	2	0	9	1	3	0	3
100133957	2	4	2	5	1	5	3	10	2	1	4	1	2	1	4	0	3	1	3	1
100133985	9	0	8	7	4	2	6	3	10	10	4	14	2	2	4	7	9	5	4	13
100133991	0	1	2	4	0	0	1	5	1	1	2	2	3	0	1	2	2	2	0	3
100134015	0	0	0	0	0	0	0	0	0	0	0	0	0	0	0	0	0	0	0	0
100134040	0	0	0	0	0	0	0	0	0	0	0	0	0	0	0	0	0	0	0	0
100134229	342	166	227	211	168	157	180	180	146	154	211	144	138	139	160	139	171	164	138	199
100134259	29	20	19	29	28	26	26	24	31	30	22	22	38	14	21	13	40	43	18	34
100134317	2	1	1	3	1	1	1	1	3	1	2	3	0	1	2	1	2	2	1	0
100134368	10	7	12	9	15	15	17	6	6	9	5	14	14	11	16	7	7	5	5	9
100134391	0	0	0	0	0	0	0	0	0	0	0	0	0	0	0	0	0	0	0	0
100134444	0	0	0	0	0	0	0	1	0	0	0	0	0	0	0	0	1	1	0	0
100134713	19	9	10	12	7	14	11	12	9	6	10	5	6	4	10	10	9	5	5	15
100134822	2	0	1	1	1	1	1	1	2	3	1	2	1	1	1	2	6	0	4	2
100134868	2	1	0	0	1	0	2	2	2	0	0	1	0	0	1	1	0	1	0	1
100134869	1	0	0	3	1	3	1	0	0	2	1	3	4	0	3	1	1	3	0	1
100134934	0	0	0	0	0	0	0	0	0	0	0	0	0	0	0	0	0	0	0	0
100134938	0	0	0	0	0	0	0	0	0	0	0	0	0	0	0	0	0	0	0	0
100137047	87	62	87	70	81	83	110	70	84	81	68	86	84	71	130	89	90	70	80	70
100137049	10	3	5	4	9	8	10	10	13	9	10	9	9	10	12	17	6	10	16	5
10014	2472	1732	1476	1628	2562	1717	1701	2486	2471	1623	1526	1430	2572	1942	1891	1714	1726	1643	1574	1778
100141515	0	1	0	3	0	0	1	0	0	0	0	0	0	2	0	1	0	0	0	0
100142659	0	0	0	0	0	0	0	0	0	0	0	0	0	0	0	0	0	1	0	0
100144595	0	0	0	0	0	0	0	0	0	0	0	0	0	0	0	0	0	0	0	0
100144596	0	0	0	0	0	0	0	0	0	0	0	0	0	0	0	0	0	0	0	0
100144597	0	0	0	0	0	0	0	0	0	0	0	0	0	0	0	0	0	0	0	0
100144602	0	0	0	0	0	0	0	1	0	0	1	0	0	0	0	0	0	1	0	0
100144603	1	1	0	0	2	1	2	1	0	1	2	1	1	2	2	1	1	2	1	1
100144604	34	13	12	16	10	33	33	7	13	21	12	7	5	16	27	17	8	14	12	8
100144748	21	11	18	20	11	19	14	10	16	18	13	16	9	17	6	5	16	16	9	18
100147744	122	51	40	45	70	21	41	40	20	20	14	8	38	36	50	22	29	30	22	20
100147773	6	8	12	4	2	6	8	7	0	1	8	6	2	1	9	2	2	3	9	4
10015	1904	1451	1555	1652	1642	1237	1601	1085	1289	1347	1606	1503	1616	1379	1886	1296	1283	1264	1390	1432
100151643	0	0	0	0	0	0	0	0	0	0	0	0	0	0	0	0	0	0	0	0
100151683	0	0	0	0	2	0	0	0	0	0	0	0	0	0	3	1	1	0	0	0
100151684	3	0	1	1	1	0	3	0	0	0	0	1	1	0	0	0	0	0	1	1
100158262	0	0	0	1	0	0	0	0	0	0	0	0	0	2	3	1	0	1	0	0
10016	465	348	398	385	332	279	388	309	293	269	336	333	280	245	416	304	273	333	352	315
100169751	0	0	0	0	0	0	0	0	0	0	0	0	0	0	0	0	0	0	0	0
100169752	0	0	0	0	0	0	0	0	0	0	0	0	0	0	0	0	0	0	0	0
100169753	0	0	0	0	0	0	0	0	0	0	0	0	0	0	0	0	0	0	0	0
100169754	0	0	0	0	0	0	0	0	0	0	0	0	0	0	0	0	0	0	0	0
100169755	0	0	0	0	0	0	0	0	0	0	0	0	0	0	0	0	0	0	0	0
100169756	0	0	0	0	0	0	0	0	0	0	0	0	0	0	0	0	0	0	0	0
100169757	0	0	0	0	0	0	0	0	0	0	0	0	0	0	0	0	0	0	0	0
100169758	0	0	0	0	0	0	0	0	0	0	0	0	0	0	0	0	0	0	0	0
100169759	0	0	0	0	0	0	0	0	0	0	0	0	0	0	0	0	0	0	0	0
100169760	0	1	0	0	0	0	0	0	0	0	0	1	1	0	0	0	1	1	0	0
100169761	0	0	0	0	0	0	0	0	0	0	0	0	0	0	0	0	0	0	0	0
100169762	0	0	0	0	0	0	0	0	0	0	0	0	0	0	0	0	0	0	0	0
100169763	0	0	0	0	0	0	0	0	0	0	0	0	0	0	0	0	0	0	0	0
100169764	0	0	0	0	0	0	0	0	0	0	0	0	0	0	0	0	0	0	0	0
100169765	0	0	0	0	0	0	0	0	0	0	0	0	0	0	0	0	0	0	0	0
100169766	0	0	0	0	0	0	0	0	0	0	0	0	0	0	0	0	0	0	0	0
100169767	0	0	0	0	0	0	0	0	0	0	0	0	0	0	0	0	0	0	0	0
100169768	0	0	0	0	0	0	0	0	0	0	0	0	0	0	0	0	0	0	0	0
100169851	0	0	0	0	0	0	0	0	0	0	0	0	0	0	0	0	0	0	0	0
100169890	0	0	0	0	0	0	0	0	0	0	0	0	0	0	0	0	0	0	0	0
100169951	0	0	0	0	0	0	0	0	0	0	0	0	0	0	0	0	0	0	0	0
100169952	0	0	0	0	0	0	0	0	0	0	0	0	0	0	0	0	0	0	0	0
100169953	0	0	0	0	0	0	0	0	0	0	0	0	0	0	0	0	0	0	0	0
100169954	0	0	0	0	0	0	0	0	0	0	0	0	0	0	0	0	0	0	0	0
100169955	0	0	0	0	0	0	0	0	0	0	0	0	0	0	0	0	0	0	0	0
100169956	0	0	0	0	0	0	0	0	0	0	0	0	0	0	0	0	0	0	0	0
100169957	0	0	0	0	0	0	0	0	0	0	0	0	0	0	0	0	0	0	0	0
100169958	0	0	0	0	0	0	0	0	0	0	0	0	0	0	0	0	0	0	0	0
100169959	0	0	0	0	0	0	0	0	0	0	0	0	0	0	0	0	0	0	0	0
100169989	5	1	0	1	0	0	0	1	1	0	1	0	0	1	0	0	1	1	0	0
10017	0	0	1	0	0	0	0	0	0	0	0	0	0	0	0	0	1	0	0	0
100170216	0	0	0	0	0	0	0	0	0	0	0	0	0	0	0	0	0	0	0	0
100170217	0	0	0	0	0	0	0	0	0	0	0	0	0	0	0	0	0	0	0	0
100170218	0	0	0	0	0	0	0	0	0	0	0	0	0	0	0	0	0	0	0	0
100170219	0	0	0	0	0	0	0	0	0	0	0	0	0	0	0	0	0	0	0	0
100170220	0	0	0	0	0	0	0	0	0	0	0	0	0	0	0	0	0	0	0	0
100170221	0	0	0	0	0	0	0	0	0	0	0	0	0	0	0	0	0	0	0	0
100170222	0	0	0	0	0	0	0	0	0	0	0	0	0	0	0	0	0	0	0	0
100170223	0	0	0	0	0	0	0	0	0	0	0	0	0	0	0	0	0	0	0	0
100170224	0	0	0	0	0	0	0	0	0	0	0	0	0	0	0	0	0	0	0	0
100170225	0	0	0	0	0	0	0	0	0	0	0	0	0	0	0	0	0	0	0	0
100170226	0	0	0	0	0	0	0	0	0	0	0	0	0	0	0	0	0	0	0	0
100170227	0	0	0	0	0	0	0	0	0	0	0	0	0	0	0	0	0	0	0	0
100170228	0	0	0	0	0	0	0	0	0	0	0	0	0	0	0	0	0	0	0	0
100170229	5	11	2	5	7	9	3	9	12	6	9	12	1	8	18	11	6	8	6	8
100170765	0	2	4	2	0	0	2	2	0	0	2	2	0	1	2	0	1	1	1	1
100170841	9	7	7	10	7	6	16	4	11	3	8	9	4	3	8	12	3	4	12	5
10018	513	216	361	264	363	323	411	272	269	232	314	261	338	336	517	246	334	273	236	249
100187716	0	0	0	0	0	0	0	0	0	0	0	0	0	0	0	0	0	0	0	0
100188847	0	0	0	0	0	0	0	0	0	0	0	0	0	0	0	0	0	0	0	0
100188893	1943	1313	1414	1486	1465	1253	1376	1504	1456	1505	1303	1494	1333	1203	1544	1219	1548	1537	1530	1517
100188917	0	0	0	0	0	0	0	0	0	0	0	0	0	0	0	0	0	0	0	0
100188947	360	111	152	180	111	73	26	127	279	160	197	350	129	92	75	66	80	123	106	69
100188949	0	2	2	2	1	2	1	1	0	1	0	2	0	0	0	3	2	0	1	0
100188953	2	0	1	5	2	2	2	0	4	0	0	1	1	1	0	0	2	1	1	1
100188954	0	0	2	3	0	0	3	0	0	1	1	0	0	3	0	2	0	0	2	0
100189589	0	0	0	0	0	0	0	0	0	0	0	0	0	0	0	0	0	0	2	0
10019	943	976	1236	1086	587	720	1479	936	521	499	1032	808	322	441	1056	577	548	695	994	788
100190938	36	48	62	78	46	48	74	47	48	45	37	31	32	23	93	60	30	19	27	28
100190939	98	80	111	121	65	41	90	57	68	44	40	60	51	47	85	65	67	92	69	58
100190940	0	0	0	0	0	0	0	0	0	0	0	0	0	0	0	0	0	0	0	0
100190949	0	0	0	0	0	0	0	0	0	0	0	0	0	0	0	0	0	0	0	0
100190986	1	0	0	1	1	0	0	0	0	0	1	1	0	1	1	0	1	0	0	0
100191040	0	0	0	0	0	0	0	1	0	0	0	0	0	1	0	0	0	1	1	0
100191063	0	0	0	0	0	0	0	0	0	0	0	0	0	0	0	0	0	0	0	0
100192204	1	0	0	1	0	0	1	0	0	0	0	0	0	0	1	1	0	0	0	1
100192378	92	62	63	44	59	37	62	63	58	34	37	54	54	70	85	55	79	73	70	62
100192379	0	0	0	0	0	0	0	0	0	0	0	0	0	0	0	0	0	0	0	0
100192386	22	0	4	0	6	2	0	0	0	0	0	0	0	0	0	0	0	8	0	0
100192420	1	0	0	0	1224	1736	1244	1125	894	832	610	958	408	866	734	501	1787	1655	1040	900
100192426	0	0	0	0	0	0	0	0	0	0	0	0	0	0	0	0	1	0	0	0
1002	34	29	20	33	53	41	31	64	41	15	22	15	46	18	15	16	13	11	14	20
10020	531	401	451	387	562	390	507	323	366	323	387	403	461	449	586	383	357	284	305	321
10021	1	0	0	0	0	0	0	0	0	0	0	1	0	0	0	0	0	1	1	0
100216001	6	11	3	0	1	1	1	1	0	1	3	0	0	1	1	0	0	0	1	3
100216479	6	0	6	3	1	6	4	0	1	4	3	0	3	5	4	5	1	1	1	4
100216545	448	204	249	203	348	277	260	291	195	106	149	121	278	174	188	127	246	276	160	156
100216546	301	223	242	200	251	159	224	134	242	225	203	236	252	244	272	167	176	156	187	172
10022	0	0	0	0	1	0	0	0	0	0	0	0	0	0	0	0	0	0	0	0
10023	118	85	106	111	77	64	73	65	75	69	72	106	61	76	94	74	105	101	62	130
100233156	35	28	47	42	47	22	43	36	39	30	33	38	3	0	4	11	5	5	7	19
100233209	6	3	9	6	1	6	3	1	2	1	13	7	4	1	5	8	3	2	4	3
10024	12	36	11	9	7	4	22	3	0	4	32	15	2	42	15	9	8	24	20	15
100240728	0	0	0	0	0	0	0	0	0	0	0	0	0	0	0	0	0	0	0	0
100240734	2	0	2	1	0	0	2	6	1	0	1	0	2	1	5	0	2	0	1	2
100240735	4	4	3	7	3	10	10	5	5	6	6	6	3	8	5	4	5	4	5	9
10025	666	326	394	579	423	371	512	576	644	560	513	457	452	396	503	484	617	496	550	589
10026	526	360	356	365	400	348	412	280	340	339	501	414	322	360	459	344	399	357	362	389
100268168	9	2	9	9	6	5	8	2	1	5	14	1	3	1	7	4	2	2	4	3
100270679	0	0	0	0	0	0	0	0	0	0	0	0	0	0	0	0	0	0	0	0
100270680	1	0	0	1	0	0	0	0	0	0	1	0	0	0	0	0	0	0	0	0
100270746	18	7	9	22	4	9	5	7	11	6	13	4	4	5	8	1	9	8	4	14
100270804	116	63	84	89	90	84	69	99	88	57	76	35	81	43	58	47	65	80	71	83
100271702	1	0	0	0	0	0	0	0	0	2	0	0	0	0	0	1	0	0	0	3
100271715	4	3	2	2	2	0	8	3	4	1	0	1	2	2	3	5	1	2	5	0
100271722	108	60	46	53	63	68	58	66	67	39	55	47	43	41	45	52	50	63	49	68
100271832	0	0	0	0	0	0	1	0	1	0	0	0	0	0	0	0	0	0	0	0
100271835	0	0	0	1	0	0	0	0	0	0	0	0	0	0	1	0	0	0	0	0
100271836	20	9	7	10	34	5	8	14	11	4	9	14	18	6	13	7	12	5	4	15
100271846	0	0	0	0	0	0	0	0	0	0	0	0	0	0	0	0	0	0	0	0
100271849	0	0	0	0	0	0	0	0	0	0	0	0	0	0	0	0	0	0	0	0
100271873	0	0	0	0	0	0	0	0	0	0	0	0	0	0	0	0	0	0	0	0
100271874	4	0	2	1	0	0	0	5	0	0	2	0	1	2	3	1	0	0	0	2
100271927	191	90	91	108	189	151	159	207	534	319	323	222	216	196	174	149	112	73	116	75
100272147	304	225	288	300	218	252	266	235	190	216	226	228	189	181	260	162	217	237	264	282
100272216	0	0	0	0	0	0	0	0	0	0	0	1	0	0	1	1	0	0	0	0
100272217	13	24	18	11	23	9	22	13	16	15	24	15	15	8	35	12	21	14	18	21
100272228	36	12	26	25	31	10	22	13	23	18	25	24	20	31	14	14	14	23	15	17
100286844	58	52	53	56	53	39	57	39	50	50	53	71	39	46	54	32	33	39	57	80
100286906	0	0	0	0	0	0	0	0	0	0	0	0	0	0	0	0	0	0	0	0
100286922	0	0	0	0	0	0	0	0	0	0	0	0	0	0	0	0	0	0	0	0
100286938	0	0	0	0	1	0	0	1	0	3	0	0	0	0	0	0	0	2	1	0
100286979	0	0	0	0	0	0	0	0	1	0	1	1	0	0	0	1	0	0	0	0
100287010	0	0	0	0	0	0	0	0	0	0	0	0	0	0	0	0	0	0	0	0
100287013	0	0	0	0	0	0	0	0	0	0	0	0	0	0	0	0	0	0	0	0
100287015	37	26	33	49	28	20	25	37	23	19	21	13	9	16	29	31	30	33	21	26
100287029	0	0	0	0	2	0	0	0	0	0	0	0	0	0	0	2	0	0	0	0
100287036	341	131	171	176	147	187	100	122	231	151	118	110	126	93	98	66	152	167	110	173
100287042	51	25	44	39	28	36	20	54	36	16	52	19	14	13	26	20	36	42	17	35
100287072	0	0	0	4	1	0	0	0	1	0	0	0	0	0	0	0	0	0	0	0
100287082	0	0	0	0	0	0	0	0	0	0	0	0	0	0	0	0	0	0	0	0
100287083	0	0	0	0	0	0	0	0	0	0	0	0	0	0	0	0	0	0	0	0
100287098	2	1	2	8	0	0	3	1	2	1	1	3	2	0	1	0	1	0	1	1
100287102	0	0	0	0	1	0	1	0	0	0	0	0	0	3	0	0	0	0	0	1
100287114	0	0	0	0	0	0	0	0	0	0	0	0	0	0	0	0	0	0	0	0
100287144	0	0	0	0	0	0	0	0	0	0	0	0	0	0	0	0	0	0	0	0
100287166	1	2	3	5	1	4	2	1	3	0	1	3	2	1	0	0	2	0	1	1
100287171	177	135	120	154	187	176	215	172	182	139	124	143	186	174	203	197	234	240	217	225
100287175	10	12	19	16	31	24	24	11	29	17	16	18	31	16	10	6	29	18	16	7
100287177	0	2	0	1	0	0	0	2	1	0	0	1	0	0	1	4	0	4	0	1
100287178	0	0	0	0	0	0	0	0	0	0	0	0	0	0	0	0	0	0	0	0
100287205	0	0	0	0	0	0	0	0	0	0	0	0	0	0	0	0	0	0	0	0
100287216	10	4	17	13	6	11	9	8	3	12	6	10	1	3	3	3	23	12	6	8
100287225	0	0	0	0	0	0	0	0	0	0	0	0	0	0	4	0	0	0	0	0
100287226	0	0	0	0	0	0	0	0	0	0	0	0	0	0	0	0	0	1	0	0
100287227	42	19	26	19	22	21	18	30	30	28	32	27	16	14	25	14	21	34	25	27
100287238	0	0	0	0	0	0	0	0	0	0	0	0	0	0	0	0	0	0	0	0
100287284	0	0	1	0	0	1	1	1	0	0	0	2	0	0	1	1	1	0	1	2
100287290	10	3	3	5	4	0	6	1	2	2	16	3	3	5	7	0	1	2	1	1
100287294	0	0	0	0	0	0	0	0	0	0	0	0	0	0	0	0	0	0	0	0
100287314	2	0	0	0	0	1	1	0	0	0	0	0	0	0	0	1	0	2	0	0
100287327	0	0	0	0	0	0	0	0	0	0	0	0	0	0	0	0	0	0	0	0
100287362	43	18	18	7	35	30	67	25	20	29	10	17	33	27	38	18	28	28	41	23
100287364	0	0	0	0	0	0	0	0	0	0	0	0	0	0	0	0	0	0	0	0
100287366	0	0	0	0	0	0	0	0	0	0	0	0	0	0	0	0	0	0	0	0
100287387	4	3	5	8	1	0	2	4	0	1	1	4	2	6	5	2	2	5	2	3
100287399	0	0	0	0	0	0	0	0	0	0	0	0	0	0	0	0	0	0	0	0
100287404	0	0	0	0	0	0	0	0	0	0	0	0	0	0	0	0	0	0	0	0
100287413	0	0	0	0	0	0	0	0	0	0	0	0	0	0	0	0	0	0	0	0
100287441	0	0	0	0	0	0	0	0	0	0	0	0	0	0	0	0	0	0	0	0
100287467	6	3	3	4	5	1	3	5	5	1	3	3	6	10	11	0	4	2	5	9
100287477	0	0	0	0	0	0	0	0	0	0	0	0	0	0	0	0	0	0	0	0
100287478	0	0	0	0	0	0	0	0	0	0	0	0	0	0	0	0	0	0	0	0
100287482	1	0	0	0	1	1	2	0	0	1	0	1	0	2	1	0	1	0	0	0
100287497	162	98	101	115	130	86	99	96	146	112	124	130	113	83	116	106	174	182	168	136
100287513	0	0	0	0	0	0	0	0	0	0	0	0	0	0	0	0	0	0	0	0
100287559	1	0	1	1	1	1	0	1	2	0	1	0	0	0	0	0	0	0	0	0
100287569	9	1	6	3	4	10	8	4	3	9	6	2	0	8	17	6	11	8	10	10
100287592	0	0	0	0	0	0	0	0	0	0	0	0	0	0	0	0	0	0	0	0
100287596	0	0	1	0	0	0	1	0	0	0	0	0	0	0	0	0	5	3	0	0
100287610	0	0	0	0	1	0	0	0	0	0	0	0	0	0	0	0	0	0	0	0
100287616	6	7	11	9	8	10	4	9	12	3	9	13	9	10	8	7	8	13	5	16
100287632	41	32	17	12	35	17	21	18	37	36	20	24	59	27	62	24	45	21	14	17
100287639	0	0	0	0	2	0	1	0	0	0	0	0	0	0	0	1	0	0	0	0
100287651	0	0	0	0	0	0	0	0	0	0	0	0	0	0	0	0	0	0	0	0
100287704	0	0	0	0	0	0	0	0	0	0	0	0	0	0	0	0	0	0	0	0
100287718	0	0	0	1	0	0	0	0	0	1	0	0	0	0	0	0	0	0	1	1
100287722	0	0	0	0	3	0	1	0	0	0	0	0	2	0	0	0	0	2	0	0
100287728	0	0	0	0	0	0	0	0	0	0	0	0	1	0	0	0	0	0	0	0
100287765	17	12	17	11	26	19	26	19	2	5	10	16	9	13	13	12	6	5	8	16
100287792	0	0	0	0	0	0	0	0	0	0	0	0	0	0	0	0	0	0	0	0
100287808	11	0	3	4	4	2	8	7	7	7	8	3	3	0	0	2	3	5	4	7
100287814	0	0	0	1	0	0	0	0	0	0	0	0	0	0	0	0	0	0	0	0
100287823	0	0	0	0	0	0	0	0	0	0	0	0	0	0	0	0	0	0	0	0
100287834	0	0	0	0	0	0	0	0	0	0	0	0	0	0	0	0	0	0	0	0
100287846	2	4	1	0	5	1	4	2	4	3	1	4	3	2	4	4	1	2	4	2
100287852	0	0	0	0	0	0	0	0	0	0	0	0	0	0	0	0	0	0	0	0
100287877	0	0	0	0	0	0	0	0	0	0	0	0	0	0	0	0	0	0	0	0
100287879	0	2	0	0	0	0	0	0	0	0	1	1	0	0	4	2	0	0	0	0
100287896	174	93	124	119	85	99	112	58	73	55	58	56	48	57	82	70	56	78	60	66
100287898	0	0	0	0	0	0	0	0	0	0	0	0	0	0	0	0	0	1	0	0
100287902	1	2	2	1	1	0	0	0	0	0	0	1	1	0	3	1	1	0	2	3
100287922	0	0	0	0	0	0	0	0	0	0	0	0	0	0	0	0	0	0	0	0
100287932	2830	1865	2055	2291	2316	1973	1927	2130	2078	2003	2037	2275	1811	1620	2059	1479	2148	1919	2001	1824
100287934	10	6	11	8	11	2	6	4	8	7	5	5	1	4	7	7	11	5	4	11
100287944	0	0	0	1	1	0	0	0	0	1	0	0	0	0	0	0	0	1	0	0
100287948	0	0	0	0	0	0	0	0	0	0	0	0	0	0	0	0	0	0	0	0
100288069	1	2	2	2	12	5	10	15	8	3	14	5	2	0	8	0	7	2	8	6
100288077	0	0	0	0	1	0	0	0	0	1	1	0	0	0	0	0	0	0	0	0
100288079	0	0	0	0	0	0	0	0	0	0	0	0	0	0	0	0	0	0	0	0
100288102	17	14	15	12	21	18	19	15	30	8	15	13	16	20	28	21	32	4	13	15
100288122	0	0	2	6	1	2	7	2	0	2	0	2	3	0	2	0	8	3	4	2
100288123	0	0	1	1	0	0	3	0	0	0	0	0	0	0	0	0	1	0	0	0
100288142	33	11	13	30	13	17	28	21	18	7	8	22	7	23	24	19	18	31	14	19
100288152	83	51	82	106	25	49	26	22	38	25	44	34	64	70	74	75	189	223	161	187
100288162	1	0	0	3	0	1	0	0	0	0	0	0	0	0	0	0	0	1	0	1
100288175	0	0	0	0	0	0	2	1	0	0	0	0	0	0	0	0	1	1	2	0
100288181	210	119	137	85	51	51	41	40	62	58	68	63	115	90	103	31	74	79	65	61
100288198	92	54	57	84	85	44	64	77	76	47	71	67	67	57	88	62	56	49	55	70
100288287	0	0	0	0	0	0	0	0	0	0	0	0	0	0	0	0	0	0	0	0
100288323	0	0	0	0	0	0	0	0	0	0	0	0	0	0	0	0	0	0	0	0
100288332	107	46	70	87	28	34	41	33	72	53	42	51	112	127	131	95	46	84	60	53
100288346	0	0	0	0	0	0	0	0	0	0	0	0	0	0	0	0	0	0	0	1
100288380	0	0	0	0	0	0	0	0	0	0	0	0	0	0	0	0	0	0	0	0
100288413	0	0	1	0	2	0	0	0	0	0	0	0	0	0	1	0	0	0	0	0
100288428	7	6	8	5	2	1	2	5	2	1	4	2	6	5	5	4	3	2	1	0
100288432	22	20	32	14	12	4	10	12	17	21	23	15	19	15	14	17	10	0	9	10
100288485	0	0	0	0	0	0	0	0	0	0	0	0	0	0	0	0	0	0	0	0
100288486	0	0	0	1	0	0	0	0	0	0	0	0	0	0	0	0	0	1	0	0
100288520	0	0	0	0	0	0	0	0	0	0	0	0	0	0	0	0	0	0	0	0
100288524	0	0	0	0	0	0	0	1	0	0	0	0	0	0	0	0	0	0	0	1
100288527	0	0	0	0	0	0	0	0	0	0	0	0	0	0	0	0	0	0	0	0
100288562	0	0	0	0	0	0	0	0	0	0	0	0	0	0	0	0	0	0	0	0
100288570	0	0	0	0	0	0	0	0	0	0	0	0	0	0	0	0	1	1	0	0
100288615	18	31	29	25	8	3	19	14	17	30	25	25	26	27	31	9	11	12	6	7
100288637	85	53	32	43	64	30	36	36	12	11	27	26	11	24	18	4	7	11	17	7
100288687	0	0	0	0	0	0	0	0	0	0	0	0	0	0	0	0	0	0	0	0
100288695	0	0	0	0	0	0	0	0	0	0	1	0	0	0	3	2	0	0	0	0
100288730	32	25	18	12	37	26	36	26	20	18	23	24	31	19	26	14	29	21	26	11
100288748	0	0	0	0	0	0	0	0	0	0	0	0	0	0	0	0	0	0	0	0
100288778	271	158	229	244	212	164	210	179	247	219	172	204	86	81	118	66	186	196	219	168
100288797	0	0	0	0	0	0	0	0	0	0	0	0	0	0	0	0	0	0	0	0
100288798	414	268	378	354	139	113	118	156	412	284	241	297	203	167	233	155	352	363	348	256
100288801	0	0	0	1	0	0	0	0	0	0	0	0	0	0	0	0	0	0	0	0
100288805	0	1	0	0	1	1	1	1	1	0	0	3	1	0	0	0	1	0	3	0
100288814	0	0	0	0	0	0	0	0	0	0	0	0	0	0	0	0	0	0	0	0
100288831	0	0	0	0	0	0	0	0	0	0	0	0	0	0	0	0	0	0	0	0
100288842	10	5	5	11	4	8	15	7	4	8	7	6	6	8	16	8	9	7	5	2
100288846	2	3	2	3	0	1	1	0	0	0	2	4	2	1	3	1	4	0	4	3
100288866	0	0	0	0	0	0	0	0	0	0	0	0	0	0	1	0	0	0	1	2
100288897	0	0	0	0	0	0	0	0	0	0	1	0	0	0	0	0	0	0	0	0
100288911	91	42	57	57	57	58	33	85	62	50	31	34	33	42	64	55	66	65	51	40
100288966	0	0	0	0	0	0	0	0	0	0	0	0	0	0	0	0	0	0	0	0
100288974	1	1	2	2	2	1	2	4	1	0	4	2	6	3	4	4	4	2	5	4
100289017	0	0	0	0	0	0	0	0	0	0	0	0	0	0	0	0	0	0	0	0
100289019	306	212	308	308	203	221	325	232	217	216	230	222	198	173	348	223	308	309	300	205
100289026	0	0	0	0	0	0	0	0	0	0	0	0	0	0	0	0	0	0	0	0
100289087	0	0	0	0	0	0	0	0	0	0	0	0	0	0	0	0	0	0	0	0
100289092	166	85	55	93	193	97	85	135	153	174	132	93	210	126	117	74	105	106	108	122
100289097	134	95	166	162	147	128	159	82	92	83	95	102	115	103	171	105	104	77	69	99
100289098	62	31	42	53	24	13	14	26	22	29	35	28	9	15	14	12	30	31	30	15
100289124	0	0	0	0	0	0	0	0	0	0	0	0	0	0	0	0	0	0	0	0
100289137	1	0	0	0	0	0	0	0	0	0	0	0	0	0	0	1	0	0	0	0
100289150	0	0	0	0	0	0	0	0	0	0	0	0	0	0	0	0	0	0	0	0
100289178	8	10	8	11	18	8	10	12	10	4	9	5	11	8	7	6	12	6	9	8
100289187	13	8	6	5	11	6	7	8	7	4	3	4	4	8	6	6	10	14	7	5
100289188	0	0	0	0	0	0	0	0	0	0	0	0	1	0	0	0	0	0	0	0
100289211	9	4	1	1	0	1	4	0	0	1	4	2	0	1	3	1	0	0	0	1
100289230	104	43	71	58	94	64	84	66	70	47	42	58	74	89	106	82	78	53	71	76
100289255	0	0	0	0	0	0	0	0	0	0	0	0	0	0	0	0	0	0	0	0
100289274	68	40	71	83	55	52	56	53	43	50	60	53	29	38	64	44	61	33	40	48
100289333	0	1	0	0	0	0	1	2	0	0	0	0	1	0	0	1	0	0	0	0
100289341	196	120	160	177	49	99	77	72	62	62	103	79	45	46	47	36	105	100	87	126
100289361	59	40	62	41	28	25	43	35	32	63	34	44	37	35	46	42	39	46	40	55
100289373	27	12	32	21	20	20	24	12	22	30	23	17	31	23	40	19	27	21	21	23
100289388	10	4	7	5	12	14	17	7	20	10	26	26	13	17	24	13	34	11	16	18
100289410	0	0	2	1	0	2	1	2	1	2	1	0	0	1	0	1	0	0	4	0
100289455	9	5	5	3	6	5	3	3	3	5	2	1	5	3	7	1	2	4	2	3
100289462	0	0	0	0	0	0	0	0	0	0	0	0	0	0	0	0	0	0	0	0
100289473	0	2	0	0	0	0	0	0	0	0	0	0	0	0	1	0	0	0	0	0
100289495	9	17	16	11	16	13	7	11	11	6	24	14	5	13	16	7	7	10	27	20
100289509	2	1	0	0	2	1	0	0	3	0	1	0	0	2	1	3	2	2	1	2
100289511	5	2	3	3	0	3	0	3	2	0	3	2	4	4	0	0	5	4	2	5
100289533	0	0	0	0	0	0	0	0	0	0	0	0	0	0	0	0	0	0	0	0
100289561	9	8	19	9	16	11	10	13	5	9	14	15	12	12	8	12	3	13	14	1
100289574	3	1	2	1	8	8	6	8	1	2	3	3	0	0	0	1	1	1	0	3
100289580	6	0	4	4	3	3	2	3	1	0	5	2	2	1	1	1	2	7	5	4
100289635	390	349	372	378	375	230	345	275	244	246	360	338	304	277	355	230	261	196	228	235
100289650	0	0	0	1	0	2	0	0	0	0	0	0	2	0	2	0	0	1	0	0
100289656	0	0	0	0	0	0	0	0	0	0	0	0	0	0	0	0	0	0	0	0
100289673	0	0	0	0	0	0	1	0	0	0	0	0	0	0	1	0	0	2	0	0
100289678	377	285	317	335	332	275	365	272	270	236	230	219	322	272	338	240	240	240	243	202
100292680	0	2	0	2	0	3	1	2	3	0	0	0	3	1	5	5	0	1	1	7
100293516	208	142	178	162	145	105	182	132	166	110	159	132	101	103	138	102	117	94	83	92
100293612	0	0	0	0	0	0	0	0	0	0	0	0	0	0	0	0	0	0	0	0
100293704	9	7	6	11	10	10	11	6	10	10	4	8	3	7	6	6	7	8	4	7
100294145	148	120	197	228	103	131	174	131	70	110	162	159	56	70	144	100	95	109	132	122
100294362	16	20	21	14	26	12	20	19	30	25	24	25	12	20	19	18	8	14	19	11
100294720	1	0	0	0	0	0	0	0	0	0	0	0	0	0	0	0	0	0	0	0
1003	1833	2385	3756	2882	1857	1443	4937	2608	1138	1352	2526	1980	1351	2092	4814	2869	1675	1591	2300	1918
100302111	0	0	0	0	0	0	0	0	0	0	0	0	0	0	0	0	0	0	0	0
100302112	0	0	0	0	0	0	0	0	0	0	0	0	0	0	0	1	0	0	0	0
100302113	0	0	0	0	0	0	0	0	0	0	0	0	0	0	0	0	0	0	0	0
100302114	0	0	0	0	0	0	0	0	0	0	0	0	0	0	0	0	0	0	0	0
100302115	0	0	0	0	0	0	0	0	0	0	0	0	0	0	0	0	0	0	0	0
100302116	0	0	0	0	0	0	0	0	0	0	0	0	0	0	0	0	0	0	0	0
100302117	0	0	0	0	0	0	0	0	0	0	0	0	0	0	0	0	0	0	0	0
100302118	0	0	0	0	0	0	0	0	0	0	0	0	0	0	0	0	0	0	0	0
100302119	0	1	0	1	1	0	0	0	1	0	0	0	0	0	0	1	0	0	0	0
100302121	0	0	0	0	0	0	1	0	0	0	0	0	1	0	0	0	0	0	1	0
100302122	0	0	0	0	0	0	1	0	0	0	0	0	0	0	0	0	0	0	0	0
100302123	0	0	0	0	0	0	0	0	0	0	0	0	0	0	0	0	0	0	0	0
100302124	0	0	0	0	0	0	0	0	0	0	0	0	0	0	0	0	0	0	0	0
100302125	1	1	0	0	0	1	0	1	0	0	1	0	0	0	2	0	0	0	1	0
100302126	0	0	0	0	0	0	0	0	0	0	0	0	0	0	0	0	0	0	0	0
100302127	0	0	0	0	0	0	0	0	0	0	0	0	0	0	0	0	0	0	0	0
100302128	3	0	2	3	0	1	0	1	1	0	3	1	1	4	6	3	1	1	1	0
100302129	0	0	0	0	0	0	0	0	0	0	0	0	0	0	0	0	0	0	0	0
100302130	0	0	0	0	0	0	0	0	0	0	0	0	0	0	0	0	0	0	0	0
100302131	0	0	0	0	0	0	0	0	0	0	0	0	0	0	0	0	0	0	0	0
100302132	0	0	0	0	0	0	0	0	0	0	0	0	0	0	0	0	0	0	0	0
100302133	0	0	0	0	0	0	0	0	0	0	0	0	0	0	0	0	0	0	0	0
100302134	0	0	0	0	0	0	0	0	0	0	0	0	0	0	0	0	0	0	0	0
100302135	0	0	0	0	0	0	0	0	0	0	0	0	0	0	0	0	0	0	0	0
100302136	0	0	0	0	0	0	0	0	0	0	0	0	0	0	0	0	0	0	0	0
100302137	14	13	19	24	21	26	23	28	13	8	19	19	23	12	18	25	15	24	19	16
100302138	0	0	0	0	0	0	0	0	0	0	0	0	0	0	0	0	0	0	0	0
100302139	0	0	0	0	0	0	0	0	0	0	0	0	0	0	0	0	0	0	0	0
100302140	0	0	0	0	0	0	0	0	0	0	0	0	0	0	0	0	0	0	0	0
100302141	0	0	0	0	0	0	0	0	0	0	0	0	0	0	0	0	0	0	0	0
100302142	0	0	0	0	0	0	0	0	0	0	0	0	0	0	0	0	0	0	0	0
100302144	0	0	0	0	0	0	0	0	0	0	0	0	0	0	0	0	0	0	0	0
100302145	2	2	1	7	2	3	1	4	4	4	0	2	3	7	3	5	4	2	0	2
100302146	1	3	2	2	0	0	0	0	0	0	0	0	0	0	1	0	0	0	0	0
100302147	0	0	0	0	0	0	0	0	0	0	0	0	0	0	0	0	0	0	0	0
100302148	0	0	0	0	0	0	0	0	0	0	0	0	0	0	0	0	0	0	0	0
100302149	1	0	0	0	0	1	0	0	0	1	2	0	2	0	0	0	1	1	1	0
100302150	0	0	0	0	0	0	0	0	0	0	0	0	0	0	0	0	0	0	0	0
100302152	0	0	0	0	0	0	0	0	0	0	0	0	0	0	0	0	0	0	0	0
100302153	0	0	0	0	0	0	0	0	0	0	0	0	0	0	0	0	0	0	0	0
100302155	0	0	0	0	0	0	0	0	0	0	0	0	0	0	0	0	0	0	0	0
100302156	0	0	0	0	0	0	0	0	0	0	0	0	0	0	0	0	0	0	0	0
100302157	0	0	0	0	0	0	0	0	0	0	0	0	0	0	0	0	0	0	0	0
100302158	0	0	0	0	0	0	0	0	0	0	0	0	0	0	0	0	0	0	0	0
100302159	0	0	0	0	0	0	0	0	0	0	0	0	0	0	0	0	0	0	0	0
100302160	0	0	0	0	0	0	0	0	0	0	0	0	0	0	0	0	0	0	0	0
100302161	0	0	0	0	0	0	0	0	0	0	0	0	0	0	0	0	0	0	0	0
100302163	0	0	0	0	0	0	0	0	0	0	0	0	0	0	0	0	0	0	0	0
100302164	0	0	0	0	0	0	0	0	0	0	0	0	0	0	0	0	0	0	0	0
100302165	0	0	0	0	0	0	0	0	0	0	0	0	0	0	0	0	0	0	0	0
100302166	0	0	0	0	0	0	0	0	0	0	0	0	0	0	0	0	0	0	0	0
100302167	0	0	0	0	0	0	0	0	0	0	0	0	0	0	0	0	0	0	0	0
100302168	1	0	0	1	2	0	1	2	0	1	0	1	0	1	0	0	0	1	0	0
100302169	0	0	0	0	0	0	0	0	0	0	0	0	0	0	0	0	0	0	0	0
100302170	0	0	0	0	0	0	0	0	0	0	0	0	0	0	0	0	0	0	0	0
100302171	0	0	0	0	0	0	0	0	0	0	0	0	0	0	0	0	0	0	0	0
100302172	0	0	0	0	0	0	0	0	0	0	0	0	0	0	0	0	0	0	0	0
100302174	0	0	0	0	0	0	0	0	0	0	0	0	0	0	1	0	0	1	0	0
100302175	0	0	0	0	0	0	0	0	0	0	0	0	0	0	0	0	0	0	0	0
100302177	0	0	0	0	0	0	0	0	0	0	0	0	0	0	0	0	0	0	0	0
100302178	0	0	0	0	0	0	0	0	0	0	0	0	0	0	0	0	0	0	0	0
100302179	0	0	0	0	0	0	0	0	0	0	0	0	0	0	0	0	0	0	0	0
100302181	0	0	0	0	0	0	0	0	0	0	0	0	0	0	0	0	0	0	0	0
100302182	0	0	0	0	0	0	0	0	0	0	0	0	0	0	0	0	0	0	0	0
100302183	0	0	0	0	0	0	0	0	0	0	0	0	0	0	0	0	0	0	0	0
100302184	0	0	0	0	0	0	0	0	0	0	0	0	0	0	0	0	0	0	0	0
100302185	1	0	2	0	0	0	0	0	0	0	0	0	1	0	0	0	0	0	0	0
100302186	0	0	0	0	0	0	0	0	0	0	0	0	0	0	0	0	0	0	0	0
100302187	0	0	0	0	0	0	0	0	0	0	0	0	0	0	0	0	0	0	0	0
100302188	0	0	0	0	0	0	0	0	0	0	0	0	0	0	0	0	0	0	0	0
100302190	0	0	0	0	0	0	0	0	0	0	0	0	0	0	0	0	0	0	0	0
100302191	0	0	0	0	0	0	0	0	0	0	0	0	0	0	0	0	0	0	0	0
100302192	0	0	0	0	0	0	0	0	0	0	0	0	0	0	0	0	0	0	0	0
100302193	0	0	0	0	0	0	0	0	0	0	0	0	0	0	0	0	0	0	0	0
100302195	0	0	0	0	0	0	0	0	0	0	0	0	0	0	0	0	0	0	0	0
100302197	0	0	0	0	0	0	0	0	0	0	0	0	0	0	0	0	0	0	0	0
100302201	0	0	0	0	0	0	0	0	0	0	0	0	0	0	0	0	0	0	0	0
100302202	0	0	0	0	0	0	0	0	0	0	0	0	0	0	0	0	0	0	0	0
100302203	0	0	0	0	0	0	0	0	0	0	0	0	0	1	0	1	0	0	0	0
100302204	0	0	0	0	0	0	0	0	0	0	0	0	1	0	0	0	0	0	0	1
100302205	0	0	0	0	0	0	0	0	0	0	0	0	0	0	0	0	0	0	0	0
100302208	0	0	0	0	0	0	0	0	0	0	0	0	0	0	0	0	0	0	0	0
100302209	0	0	0	0	0	0	0	0	0	0	0	0	0	0	0	0	0	0	0	0
100302210	0	0	0	0	0	0	0	0	0	0	0	0	0	0	0	0	0	0	0	0
100302211	0	0	0	0	0	0	0	0	0	0	0	0	0	0	0	0	0	0	0	0
100302212	0	0	0	0	0	0	0	0	0	0	0	0	0	0	0	0	0	0	0	0
100302213	0	0	0	0	0	0	0	0	0	0	0	0	0	0	0	0	0	0	0	0
100302214	0	0	0	0	0	0	0	0	0	0	0	0	0	0	0	0	0	0	0	0
100302217	0	0	0	0	0	0	0	0	0	0	0	0	0	0	0	0	0	0	0	0
100302218	3	1	0	5	1	4	1	1	8	1	0	3	2	1	1	0	1	1	0	0
100302219	0	0	0	0	0	0	1	0	0	0	0	0	0	0	0	0	0	0	0	0
100302220	0	0	0	0	0	0	0	0	0	0	0	0	0	0	0	0	0	0	0	0
100302222	0	0	0	0	0	0	0	0	0	0	0	0	0	0	0	0	0	0	0	0
100302223	0	0	0	0	0	0	0	0	0	0	0	0	0	0	0	0	0	0	0	0
100302224	0	0	0	0	0	0	0	0	0	0	0	0	0	0	0	0	0	0	0	0
100302225	0	0	0	0	0	0	0	0	0	0	0	0	0	0	0	0	0	0	0	0
100302226	0	0	0	0	0	0	0	0	0	0	0	0	0	0	0	0	0	0	0	0
100302227	0	0	0	0	0	0	0	0	0	0	0	0	0	0	0	0	0	0	0	0
100302228	0	0	0	0	0	0	0	0	0	0	0	0	0	0	0	0	0	0	0	0
100302229	0	0	0	0	0	0	0	0	0	0	0	0	0	0	0	0	0	0	0	0
100302232	0	0	0	0	0	0	0	0	0	0	0	0	0	0	0	0	0	0	0	0
100302233	0	0	0	0	0	0	0	0	0	0	0	0	0	0	0	0	0	0	0	0
100302234	0	0	0	0	0	0	0	0	0	0	0	0	0	0	0	0	0	0	0	0
100302235	0	0	0	0	0	0	0	0	0	0	0	0	0	0	0	0	0	0	0	0
100302236	0	0	0	0	0	0	0	0	0	0	0	0	0	0	0	0	0	0	0	0
100302237	0	0	0	0	0	0	0	0	0	0	0	0	0	0	0	0	0	0	0	0
100302238	0	0	0	0	0	0	0	0	0	0	0	0	0	0	0	0	0	0	0	0
100302239	0	0	0	0	0	0	0	0	0	0	0	0	0	0	0	0	0	0	0	0
100302240	9	8	8	4	14	5	7	4	2	1	3	2	6	2	8	7	5	4	2	4
100302242	0	0	0	0	0	0	0	0	0	0	0	0	0	0	0	0	0	0	0	0
100302243	1	0	0	1	1	1	1	0	0	0	0	0	0	0	1	0	0	0	0	0
100302246	1	0	0	1	0	0	2	0	0	0	0	0	0	0	1	0	0	0	0	0
100302250	0	0	0	0	0	0	0	0	0	0	0	0	0	0	0	0	0	0	0	0
100302251	0	0	0	0	0	0	0	0	0	0	0	0	0	0	0	0	0	0	0	0
100302254	8	2	7	3	4	6	6	4	3	1	3	8	5	5	5	5	1	3	2	3
100302255	0	0	0	0	0	0	0	0	0	0	0	0	0	0	0	0	0	0	0	0
100302256	0	2	0	0	0	0	1	0	0	0	0	0	0	0	0	0	0	0	0	0
100302257	0	0	0	0	0	0	0	1	0	0	0	0	0	0	0	0	0	0	0	0
100302258	0	1	0	2	0	0	1	2	0	1	0	0	0	1	0	0	0	6	0	0
100302259	0	0	0	0	0	0	0	0	0	0	0	0	0	0	0	0	0	0	0	0
100302260	0	0	0	0	0	0	0	0	0	0	0	0	0	0	0	0	0	0	0	0
100302261	0	0	0	0	0	0	0	0	0	0	0	0	0	0	0	0	0	0	0	0
100302263	0	0	1	0	0	0	0	0	0	0	0	0	0	0	0	0	0	0	0	0
100302265	0	0	0	0	0	0	0	0	0	0	0	0	0	0	0	0	0	0	0	0
100302267	0	0	0	0	0	0	0	0	0	0	0	0	0	0	0	0	0	0	0	0
100302268	0	0	0	0	0	0	0	0	0	0	0	0	0	0	0	0	0	0	0	0
100302270	0	0	0	0	0	0	0	0	0	0	0	0	0	0	0	0	0	0	0	0
100302273	7	0	10	10	12	7	6	8	8	4	11	5	9	7	14	4	8	3	5	2
100302274	0	0	0	0	0	0	0	0	0	0	0	0	0	0	0	0	0	0	0	0
100302275	0	0	0	0	0	0	0	1	0	0	0	0	0	0	0	0	0	0	0	0
100302276	0	0	0	0	0	0	0	0	0	0	0	0	0	0	0	0	0	0	0	0
100302277	0	0	0	0	0	0	0	0	0	0	0	0	0	0	0	0	0	0	0	0
100302278	0	0	0	0	0	0	0	0	0	0	0	0	0	0	0	0	0	0	0	0
100302279	0	0	0	0	0	0	0	0	0	0	0	0	0	0	0	0	0	0	0	0
100302280	0	0	0	0	0	0	0	0	0	0	0	0	0	0	0	0	0	0	0	0
100302281	1	0	0	0	0	0	0	0	0	0	0	0	0	0	0	0	0	0	0	0
100302282	0	0	0	0	0	0	0	0	0	0	0	0	0	0	0	0	0	0	0	0
100302283	0	0	0	0	0	0	0	0	0	0	0	0	0	0	0	0	0	0	0	0
100302284	0	0	0	0	1	1	0	0	0	0	0	0	1	0	0	0	1	0	0	0
100302285	0	0	0	0	0	0	1	0	0	0	0	1	1	0	0	0	0	0	0	1
100302286	0	0	0	0	0	0	0	0	0	0	0	0	0	0	0	0	0	0	0	0
100302287	0	0	0	0	0	0	0	0	0	0	0	0	0	0	0	0	0	0	0	0
100302288	0	0	0	0	0	0	0	0	0	0	0	0	0	0	0	0	0	0	2	0
100302289	0	0	0	0	0	0	0	0	0	0	0	0	0	0	0	0	0	0	0	0
100302290	0	0	0	0	0	0	0	0	0	0	0	0	0	0	0	0	0	0	0	0
100302292	0	0	0	0	0	0	0	0	0	0	0	0	0	0	0	0	0	0	0	0
100302401	8	8	15	8	10	11	6	8	7	5	9	19	6	6	10	12	5	3	12	4
100302526	0	0	0	0	0	0	0	0	0	0	0	0	0	0	0	0	0	0	0	0
100302640	37	27	30	54	43	31	31	45	44	53	36	35	33	24	46	41	57	36	64	40
100302650	8	38	3	2	6	4	3	1	4	7	4	5	3	3	7	3	1	5	63	19
100302652	0	0	0	0	0	0	0	0	0	0	0	0	0	0	0	0	0	0	0	0
100302691	27	7	4	6	17	6	22	18	22	13	34	11	0	1	0	0	4	3	6	9
100302692	89	53	52	42	71	68	77	47	28	33	34	37	29	34	43	32	37	49	28	52
100302736	0	0	0	0	0	0	0	0	0	0	0	0	0	0	0	0	0	0	0	0
100302738	0	0	0	0	0	0	0	0	0	0	0	0	0	0	0	0	0	0	0	0
100302739	0	0	0	0	0	0	1	0	0	1	0	0	0	0	0	0	0	0	0	0
100302740	7	0	2	5	0	1	1	0	5	2	1	3	0	0	0	1	2	0	0	1
100302741	0	0	0	0	0	0	0	0	0	0	0	0	0	0	0	0	0	0	0	1
100302742	0	2	1	2	1	0	2	0	1	2	0	3	0	1	2	2	1	1	1	1
100302743	2	3	0	1	0	4	1	0	1	0	3	2	2	0	2	0	1	4	2	2
100302746	0	0	0	0	0	0	0	0	0	0	0	0	0	0	0	0	0	0	0	0
100303453	0	0	1	1	0	1	1	0	0	0	0	0	0	0	0	0	0	0	0	0
100303491	2	3	1	4	3	1	3	1	3	1	1	1	3	0	5	0	3	3	2	0
100303728	146	122	164	178	94	102	133	102	78	78	85	91	74	63	104	73	108	113	104	117
100303749	0	0	0	0	0	0	0	0	0	0	0	0	0	0	0	0	0	0	0	0
100303755	33	25	31	41	23	14	30	18	29	25	42	29	19	26	21	12	38	23	29	31
100306951	292	159	167	210	219	166	207	252	284	187	176	210	156	160	188	171	157	127	172	171
100306975	0	0	0	0	0	0	0	1	0	0	0	0	0	0	0	0	0	0	0	0
100309464	0	0	0	0	0	0	0	0	0	0	0	0	0	0	0	0	0	0	0	0
100310812	0	0	0	0	0	0	0	0	0	0	0	0	0	0	0	0	0	0	0	0
100310846	9	3	4	5	5	2	2	4	2	7	4	4	2	3	3	1	4	5	8	6
100313769	0	0	2	1	0	0	0	3	0	0	1	0	0	0	0	0	0	0	0	1
100313770	0	0	0	0	0	0	0	0	0	0	0	0	0	0	0	0	0	0	0	0
100313771	0	0	0	0	0	0	0	0	0	0	0	0	0	0	0	0	0	0	0	0
100313772	0	0	0	0	0	0	0	0	0	0	0	0	0	0	0	0	0	0	0	0
100313773	0	0	0	0	0	0	0	0	0	0	0	0	0	0	0	0	0	0	0	0
100313774	0	0	0	0	0	0	0	0	0	0	0	0	0	0	0	0	0	0	0	0
100313777	0	0	0	0	0	0	0	0	0	0	0	0	0	0	0	0	0	0	0	0
100313778	0	0	0	0	0	0	0	0	0	0	0	0	0	0	0	0	0	0	0	0
100313779	0	0	0	0	0	0	0	0	0	0	0	0	0	0	0	0	0	0	0	0
100313780	0	0	0	1	0	0	0	0	0	0	0	0	0	0	0	0	0	0	0	0
100313781	0	0	0	0	0	0	0	0	0	0	0	0	0	0	0	0	0	0	0	0
100313806	0	0	0	0	0	0	0	0	0	0	0	0	0	0	0	0	0	0	0	0
100313822	0	0	0	0	0	0	0	0	0	0	0	0	0	0	0	0	0	0	0	0
100313824	0	0	0	0	0	0	0	0	0	0	0	0	0	0	0	0	0	0	0	0
100313829	0	0	0	0	0	0	0	0	0	0	0	0	0	0	0	0	0	0	0	0
100313830	0	0	0	0	0	0	0	0	0	0	0	0	0	0	0	0	0	0	2	0
100313835	0	0	0	0	0	0	0	0	0	0	0	0	0	0	0	0	0	0	0	0
100313837	0	0	0	0	4	0	1	0	0	0	1	0	0	2	1	0	0	1	0	0
100313838	0	0	0	0	0	0	0	0	0	0	0	0	0	0	0	0	0	0	0	0
100313839	0	0	0	0	0	0	0	0	0	0	0	0	0	0	0	0	0	0	0	0
100313840	0	0	0	0	0	0	0	0	0	0	0	0	0	0	0	0	0	0	0	0
100313841	0	0	0	0	0	0	0	0	0	0	0	0	0	0	0	0	0	0	0	0
100313842	0	0	0	0	0	0	0	0	0	0	0	0	0	0	0	0	0	0	0	0
100313843	0	0	0	0	0	0	0	0	0	0	0	0	0	0	0	0	0	0	0	0
100313884	0	0	0	0	0	0	0	0	0	0	0	0	0	0	0	0	0	0	0	0
100313886	1	1	0	0	0	0	0	0	0	0	0	0	0	0	0	0	0	0	0	0
100313887	0	0	0	0	0	0	0	0	0	0	0	0	0	0	0	0	0	0	0	0
100313892	0	0	0	0	0	0	0	0	0	0	0	0	0	0	0	0	0	0	0	0
100313895	0	0	0	0	0	0	0	0	0	0	0	0	0	0	0	0	0	0	0	0
100313896	0	0	0	0	0	0	1	0	0	0	0	0	0	0	0	0	2	0	0	0
100313914	0	0	0	0	0	0	0	0	0	0	0	0	0	0	0	0	0	0	0	0
100313921	0	0	0	0	0	0	0	0	0	0	0	0	0	0	0	0	0	0	0	0
100313923	0	0	0	0	0	0	0	0	0	0	0	0	0	0	0	0	0	0	0	0
100313938	0	0	0	0	0	0	0	0	0	0	0	0	0	0	0	0	0	0	0	0
100316868	5	3	1	0	1	3	1	0	0	0	1	4	2	3	2	1	0	1	0	2
100316904	59	36	34	42	40	32	50	57	38	23	36	37	31	43	50	54	37	35	44	33
100329109	950	550	662	851	829	910	823	659	597	818	543	727	548	717	865	656	882	781	831	722
100329135	0	0	0	1	0	0	0	0	0	0	0	0	0	0	0	0	0	0	0	0
100335030	0	3	4	2	4	3	6	0	1	1	5	3	2	2	6	1	2	4	2	5
100337591	0	1	0	1	0	0	2	0	0	0	0	1	0	0	0	0	0	0	0	0
100337616	0	0	0	0	0	0	0	0	0	0	0	0	0	0	0	0	0	0	0	0
100359394	0	0	0	0	0	0	0	0	0	0	0	0	0	0	0	0	0	0	0	0
10036	287	168	173	173	282	193	199	233	262	191	184	195	244	141	192	147	253	283	225	243
100379132	0	0	0	0	0	0	0	0	0	0	0	0	0	0	0	0	0	0	0	0
100379141	0	0	0	0	0	0	0	0	0	0	0	0	0	0	0	0	0	0	0	0
100379174	0	0	0	0	0	0	0	0	0	0	0	0	0	0	0	0	0	0	0	0
100379220	0	0	0	0	0	0	0	0	0	0	0	0	1	1	0	0	0	0	0	0
100379224	20	9	5	9	14	12	13	6	13	4	20	16	14	11	13	9	9	6	4	10
100379249	1	0	0	1	0	0	5	1	0	0	0	0	0	0	0	0	1	1	0	1
100379250	0	0	0	0	0	0	0	0	0	0	0	0	0	0	0	0	0	0	0	0
100379251	1	3	2	3	7	6	10	2	1	9	6	3	5	4	16	3	1	5	7	5
100379345	3	1	7	6	1	9	11	0	8	2	2	0	2	3	1	1	5	10	3	6
100379571	94	84	51	62	91	93	103	78	81	74	64	73	68	64	97	71	78	60	59	59
100379661	5	9	2	4	4	4	6	1	3	5	6	1	7	4	8	1	7	4	7	1
10038	1102	665	725	906	1032	732	877	784	747	786	867	826	864	761	907	658	767	693	622	700
100381270	3	7	5	8	7	11	0	1	4	7	10	10	14	8	7	0	3	2	4	2
10039	1064	676	814	772	739	724	891	754	618	711	594	712	642	581	675	533	751	614	708	726
1004	62	87	131	134	67	60	199	86	38	32	52	76	45	52	125	110	75	85	84	67
10040	33	17	28	25	21	22	62	33	36	38	33	48	18	33	28	41	16	20	23	25
100419868	3	2	0	2	4	2	3	1	0	0	2	1	0	2	6	1	3	0	0	0
10042	316	204	218	211	287	242	277	169	177	171	237	227	271	259	326	200	226	207	212	178
100422212	0	0	0	0	0	0	0	0	0	0	0	0	0	0	0	0	0	0	0	0
100422556	40	20	35	49	30	43	31	50	17	26	38	34	9	2	10	9	29	52	52	53
100422737	0	0	0	0	0	0	0	2	0	0	0	0	0	0	0	0	0	0	0	0
100422821	0	0	0	1	0	1	0	0	0	0	2	0	0	0	0	0	0	0	0	0
100422823	0	0	0	0	0	0	0	0	0	0	0	0	0	0	0	0	0	0	0	0
100422824	0	0	0	0	0	0	0	0	0	0	0	0	0	0	0	0	0	0	0	0
100422825	0	0	0	0	0	0	0	0	0	0	0	0	0	0	0	0	0	0	0	0
100422826	0	0	0	0	0	0	0	0	0	0	0	0	0	0	0	0	0	0	0	0
100422827	0	0	0	0	0	0	0	0	0	0	0	0	0	0	0	0	0	0	0	0
100422828	0	0	0	0	0	0	0	0	0	0	0	0	0	0	0	0	0	0	0	0
100422829	0	0	0	0	0	0	0	0	0	0	0	0	0	0	0	0	0	0	0	0
100422831	0	0	0	0	0	0	0	0	0	0	0	0	0	0	0	0	0	0	0	0
100422832	5	0	3	2	4	5	7	2	3	3	0	8	3	3	8	3	2	3	5	6
100422833	0	0	0	0	0	0	0	0	0	0	0	0	0	0	0	0	0	0	0	2
100422834	0	0	0	0	0	0	0	0	0	0	0	0	0	0	0	0	0	0	0	0
100422835	0	0	0	0	0	0	0	0	0	0	0	0	0	0	0	0	0	1	0	0
100422836	0	0	0	0	0	0	0	0	0	0	0	0	0	0	0	0	0	0	0	0
100422837	0	0	0	0	0	0	0	0	0	0	0	0	0	0	0	0	0	0	0	0
100422839	0	0	0	0	0	0	0	0	0	0	0	0	0	0	0	0	0	0	0	0
100422840	0	0	0	0	0	0	0	0	0	0	0	0	0	0	0	0	0	0	0	0
100422841	1	0	0	0	0	0	0	0	0	0	0	0	0	0	2	0	0	0	0	0
100422842	0	0	0	0	0	0	0	0	0	0	0	0	0	0	0	0	0	0	0	0
100422843	0	0	0	0	0	0	0	0	0	0	0	0	0	0	0	0	0	0	0	0
100422844	0	0	0	0	0	0	0	0	0	0	0	0	0	0	0	0	0	0	0	0
100422845	0	0	0	0	0	0	0	0	0	0	0	0	0	0	0	0	0	0	0	0
100422846	2	0	0	0	16	8	3	0	0	3	2	2	4	4	5	8	4	4	9	6
100422847	0	0	0	0	0	0	0	0	0	0	0	0	0	0	0	0	0	0	0	0
100422848	0	0	0	0	0	0	0	0	0	0	0	0	0	0	0	0	0	0	0	0
100422849	0	0	0	0	0	0	0	0	0	0	0	0	0	0	0	0	0	0	0	0
100422850	0	0	0	0	0	0	0	0	0	0	0	0	0	0	0	0	0	0	0	0
100422851	0	0	0	0	0	0	0	0	0	0	0	0	0	0	0	0	0	0	0	0
100422853	0	0	0	0	0	0	0	0	0	0	0	0	0	0	0	0	0	0	0	0
100422854	0	0	0	0	0	0	0	0	0	0	0	0	0	0	0	0	0	0	0	0
100422855	0	0	0	0	0	0	0	0	0	0	0	0	0	0	0	0	0	0	0	0
100422856	0	0	0	0	0	0	0	0	0	0	0	0	0	0	0	0	0	0	0	0
100422857	0	0	0	0	0	0	0	0	0	0	0	0	0	0	0	0	0	0	0	0
100422859	0	0	0	0	0	0	0	0	0	0	0	0	0	0	0	0	0	0	0	0
100422860	13	5	7	6	7	4	3	6	3	12	6	5	10	3	6	7	5	8	3	5
100422861	0	0	0	0	0	0	0	0	0	0	0	0	0	0	0	0	0	0	0	0
100422862	0	0	0	0	0	0	0	0	0	0	0	0	0	0	0	0	0	0	0	0
100422863	0	0	0	0	0	0	0	0	0	0	0	0	0	0	0	0	0	0	0	0
100422864	0	0	2	0	0	0	0	0	0	0	0	0	0	0	0	0	0	0	0	0
100422865	0	0	0	0	0	0	0	0	0	0	0	0	0	0	0	0	0	0	0	0
100422866	0	0	0	0	0	0	0	0	0	0	0	0	0	0	0	0	0	0	0	0
100422867	0	0	0	0	0	0	0	0	0	0	0	0	0	0	0	0	0	0	0	0
100422868	0	0	0	0	0	0	0	0	0	0	0	0	0	0	0	0	0	0	0	0
100422869	0	0	0	0	0	0	0	0	0	0	0	0	0	0	0	0	0	0	0	0
100422870	0	0	0	0	0	0	0	0	0	0	0	0	0	0	0	0	0	0	0	0
100422871	1	0	1	1	0	0	0	0	0	0	0	0	0	0	0	0	0	0	0	0
100422872	0	0	0	0	0	0	0	0	0	0	0	0	0	0	0	0	0	0	0	0
100422873	0	0	3	0	2	2	1	2	4	3	0	0	1	2	2	1	0	1	1	0
100422874	0	0	0	0	0	0	0	0	0	0	0	0	0	0	0	0	0	0	0	0
100422875	0	0	0	0	0	0	0	0	0	0	0	0	0	0	0	0	0	0	0	0
100422876	0	0	0	0	0	0	0	0	0	0	0	0	0	0	0	0	0	0	0	0
100422877	0	0	0	0	0	0	0	0	0	0	0	0	0	0	0	0	0	0	0	0
100422878	0	0	0	0	0	2	0	0	0	0	0	0	0	0	0	0	0	0	0	0
100422879	0	0	0	1	1	0	1	0	0	0	2	0	0	0	0	0	0	0	0	0
100422880	0	0	0	0	0	0	0	0	0	0	0	0	0	0	0	0	0	0	0	0
100422881	0	1	0	0	0	0	0	0	0	0	0	0	0	0	0	0	0	0	0	0
100422882	0	0	0	0	0	0	0	0	0	0	0	0	0	0	1	0	0	0	0	0
100422883	0	0	0	0	0	0	0	0	0	0	0	0	0	0	0	0	0	0	0	0
100422884	0	0	0	0	0	0	0	0	0	0	0	0	0	0	0	0	0	0	0	0
100422885	0	0	0	0	0	0	0	0	0	0	0	0	0	0	0	0	0	0	0	0
100422886	0	0	0	0	0	0	0	0	0	0	0	0	0	0	0	0	0	0	0	0
100422887	0	0	0	0	0	0	0	0	0	0	0	0	0	0	0	0	0	0	0	0
100422888	0	0	0	0	0	0	0	0	0	0	0	0	0	0	0	0	0	0	0	0
100422889	0	0	0	0	0	0	0	0	0	0	0	0	0	0	0	0	0	0	0	0
100422890	0	0	0	0	0	0	0	0	0	0	0	0	0	0	0	0	0	0	0	0
100422891	0	0	0	0	0	0	0	0	0	0	0	0	0	0	0	0	0	0	0	0
100422892	0	0	0	0	0	0	0	0	0	0	0	0	0	0	0	0	0	0	0	0
100422893	0	0	0	0	0	0	0	0	0	0	0	0	0	0	0	0	0	0	0	0
100422894	0	0	0	0	0	0	0	0	0	0	0	0	0	0	0	0	0	0	0	0
100422895	0	0	0	0	0	0	0	0	0	0	0	0	0	0	0	0	0	0	0	0
100422896	0	0	0	0	0	0	0	0	0	0	0	0	0	0	0	0	0	0	0	0
100422897	0	0	0	0	0	0	0	0	0	0	0	0	0	0	0	0	0	0	0	0
100422898	0	0	0	0	0	0	0	0	0	0	0	0	0	0	0	0	0	0	0	0
100422899	0	0	0	0	0	0	0	0	0	0	0	0	0	0	1	0	0	0	0	0
100422900	0	0	0	0	0	0	0	0	0	0	0	0	0	0	0	0	0	0	0	0
100422901	0	0	0	0	0	0	0	0	0	0	0	0	0	0	0	0	0	0	0	0
100422902	0	0	0	0	0	0	0	0	0	0	0	0	0	0	0	0	0	0	0	0
100422903	0	0	0	0	0	0	0	0	0	0	0	0	0	0	0	0	0	0	0	0
100422904	0	1	0	0	0	0	0	0	0	0	0	0	0	0	0	1	2	0	0	0
100422905	0	0	0	0	0	0	0	0	0	0	0	0	0	0	0	0	0	0	0	0
100422906	0	0	0	0	0	0	0	0	0	0	0	0	0	0	0	0	0	0	0	0
100422907	0	0	0	0	0	0	0	0	0	0	0	0	0	0	0	0	0	0	0	0
100422908	0	0	0	0	0	0	0	0	1	0	0	0	0	0	0	0	0	0	0	0
100422909	0	0	0	0	0	0	0	0	0	0	0	0	0	0	0	0	0	0	0	0
100422910	0	0	0	0	0	0	0	0	0	1	0	0	0	0	0	0	0	0	0	0
100422911	0	0	0	0	0	0	0	0	0	0	0	0	0	0	0	0	0	0	0	0
100422912	0	0	0	0	0	0	0	1	0	0	0	0	1	0	0	0	1	2	0	0
100422913	0	0	1	1	0	1	1	0	0	0	2	1	2	0	3	3	0	2	1	0
100422914	0	0	0	0	0	0	0	0	0	0	0	0	0	0	0	0	0	0	0	0
100422915	0	0	0	0	0	0	0	0	0	0	0	0	0	0	0	0	0	0	0	0
100422916	0	0	0	0	0	0	0	0	0	0	0	0	0	0	0	0	0	0	0	0
100422917	0	0	0	0	0	0	0	0	0	0	0	0	0	0	0	0	0	0	0	0
100422918	0	0	0	0	0	0	0	0	0	0	0	0	0	0	0	0	0	0	0	0
100422919	0	0	0	0	0	0	0	0	0	0	0	0	0	0	0	0	0	0	0	0
100422920	0	0	0	0	0	0	0	0	0	0	0	0	0	0	0	0	0	0	0	0
100422922	0	0	0	0	0	0	0	0	0	0	0	0	0	0	0	0	0	0	0	0
100422923	0	0	0	0	0	0	0	0	0	0	0	0	0	0	0	0	0	0	0	0
100422924	0	0	0	0	0	0	0	0	0	0	0	0	0	0	0	0	0	0	0	0
100422925	0	0	0	0	0	0	0	0	0	0	0	0	0	0	0	0	0	0	0	0
100422926	0	0	0	0	0	0	0	0	0	0	0	0	0	0	0	0	0	0	0	0
100422927	0	0	0	0	0	0	0	0	0	0	0	0	0	0	0	0	0	0	0	0
100422928	0	0	0	0	1	0	0	0	0	0	0	0	1	0	0	0	0	0	0	0
100422929	0	0	0	0	0	0	0	0	0	0	0	0	0	0	0	0	0	0	0	0
100422930	0	0	0	0	0	0	0	0	0	0	0	0	0	0	0	0	0	0	0	0
100422931	0	0	0	0	0	0	0	0	0	0	0	0	0	0	0	0	0	0	0	1
100422932	0	0	0	0	0	0	0	0	0	0	0	0	0	0	0	0	0	0	0	0
100422933	0	0	1	0	0	0	0	0	0	0	0	0	0	0	0	0	0	0	0	0
100422934	0	0	0	0	0	0	0	0	0	0	0	0	0	0	0	0	0	0	0	0
100422935	0	0	0	0	0	0	0	0	0	0	0	0	0	0	0	0	0	0	0	0
100422936	0	0	0	0	0	0	0	0	0	0	0	0	0	0	0	0	0	0	0	0
100422937	0	0	0	0	0	0	0	0	0	0	0	0	0	0	0	0	0	0	0	0
100422938	0	0	0	0	0	0	0	0	0	0	0	0	0	0	0	0	0	0	0	0
100422939	0	0	0	0	0	0	0	1	0	0	0	0	0	0	0	0	0	0	0	0
100422940	0	0	0	0	0	0	0	0	0	0	0	0	0	0	0	0	0	0	0	0
100422941	0	0	0	0	0	0	0	0	0	0	0	0	0	0	0	0	0	0	0	0
100422942	0	0	0	0	0	0	0	0	0	0	0	0	0	0	0	0	0	0	0	0
100422943	0	0	0	0	0	0	0	0	0	0	0	0	0	0	0	0	0	0	0	0
100422944	0	0	0	0	0	0	0	0	0	0	0	0	0	0	1	0	0	0	0	0
100422945	1	0	0	0	0	0	0	0	1	1	0	0	0	0	0	0	0	0	1	1
100422946	0	0	0	0	0	0	0	0	0	0	0	0	0	0	0	0	0	0	0	0
100422947	0	0	0	0	0	0	0	0	0	0	0	0	0	0	0	0	0	0	0	0
100422948	0	0	0	0	0	0	0	0	0	0	0	0	0	0	0	0	0	0	0	0
100422949	1	0	0	0	1	0	0	2	0	0	0	0	0	0	0	1	2	0	0	1
100422950	0	0	0	0	0	0	0	0	0	0	0	0	0	0	0	0	0	0	0	0
100422951	0	0	0	0	0	0	0	0	0	0	0	0	0	0	0	0	0	0	0	0
100422952	0	0	0	2	2	1	3	1	0	1	2	2	0	0	1	0	1	0	0	1
100422953	0	0	0	0	0	0	0	0	0	0	0	0	0	0	0	0	0	0	0	0
100422954	0	0	0	0	0	0	0	0	0	0	0	0	0	0	0	0	0	0	0	0
100422955	0	0	0	0	0	0	0	0	0	0	0	0	0	0	0	0	0	0	0	0
100422956	0	0	0	0	0	0	0	0	0	0	0	0	0	0	0	0	0	0	0	0
100422957	0	0	0	0	0	0	0	0	0	0	0	0	0	0	0	0	0	0	0	0
100422959	0	0	0	0	0	0	0	0	0	0	0	0	0	0	0	0	0	0	0	0
100422960	0	0	0	0	0	0	0	0	0	0	0	0	0	0	0	0	0	0	0	0
100422961	0	0	0	0	3	2	0	4	0	0	0	0	2	3	1	1	0	0	0	0
100422962	0	0	0	0	0	0	0	0	0	0	0	1	0	0	0	0	0	0	0	0
100422963	0	0	0	0	0	0	0	0	0	0	0	0	0	0	0	0	0	0	0	0
100422964	0	0	0	0	0	0	0	0	0	0	0	0	0	0	0	0	0	0	0	0
100422965	0	0	0	0	0	2	0	0	0	0	1	0	0	0	0	0	0	0	0	0
100422966	0	0	0	0	0	0	0	0	0	0	0	0	0	0	0	0	0	0	0	0
100422967	0	0	0	0	0	0	0	0	0	0	0	0	0	0	0	0	0	0	0	0
100422968	0	0	0	0	0	0	0	0	0	0	0	0	0	0	0	0	0	0	0	0
100422969	0	0	0	0	0	0	0	0	0	0	0	0	0	0	0	0	0	0	0	0
100422970	0	0	0	0	1	0	0	0	0	0	0	0	0	0	0	0	0	0	0	0
100422971	0	0	1	0	0	0	0	1	0	0	0	0	0	0	0	0	0	0	0	0
100422973	0	0	0	0	0	0	0	0	0	0	0	0	0	0	0	0	0	0	0	0
100422974	0	0	0	0	0	0	0	0	0	0	0	0	0	0	0	0	0	0	0	0
100422975	0	0	0	0	0	0	0	0	0	0	0	0	0	0	0	0	0	0	0	0
100422976	0	0	0	0	0	0	0	0	0	0	0	0	0	0	0	0	0	0	0	0
100422977	0	0	0	0	0	0	0	0	0	0	0	0	0	0	0	0	0	0	0	0
100422978	0	0	0	0	0	0	0	0	0	0	0	0	0	0	0	0	0	0	0	0
100422979	0	0	0	0	2	0	0	0	0	0	1	0	0	0	2	0	0	0	0	0
100422980	0	0	0	0	0	0	0	0	0	0	0	0	0	0	0	0	0	0	0	0
100422981	0	0	0	0	0	0	0	0	0	0	0	0	0	0	0	0	0	0	0	0
100422982	0	0	0	0	0	0	0	0	0	0	0	0	0	0	0	0	0	0	0	0
100422983	0	0	0	0	0	0	0	0	0	0	0	0	0	0	0	0	0	0	0	0
100422984	0	0	0	0	0	0	0	0	0	0	0	0	0	0	0	0	0	0	0	0
100422985	0	0	0	0	0	0	0	0	0	0	0	0	0	0	0	0	0	0	0	0
100422986	0	0	0	0	0	0	0	0	0	0	0	0	0	0	2	0	0	0	0	0
100422987	1	2	0	0	0	0	0	0	1	0	0	0	0	0	0	0	0	0	0	0
100422988	0	0	0	0	0	0	0	0	0	0	0	0	0	0	0	0	0	0	0	0
100422989	0	0	0	0	0	0	0	0	0	0	0	0	0	0	0	0	0	0	0	0
100422990	0	0	0	0	0	0	0	0	0	0	0	0	0	0	0	0	0	0	0	0
100422991	0	0	0	0	0	0	0	0	0	0	0	0	0	0	0	0	0	0	0	0
100422992	0	0	0	0	0	0	0	0	0	0	0	0	0	0	0	0	0	0	0	0
100422993	0	0	0	0	0	0	0	0	0	0	0	0	0	0	0	0	0	0	0	0
100422994	0	0	0	0	0	0	0	0	0	0	0	0	0	0	0	0	0	0	0	0
100422995	0	0	0	0	0	0	0	0	0	0	0	0	0	0	0	0	0	0	0	0
100422996	0	0	0	0	0	0	0	0	0	0	0	0	0	0	0	0	0	0	0	0
100422997	1	1	4	1	11	8	7	4	6	3	3	2	12	5	9	2	9	3	7	3
100422998	0	0	0	0	0	0	0	0	0	0	0	0	0	0	0	0	0	0	0	0
100422999	0	0	0	0	0	0	0	0	0	0	0	0	0	0	0	0	0	0	0	0
100423000	0	0	0	0	0	0	0	0	0	0	0	0	0	0	0	0	0	0	0	0
100423001	0	0	0	0	0	0	0	0	0	0	0	0	0	2	0	0	0	0	0	0
100423002	0	0	0	0	0	0	0	0	0	0	0	0	0	0	0	0	0	0	0	0
100423003	0	0	0	0	0	0	0	0	0	0	0	0	0	0	0	0	0	0	0	0
100423004	0	0	0	0	0	0	0	0	0	0	0	0	0	0	0	0	0	0	0	0
100423005	0	0	0	0	0	0	0	0	0	0	0	0	0	0	0	0	0	0	0	0
100423006	0	0	0	0	0	0	0	0	0	0	0	0	0	0	0	0	0	0	0	0
100423008	0	0	0	0	0	0	0	0	0	0	0	0	0	0	0	0	0	0	0	0
100423009	0	0	0	0	0	0	0	0	0	0	0	0	0	0	0	0	0	0	0	0
100423010	0	0	0	0	0	0	0	0	0	0	0	0	0	0	0	0	0	0	0	0
100423011	0	0	0	0	0	0	0	0	0	0	0	0	0	0	2	0	0	0	0	0
100423012	0	0	0	0	0	0	0	0	0	0	0	0	0	0	0	0	0	0	0	0
100423013	0	0	0	0	0	0	0	0	0	0	0	0	0	0	0	0	0	0	0	0
100423014	0	0	0	0	0	0	0	0	0	0	0	0	0	0	0	0	0	0	0	0
100423015	0	0	0	0	0	0	0	0	0	0	0	0	0	0	0	0	0	0	0	0
100423016	0	0	0	0	0	0	0	0	0	0	0	0	0	0	0	0	0	0	0	0
100423017	0	0	0	0	0	0	0	0	0	0	0	0	0	0	0	0	0	0	0	0
100423018	0	0	0	0	0	0	0	0	0	0	0	0	0	0	0	0	0	0	0	0
100423019	0	0	0	0	0	0	0	0	0	0	0	0	0	0	0	0	0	0	0	0
100423020	1	0	1	0	0	1	0	0	0	0	1	0	0	1	0	0	0	1	0	0
100423021	1	1	1	0	0	0	3	0	0	0	0	0	0	0	3	0	0	0	0	0
100423023	0	0	0	0	0	0	0	0	0	0	0	0	0	0	0	0	0	0	0	0
100423025	0	0	0	0	0	0	0	0	0	0	0	0	0	0	0	0	0	0	0	0
100423026	0	0	0	0	0	0	0	0	0	0	0	0	0	0	0	0	0	0	0	0
100423027	0	0	0	0	0	0	0	0	0	0	0	0	0	0	0	0	0	0	0	0
100423028	0	0	0	0	0	0	0	0	0	0	0	0	0	0	0	0	0	0	0	0
100423029	0	0	2	0	0	0	0	0	0	0	0	0	0	0	0	0	0	0	0	0
100423030	0	0	0	0	0	0	0	0	0	0	0	0	0	0	0	0	0	0	0	0
100423031	0	0	0	0	0	1	0	0	0	0	0	0	0	0	0	0	0	0	0	0
100423032	0	0	0	0	0	0	0	0	0	0	0	0	0	0	0	0	0	0	0	0
100423033	0	0	0	0	0	0	0	0	0	0	0	0	0	0	0	0	0	0	0	0
100423034	0	0	0	0	0	0	0	0	0	0	0	0	0	0	0	0	0	0	0	0
100423035	0	0	0	0	0	0	0	0	0	0	0	0	0	0	0	0	0	0	0	0
100423036	0	0	0	0	0	0	0	0	0	0	0	0	0	0	0	0	0	0	0	0
100423037	4	3	5	1	4	4	9	10	5	3	7	5	7	5	6	2	8	4	9	2
100423039	0	0	2	2	0	2	0	0	1	2	0	0	1	0	1	0	0	0	0	0
100423040	0	0	0	0	0	0	0	0	0	0	0	0	0	0	0	0	0	0	0	0
100423041	0	0	1	0	0	0	0	0	0	0	0	0	0	0	0	0	0	0	0	0
100423042	0	0	0	0	0	0	0	0	0	0	0	0	0	0	0	0	0	0	0	0
100423043	0	0	0	0	0	0	0	0	0	0	0	0	0	0	0	0	0	0	0	0
100423062	0	2	17	7	2	0	6	17	16	7	1	8	1	0	0	44	3	2	3	5
10043	3888	2262	2358	2310	2772	1889	2493	2086	3451	1945	1900	1932	3987	3028	3407	2594	2749	2004	1839	2229
100431172	0	0	0	0	0	0	0	0	0	0	0	0	0	0	0	0	0	0	0	0
10044	354	468	666	461	390	289	916	448	212	271	411	403	226	373	756	417	365	318	574	375
10045	1	1	1	5	3	1	1	2	0	2	1	0	0	1	0	2	3	2	3	2
10046	285	200	221	221	286	213	298	306	291	201	203	173	162	222	292	226	284	199	167	173
100462953	2	1	0	2	0	0	2	2	0	1	0	1	0	0	4	2	0	1	2	4
100462977	0	0	0	0	0	0	0	0	0	0	0	0	0	0	0	0	6	11	7	12
100462981	0	0	1	2	1	0	1	2	2	1	0	1	1	0	4	3	1	0	3	1
100462983	0	0	1	0	0	0	0	0	0	0	0	0	0	0	0	0	0	0	0	0
100463285	0	0	0	0	0	0	1	0	0	0	0	0	0	0	0	0	0	0	0	0
100463289	0	0	0	0	0	0	0	0	0	0	0	0	0	0	0	0	0	0	0	0
100463482	0	0	1	0	0	0	0	0	0	0	0	0	0	0	1	0	0	0	0	0
100463486	1	0	3	1	0	0	0	0	0	4	1	2	2	0	0	1	0	1	0	0
100463487	0	0	0	0	0	0	0	0	0	0	0	0	0	0	0	0	0	0	0	0
100463488	0	0	0	0	0	0	0	0	0	0	0	0	0	0	0	0	0	0	0	0
10047	0	0	0	0	0	0	0	0	0	0	0	0	0	0	0	0	0	0	0	0
10048	2829	1956	1961	2147	2277	1728	1921	1399	2362	1819	1821	1980	2170	1555	2011	1389	1860	1792	1845	1877
10049	10888	6246	6616	6963	7600	5910	6971	6460	6001	6829	6694	6062	6923	5597	7012	4278	5720	5251	6662	6187
100498859	0	0	0	0	0	0	0	0	1	0	0	0	0	0	0	1	0	1	0	0
100499171	0	0	0	0	0	0	0	0	0	0	0	0	0	0	0	0	0	0	0	0
100499177	760	497	589	492	617	514	472	386	206	229	252	210	402	388	478	359	324	298	310	249
100499183	2	0	1	0	1	0	0	0	1	0	2	2	2	2	0	0	4	1	1	1
100499194	0	0	0	0	0	0	0	0	0	0	0	0	0	0	0	0	0	0	0	0
100499227	47	27	16	17	8	17	15	4	22	14	12	11	18	21	6	7	13	23	4	11
100499405	26	37	83	68	33	29	70	37	17	19	24	19	21	27	51	53	24	35	38	23
100499466	2283	1630	1578	1637	1908	1239	1566	1431	1110	994	1251	1123	1726	1484	1828	1157	1482	1235	1381	1443
100499467	2	2	0	1	0	1	1	0	0	1	1	0	0	0	1	0	0	1	0	0
100499483	0	0	0	0	0	0	0	0	0	0	0	1	0	0	0	0	0	0	0	0
100499484	12	12	24	13	23	8	19	6	10	4	14	7	21	8	21	19	14	13	10	21
100499489	124	68	70	87	114	129	91	169	93	65	68	87	68	64	92	54	60	104	81	106
1005	0	0	0	0	0	0	0	0	0	0	0	0	0	0	0	0	0	1	0	0
10050	0	0	0	0	0	0	0	0	0	0	0	0	0	0	0	0	0	0	0	0
100500773	0	0	0	0	0	0	0	0	0	0	0	0	0	0	0	0	0	0	0	0
100500801	0	0	0	0	0	0	0	0	0	0	0	0	0	0	0	0	0	0	0	0
100500802	6	5	3	5	13	3	1	3	2	2	2	3	9	5	3	3	3	3	4	2
100500803	0	0	0	0	0	0	0	0	0	0	0	0	0	0	0	0	0	0	0	0
100500804	84	39	35	50	50	37	33	50	51	50	36	31	52	36	46	48	36	54	48	31
100500805	10	6	5	6	5	11	6	2	3	9	8	4	5	5	8	5	4	5	13	7
100500807	0	0	0	0	0	0	0	0	0	0	0	0	0	0	0	0	0	0	0	0
100500808	0	0	0	0	0	0	0	0	0	0	0	0	0	0	0	0	0	0	0	0
100500809	0	0	0	0	0	0	0	0	0	0	0	0	0	0	0	0	0	0	0	0
100500810	0	0	0	0	0	0	0	0	0	0	0	0	0	0	0	0	0	0	0	0
100500811	0	0	0	0	0	0	0	0	0	0	0	0	0	0	0	0	0	0	0	0
100500812	4	1	3	0	2	0	1	1	1	0	0	2	1	0	0	1	2	4	5	3
100500813	0	0	0	0	0	0	0	0	0	0	0	0	0	0	0	0	0	0	0	0
100500814	0	0	0	0	0	0	1	0	0	0	0	0	0	0	0	0	0	0	0	0
100500815	0	0	0	0	0	0	0	0	0	0	0	0	0	0	0	0	0	0	0	0
100500816	0	0	0	0	0	1	2	0	0	0	0	0	0	0	0	1	0	0	0	0
100500817	0	0	0	0	0	0	0	0	0	0	0	0	0	0	0	0	0	0	0	0
100500818	0	0	0	0	0	0	0	0	0	0	0	0	0	0	0	0	0	0	0	0
100500819	0	0	1	0	0	0	0	0	0	0	0	0	0	0	1	0	0	0	1	1
100500820	0	0	0	0	0	0	0	0	0	0	0	0	0	0	0	0	0	0	0	0
100500821	0	0	0	0	0	0	0	0	0	0	0	0	0	0	0	0	0	0	0	0
100500822	0	0	0	0	0	0	0	0	0	0	0	0	0	0	0	0	0	0	0	0
100500823	0	0	0	0	0	0	0	0	0	0	0	0	0	0	0	0	0	0	0	0
100500824	0	0	0	0	0	0	0	0	0	0	0	0	0	0	0	0	0	0	0	0
100500825	0	0	0	0	0	0	0	0	0	0	0	0	0	0	0	0	0	0	0	0
100500826	2	0	0	0	0	0	0	1	0	0	0	0	0	0	2	0	0	0	1	0
100500827	0	0	0	0	0	0	0	0	0	0	0	0	0	0	0	0	0	0	0	0
100500828	0	0	0	0	0	0	0	0	0	0	0	0	0	0	0	1	0	0	0	0
100500829	0	0	0	0	0	0	0	0	0	0	0	0	0	0	0	0	0	0	0	0
100500830	0	0	0	0	0	0	0	0	0	0	0	0	0	0	0	0	0	0	0	0
100500831	0	0	0	0	0	0	0	0	0	0	0	0	0	0	0	0	0	0	0	0
100500832	0	0	0	0	0	0	0	0	0	0	0	0	0	0	0	0	0	0	0	0
100500833	0	0	0	0	1	0	1	0	0	0	0	2	0	0	1	0	0	0	0	0
100500834	0	0	0	0	0	0	0	0	0	0	0	0	0	0	0	0	0	0	0	0
100500835	0	0	0	0	0	0	0	0	0	0	0	0	0	0	0	0	0	0	0	0
100500836	0	0	0	0	0	0	0	0	0	0	0	0	0	0	0	0	0	0	0	0
100500837	0	0	0	0	0	0	0	0	0	0	0	0	0	0	0	0	0	0	0	0
100500838	0	0	0	0	0	0	0	0	0	0	0	0	0	0	0	0	0	0	0	0
100500839	0	0	0	0	0	0	0	0	0	0	0	0	0	0	0	0	0	0	0	0
100500840	0	0	0	0	0	0	0	0	0	0	0	0	0	0	0	0	0	0	0	0
100500841	0	0	0	0	0	0	0	0	0	0	0	0	0	0	0	0	0	0	0	0
100500842	0	0	0	0	0	0	0	0	0	0	0	0	0	0	0	0	0	0	0	0
100500843	0	0	0	0	0	0	0	0	0	0	0	0	0	0	0	0	0	0	0	0
100500844	0	0	0	0	0	0	0	0	0	0	0	0	0	0	0	0	0	0	0	0
100500845	0	0	0	0	0	0	0	0	0	0	0	0	0	0	0	0	0	0	0	0
100500846	0	0	0	0	0	0	0	0	0	0	0	0	0	0	0	0	0	0	0	0
100500847	0	0	0	0	0	0	0	0	0	0	0	0	0	0	0	0	0	0	0	0
100500849	5	8	8	3	3	1	6	4	1	3	9	4	8	2	14	6	1	3	2	4
100500850	5	2	0	0	5	2	1	0	1	1	3	1	3	0	1	2	2	0	1	7
100500851	0	0	0	0	0	0	0	0	0	0	0	0	0	0	0	0	0	1	0	0
100500852	0	1	0	0	0	0	0	0	0	0	0	0	0	0	0	0	0	0	0	0
100500853	1	1	4	1	0	1	1	0	0	0	2	1	1	2	5	1	0	0	0	0
100500854	7	7	10	11	14	6	9	2	2	2	3	9	9	7	11	4	5	6	3	6
100500855	0	0	0	0	0	0	0	0	0	0	0	0	0	0	0	0	0	0	0	0
100500856	0	0	0	0	0	0	0	0	0	0	0	0	0	0	0	0	0	0	0	0
100500857	0	0	0	0	0	0	0	0	0	0	0	0	0	0	0	0	0	0	0	0
100500858	0	0	0	0	0	0	0	0	0	0	0	0	0	0	0	0	0	0	0	0
100500859	0	0	0	0	0	0	0	0	0	0	0	0	0	0	0	0	0	0	0	0
100500860	0	0	0	0	0	0	0	0	0	0	0	0	0	0	0	0	0	0	0	0
100500861	0	0	0	0	0	0	0	0	0	0	0	0	0	0	0	0	0	0	0	0
100500862	0	0	0	0	0	0	0	0	0	0	0	0	0	0	0	0	0	0	0	0
100500863	0	0	0	0	0	0	0	0	0	1	0	0	0	0	0	0	0	0	0	0
100500864	0	0	0	0	0	0	0	0	0	0	0	0	0	0	0	0	0	0	0	0
100500865	6	16	11	10	15	6	12	9	7	9	9	8	11	9	13	5	5	10	13	8
100500866	0	0	0	0	0	0	2	0	0	0	0	0	0	0	0	0	0	0	0	0
100500867	0	0	0	0	0	0	0	0	0	0	0	0	0	0	0	0	0	0	0	0
100500868	0	0	0	0	0	0	0	0	0	0	0	0	0	0	0	0	0	0	0	0
100500869	0	0	0	0	0	0	0	0	0	0	0	0	0	0	0	0	0	0	0	0
100500870	0	0	0	0	0	0	0	0	0	0	0	0	0	1	0	0	0	0	0	0
100500871	0	0	0	0	0	0	0	0	0	1	0	0	0	0	0	0	0	0	0	0
100500872	1	0	0	2	0	0	4	2	0	1	0	0	0	3	0	0	0	0	6	0
100500873	0	0	0	0	0	0	0	0	0	0	0	0	0	0	0	0	0	0	0	0
100500875	0	0	0	0	0	0	0	0	0	0	0	0	0	0	0	0	0	0	0	0
100500876	0	0	0	0	0	0	0	0	0	0	0	0	0	0	0	0	0	0	0	0
100500877	0	0	0	0	0	0	0	0	0	0	0	0	0	0	0	0	0	0	0	0
100500878	0	0	0	0	0	0	0	0	0	0	0	0	0	0	0	0	0	0	0	0
100500879	0	0	0	0	0	0	0	0	0	0	0	0	0	0	0	0	0	0	0	0
100500880	1	0	0	0	0	0	0	0	0	0	0	0	0	0	0	0	0	0	0	0
100500881	0	0	0	0	0	0	0	0	0	0	0	0	0	0	0	0	0	0	0	0
100500882	0	0	0	0	0	0	0	0	0	0	0	0	0	0	0	0	0	0	0	0
100500883	0	0	0	0	0	0	0	0	0	0	0	0	0	0	0	0	0	0	0	0
100500884	0	0	0	0	0	0	0	0	0	0	0	0	0	0	0	0	0	0	0	0
100500885	0	0	0	0	0	0	0	0	0	0	0	0	0	0	0	0	0	0	0	0
100500886	0	0	0	0	0	0	0	0	0	0	0	0	0	0	0	0	0	0	0	0
100500887	0	0	0	0	0	0	0	0	0	0	0	0	0	0	0	0	0	0	0	0
100500888	0	0	0	0	0	0	0	0	0	0	0	0	0	0	0	0	0	0	0	0
100500889	0	0	0	0	1	0	0	0	0	0	0	0	0	0	1	0	0	0	0	0
100500890	0	0	0	0	0	0	0	0	0	0	0	0	0	0	0	0	0	0	0	0
100500891	0	0	0	0	0	0	0	0	0	0	0	0	0	0	0	0	0	0	0	0
100500893	0	0	0	0	0	0	0	0	0	0	0	0	0	0	0	0	0	0	0	0
100500894	0	0	0	0	0	0	0	0	0	0	0	0	0	0	0	0	0	0	0	0
100500895	1	0	0	2	0	1	1	0	0	0	0	2	0	0	0	0	0	0	0	0
100500896	0	0	0	0	0	0	0	0	0	0	0	0	0	0	0	0	0	0	0	0
100500897	0	0	0	0	0	0	0	0	0	0	0	0	0	0	0	0	0	0	0	0
100500898	0	0	0	0	0	0	0	0	0	0	0	0	0	0	0	0	0	0	0	0
100500899	0	0	0	0	0	0	0	0	0	0	0	0	0	0	0	0	0	0	0	0
100500900	0	0	0	0	0	0	0	0	0	0	0	0	0	0	0	0	0	0	0	0
100500901	0	0	0	0	0	0	0	0	0	0	0	0	0	0	0	0	0	0	0	0
100500902	0	0	0	0	0	0	0	0	0	0	0	0	0	0	0	0	0	0	0	0
100500903	0	0	0	0	0	0	0	0	0	0	0	0	0	0	0	0	0	0	0	0
100500904	1	0	1	0	0	0	0	0	0	0	0	0	0	0	1	2	0	0	0	0
100500905	2	0	0	0	2	2	1	0	0	0	1	1	1	0	0	0	2	0	4	0
100500906	0	0	0	0	0	0	0	0	0	0	0	0	0	0	0	0	0	0	0	0
100500907	0	0	0	0	0	0	0	0	0	0	0	0	0	0	0	0	0	0	0	0
100500908	4	2	0	3	3	1	1	2	0	0	3	0	0	2	7	1	0	1	0	0
100500909	0	0	0	0	0	0	0	0	0	0	0	0	0	0	0	0	0	0	0	0
100500910	0	0	0	0	0	0	0	0	0	0	0	0	0	0	0	0	0	0	0	0
100500911	0	0	0	0	0	0	0	1	0	0	0	0	0	0	0	0	0	0	0	0
100500912	0	2	3	0	0	0	0	0	0	0	1	0	0	0	0	0	2	0	0	0
100500913	0	0	0	0	0	0	0	0	0	0	0	0	0	0	0	0	0	0	0	0
100500914	0	0	0	0	0	0	0	0	0	0	0	0	0	0	0	0	0	0	0	0
100500915	0	0	0	0	0	0	0	0	0	0	0	0	0	0	0	0	0	0	0	0
100500916	0	0	0	0	0	0	0	0	0	0	0	0	0	0	0	0	0	0	0	0
100500917	0	0	0	0	0	0	0	0	0	0	0	0	4	2	0	0	0	0	0	0
100500918	0	0	0	0	0	0	0	0	0	0	0	0	0	0	0	0	0	0	0	0
100500919	0	0	0	0	0	0	0	0	0	0	0	0	0	0	0	0	0	0	0	0
100500920	0	0	0	0	0	0	0	0	0	0	0	0	0	0	0	0	0	0	0	0
100500938	0	0	0	0	0	0	0	0	0	0	0	0	0	0	0	0	0	0	0	0
100505385	0	0	0	0	0	0	0	0	0	0	0	0	0	0	0	0	0	0	0	0
100505474	0	0	0	0	0	0	7	8	0	0	0	0	0	1	0	2	0	1	1	2
100505478	0	0	0	0	0	0	0	0	0	0	0	0	0	0	0	0	0	0	0	0
100505483	8	7	3	8	7	9	7	4	3	5	5	2	3	3	8	7	7	10	4	6
100505495	122	169	185	141	134	115	294	132	55	45	81	72	52	141	257	174	73	150	174	151
100505498	0	0	1	1	1	1	1	0	4	0	1	0	0	0	1	0	0	0	0	0
100505501	1	2	2	3	0	0	0	0	0	1	1	2	0	2	0	2	1	1	0	0
100505502	54	43	28	17	36	30	34	8	23	33	9	16	43	38	24	14	23	34	29	20
100505504	0	4	0	3	1	0	2	0	0	0	0	1	0	2	0	6	0	0	1	0
100505515	0	0	0	0	0	0	0	0	0	0	0	0	0	0	0	0	0	0	0	0
100505518	0	0	0	0	0	0	0	0	0	0	0	0	1	0	1	0	0	0	0	0
100505530	0	0	0	0	0	0	0	0	0	0	0	0	0	0	0	0	0	0	0	0
100505532	17	10	8	13	3	7	9	10	10	4	5	11	10	10	17	13	11	14	20	11
100505534	0	0	0	2	0	0	0	0	0	1	0	0	0	2	0	1	0	1	0	1
100505536	0	1	2	0	0	0	1	0	0	3	0	1	0	0	0	0	0	0	0	0
100505538	24	12	13	16	14	10	14	22	18	15	18	25	13	13	17	7	17	14	21	15
100505540	0	0	0	0	0	0	0	0	0	0	0	0	0	0	0	0	0	0	0	0
100505545	0	1	0	0	0	0	0	0	0	0	0	0	0	0	0	0	0	0	0	0
100505547	0	0	0	0	0	0	0	0	0	0	0	0	0	0	0	0	0	0	0	0
100505549	15	9	17	22	13	8	14	6	9	12	17	17	11	11	24	10	5	11	12	13
100505555	2	4	1	1	0	0	2	0	0	0	0	0	0	0	1	2	0	0	1	2
100505561	0	0	0	0	0	0	0	0	0	0	0	0	0	0	0	0	0	0	0	0
100505564	119	44	96	107	42	59	65	71	42	68	97	82	27	43	60	60	105	90	104	111
100505566	0	0	1	1	1	1	0	0	0	0	0	1	0	0	0	0	0	0	0	0
100505570	0	0	0	0	0	0	0	0	0	0	0	0	0	0	0	0	0	0	0	0
100505573	349	256	233	231	358	235	327	305	303	218	276	237	326	220	354	292	244	278	289	271
100505576	8	20	29	33	16	15	17	19	11	13	32	19	14	10	22	15	13	14	14	7
100505583	0	0	0	0	0	0	0	0	0	0	0	0	1	0	0	0	0	0	0	0
100505585	0	0	0	5	0	1	0	1	0	1	0	2	1	0	0	0	0	0	0	0
100505588	0	0	0	0	0	0	0	0	0	0	0	0	0	0	0	0	0	0	0	0
100505591	0	0	0	0	3	0	0	3	0	0	0	0	1	0	0	0	1	0	0	1
100505592	1	1	2	0	0	0	1	0	0	0	0	0	0	3	0	0	0	2	0	0
100505601	1	4	6	0	3	4	4	5	7	1	4	1	0	2	3	2	3	2	1	4
100505609	0	0	0	0	0	0	0	0	0	0	0	0	0	0	0	0	0	0	0	0
100505616	184	110	94	122	118	72	73	81	69	57	71	83	80	64	82	62	71	78	81	55
100505619	0	0	0	0	0	0	0	0	0	0	0	0	0	0	0	0	0	0	0	0
100505622	0	0	0	0	0	0	1	0	0	0	0	0	0	0	3	0	1	0	2	0
100505624	1	0	0	0	0	0	0	0	0	0	0	0	0	0	0	0	0	0	0	0
100505625	1	0	1	3	1	1	0	3	0	1	0	0	1	0	4	0	2	1	2	0
100505633	1	6	3	25	1	1	3	0	3	2	0	1	3	7	0	4	6	5	5	3
100505635	43	33	62	33	28	66	58	41	55	71	23	49	52	73	75	38	97	87	60	57
100505636	48	26	29	37	32	32	37	32	45	32	40	28	29	36	38	21	37	35	31	41
100505641	4712	2839	2919	3139	3964	2719	3085	3524	3162	2546	3286	2913	3654	3071	3760	2227	3298	2968	2875	3097
100505648	58	46	46	47	49	29	58	39	25	18	68	50	40	41	71	31	29	12	18	23
100505650	0	0	1	0	0	0	1	0	0	0	3	1	1	0	0	0	1	0	0	0
100505658	0	0	0	0	0	0	0	0	0	0	0	0	0	0	0	0	0	0	0	0
100505659	0	0	0	0	0	0	0	0	0	0	0	0	0	0	2	0	1	0	2	0
100505663	0	0	0	0	0	0	1	1	0	0	0	0	0	0	0	0	0	0	0	0
100505664	1	2	1	6	2	2	1	1	0	0	0	0	0	1	0	1	0	1	1	3
100505666	6	10	24	16	3	7	1	5	3	2	6	2	0	1	3	8	3	5	3	5
100505676	0	0	3	2	2	1	0	0	3	1	1	2	0	0	1	0	1	2	1	2
100505678	5	1	2	0	0	0	2	0	1	1	2	0	2	1	1	1	0	0	0	2
100505679	3	1	3	5	0	0	0	1	2	2	1	0	0	0	0	0	2	1	0	3
100505681	30	12	27	17	23	24	25	20	19	35	17	21	19	15	15	29	16	18	18	26
100505683	1	1	2	2	1	5	0	5	2	0	3	1	1	2	2	3	0	4	7	1
100505685	0	0	0	0	0	0	0	0	0	0	0	0	0	0	0	0	0	0	0	0
100505687	1137	580	741	593	547	454	534	535	452	426	511	478	450	398	557	319	588	543	540	561
100505692	0	2	0	0	0	0	0	0	2	0	0	0	1	0	2	0	0	0	2	1
100505696	719	492	542	632	504	486	571	386	573	513	643	611	436	286	554	303	505	473	449	427
100505702	4	3	2	2	0	4	1	2	4	1	4	6	0	2	2	3	1	1	1	6
100505710	0	2	3	4	2	3	3	4	1	2	1	2	1	1	1	3	4	9	3	6
100505711	0	0	0	0	0	0	0	0	0	0	0	0	0	0	0	0	0	0	0	0
100505715	21	6	8	9	29	23	29	37	8	10	13	16	30	22	35	13	19	20	18	15
100505716	0	0	0	0	0	0	0	0	0	0	0	0	0	0	0	0	0	0	0	0
100505718	0	0	0	0	0	0	0	0	0	0	0	0	0	0	0	0	0	0	0	0
100505724	0	0	0	0	0	0	0	0	0	0	0	0	0	0	0	0	0	0	0	0
100505727	1	1	0	0	4	0	2	2	0	0	1	1	0	0	1	0	1	0	0	0
100505736	0	0	0	0	0	0	0	0	0	0	0	0	0	0	0	0	0	0	0	0
100505738	803	526	668	596	845	690	640	638	604	518	484	543	440	356	462	288	645	504	565	508
100505739	0	1	0	0	0	0	0	0	0	0	0	0	0	0	0	0	0	1	0	0
100505741	3	4	5	4	4	5	4	5	4	0	1	1	1	4	2	0	3	3	0	7
100505746	8	22	17	24	15	17	26	22	14	17	17	25	5	12	30	24	20	20	7	8
100505753	0	0	0	0	0	0	0	0	0	0	0	0	0	0	0	0	0	0	0	0
100505761	187	96	125	119	87	100	86	93	87	88	71	94	62	67	74	59	92	91	108	102
100505767	14	12	12	14	37	25	21	27	22	9	27	21	19	16	21	18	18	15	6	19
100505768	0	0	0	0	0	0	0	0	0	0	0	0	0	0	0	0	0	0	0	0
100505771	127	79	116	131	70	92	98	82	88	71	66	65	94	57	78	59	72	94	76	70
100505774	59	40	85	57	57	61	95	72	24	74	38	66	21	46	64	38	50	42	42	44
100505776	0	0	0	0	0	0	0	0	0	0	0	0	0	0	0	0	0	0	0	0
100505782	0	0	0	0	0	0	2	0	0	0	0	0	0	0	2	0	0	0	0	1
100505783	400	203	244	284	290	219	253	242	336	341	223	294	267	240	295	195	275	196	198	277
100505784	0	0	0	0	0	0	0	0	0	0	0	0	0	0	0	0	0	0	0	0
100505795	0	0	0	0	0	0	0	0	0	0	0	0	0	0	0	0	0	0	0	0
100505797	0	0	0	0	0	0	0	0	0	0	0	0	0	0	0	0	0	0	0	0
100505798	7	1	0	2	4	1	4	1	1	1	2	0	0	2	2	1	0	2	1	1
100505806	20	19	30	23	14	9	18	12	10	10	11	12	7	8	19	25	6	7	13	10
100505811	0	0	1	0	0	0	0	0	0	0	0	0	0	0	0	0	0	0	0	0
100505812	97	69	98	94	98	70	151	93	37	37	64	70	52	57	131	60	65	79	108	87
100505817	0	0	0	0	0	0	0	0	0	0	0	0	0	0	0	0	0	0	0	0
100505824	0	0	0	0	0	0	0	0	0	0	0	0	0	0	1	0	0	0	0	0
100505826	7	2	5	2	1	2	4	0	3	5	6	1	0	5	1	4	2	3	3	4
100505832	3	4	2	1	2	2	1	2	1	2	2	3	5	4	5	4	4	1	4	2
100505835	0	0	2	0	0	1	0	0	0	0	0	0	0	0	0	0	0	1	0	0
100505839	0	3	1	2	0	0	5	3	0	0	0	0	1	0	1	0	0	2	1	1
100505841	0	0	0	0	0	0	0	0	0	0	0	0	0	0	0	0	0	0	0	0
100505845	0	0	0	0	0	0	0	0	0	0	0	0	0	0	0	0	0	0	0	0
100505851	0	0	0	0	0	0	0	0	0	0	0	0	0	0	0	0	0	0	0	0
100505853	0	0	0	0	0	0	0	0	0	0	0	0	0	0	0	0	0	0	0	0
100505854	121	77	96	78	106	59	75	92	86	75	93	93	89	82	123	74	68	96	86	97
100505865	2	7	12	5	4	0	11	0	0	3	5	0	2	9	7	6	1	5	6	3
100505869	0	2	0	1	0	1	0	2	0	1	2	2	1	2	0	1	0	0	0	0
100505874	0	0	0	0	0	0	0	0	0	0	0	0	0	0	0	0	0	0	0	0
100505875	19	14	21	19	0	5	8	2	12	6	6	9	6	14	23	25	4	4	0	4
100505876	2486	1584	1707	1518	1804	1355	1981	1424	1504	1496	1489	1504	1396	1412	1841	1222	1546	1368	1444	1552
100505877	1	0	0	0	2	0	1	0	0	1	1	0	0	0	0	1	0	0	0	2
100505878	0	0	0	0	0	0	0	0	0	0	0	0	0	0	0	0	0	0	0	0
100505879	6	11	11	3	7	7	25	8	0	2	4	8	12	32	67	37	0	0	0	0
100505881	450	302	310	390	315	235	294	186	220	172	267	246	302	204	295	239	247	267	219	266
100505887	0	0	0	0	0	0	0	0	0	0	0	0	0	0	0	0	0	0	0	0
100505890	0	0	0	0	0	0	0	0	0	0	0	0	0	0	0	0	0	0	0	0
100505893	0	1	0	0	0	0	1	0	0	0	0	0	2	0	0	0	0	0	0	0
100505894	684	443	462	451	458	411	462	365	267	350	228	353	302	295	513	268	374	322	378	317
100505902	15	6	1	7	21	17	6	11	10	10	7	4	9	10	10	7	12	18	14	8
100505909	0	0	0	0	0	0	0	0	0	0	0	0	0	0	0	0	0	0	0	0
100505912	11	16	8	13	4	3	6	2	4	4	3	6	8	5	4	3	8	4	15	12
100505915	0	0	0	0	0	1	0	0	0	0	0	0	0	0	0	0	0	1	0	2
100505918	1	0	0	0	9	3	0	0	0	0	1	0	0	0	0	0	0	1	0	0
100505920	0	0	0	0	0	0	0	0	0	0	0	0	0	0	0	0	0	0	0	0
100505921	14	14	13	10	1	1	7	3	5	10	8	18	4	6	18	8	8	9	6	4
100505929	0	0	0	0	0	0	0	0	0	0	0	0	0	0	0	0	0	0	0	0
100505933	5	2	3	9	3	4	5	1	0	1	4	5	1	1	3	6	3	5	0	3
100505938	0	0	3	1	2	0	1	2	1	1	3	2	2	3	0	0	1	0	0	1
100505940	7	4	1	2	2	2	2	1	1	1	3	0	0	2	1	0	1	2	0	1
100505942	61	37	57	54	33	38	49	40	38	51	28	58	22	35	58	34	48	57	48	77
100505948	0	0	0	0	0	0	0	0	0	0	0	0	0	0	0	0	0	0	0	0
100505964	0	0	0	0	0	0	0	0	0	0	0	0	0	0	0	0	0	0	0	0
100505967	4	3	1	6	1	3	0	1	0	2	0	2	1	3	5	1	8	17	0	0
100505975	8	5	3	6	3	3	1	6	5	4	5	8	5	3	3	0	7	3	2	9
100505978	0	0	0	0	0	0	0	0	0	0	0	0	0	0	0	0	0	0	0	0
100505984	97	51	38	31	33	24	14	45	36	35	22	21	28	19	35	15	76	100	72	43
100505985	0	0	0	0	0	0	0	0	0	0	0	0	0	0	0	0	0	0	0	0
100505989	0	0	0	0	0	0	0	0	0	0	0	0	0	0	0	0	0	0	0	0
100505993	0	0	0	2	0	0	0	0	0	0	0	0	0	0	0	0	0	0	0	0
100505994	27	24	36	27	17	15	31	37	29	20	39	28	22	31	33	21	13	6	26	21
100505996	3	0	0	0	0	0	0	0	0	0	0	0	0	1	0	0	0	0	0	0
100506007	21	6	12	16	6	14	5	11	16	8	14	12	7	7	9	13	6	16	8	12
100506012	9	6	5	16	7	14	5	11	7	4	6	3	2	4	5	3	7	11	4	3
100506013	15	3	4	0	0	0	0	0	0	1	0	0	0	0	2	3	1	2	1	0
100506014	320	146	195	200	199	164	201	180	134	184	194	162	126	95	131	78	167	139	164	155
100506016	0	0	0	0	0	0	0	0	0	0	0	0	0	0	0	0	0	0	0	0
100506022	33	22	32	21	18	22	19	20	28	15	21	20	10	31	41	20	14	14	32	23
100506023	12	5	18	9	16	9	5	13	5	5	8	5	13	7	11	7	16	6	6	5
100506025	0	0	0	0	0	0	0	0	0	0	0	0	0	0	0	0	0	0	0	0
100506033	53	10	37	24	36	33	15	31	20	13	13	18	18	23	15	14	26	26	13	22
100506035	5	9	6	22	4	6	9	9	2	3	4	3	5	3	6	14	5	13	17	7
100506036	57	32	37	47	21	24	9	15	45	53	28	23	17	7	11	11	18	27	17	26
100506046	17	6	15	18	13	5	20	12	17	13	17	18	13	14	25	16	13	8	9	22
100506047	8	8	7	9	15	6	9	10	7	7	11	8	5	2	6	9	9	1	1	8
100506049	0	0	0	0	0	0	0	0	0	0	0	0	0	0	0	0	0	0	0	0
100506050	0	0	0	0	0	0	0	0	0	0	0	0	0	0	0	0	0	0	0	0
100506054	123	106	112	128	125	128	150	158	112	67	97	107	107	100	109	91	95	110	115	129
100506060	158	101	139	102	91	84	127	41	145	133	130	104	100	102	113	74	150	119	160	107
100506068	1	0	0	0	0	0	0	0	0	0	0	0	0	0	0	0	0	0	0	0
100506070	14	8	7	18	12	20	10	7	11	16	14	11	17	18	17	11	10	14	17	8
100506071	0	0	0	0	1	0	0	1	0	0	0	0	0	0	0	0	0	1	0	0
100506076	6	2	2	7	3	2	7	3	3	5	1	1	5	2	5	5	1	7	1	2
100506082	0	0	1	0	0	1	0	0	0	0	0	0	0	0	0	0	0	0	0	0
100506083	16	13	31	15	11	21	21	17	17	21	10	16	17	5	14	14	24	19	14	15
100506084	14	9	13	19	36	21	20	22	5	4	1	1	7	8	8	9	22	35	46	12
100506085	0	0	0	0	0	0	0	1	0	0	0	0	0	0	0	0	0	0	0	0
100506098	0	0	0	0	0	1	0	0	0	0	0	0	0	1	0	0	0	1	0	0
100506100	2	4	11	3	0	2	3	3	3	3	1	5	0	6	8	8	3	4	6	6
100506107	0	0	0	0	0	0	0	0	0	0	0	0	0	0	0	0	0	0	0	0
100506108	0	0	0	0	0	0	0	0	0	0	0	0	1	0	0	0	0	0	0	0
100506113	0	1	3	2	0	2	2	0	1	1	0	6	0	0	0	2	1	2	2	0
100506114	10604	7060	8142	7846	8082	8792	7824	6460	6225	6517	4185	6012	9722	11108	7256	7628	5669	6238	4675	5078
100506115	4	3	5	8	5	8	13	11	5	2	4	5	2	3	8	2	3	7	2	3
100506119	5	5	5	10	0	6	1	4	2	0	1	0	2	2	1	2	6	7	4	0
100506122	0	0	0	0	0	0	0	0	0	0	0	0	0	0	0	0	0	0	0	0
100506123	5	11	4	4	6	3	8	3	9	4	2	7	8	3	2	0	0	4	1	9
100506124	42	16	26	11	53	70	30	32	21	24	18	15	35	28	36	18	22	27	20	40
100506125	1	0	0	0	0	1	0	0	0	0	0	0	0	0	0	0	0	0	0	0
100506126	1	0	1	0	0	0	0	0	0	0	0	0	0	0	0	0	0	0	0	0
100506127	30	16	19	18	8	17	24	10	11	10	12	14	12	11	16	16	18	21	21	13
100506134	0	0	0	0	0	0	0	0	0	0	0	0	0	0	0	0	0	0	0	0
100506136	8	9	11	6	16	2	5	12	12	7	3	11	10	4	7	2	4	3	12	13
100506142	0	0	0	0	0	0	0	0	1	0	0	0	0	0	0	0	0	0	0	0
100506144	74	68	109	72	69	55	117	48	58	52	65	54	62	65	95	84	56	53	60	77
100506157	14	3	10	15	9	8	14	6	3	10	8	5	6	5	10	8	6	7	15	5
100506159	0	0	0	0	0	0	0	0	0	0	0	0	0	0	0	0	0	0	0	0
100506161	12	15	9	16	5	18	2	6	6	11	5	5	6	6	6	9	12	8	10	12
100506164	3	2	0	0	0	0	0	0	0	0	0	0	5	1	1	2	1	0	0	0
100506172	0	0	0	0	0	0	0	0	0	0	0	0	0	0	0	0	0	0	0	0
100506175	0	0	0	1	0	0	0	0	1	0	0	0	0	0	0	0	0	0	0	0
100506178	3	3	4	5	5	1	8	2	2	0	1	1	3	2	2	2	4	7	7	4
100506188	2	0	1	0	0	5	0	1	1	1	1	1	1	1	4	2	1	1	1	3
100506190	190	125	199	193	152	162	249	185	118	174	198	124	90	92	130	67	84	151	143	211
100506195	0	0	0	0	0	0	0	0	0	0	0	0	0	0	0	0	0	0	0	0
100506207	12	10	12	11	10	4	9	6	6	11	16	13	6	14	12	6	9	5	4	11
100506211	46	21	54	60	81	45	66	59	47	61	42	38	47	23	49	45	57	43	49	39
100506215	29	22	37	18	34	23	25	27	19	15	33	28	27	17	31	16	18	16	15	27
100506229	0	0	0	0	0	0	1	0	1	0	0	1	0	0	0	0	2	0	0	0
100506233	108	79	82	59	47	41	66	67	74	65	64	57	66	66	81	51	54	49	84	87
100506235	17	5	9	11	14	15	12	15	20	8	21	8	17	11	22	16	22	14	13	14
100506236	0	0	0	0	0	0	0	0	0	0	1	0	0	0	0	0	0	0	0	0
100506237	0	0	0	0	0	0	0	0	0	0	0	0	0	0	0	0	0	0	0	0
100506241	0	0	0	0	0	0	0	0	0	0	0	0	0	0	0	0	0	0	0	0
100506243	23	15	30	17	16	8	23	13	11	12	32	20	7	8	9	12	9	14	16	9
100506253	0	0	1	0	0	0	0	1	0	0	0	0	0	0	0	0	0	0	0	0
100506258	6	5	12	14	11	6	10	7	7	5	8	10	5	11	28	9	11	11	11	11
100506271	0	0	0	0	0	0	0	0	0	0	0	0	0	0	0	0	0	0	0	0
100506272	0	0	0	0	0	0	0	0	0	0	0	0	0	0	0	0	0	0	0	0
100506274	0	1	3	0	1	2	0	2	2	0	1	0	1	0	0	0	2	0	0	0
100506281	0	0	0	0	0	0	0	0	0	0	0	0	0	0	0	0	0	0	0	0
100506282	8	10	10	7	8	4	8	6	4	18	11	4	6	3	12	7	3	3	5	4
100506286	15	5	21	11	10	16	19	9	15	14	9	2	2	7	12	9	5	11	7	18
100506289	2	9	8	13	3	4	14	8	2	2	5	5	2	6	3	33	3	12	7	16
100506299	21	15	13	11	6	15	10	12	4	21	18	22	22	20	28	12	9	11	12	9
100506302	45	29	35	19	38	28	41	36	31	27	35	42	31	28	37	38	36	29	27	39
100506305	1	0	0	0	2	0	0	0	0	0	0	0	0	0	0	0	1	0	0	0
100506311	61	68	92	99	40	23	60	59	27	26	33	34	32	34	87	52	40	39	40	36
100506314	5	4	5	11	2	5	12	6	0	1	2	0	2	2	6	6	1	2	0	1
100506317	0	0	0	0	0	0	0	0	0	0	1	1	0	0	1	0	0	0	1	0
100506319	0	0	0	0	0	0	0	0	0	0	0	0	0	2	0	0	0	0	0	0
100506321	0	0	1	0	0	0	0	0	1	0	0	0	1	1	1	1	0	0	0	0
100506325	9	7	13	7	11	15	14	13	9	6	11	10	6	10	10	7	7	8	10	14
100506328	0	0	1	0	0	2	0	0	0	0	0	0	0	0	0	0	0	0	0	0
100506331	3	3	0	0	2	4	4	3	1	2	0	0	4	1	1	3	5	1	2	2
100506334	12	8	11	13	4	8	4	2	9	3	13	8	6	2	6	7	0	1	0	0
100506343	23	18	29	18	44	46	43	32	14	9	9	6	2	7	7	10	22	5	9	10
100506351	1	0	1	0	5	2	1	3	1	1	1	0	3	1	0	0	0	1	0	1
100506358	3	0	0	3	0	1	0	0	2	0	2	1	0	0	0	1	0	0	2	0
100506365	460	310	314	305	405	343	316	342	345	299	301	362	298	237	314	205	301	243	257	230
100506368	32	30	25	31	38	23	44	20	9	13	12	22	23	49	44	25	34	19	13	33
100506371	0	1	0	1	0	0	0	1	0	0	0	0	0	1	5	0	0	1	0	0
100506374	0	1	0	0	0	0	0	0	0	0	0	0	0	0	0	2	0	0	0	0
100506376	4	3	10	7	2	9	14	4	3	6	2	5	2	2	10	10	5	0	6	2
100506379	0	0	1	0	1	0	0	0	0	0	1	1	0	0	0	0	0	0	0	1
100506380	11	2	5	6	4	2	6	6	0	4	7	6	3	4	5	0	2	5	7	7
100506384	0	0	0	0	0	0	0	0	0	0	0	0	0	0	0	0	0	0	0	0
100506385	2	0	2	2	2	2	8	1	1	1	2	1	1	3	4	4	1	6	5	2
100506388	49	26	30	34	41	31	31	38	71	44	39	48	82	78	58	40	104	77	63	81
100506392	35	22	32	20	31	27	34	19	9	19	24	18	21	11	33	19	19	22	18	19
100506393	1	0	1	0	0	0	0	0	1	0	0	0	0	0	0	0	0	0	0	0
100506394	44	29	53	47	23	37	44	31	43	44	53	34	25	26	34	32	43	35	29	42
100506403	0	1	0	1	0	0	0	0	0	0	0	0	0	0	0	0	0	0	0	0
100506405	0	2	1	4	0	0	0	0	1	3	0	0	1	0	2	1	1	0	3	1
100506406	0	0	0	0	0	0	0	0	0	0	0	0	0	0	0	0	0	0	0	0
100506409	0	5	4	2	1	1	5	0	1	0	0	0	0	0	0	0	0	3	2	0
100506411	18	5	15	17	5	16	9	6	19	14	27	21	11	11	10	6	15	11	13	13
100506412	0	0	0	0	0	0	0	0	0	0	0	0	0	0	0	0	0	0	0	0
100506413	0	0	0	0	0	0	0	0	0	0	0	0	0	0	0	0	0	0	0	0
100506421	0	0	0	0	0	0	0	0	0	0	0	0	0	0	0	0	0	0	0	0
100506422	0	0	0	0	0	0	0	0	0	0	0	0	0	0	0	0	0	0	0	0
100506428	41	26	31	42	39	69	46	47	37	48	48	70	33	34	44	38	31	52	50	37
100506433	2	5	17	11	11	9	6	11	3	3	0	3	1	2	4	6	3	3	6	2
100506436	2	0	1	1	1	2	1	1	2	2	2	1	1	2	0	1	2	1	0	2
100506443	0	1	2	1	1	0	2	2	3	1	2	2	2	0	3	0	1	0	2	0
100506444	0	0	0	0	0	0	0	0	0	0	0	0	0	0	1	0	0	0	0	0
100506446	1	0	0	0	0	1	0	0	0	0	0	0	0	0	0	0	0	0	0	0
100506451	160	96	124	100	116	58	104	94	78	95	96	120	93	86	89	70	86	95	105	110
100506454	0	0	0	0	0	0	0	0	0	0	0	0	0	0	0	0	0	0	0	0
100506457	0	0	1	1	0	0	0	1	0	1	0	0	0	0	0	0	0	1	0	0
100506462	6	10	2	12	4	1	4	0	0	2	1	1	0	2	0	1	0	0	8	3
100506465	0	0	0	0	0	0	0	0	0	0	0	1	0	0	0	0	0	0	0	0
100506469	70	57	61	65	44	43	58	55	74	59	53	52	39	60	69	56	64	61	45	61
100506470	0	0	0	0	0	0	0	0	0	0	0	0	0	0	0	0	0	0	0	0
100506472	82	64	77	77	41	33	33	66	60	47	38	42	56	32	50	46	59	53	59	41
100506473	77	40	63	64	38	39	42	49	25	51	34	51	58	45	40	30	46	43	28	35
100506474	6	6	12	9	1	3	6	1	1	1	8	3	1	3	9	6	3	3	2	1
100506475	0	0	0	0	0	0	0	0	0	0	0	0	0	0	0	0	0	0	0	0
100506476	335	194	240	251	194	167	198	266	174	122	92	152	139	172	235	186	136	116	116	144
100506489	0	0	0	0	0	0	0	0	0	0	0	0	0	0	0	0	0	0	0	0
100506492	0	0	0	0	0	0	0	0	0	0	0	0	0	0	0	0	0	0	0	0
100506495	129	52	74	85	82	68	63	86	73	52	78	46	60	47	60	44	76	68	60	72
100506497	7	12	7	13	6	7	9	16	6	9	2	5	7	5	10	7	9	3	4	1
100506498	1	0	1	0	0	0	0	0	1	0	0	0	0	0	0	0	0	0	0	0
100506499	1	0	2	1	1	0	0	0	0	0	0	0	0	0	1	0	0	1	1	1
100506504	11	9	6	10	5	7	8	5	15	8	10	11	3	5	16	7	13	13	7	12
100506516	11	4	21	24	8	15	26	10	8	17	14	17	5	9	20	18	9	17	9	11
100506518	62	41	47	56	56	64	63	55	79	86	90	69	72	47	75	47	61	57	53	64
100506526	0	0	0	0	0	0	0	0	0	0	0	0	0	0	0	0	0	0	0	0
100506527	0	0	0	0	0	0	0	0	0	0	0	0	0	0	0	0	0	0	0	0
100506530	0	0	0	0	0	0	0	0	0	0	0	0	0	0	0	0	0	0	0	0
100506532	2	0	1	0	2	0	0	0	2	0	0	0	0	1	0	0	0	0	0	0
100506538	81	63	94	83	76	92	104	51	95	117	82	88	76	60	65	52	66	48	59	75
100506540	116	77	82	91	63	90	67	84	52	41	51	43	38	51	59	20	85	83	58	76
100506542	0	0	0	0	0	0	0	0	0	0	0	0	0	0	0	0	0	0	0	0
100506548	791	437	399	564	692	487	490	397	629	504	600	539	560	342	542	326	456	514	444	441
100506551	2	0	0	4	1	5	0	0	6	1	0	2	0	4	4	3	3	3	0	0
100506555	3	0	3	2	2	4	5	2	0	1	2	1	1	1	3	1	2	5	0	2
100506557	0	0	0	0	0	0	0	0	0	0	0	0	0	0	0	0	0	0	0	0
100506558	0	0	0	0	0	0	0	0	0	0	0	0	0	0	0	0	0	0	0	0
100506563	14	3	6	6	1	3	4	5	9	6	13	4	17	8	10	1	9	10	9	20
100506564	1	0	0	0	0	0	0	0	0	0	0	0	0	0	0	0	0	0	0	0
100506571	0	0	2	0	0	0	1	0	0	1	0	0	0	0	1	0	0	1	0	0
100506581	107	71	83	79	50	50	71	47	47	60	59	63	48	49	57	43	41	44	70	42
100506585	4	6	2	5	5	1	7	1	2	1	8	3	6	1	6	5	0	0	2	3
100506596	0	0	0	0	0	0	0	0	0	0	0	0	0	0	0	0	0	0	0	0
100506599	8	0	10	9	4	8	10	6	1	6	3	6	9	1	10	9	7	11	3	3
100506603	201	128	233	184	158	143	210	158	117	141	140	135	144	144	203	177	141	154	204	152
100506606	14	8	12	12	23	24	16	13	3	11	21	25	8	9	11	6	8	9	11	7
100506621	189	340	372	870	136	203	256	214	67	114	201	219	182	268	276	463	136	371	126	218
100506622	5	1	4	1	3	3	8	4	5	3	4	2	6	11	6	8	2	1	0	1
100506627	0	0	0	0	0	0	0	0	0	0	1	0	0	0	0	0	0	0	0	0
100506634	99	55	72	80	71	65	142	67	89	72	105	85	38	54	94	99	62	51	62	72
100506637	73	35	51	57	55	47	65	75	64	49	56	55	36	48	42	41	54	41	44	73
100506639	68	49	41	63	66	62	75	72	42	34	58	72	65	59	65	37	49	41	38	50
100506649	63	26	33	54	33	29	33	34	41	46	31	43	26	29	35	30	39	40	29	31
100506650	0	0	0	0	0	0	1	0	0	0	0	0	0	0	0	0	0	0	0	0
100506655	0	0	0	0	0	0	0	0	0	0	0	0	0	0	0	0	0	0	0	0
100506658	4	2	1	2	5	0	1	0	1	1	0	3	1	1	4	1	0	2	2	2
100506660	6	7	9	6	5	4	7	4	4	3	2	1	5	2	5	1	2	11	4	2
100506664	0	0	0	0	0	0	0	0	0	0	0	0	0	0	0	0	0	0	0	0
100506668	362	241	255	241	197	106	202	164	229	159	195	212	186	186	163	101	186	151	174	245
100506674	47	24	35	42	20	43	29	12	28	16	16	21	8	22	26	13	22	22	27	13
100506675	0	0	0	0	0	0	0	0	0	0	0	0	0	0	0	0	0	0	0	0
100506677	0	0	0	0	0	0	0	0	0	0	0	0	0	0	0	0	0	0	0	0
100506679	0	0	0	0	0	0	0	0	0	0	0	0	0	0	0	0	0	0	0	0
100506680	29	13	8	8	4	2	2	2	3	5	3	2	2	4	0	0	0	1	0	0
100506681	1	0	0	2	0	0	0	0	0	0	0	0	0	0	1	0	0	0	0	0
100506682	0	0	0	0	0	0	0	0	0	0	0	0	0	0	0	0	2	2	0	0
100506686	682	407	411	426	619	484	441	433	429	470	452	573	436	444	536	245	412	351	354	376
100506688	1	1	2	1	0	2	2	2	1	0	3	1	1	4	1	1	0	6	10	4
100506691	1	3	2	1	0	0	2	0	0	2	0	0	1	2	1	1	0	2	1	2
100506696	59	15	42	42	16	15	29	25	26	28	34	15	15	15	23	20	25	16	21	21
100506697	105	50	42	25	57	21	34	29	27	38	42	20	34	27	21	24	26	28	30	41
100506700	115	72	102	74	84	109	68	98	101	91	84	109	41	60	76	36	74	98	96	84
100506710	885	593	732	717	918	695	784	550	522	498	567	582	625	548	700	528	586	462	592	514
100506713	86	38	51	58	22	35	47	53	42	43	44	33	35	33	48	18	31	49	39	48
100506714	323	198	275	252	138	139	159	164	200	217	186	181	143	140	186	133	159	189	168	150
100506724	0	0	0	0	0	0	0	0	0	0	0	0	0	0	0	0	0	0	0	0
100506725	2	9	18	16	9	15	7	9	5	6	6	5	7	8	8	18	8	24	8	11
100506730	208	112	125	156	138	142	132	128	136	139	80	118	117	124	159	104	155	125	119	104
100506731	16	10	7	9	6	7	8	8	11	2	11	3	6	12	7	7	4	7	4	4
100506733	0	0	0	0	0	0	0	0	0	0	0	0	0	0	0	0	0	0	0	0
100506734	2	2	1	3	0	1	2	3	0	1	0	1	0	0	4	0	0	1	1	1
100506736	0	0	1	0	2	0	1	0	1	1	0	0	0	0	4	0	0	0	0	2
100506737	0	0	0	0	0	0	0	0	0	0	0	0	0	0	0	0	0	0	0	0
100506742	7	2	5	4	1	0	4	3	0	0	1	2	1	2	5	3	0	4	2	9
100506746	246	229	254	273	305	263	284	292	238	225	307	340	177	163	274	159	229	199	208	206
100506747	0	0	0	1	0	0	1	0	0	0	0	0	0	0	0	0	2	0	0	0
100506749	3	0	5	1	3	1	1	0	0	3	1	0	0	0	4	0	2	2	2	1
100506753	27	10	9	13	7	5	10	14	5	8	16	10	3	12	4	7	7	7	12	9
100506755	51	40	28	36	23	35	34	16	26	26	30	23	19	11	32	39	24	39	29	39
100506757	9	1	7	1	6	6	14	22	9	15	6	4	2	6	5	4	6	1	8	6
100506759	0	0	0	0	0	0	0	0	0	0	0	0	0	0	0	0	0	0	0	0
100506765	0	0	0	0	0	0	0	0	0	0	0	0	0	0	0	0	0	0	0	0
100506769	811	600	721	555	646	538	545	719	756	730	560	706	466	598	851	561	556	434	568	606
100506775	12	6	9	3	6	8	13	17	9	9	16	31	10	17	11	11	14	9	14	17
100506776	1	1	9	3	4	5	7	15	11	5	7	9	5	2	11	5	7	4	7	7
100506779	11	15	8	16	8	14	9	15	15	8	10	18	7	5	14	7	17	16	14	14
100506783	16	18	11	15	24	39	46	6	25	28	41	33	16	15	18	19	38	19	45	34
100506787	0	0	0	0	0	0	0	0	0	0	1	0	1	0	0	0	0	0	0	0
100506790	1	0	3	0	0	0	1	0	0	0	0	0	0	0	0	1	0	0	1	1
100506791	0	1	0	0	0	0	0	0	0	0	0	0	0	0	0	0	0	0	0	0
100506795	18	17	14	18	28	24	31	10	10	5	15	11	21	26	29	35	18	15	18	22
100506797	0	1	0	2	4	3	2	4	0	1	0	0	0	0	0	0	2	0	5	0
100506801	3	0	8	11	3	4	5	0	5	6	4	3	0	3	3	6	4	7	6	1
100506804	2	1	4	4	4	0	1	0	0	2	0	1	3	5	1	1	1	3	3	2
100506810	13	17	21	9	5	5	6	3	6	7	2	18	5	5	8	5	8	9	8	24
100506826	17	9	18	10	6	7	6	0	5	7	8	6	10	5	9	3	8	14	15	13
100506827	0	1	0	0	0	0	0	0	0	0	0	0	0	0	0	0	0	0	0	0
100506834	19	9	11	14	11	13	14	11	5	5	5	8	9	10	4	6	10	8	6	6
100506835	1	2	9	6	0	1	4	4	5	0	1	0	1	3	5	4	1	6	1	5
100506840	0	0	0	0	0	0	0	0	0	0	0	0	0	0	0	0	0	0	0	0
100506844	159	95	105	114	108	103	96	101	128	87	105	124	98	84	90	78	96	76	93	131
100506851	0	0	0	1	0	0	1	0	0	0	0	0	0	0	0	0	0	0	0	2
100506858	0	0	0	0	0	0	0	0	0	0	0	0	0	0	0	0	0	0	0	0
100506859	0	0	0	0	2	0	3	0	0	0	0	0	0	2	0	0	0	0	0	0
100506860	5	0	1	0	1	0	0	0	3	6	6	1	0	0	0	1	0	0	0	3
100506866	23	18	32	28	7	12	21	12	10	10	21	24	9	13	30	31	12	9	9	8
100506869	3	0	4	2	1	2	1	4	3	0	4	6	2	2	0	1	2	0	0	22
100506870	1014	522	577	747	659	529	445	925	254	185	257	232	747	871	683	527	648	695	499	577
100506874	9	4	5	8	10	16	11	14	3	4	4	5	8	10	7	7	7	7	6	4
100506881	84	55	77	65	69	53	64	43	48	63	64	60	58	49	69	48	60	57	70	72
100506882	1	0	0	0	0	0	0	0	0	1	0	0	0	0	0	0	0	0	2	0
100506885	0	0	0	0	0	1	0	1	0	0	0	0	0	0	0	0	0	0	0	0
100506888	0	0	0	0	0	0	0	0	0	0	0	0	0	0	0	0	0	0	0	0
100506895	2	0	0	0	0	0	0	0	0	0	0	0	0	1	0	0	0	0	0	1
100506898	18	8	19	20	10	19	16	6	7	8	9	18	5	11	11	6	10	7	11	5
100506901	1	2	1	2	1	0	1	0	1	3	3	0	0	1	0	0	0	2	1	0
100506907	0	0	0	0	0	0	0	0	0	0	0	0	0	0	0	0	0	0	0	0
100506908	1	0	0	0	0	0	0	0	1	0	0	0	0	0	0	0	0	0	0	0
100506915	0	0	1	0	0	0	0	0	0	0	0	0	1	0	1	1	0	0	0	0
100506922	186	85	97	72	84	88	62	80	109	92	84	97	93	58	66	50	115	114	100	105
100506929	0	0	0	0	0	0	0	0	0	0	0	0	0	0	0	0	0	0	0	0
100506930	50	35	52	68	26	34	58	26	51	44	41	61	71	62	86	77	31	33	46	34
100506937	0	0	0	0	0	0	0	0	0	0	0	0	0	0	0	0	0	0	0	0
100506939	1	3	2	0	2	0	3	1	1	0	2	0	0	1	1	4	0	0	0	0
100506944	1	0	0	0	0	0	0	0	0	0	0	0	0	0	0	0	0	0	0	0
100506963	21	21	21	22	13	23	43	16	20	32	19	23	23	13	28	19	32	26	32	25
100506974	7	5	11	8	15	8	15	1	3	3	2	3	3	5	5	4	8	10	19	13
100506985	0	0	0	0	0	0	0	0	0	0	0	0	0	1	0	0	0	0	0	0
100506990	210	157	205	198	65	71	93	64	81	85	93	76	181	143	160	138	183	144	151	170
100506994	2	0	3	0	0	0	0	0	0	0	2	1	1	1	0	0	1	0	0	2
100506999	1	1	1	0	0	0	2	0	0	0	0	0	2	1	0	2	1	0	0	0
100507002	18	6	10	12	11	6	11	10	3	8	7	9	6	3	13	15	19	6	7	13
100507003	0	0	0	0	0	0	0	0	0	0	0	0	0	0	0	0	0	0	0	0
100507006	15	10	23	25	8	11	11	20	6	9	8	7	3	22	21	22	19	30	22	15
100507008	447	510	528	460	157	281	150	212	130	67	90	107	66	149	159	125	603	396	296	205
100507012	0	0	0	0	0	0	0	0	0	0	0	0	0	0	0	0	0	0	0	0
100507027	1237	1010	1108	1270	1056	1032	1315	1651	1482	1286	845	1155	878	1106	1224	1029	1199	1052	1150	1250
100507032	44	37	47	38	26	37	35	25	22	26	39	47	21	29	47	21	27	37	24	37
100507033	0	0	4	0	0	0	0	0	0	0	0	0	0	0	0	0	0	0	0	0
100507034	4	1	0	7	2	2	3	1	0	1	2	0	6	6	9	3	0	2	2	0
100507043	0	0	0	0	0	0	0	0	0	0	0	0	0	0	0	0	0	0	0	0
100507050	4	4	3	2	0	0	6	0	0	0	1	0	2	3	0	0	0	0	0	0
100507053	22	10	14	40	15	24	19	18	11	13	15	19	4	18	13	6	11	15	8	11
100507054	5	10	9	8	4	5	10	6	0	3	6	5	1	4	4	3	2	2	9	9
100507055	0	5	5	3	2	2	11	1	0	0	5	1	1	1	16	5	5	8	8	3
100507056	0	0	0	0	0	0	0	0	0	0	0	0	0	0	0	0	0	0	0	0
100507057	10	9	5	12	13	10	9	4	9	6	11	7	9	12	10	12	17	14	7	7
100507058	0	1	0	0	0	0	0	0	0	1	0	0	0	0	0	0	0	0	0	0
100507059	0	0	0	0	0	0	0	0	0	0	0	0	0	0	2	0	0	0	0	0
100507062	25	14	25	32	29	43	43	22	25	38	31	43	21	19	23	19	18	22	19	19
100507064	0	0	0	0	0	0	0	0	0	0	0	0	0	0	0	0	0	0	0	0
100507065	0	0	0	0	0	0	0	0	0	0	0	0	0	0	0	0	0	0	0	0
100507066	0	0	0	0	0	0	0	0	0	0	0	0	0	0	1	0	0	0	0	0
100507071	0	0	0	0	0	0	0	0	0	0	0	0	0	0	0	0	0	0	0	0
100507073	0	3	1	0	1	1	1	1	4	3	0	1	1	1	0	0	2	4	1	0
100507086	0	0	0	0	0	0	0	0	0	0	1	0	0	0	0	2	0	0	1	0
100507091	0	0	0	0	0	0	0	0	0	0	0	0	0	0	0	0	0	0	0	0
100507096	0	0	0	0	0	0	0	0	0	0	0	0	0	0	0	0	0	0	0	0
100507098	18	10	16	25	25	8	25	10	11	7	9	11	11	16	14	14	16	5	10	5
100507099	0	0	0	0	3	0	1	1	0	1	0	0	0	0	0	0	1	0	0	0
100507103	29	18	17	23	19	23	25	18	22	30	16	19	22	25	10	11	19	16	14	21
100507113	0	0	1	1	2	0	3	0	0	0	1	0	0	0	2	0	0	0	0	1
100507114	0	0	0	0	0	0	0	0	0	0	0	0	0	0	0	0	0	0	0	0
100507117	6	1	5	5	0	5	7	2	0	1	0	4	0	0	2	4	4	6	2	4
100507118	7	6	1	2	11	8	5	4	5	8	6	5	3	3	9	5	9	9	9	3
100507127	46	48	19	17	16	46	17	5	5	28	5	8	7	5	12	2	37	76	80	26
100507131	98	68	83	83	196	152	129	94	52	68	97	100	130	142	153	91	99	81	98	117
100507135	1	2	3	4	3	7	4	3	1	2	1	2	3	0	3	3	4	1	0	2
100507140	0	0	0	0	0	0	1	0	1	0	0	0	0	0	0	0	1	0	0	0
100507143	0	0	0	0	0	0	0	0	0	0	0	0	0	0	0	0	0	0	0	0
100507144	3	1	1	0	1	0	0	0	0	0	1	0	0	1	3	0	0	0	0	0
100507156	0	3	4	6	0	0	3	1	1	0	0	2	0	0	3	5	1	1	6	0
100507163	0	0	0	0	0	0	0	0	0	0	0	0	0	0	0	0	0	0	0	0
100507165	39	26	32	32	54	69	26	38	8	8	4	1	22	29	3	10	18	34	22	14
100507170	0	0	0	0	0	0	0	0	0	0	0	0	0	0	0	0	0	0	0	0
100507171	101	57	93	89	79	83	84	86	53	58	41	64	29	56	46	55	69	80	67	76
100507173	0	0	0	0	0	0	0	0	0	0	0	0	0	0	0	0	0	0	0	0
100507175	3	1	2	4	2	9	1	1	1	2	0	0	0	1	2	0	4	0	1	2
100507178	2	6	7	6	2	7	10	1	6	9	12	3	0	2	2	1	5	7	6	7
100507191	0	2	3	0	0	3	2	0	0	2	0	1	0	1	0	0	1	1	0	0
100507194	0	0	0	0	0	0	1	1	0	0	0	0	0	0	0	0	0	0	0	0
100507195	0	4	3	2	0	0	0	0	0	1	0	0	0	1	4	0	0	3	0	0
100507201	0	0	0	0	0	0	0	0	0	0	0	0	0	0	0	0	0	0	0	0
100507203	0	0	0	0	0	0	0	0	0	0	0	0	0	0	0	0	0	0	0	0
100507205	0	0	0	0	0	0	0	0	0	0	0	0	0	0	0	0	0	0	0	0
100507206	0	0	0	0	0	0	0	0	0	0	0	0	0	0	0	0	0	0	0	0
100507210	0	0	0	0	0	0	0	0	0	0	0	0	0	0	0	0	0	0	0	0
100507213	3	0	1	6	1	2	0	3	0	1	1	1	0	2	2	1	0	2	2	6
100507217	854	453	610	678	717	509	525	532	466	429	498	514	576	407	604	459	490	577	522	493
100507218	3	0	0	1	0	1	0	0	1	0	0	0	1	0	0	0	0	0	1	2
100507221	0	0	0	0	0	0	0	0	0	0	0	0	0	0	0	0	0	0	0	0
100507236	0	0	0	0	0	0	0	0	0	0	0	0	0	0	1	0	0	0	0	0
100507240	0	1	0	2	6	2	2	4	1	4	2	1	0	1	1	0	1	0	1	6
100507242	11	15	15	11	6	3	4	2	3	5	3	5	2	8	5	8	3	3	1	1
100507244	1	1	4	0	0	5	3	0	1	0	1	1	0	2	2	2	2	0	0	0
100507246	2776	1509	1772	1787	2195	2091	1664	1798	1844	1686	1410	1711	1426	1154	1498	919	2122	2177	1989	1858
100507250	3	3	9	7	2	1	3	6	4	7	5	2	3	1	2	3	4	10	2	5
100507254	0	2	2	0	0	0	0	2	0	0	0	0	0	1	0	0	0	1	0	0
100507257	92	62	91	109	33	36	22	51	47	29	23	38	45	47	43	31	27	54	22	47
[truncated: 27,473 more rows]

## Sheet: Zscore Categorical RNAseq Data
NCBI Gene ID	ENSEMBL	Protein Name	Gene Name	P03_BL	P03_PN	P03_PH	P03_PR	P04_BL	P04_PN	P04_PH	P04_PR	P06_BL	P06_PN	P06_PH	P06_PR	P07_BL	P07_PN	P07_PH	P07_PR	P09_BL	P09_PN	P09_PH	P09_PR	CI	CII	CIII	CIV	CV	mtRibo	IMPI Evidence	MICOS	TCACycle	SLC25A	Assembly
1	ENSG00000121410	alpha-1-B glycoprotein	A1BG	0.334659	-0.567093	-0.392479	-0.858729	0.129326	-1.18765	0.757386	0.283535	1.08053	0.264353	1.37706	0.0993133	-1.52263	-0.547677	-1.67722	-1.58774	0.663215	0.671092	1.42532	1.25542							Non mitochondrial
100	ENSG00000196839	adenosine deaminase	ADA	-1.63786	-0.584525	1.59011	0.745772	-1.08837	-0.56805	1.2195	1.26018	0.17778	-0.786906	0.275037	-0.317327	-1.86951	-1.47279	0.659263	0.574665	0.211576	0.829078	0.306773	0.475602							Non mitochondrial
10000	ENSG00000117020	AKT serine/threonine kinase 3	AKT3	-0.118301	1.04246	1.41493	1.15841	-0.431106	-1.01752	1.47522	-0.585921	-1.41904	-1.86534	0.767388	-0.0431219	-0.314637	-0.572401	1.42818	1.06005	-0.830867	-0.461338	-0.316615	-0.370421							Non mitochondrial
100009676	ENSG00000256628	ZBTB11 antisense RNA 1	ZBTB11-AS1	-0.335228	0.0123291	-1.18135	0.690433	0.258937	-0.691833	-0.593859	1.7787	1.56726	-0.884199	1.03485	-0.116095	-1.25148	-0.0279767	-1.81875	-0.0455518	-0.255533	-0.591781	0.81683	1.63429							Non mitochondrial
10001	ENSG00000133997	mediator complex subunit 6	MED6	-0.504292	-0.45912	-1.49361	-0.734032	1.12763	0.219488	-1.48616	0.198968	1.88983	-0.278702	0.445827	1.00327	1.48558	0.524202	0.932519	0.166609	0.31184	-1.19137	-1.32172	-0.836752							Non mitochondrial
10003	ENSG00000077616	N-acetylated alpha-linked acidic dipeptidase 2	NAALAD2	0.134511	-0.661391	1.07955	1.20023	-0.68432	0.884523	1.73888	-0.297347	-0.703349	1.08906	0.210624	0.793552	-1.91289	-0.335281	-0.270527	-0.387755	-0.758502	0.681134	0.232172	-2.03287							Non mitochondrial
100033416	ENSG00000275529	small nucleolar RNA, C/D box 116-4	SNORD116-4	0.795852	1.21966	0.336646	0.822923	0.97199	-0.983592	-0.825224	-0.381181	-0.481228	-1.00403	1.02863	1.11478	1.45728	0.647047	0.755937	-0.941091	-1.17596	-1.78648	-0.775984	-0.795975							Non mitochondrial
100033424	ENSG00000207197	small nucleolar RNA, C/D box 116-12	SNORD116-12	0.531025	1.18002	0.0942428	0.316752	1.05269	-0.769556	-1.44013	-0.0976542	-1.13957	-1.1579	1.06712	1.26809	1.16234	0.759635	0.437555	-1.83329	-0.138687	-1.42444	-0.438535	0.570282							Non mitochondrial
100033432	ENSG00000277785	small nucleolar RNA, C/D box 116-21	SNORD116-21	0.592123	1.33967	0.180224	0.436031	0.993479	-0.46473	-2.30878	0.591384	0.78012	-0.44599	1.19455	-0.115609	0.561023	1.33512	-0.305991	-1.78269	-0.16552	-1.11572	-0.74072	-0.557968							Non mitochondrial
100037417	ENSG00000099974	D-dopachrome tautomerase like	DDTL	0.899786	1.04293	1.14747	0.582175	0.918381	1.13598	0.94963	1.26742	0.0724365	0.3403	0.179221	0.453784	-0.890071	-1.24023	-1.05925	-0.720597	-1.15948	-1.37826	-1.25709	-1.28452							Non mitochondrial
10004	ENSG00000168060	N-acetylated alpha-linked acidic dipeptidase like 1	NAALADL1	-1.49445	0.152373	1.47211	0.414923	0.37508	-0.0745218	0.602994	0.483651	-0.554535	-1.48491	-0.748095	-0.749756	0.0197328	-1.70578	1.66658	1.7164	0.79179	-0.296777	-0.796077	0.209281							Non mitochondrial
10005	ENSG00000101473	acyl-CoA thioesterase 8	ACOT8	0.0687298	0.0818997	0.153152	-2.01545	-1.14946	-1.10903	-1.02506	1.17922	1.18087	1.99064	0.540184	0.290196	1.19949	0.295133	-0.562364	-0.715279	0.261756	-1.19736	0.566016	-0.0332858							Non mitochondrial
10006	ENSG00000136754	abl interactor 1	ABI1	-1.10231	1.26141	0.173469	0.0514204	-0.205708	0.74549	1.22527	-1.20079	-0.563577	2.46696	0.181131	0.562364	0.563613	-0.485127	-0.803509	-1.24587	-1.00433	-0.0713443	0.713693	-1.26225							Non mitochondrial
10007	ENSG00000113552	glucosamine-6-phosphate deaminase 1	GNPDA1	0.359619	-0.0438811	0.534926	0.378552	-0.45932	0.431379	-0.546486	-2.92396	0.25731	-0.557587	-0.129616	1.88161	0.59128	-1.39279	-0.0540335	-0.446596	1.34744	0.497166	-0.440118	0.715103							Non mitochondrial
10008	ENSG00000175538	potassium voltage-gated channel subfamily E regulatory subunit 3	KCNE3	-0.985029	-0.0449383	0.859166	0.0618248	0.441642	-0.283666	-0.378155	0.641505	0.669564	-1.37525	1.15017	-0.798398	-0.27126	-0.441867	1.53458	1.27395	0.78148	-2.3573	0.662982	-1.141							Non mitochondrial
10009	ENSG00000177485	zinc finger and BTB domain containing 33	ZBTB33	-0.41713	0.408774	-0.611277	-0.708523	1.83378	-0.752329	0.0908432	-1.66483	0.360517	0.00221888	1.59697	0.112051	1.11333	0.721728	1.11155	0.754448	-1.08321	-1.72844	-0.622298	-0.518169							Non mitochondrial
100093630	ENSG00000269893	small nucleolar RNA host gene 8	SNHG8	0.320724	0.0120753	-0.0857331	-0.366997	1.62353	2.0343	1.31113	1.56219	-0.740278	-0.913161	-0.990035	-1.28605	0.243814	0.279852	0.495933	0.163352	-1.05807	-0.92019	-0.785536	-0.900856							Non mitochondrial
100093631	ENSG00000233369	general transcription factor IIi pseudogene 4	GTF2IP4	1.22012	-0.152684	0.201638	-0.471395	0.677104	-1.78194	0.0456053	-0.430425	1.03794	0.70628	0.873873	0.333312	1.4171	-0.215373	-0.241071	-1.70528	-1.44485	-1.61313	0.61038	0.93279							Non mitochondrial
10010	ENSG00000136560	TRAF family member associated NFKB activator	TANK	0.744216	0.174598	-0.389497	-0.584956	0.878628	1.24333	-1.42711	-0.669519	1.49013	0.831357	-1.50841	-0.619721	0.997018	0.552327	-1.96804	-0.473861	1.15213	0.497329	-0.183117	-0.736825							Non mitochondrial
100101267	ENSG00000272391	POM121 transmembrane nucleoporin C	POM121C	0.344954	-0.992568	-1.54006	-1.41586	0.974226	0.824779	0.257786	1.35388	0.930848	0.266822	-1.26671	-0.347292	2.29653	0.37568	-0.605579	0.560062	-0.275264	-0.428895	-0.42217	-0.891166							Non mitochondrial
100101467	ENSG00000186814	zinc finger and SCAN domain containing 30	ZSCAN30	-0.445771	-0.447477	-1.15244	-2.28041	0.494749	1.4113	0.374098	-1.22346	0.0701733	0.532172	0.765759	1.06754	0.930463	0.3942	0.839799	0.215845	0.72376	-1.95064	-0.0328644	-0.286793							Non mitochondrial
100101490	NA	MCTS family member 2, pseudogene	MCTS2P	0.938783	-0.862214	-0.394617	-2.23988	-0.295527	0.27844	0.618019	2.17142	0.57959	-0.127259	0.521249	-0.924333	0.657856	0.483547	-0.174004	-1.72436	1.0041	-0.744648	-0.200945	0.434782							Non mitochondrial
10011	ENSG00000213523	steroid receptor RNA activator 1	SRA1	-1.00151	-1.2855	-1.36927	-1.14957	-0.813099	-0.202353	-0.494961	0.417574	1.02102	1.13628	0.944864	1.14481	0.0821307	-0.902485	-0.574356	-1.17501	0.617187	1.54069	1.22423	0.839329							Non mitochondrial
100113386	ENSG00000280213	UCKL1 antisense RNA 1	UCKL1-AS1	1.00993	0.126472	-0.134672	0.0967925	0.463522	-0.110392	0.239252	-3.35053	1.20014	0.0699676	-0.0936325	0.830835	0.542352	0.607883	-1.22724	-0.362409	0.518385	-1.04017	-0.163301	0.776815							Non mitochondrial
100113407	ENSG00000205269	transmembrane protein 170B	TMEM170B	0.819257	-0.42976	-0.279124	0.310619	0.74103	0.13059	-1.87104	-1.55313	0.891371	1.22958	0.43184	0.961629	0.344752	-1.62708	-0.84163	-1.37413	1.48425	0.513608	0.402543	-0.285185							Non mitochondrial
100124516	NA	small nucleolar RNA, C/D box 58C	SNORD58C	0.351287	-0.541834	-2.04501	-0.707739	1.78994	-0.550198	-0.232581	-0.222023	0.174805	0.653762	1.36078	-1.93168	0.522139	0.0616982	1.07975	-0.238031	-0.120361	-1.12018	0.789296	0.926169							Non mitochondrial
100124700	ENSG00000228630	HOX transcript antisense RNA	HOTAIR	0.5896	0.475809	0.291763	0.894829	0.586622	0.353354	-0.370924	-0.047446	-0.602391	0.626587	-0.175493	-2.05492	-0.676173	-0.569297	-0.660142	-2.31931	1.37052	1.58875	-0.233883	0.932139							Non mitochondrial
100125288	ENSG00000220201	zinc finger GATA like protein 1	ZGLP1	-1.6349	-0.596693	-1.56911	-0.924971	-0.291186	0.145991	-0.789052	-0.844578	1.60544	1.04257	-1.23921	0.575451	0.566367	1.09463	0.733649	1.14814	1.33064	-0.211671	0.418812	-0.560318							Non mitochondrial
100125556	ENSG00000171084	family with sequence similarity 86, member A pseudogene	FAM86JP	1.88856	1.85534	1.2343	1.80268	-1.577	-0.551836	-0.756831	-0.565943	0.0413043	0.494487	-0.866212	0.174298	-0.679024	-0.115013	-0.839888	-0.754125	-0.189946	-0.401053	0.423653	-0.617752							Non mitochondrial
100126336	ENSG00000215991	microRNA 208b	MIR208B	0.40804	-0.483733	-0.760682	-1.41257	0.610861	0.649383	-2.51696	-0.362338	1.583	0.0846354	-0.344966	-0.574667	1.62821	0.538803	0.654434	0.131968	0.455187	-1.2803	0.299853	0.691838							Non mitochondrial
100126793	ENSG00000240288	ghrelin opposite strand/antisense RNA	GHRLOS	-2.29669	-0.359616	-1.22378	-1.62625	0.065256	1.1723	0.0782543	-0.474723	-0.114261	0.888615	-0.207793	0.261385	2.14224	0.577541	1.15826	0.324907	0.132478	0.240472	-0.0442179	-0.694369							Non mitochondrial
100127983	ENSG00000253250	chromosome 8 open reading frame 88	C8orf88	-0.511535	-1.22658	0.736094	-0.617068	1.11611	1.00568	0.51771	0.539587	0.941285	-0.823969	0.308002	-0.751894	0.815525	2.16259	-0.300669	0.0258074	-1.28872	-0.400908	-1.98686	-0.260194							Non mitochondrial
100128071	ENSG00000225828	family with sequence similarity 229 member A	FAM229A	0.682349	-1.95197	0.250978	1.0187	-1.09661	0.11039	0.52096	1.47412	1.17306	0.793762	0.339756	-1.12622	0.427181	0.144783	-1.86481	-0.757658	-0.298098	1.21234	-0.20534	-0.847682							Non mitochondrial
100128124	ENSG00000235994	uncharacterized LOC100128124	HGC6.3	-0.255408	0.298892	0.0735761	-0.839808	-1.04576	-0.455965	1.01259	-0.172773	-0.977823	-1.03492	0.371174	0.333104	1.11408	0.894333	1.74911	2.0344	-0.694436	-1.41003	0.308487	-1.30282							Non mitochondrial
100128164	ENSG00000239219	four and a half LIM domains 1 pseudogene	LOC100128164	1.401	-0.934795	0.0864897	0.191432	0.371496	-1.16092	-1.27689	-0.493171	1.07573	0.875612	1.04117	-1.16637	1.54369	0.361054	0.276849	0.651688	-1.85466	-1.0656	0.670003	-0.593821							Non mitochondrial
100128252	ENSG00000166770	ZNF667 antisense RNA 1 (head to head)	ZNF667-AS1	-1.50822	0.493553	-0.46589	-0.11064	1.18127	1.38424	1.45797	0.812458	0.0879092	-1.77201	0.38756	0.165751	-1.46237	-1.2638	-0.941015	0.638642	0.628627	-0.794246	0.849245	0.230964							Non mitochondrial
100128288	NA	uncharacterized LOC100128288	LOC100128288	0.481222	-0.140922	0.473367	-1.05398	-0.487684	0.773692	1.05342	-0.32162	0.818589	0.673521	1.43638	0.0249946	-2.51358	-1.78253	-0.503766	-0.9366	0.086949	0.254233	0.616633	1.04767							Non mitochondrial
100128292	NA	DLG5 antisense RNA 1	DLG5-AS1	1.33556	-0.111755	0.108255	0.118767	-0.776043	-0.886334	-2.137	-1.26303	1.34386	0.543837	1.49943	1.29925	-0.117099	-0.0571101	-1.44873	-0.824852	-0.119596	0.62367	0.353542	0.515376							Non mitochondrial
100128361	NA	uncharacterized LOC100128361	LOC100128361	0.872097	0.90986	1.36894	0.734985	-2.87687	-0.714917	-0.494075	0.292113	0.676461	0.830157	0.666025	-0.0544093	-0.706783	-1.11158	-0.116061	0.763969	-1.04168	0.122308	0.590712	-0.711262							Non mitochondrial
100128398	ENSG00000176593	uncharacterized LOC100128398	LOC100128398	-0.361163	-0.419171	-0.428393	-1.43187	0.82674	0.384119	1.84515	-0.564296	0.745345	0.800295	1.02076	0.897192	0.103921	-0.564662	0.94782	-0.874031	0.133857	-0.0490127	-0.43089	-2.58171							Non mitochondrial
100128494	ENSG00000251143	uncharacterized LOC100128494	LOC100128494	0.887506	0.161944	0.273059	-0.350632	-1.69429	0.50144	-0.0210095	0.00494572	0.179657	1.15284	-1.35805	-1.52124	1.36864	0.77314	0.123717	-2.07411	0.46711	1.45857	-0.446799	0.113573							Non mitochondrial
100128531	ENSG00000203280	uncharacterized LOC100128531	LOC100128531	1.08908	-0.163073	-1.55276	-1.30105	-0.814352	-0.150339	-0.233023	2.09594	1.27192	-1.04809	-0.184954	-0.433041	0.072393	-0.507134	-0.505598	-1.24884	0.532365	1.1384	1.15744	0.784713							Non mitochondrial
100128560	NA	myosin heavy chain gene cluster antisense RNA	MYHAS	0.343837	-1.39666	0.308897	0.592874	-0.245715	0.815927	-1.0337	2.01149	0.892793	-0.370648	-0.105067	0.330935	-2.12621	-0.726509	-0.837953	-0.756696	0.905493	1.30665	0.650847	-0.56058							Non mitochondrial
100128569	ENSG00000183397	chromosome 19 open reading frame 71	C19orf71	-1.57453	-0.450244	-2.24149	-1.22893	0.772107	1.21812	0.716551	-0.236888	0.860692	0.440604	-1.02254	0.823669	-0.250109	0.0983569	-1.11431	0.363267	1.48602	0.805582	0.388251	0.145827							Non mitochondrial
100128593	NA	uncharacterized LOC100128593	LOC100128593	-2.09209	-0.366173	-1.64763	0.214928	-0.00170536	-0.120761	1.14023	-1.05156	0.195989	0.998138	0.862213	0.334594	-0.626111	-1.91763	0.701406	1.11452	0.77448	0.071529	0.767984	0.647649							Non mitochondrial
100128640	ENSG00000229589	ACVR2B antisense RNA 1	ACVR2B-AS1	-0.190792	0.120828	-0.809607	-0.884891	0.316375	0.713148	-0.439122	-0.269964	2.27442	0.584433	0.0064175	1.3044	1.06509	0.596326	-1.32991	-0.962164	0.51995	-1.02554	-1.94588	0.356492							Non mitochondrial
100128653	NA	uncharacterized LOC100128653	LOC100128653	0.860696	-0.161142	0.225958	-0.766722	0.355772	0.481389	-0.581234	0.666556	1.30529	1.08189	0.17335	-0.495388	0.431537	-1.46233	-0.910557	-2.77425	0.596112	-0.731092	0.615432	1.08874							Non mitochondrial
100128731	ENSG00000228474	oligosaccharyltransferase complex subunit 4, non-catalytic	OST4	-0.555219	-0.311092	1.61528	-0.729344	-1.94073	-1.10522	-0.108107	0.0272339	0.223656	0.638045	1.41339	0.17574	-1.98059	0.0464759	0.173772	-0.17219	0.0559855	-0.23426	1.16391	1.60326							Non mitochondrial
100128782	ENSG00000175611	long intergenic non-protein coding RNA 476	LINC00476	0.661805	0.0606335	1.00538	0.423337	-0.833132	0.404659	-0.329328	-0.695641	1.57795	1.20384	1.25483	1.71233	-0.160504	-0.330717	-0.172782	-1.44251	-0.885719	-0.871442	-1.7078	-0.875191							Non mitochondrial
100128822	ENSG00000261455	long intergenic non-protein coding RNA 1003	LINC01003	1.33756	-0.400565	-0.241489	-0.274931	-0.133955	-0.0283787	-1.49309	-0.359126	1.06449	0.0250407	0.145902	0.234429	-1.21643	-1.22079	-1.48296	-0.938586	1.90153	1.58818	0.631599	0.861576							Non mitochondrial
100128882	ENSG00000261744	uncharacterized LOC100128882	LOC100128882	-2.19529	0.189008	0.46346	-0.201791	-0.374125	1.19286	0.790852	-0.0707135	-1.50273	1.01405	1.69503	-0.305716	-0.551188	1.07858	-1.3779	-0.115414	0.0692519	-1.0867	0.489112	0.799377							Non mitochondrial
100128927	ENSG00000179627	zinc finger and BTB domain containing 42	ZBTB42	0.201902	-0.807974	-0.359745	-0.203782	-0.992771	-1.63779	1.3136	0.442912	0.81376	1.43025	0.203665	-0.0631786	-0.163032	-0.0917124	-0.879543	-1.86821	0.25111	-0.20717	0.318506	2.29919							Non mitochondrial
100128977	NA	MAPT antisense RNA 1	MAPT-AS1	0.362035	-0.741821	0.760626	0.0542494	-0.149892	-0.835276	-0.564698	-1.6059	0.387632	0.813552	0.661165	1.20374	-0.469275	-1.68809	-0.111184	-2.01333	0.6471	0.753588	1.47217	1.06361							Non mitochondrial
100129034	NA	uncharacterized LOC100129034	LOC100129034	-0.151414	-0.861013	0.223534	0.47344	0.000298074	0.507445	0.892282	-0.259485	-1.1936	-0.721287	-1.956	0.534285	0.465604	1.17069	1.75759	1.43024	0.632143	-0.862579	-0.428336	-1.65384							Non mitochondrial
100129195	ENSG00000269293	ZSCAN16 antisense RNA 1	ZSCAN16-AS1	1.15239	-0.0869741	1.29273	-0.036075	-1.13759	1.42665	-0.72575	1.32335	0.0832068	-0.418725	-1.83087	-0.691094	-0.17829	1.83305	0.578374	-0.641749	0.438643	-0.497145	-0.842421	-1.04171							Non mitochondrial
100129203	NA	uncharacterized LOC100129203	LOC100129203	0.0809745	0.822549	0.0535975	-0.212441	-0.799558	1.87986	0.696389	0.380929	0.142593	0.434592	-0.668511	-0.766668	-0.410013	-2.08707	-0.320993	-0.789274	-0.268795	1.02351	2.06628	-1.25795							Non mitochondrial
100129250	ENSG00000235453	small integral membrane protein 27	SMIM27	0.347497	0.178777	-1.03746	-1.99332	0.496646	1.04403	-1.12193	-0.503823	1.82077	0.654424	0.948115	0.148422	1.22418	-1.3461	-0.999919	-1.15312	0.431091	0.571875	-0.0659727	0.355828							Non mitochondrial
100129269	NA	long intergenic non-protein coding RNA 1160	LINC01160	0.777663	-0.48956	-0.392003	1.18141	-0.422415	-0.42138	0.643107	1.39169	-0.186061	-0.963269	1.42254	-1.04045	-0.654314	-0.987925	-1.1662	-1.00062	0.350882	-0.797144	0.506723	2.24732							Non mitochondrial
100129316	NA	uncharacterized LOC100129316	LOC100129316	-0.377383	0.464203	-0.224026	0.288325	-0.934798	1.49776	-1.77672	-1.40351	-0.979014	0.943139	0.491068	-0.396091	1.31708	1.14672	-0.14547	-0.316971	-0.726838	0.452776	-1.05357	1.73333							Non mitochondrial
100129361	ENSG00000256537	small integral membrane protein 10 like 1	SMIM10L1	0.516027	-2.31134	-1.08185	-0.327447	0.382999	0.528334	-0.232218	0.975875	2.41681	-0.47913	-0.396561	0.00840341	1.03685	0.784193	0.388814	0.399538	-0.300371	-1.06949	-1.09452	-0.144926							Non mitochondrial
100129387	NA	GABPB1 antisense RNA 1	GABPB1-AS1	1.36063	1.13066	1.24013	1.56628	-0.0875168	-1.12886	-1.2798	-0.502788	0.516353	0.120917	1.15485	0.900879	-1.0925	-0.654731	-0.753769	-1.4509	-0.208063	0.471999	-1.31086	0.00709268							Non mitochondrial
100129405	NA	misato family member 2, pseudogene	MSTO2P	-0.00302005	-1.39442	-1.53949	-2.13073	0.0693269	1.83304	0.430474	0.000141707	0.744899	-0.0183536	0.0196451	-0.455982	1.51023	-1.23741	0.773103	0.419511	0.776326	0.593851	0.131868	-0.523018							Non mitochondrial
100129424	NA	ribosomal protein L19 pseudogene 12	RPL19P12	-0.427705	1.1214	-0.924735	-0.797239	1.33604	0.978785	-0.3492	0.743598	-0.265312	1.01315	-1.2833	0.949564	0.597765	1.32816	0.658967	0.144763	-1.00965	-0.804715	-1.16534	-1.84499							Non mitochondrial
100129434	NA	uncharacterized LOC100129434	LOC100129434	-1.22655	-1.01461	0.283208	0.119971	0.648624	-0.158271	1.29719	-0.0309956	-0.872036	1.07009	0.345424	0.553107	0.132495	0.589395	2.29854	-0.0512818	-0.377029	-2.23132	-0.377387	-0.998559							Non mitochondrial
100129455	NA	uncharacterized LOC100129455	LOC100129455	-0.793367	-1.13403	0.0545244	-0.743942	0.165631	0.76918	0.911965	0.741979	-1.77948	-1.84269	0.740644	0.413288	-1.60391	0.261361	1.05022	0.705418	0.122656	-0.410287	1.25677	1.11408							Non mitochondrial
100129460	NA	DPY19L1 pseudogene 1	DPY19L1P1	-0.602768	-0.738508	-1.21288	-0.945239	1.08387	1.81185	-0.402653	0.282601	1.74844	0.504133	0.511166	0.910746	0.317539	0.911683	-0.218422	-0.112965	0.164644	-1.70404	-1.28816	-1.02104							Non mitochondrial
100129461	ENSG00000272142	LYRM4 antisense RNA 1	LYRM4-AS1	-0.642188	0.366816	-0.517862	-1.72734	-1.10847	0.153523	0.927676	-1.15027	-0.576422	1.0497	1.0706	0.483102	-0.398659	0.838857	0.367578	-1.68921	0.31246	1.54053	-0.742175	1.44175							Non mitochondrial
100129480	ENSG00000225526	MKRN2 opposite strand	MKRN2OS	-0.618021	-1.63325	-0.682877	-0.584441	1.35788	0.118181	0.333593	0.194426	0.441015	1.62679	2.00752	1.54314	-0.357659	-1.41331	-0.222882	-1.09455	-0.444356	-0.0918716	-0.547504	0.0681741							Non mitochondrial
100129482	ENSG00000234420	zinc finger protein 37B, pseudogene	ZNF37BP	-0.852728	0.598216	0.699774	1.02991	0.64321	2.42696	1.27695	-0.362518	-0.721976	0.756106	-0.0782664	-0.217823	0.0549493	-1.41379	0.434014	0.00183605	-1.49341	-1.12456	-1.04581	-0.611039							Non mitochondrial
100129534	ENSG00000269896	small nuclear ribonucleoprotein polypeptide N pseudogene	LOC100129534	-0.0582367	1.21121	-0.780009	0.80846	-1.19931	-0.310298	0.528098	-2.01971	1.95572	-0.189613	0.815937	0.443696	0.775014	-0.491048	0.853392	-0.500859	-0.623664	-1.69491	-0.239128	0.715261							Non mitochondrial
100129550	ENSG00000273033	long intergenic non-protein coding RNA 2035	LINC02035	0.103811	1.48869	-0.0830926	-0.0505738	0.420408	-0.354844	-1.1277	-1.24877	0.271982	0.173312	0.00789818	1.81024	0.972794	1.94988	-0.322523	-0.544904	-0.578873	-1.54465	-1.53074	0.187647							Non mitochondrial
100129583	ENSG00000189157	family with sequence similarity 47 member E	FAM47E	0.0659511	-0.378203	-0.822921	-2.01894	0.269879	0.40674	-0.285034	1.02013	1.75799	0.230134	-0.580276	0.000133442	0.937199	0.223872	-1.18522	-2.22931	0.757535	1.01393	0.509969	0.306438							Non mitochondrial
100129697	ENSG00000205018	uncharacterized LOC100129697	LOC100129697	-0.461054	0.450019	0.240739	-0.180998	-2.15028	-0.0120842	1.60523	0.622914	-0.0303274	1.17192	0.963439	1.62413	-0.974432	-0.240963	-0.0881115	-0.94003	0.120604	-2.00284	0.157021	0.125101							Non mitochondrial
100129722	ENSG00000275549	STPG3 antisense RNA 1	STPG3-AS1	0.234464	0.338762	-0.122668	0.678034	-0.217416	1.69791	-0.689793	0.122353	0.577956	1.7681	0.48679	0.408826	-1.12982	-1.84774	-1.81457	-0.223013	-1.03207	1.15929	-0.722046	0.326641							Non mitochondrial
100129726	ENSG00000279873	long intergenic non-protein coding RNA 1126	LINC01126	0.306587	-1.02553	0.167808	-1.33662	1.88194	1.25124	-1.04097	0.130998	0.425489	0.867446	-0.310412	1.06318	0.941468	0.609877	-1.49109	-1.30217	0.052641	-1.55214	0.0875517	0.272709							Non mitochondrial
100129781	NA	MIR193B host gene	MIR193BHG	0.88934	-0.442792	-1.79727	1.48985	-0.463393	0.014288	-1.5639	-0.157879	1.90958	0.653235	1.08385	0.0540851	1.25541	-0.0245387	-1.14195	-0.533862	0.502388	-0.706294	-0.817764	-0.202375							Non mitochondrial
100129792	ENSG00000198865	coiled-coil domain containing 152	CCDC152	-0.17154	0.0432623	-0.719049	-0.291214	0.931048	1.93865	1.7252	0.282154	-0.278833	1.28659	-0.488557	0.29945	-0.381464	-0.617988	0.134817	0.646274	-1.42804	0.0678748	-2.25775	-0.720885							Non mitochondrial
100129794	ENSG00000258708	SLC25A21 antisense RNA 1	SLC25A21-AS1	0.828983	-1.32051	-0.919401	-1.95941	1.60335	0.651994	-0.714	0.56303	1.26272	1.40021	-1.15605	0.25919	0.419643	-0.516889	-0.211038	-0.822849	1.21532	-0.149086	-0.632546	0.197329							Non mitochondrial			+
100129842	ENSG00000237440	zinc finger protein 737	ZNF737	-0.461406	0.743285	0.0564094	-1.53703	0.60013	1.14151	2.06545	0.203054	0.12458	-1.71005	-0.263811	-2.12305	0.137928	0.474583	1.05571	0.234279	-0.921591	-0.0630924	0.327978	-0.0848714							Non mitochondrial
100129858	ENSG00000196951	SCOC antisense RNA 1	SCOC-AS1	-2.08972	-0.580646	-0.816369	-0.533465	0.222902	-0.571436	-0.512752	0.385986	0.214125	2.22979	-0.00235599	0.413722	-0.142359	-0.296967	-1.63142	1.10987	1.18667	-0.36126	0.533787	1.2419							Non mitochondrial
100129917	ENSG00000249592	uncharacterized LOC100129917	LOC100129917	-0.991718	-0.972249	-0.809523	-1.44239	0.449628	-0.121233	0.262057	0.478144	1.17173	0.589127	0.435154	0.0233382	1.94068	0.873817	0.192236	-0.0474571	0.654724	-2.50696	0.463959	-0.643058							Non mitochondrial
100129961	NA	CCNT2 antisense RNA 1	CCNT2-AS1	0.841942	-1.74641	1.33516	-1.22964	0.342297	0.852714	-1.22271	0.193141	1.21398	0.396817	-0.828097	0.910703	-1.14985	0.0410259	1.11577	0.987909	0.649964	-0.938723	-0.971998	-0.79399							Non mitochondrial
10013	ENSG00000094631	histone deacetylase 6	HDAC6	-1.28326	-2.21044	-1.57756	-1.01396	0.455897	0.728306	0.931465	-0.128961	-0.0305646	0.394658	-1.03269	0.172989	0.75371	0.923916	0.476835	1.90421	0.204821	-0.478551	0.08728	0.721899							Non mitochondrial
100130231	ENSG00000245164	long intergenic non-protein coding RNA 861	LINC00861	-0.838068	0.606772	0.0915321	-0.0732341	0.0241466	1.1888	-0.75765	-0.0535922	-0.449156	0.642868	0.493111	2.0771	-1.24359	-1.0951	0.911433	0.477383	-0.112304	-0.572854	1.03521	-2.3528							Non mitochondrial
100130357	ENSG00000215022	uncharacterized LOC100130357	LOC100130357	-0.0860525	1.67889	0.0988082	-1.56987	0.82547	-1.03435	0.0446689	0.406629	-1.46566	-0.495761	0.943021	1.01639	0.301457	-0.0462574	1.53196	0.817102	-0.169376	0.0821818	-1.73692	-1.14232							Non mitochondrial
100130418	NA	cat eye syndrome chromosome region, candidate 7	CECR7	0.637715	1.30571	0.813184	1.57371	0.774535	0.198273	0.101547	0.394319	0.485045	-0.240078	0.228221	-0.721557	0.514835	0.881382	-0.494076	-1.00452	-0.854904	-0.427292	-2.39402	-1.77204							Non mitochondrial
100130476	ENSG00000237499	uncharacterized LOC100130476	LOC100130476	1.76212	1.28942	1.09016	1.26922	-1.02738	-0.615444	-0.690075	-0.337772	1.00686	-0.01045	0.174945	-0.0612317	-0.941497	-0.267967	-1.36154	-2.21156	-0.161902	0.206684	0.131899	0.755514							Non mitochondrial
100130557	NA	NFYC antisense RNA 1	NFYC-AS1	0.676179	-0.931876	-0.0487782	1.04052	1.07395	1.18267	-2.10102	-0.00940295	-0.56589	0.971299	-0.429528	-0.271274	0.181776	-0.460245	0.326898	-1.00257	0.0530414	0.0810395	1.94795	-1.71474							Non mitochondrial
100130581	ENSG00000188825	long intergenic non-protein coding RNA 910	LINC00910	-0.511902	-0.444913	-1.33951	1.11911	-0.585052	0.580693	-0.0556047	-0.421565	1.41323	-0.194232	0.878357	0.685825	-0.109498	-1.0272	-1.12298	-1.74	0.173263	0.952553	-0.454326	2.20376							Non mitochondrial
100130691	ENSG00000213963	uncharacterized LOC100130691	LOC100130691	-0.424332	-0.700063	0.202887	-1.74793	0.0334957	1.01193	-0.737656	0.697843	0.17588	0.266717	-2.2241	-0.0787604	0.42992	0.770206	1.58833	1.56788	0.10919	-0.945845	0.855612	-0.851217							Non mitochondrial
100130705	ENSG00000272899	ATP6V1F neighbor	ATP6V1FNB	0.0852893	0.897119	-0.826074	1.06588	-0.965378	0.383677	0.586688	-0.107163	0.662404	2.48759	0.847159	0.219408	-0.561169	-2.1224	-0.830898	-0.655018	-1.11663	0.250184	0.201994	-0.502666							Non mitochondrial
100130733	ENSG00000186105	leucine rich repeat containing 70	LRRC70	0.379311	0.425704	1.42809	1.04966	-1.20814	-1.87514	1.43703	-0.226552	-0.695611	-0.428057	0.42173	-0.425979	-0.323827	0.198938	1.85504	-0.0833947	-1.72299	0.594792	-0.699955	-0.10064							Non mitochondrial
100130744	NA	uncharacterized LOC100130744	LOC100130744	-0.357839	-0.0516277	-1.2799	-2.37489	0.317002	-0.686506	0.444416	0.0969039	1.72346	0.218369	-0.186892	-0.613337	0.672945	0.191182	0.112424	-1.51436	1.83938	-0.0793132	0.641843	0.886745							Non mitochondrial
100130776	ENSG00000255737	AGAP2 antisense RNA 1	AGAP2-AS1	0.430383	0.469221	0.331323	1.42041	-0.386733	-3.55994	0.461153	0.141956	-0.0488299	0.286402	0.367115	0.288599	0.611889	-0.0809315	0.228985	-0.339965	-1.50985	0.403024	0.253247	0.232543							Non mitochondrial
100130827	ENSG00000231274	SH3 domain binding kinase family member 3	SBK3	-0.0244293	0.219895	-0.998898	-0.115199	1.83806	-0.754752	0.2654	1.50637	1.16653	0.259351	0.674553	-1.07889	-0.0696463	-0.0137049	-0.191465	1.2844	-0.985373	-2.38291	-0.505857	-0.0934358							Non mitochondrial
100130855	ENSG00000259248	USP3 antisense RNA 1	USP3-AS1	0.954171	-0.41741	-0.669101	0.595668	0.230885	1.70947	-0.7191	-0.810549	-2.39369	0.49385	-0.614777	0.812641	-0.869094	1.34363	-1.14792	-0.65442	0.821678	0.90873	0.375621	0.0497221							Non mitochondrial
100130872	NA	uncharacterized LOC100130872	LOC100130872	-0.382051	-1.11481	-0.86522	-1.73425	-0.485058	1.25429	-0.666233	-1.01594	0.395055	1.41697	1.43858	0.522384	0.497466	0.58692	0.59445	-1.40266	-1.23703	0.71437	0.665247	0.817521							Non mitochondrial
100130890	ENSG00000279170	thiosulfate sulfurtransferase like domain containing 3	TSTD3	1.81862	0.525413	-0.345199	0.0411169	0.00490555	0.287269	-2.01783	-0.281831	0.743686	0.840834	1.47876	-0.0603443	0.07997	-1.93124	-1.29538	-1.14718	0.857088	0.344117	-0.0872857	0.14451							Non mitochondrial
100130950	NA	uncharacterized LOC100130950	LOC100130950	0.306048	-0.887707	-1.89217	-1.11733	0.122912	0.573926	0.127981	-0.00241939	-0.47597	-1.7748	0.517769	-0.496069	0.401701	2.01269	-0.138384	1.347	1.48271	-0.752713	0.420571	0.224254							Non mitochondrial
100130992	NA	uncharacterized LOC100130992	LOC100130992	-0.00524697	0.0283694	0.690026	-0.889106	1.39497	0.909434	-0.184766	-0.0895359	0.469694	-1.86282	0.955683	0.416685	-0.719562	-0.684048	0.00763143	1.14585	-0.755793	-1.13155	-1.57178	1.87586							Non mitochondrial
100131017	ENSG00000205903	zinc finger protein 316	ZNF316	-0.639763	-2.40649	0.356509	1.18185	0.385379	1.42908	0.667236	1.81268	1.23077	0.159854	-0.373402	-0.794353	0.517977	-0.598965	-0.642702	0.0202652	-0.322868	-0.118421	-0.662263	-1.20237							Non mitochondrial
100131067	ENSG00000247572	CKMT2 antisense RNA 1	CKMT2-AS1	0.406745	-0.315798	0.46671	0.493975	-2.44279	-0.609306	-0.44298	0.109675	0.211706	0.632632	-1.97719	0.488433	-0.871108	0.584303	-0.534815	1.99588	0.139686	1.18843	-0.0925994	0.568416							Non mitochondrial
100131089	ENSG00000248508	SRP14 antisense RNA1 (head to head)	SRP14-AS1	0.512861	0.706712	0.939472	0.598328	-2.52549	-1.30191	-1.26311	-0.781803	0.970285	1.22487	0.390269	0.431222	-1.52133	-0.381775	0.236637	-0.393717	0.418485	0.37991	0.783837	0.57626							Non mitochondrial
100131096	ENSG00000204282	TNRC6C antisense RNA 1	TNRC6C-AS1	-1.77086	-0.952193	0.777043	-0.808611	-0.346213	-0.508016	0.998802	1.26565	1.51775	-1.08696	1.82609	-0.731961	-0.129063	-0.0737785	0.805155	0.559773	0.560558	-1.38086	-0.374659	-0.147641							Non mitochondrial
100131138	ENSG00000185847	long intergenic non-protein coding RNA 1405	LINC01405	-0.830919	-0.0114926	0.786328	-0.442071	-0.662123	0.665277	0.760304	0.910735	-0.568914	0.189155	0.906665	0.537619	-2.3294	-1.9493	-0.590784	-0.630474	1.4288	0.148339	1.21916	0.463089							Non mitochondrial
100131187	ENSG00000215845	thiosulfate sulfurtransferase like domain containing 1	TSTD1	0.921496	0.143686	-0.442498	0.81003	-1.30067	1.49325	-0.981291	0.133191	0.845494	0.48558	0.914051	0.625958	-1.72995	-0.735726	-1.97641	-1.01082	0.546215	0.0547255	0.00591593	1.19779							Non mitochondrial
100131193	ENSG00000228544	CCDC183 antisense RNA 1	CCDC183-AS1	0.262199	-0.539147	0.310355	0.441232	-0.495655	0.479069	-0.971944	0.550096	1.13299	1.51334	0.298535	-1.34619	-0.340114	-1.03898	-2.642	-0.134158	1.24208	0.0660417	0.0244586	1.18779							Non mitochondrial
100131211	ENSG00000189362	nuclear envelope integral membrane protein 2	NEMP2	-2.18649	1.6365	0.827705	0.306249	0.257247	-0.302783	-0.503091	-1.62003	0.357609	0.5378	0.42444	1.25685	-1.54526	-0.121523	0.593058	1.21623	-0.198817	-0.85616	-0.559678	0.480153							Non mitochondrial
100131213	ENSG00000237149	ZNF503 antisense RNA 2	ZNF503-AS2	0.305129	-0.505108	0.351089	-0.20639	0.489872	-1.11	-0.329183	0.605421	1.28495	-0.140167	-1.30986	0.177494	-0.278534	-1.0741	-0.583162	-2.14725	1.70398	1.90497	0.29645	0.564404							Non mitochondrial
100131320	ENSG00000225449	RAB6C antisense RNA 1	RAB6C-AS1	-1.18338	-0.582567	1.77937	1.61441	0.0277223	-0.928149	-0.0883014	-0.200076	-0.836258	-0.87143	0.368588	-1.92232	0.0945827	0.833387	1.45231	1.09979	0.701523	-0.12957	-0.596504	-0.633126							Non mitochondrial
100131434	ENSG00000241769	long intergenic non-protein coding RNA 893	LINC00893	-0.994153	-1.61691	-1.19368	0.000164113	0.186716	1.59943	0.329706	1.61078	1.04773	1.04556	0.72893	1.29162	0.274628	-0.966366	-1.26551	-0.189261	-0.194364	-0.293946	-1.21686	-0.18422							Non mitochondrial
100131564	NA	CCDC18 antisense RNA 1	CCDC18-AS1	-0.0568818	-0.418177	0.887334	0.805059	-1.74913	-1.9796	-1.29469	-1.91559	-0.0740837	0.868965	0.135511	0.278662	0.184084	0.629377	0.968476	1.01971	1.22451	0.0759913	-0.117771	0.528243							Non mitochondrial
100131655	ENSG00000264278	ZNF236 divergent transcript	ZNF236-DT	0.759954	0.330538	-0.870432	0.119595	-1.15322	0.411217	-1.3542	1.57448	0.0813933	0.556078	-0.507306	-0.0356527	0.187831	-0.193351	-0.279527	-2.61585	0.886717	0.883359	1.57164	-0.353255							Non mitochondrial
100131691	ENSG00000267858	MZF1 antisense RNA 1	MZF1-AS1	0.519507	1.00866	1.03831	0.728623	-1.77575	-1.22981	-0.0552216	-0.772108	0.676336	0.453684	1.17986	1.39051	-1.46147	-0.279969	-1.55596	-1.03427	-0.391069	0.297863	0.400257	0.862025							Non mitochondrial
100131755	ENSG00000196440	armadillo repeat containing X-linked 4	ARMCX4	-0.153233	-0.900918	1.23043	0.932879	-0.719518	0.620606	1.91038	-1.70556	-1.68978	1.86218	0.273127	-0.343309	-0.794637	-0.934093	-0.287579	0.17736	-0.108305	0.0549452	0.340184	0.234831							Non mitochondrial
100131801	ENSG00000229833	PET100 cytochrome c oxidase chaperone	PET100	-0.365973	-0.71595	-0.426863	-1.71269	-0.612871	0.915612	-1.61333	1.8255	0.318521	1.56447	-0.293043	0.59974	-0.603559	-1.13275	-0.444482	-0.560859	1.24784	0.703766	0.772247	0.534663							Known mitochondrial				+
100131825	NA	CADM3 antisense RNA 1	CADM3-AS1	0.0872104	0.456529	-1.11008	-0.263947	0.136286	0.536804	-1.12865	1.49551	0.889908	-1.08987	-0.725824	-0.0318959	-0.0512577	-0.942323	-0.455711	3.04998	0.22739	-0.0259937	-0.799719	-0.254359							Non mitochondrial
100131827	ENSG00000227124	zinc finger protein 717	ZNF717	0.340285	-1.35311	-1.02914	-1.13122	1.44633	0.327536	-1.45768	-0.122467	1.74255	0.298594	1.33136	0.847703	1.413	0.367514	0.416767	-0.525025	-0.637605	-0.654244	-0.68982	-0.931325							Non mitochondrial
100131998	NA	RRN3 homolog, RNA polymerase I transcription factor pseudogene 3	RRN3P3	-0.346839	-0.12869	-0.987849	-1.22289	2.29741	1.05533	-0.6743	0.613412	0.554577	-0.26784	-1.92971	0.0111921	1.95594	-0.270122	0.147616	-0.48976	-0.340644	-0.303929	-0.403738	0.730837							Non mitochondrial
100132074	ENSG00000204060	forkhead box O6	FOXO6	1.0181	-0.550162	-0.224965	0.051588	-1.91504	-1.36333	-1.47901	0.176861	1.35647	1.56517	0.933761	0.335917	-0.152399	-0.74749	-0.994432	-0.608212	0.377444	0.422902	1.49501	0.301799							Non mitochondrial
100132247	ENSG00000243716	nuclear pore complex interacting protein family member B5	NPIPB5	-0.691041	-0.646068	0.22122	-0.733862	0.857235	1.80969	1.14919	1.57286	1.19974	0.108667	-1.69933	-1.90667	-0.513513	-0.351405	-0.678778	-0.0169163	0.699429	0.348071	-0.277703	-0.450822							Non mitochondrial
100132273	ENSG00000237037	NDUFA6 divergent transcript	NDUFA6-DT	0.123063	-1.38899	-0.540785	-0.858203	0.709031	0.32357	-1.08971	2.81654	0.229618	-0.131035	0.82276	-0.637121	0.642877	1.16199	-0.702135	0.308815	0.516725	-1.46349	-0.543441	-0.300079							Non mitochondrial
100132288	ENSG00000188681	tektin 4 pseudogene 2	TEKT4P2	-0.894816	-0.770627	-1.72565	-0.634483	1.31217	1.69548	1.21774	1.20532	-0.283321	-0.262431	-0.294881	-0.968748	-0.916348	-0.518936	-0.455731	-1.10247	1.07613	0.63744	0.799571	0.884587							Non mitochondrial
100132341	ENSG00000131797	clustered mitochondria homolog pseudogene 3	CLUHP3	-2.35108	-0.376475	-1.41154	-0.225204	0.183026	1.17553	0.555229	0.0885874	-0.343133	0.341072	0.740518	-0.169172	0.651389	-1.21196	0.752608	0.878895	1.24441	-0.844618	-1.10379	1.42571							Non mitochondrial
100132352	NA	FSHD region gene 1 family member H, pseudogene	FRG1HP	0.0172084	0.040479	1.12985	0.686439	0.167534	-2.21324	-1.36999	-0.476927	-1.9226	0.186539	-0.198098	0.677791	0.563582	0.17738	1.31614	0.448879	1.10345	-1.3889	0.572869	0.48162							Non mitochondrial
100132356	NA	uncharacterized LOC100132356	LOC100132356	-0.00503131	-0.127169	0.292582	-0.0492969	-0.0745599	1.42978	-1.5549	1.47092	0.326616	-1.03796	-0.166986	-0.909907	0.788541	-2.41035	-0.810735	-0.22191	0.702834	1.36913	0.833066	0.155337							Non mitochondrial
100132406	ENSG00000271425	NBPF member 10	NBPF10	-0.799752	1.22311	-0.460552	-0.300038	-0.156507	0.155328	-1.54334	-1.05065	0.612181	-0.226554	1.60849	-2.05262	1.45623	1.59486	-0.409473	-0.139472	0.703036	-0.600869	0.0934366	0.293143							Non mitochondrial
100132707	ENSG00000214106	PAXIP1 antisense RNA 2	PAXIP1-AS2	0.481629	0.329983	0.71086	0.767599	1.41936	0.757504	0.734494	0.697261	-1.20012	-0.925747	-2.74932	-1.48142	0.708601	0.234338	0.280188	-0.331716	0.505596	0.313457	-0.53683	-0.715713							Non mitochondrial
100132774	NA	KDM4A antisense RNA 1	KDM4A-AS1	0.175689	0.703151	0.758477	1.24293	-1.55425	0.577999	-0.491669	-1.97687	0.561375	0.0327123	-0.833349	0.473236	1.28412	0.794008	0.251272	0.11975	-0.121213	0.594053	-2.32968	-0.261745							Non mitochondrial
100132815	NA	importin 5 pseudogene 1	IPO5P1	2.03423	0.883313	0.312474	-1.36377	-1.17331	1.30022	0.599459	-1.51637	-1.26325	0.764607	0.726699	-1.19222	-0.253176	-0.185077	0.00546423	0.270341	1.10331	0.106083	-0.265979	-0.893057							Non mitochondrial
100132891	ENSG00000235531	MSC antisense RNA 1	MSC-AS1	-0.101449	-1.04519	0.246989	0.413751	0.956754	-1.17536	0.594396	1.18153	-0.328954	-1.1351	-1.02678	-1.18977	-0.164258	-0.880379	1.01554	0.64564	-0.686687	0.0890819	-0.0591378	2.64939							Non mitochondrial
100132923	NA	family with sequence similarity 66 member D	FAM66D	0.280132	0.639331	-0.345794	0.0814986	-1.60235	-1.8986	-2.19327	-0.800534	0.0461878	0.0323864	-0.376077	0.467485	1.421	0.631028	1.34614	0.907695	0.678539	-0.395556	0.810148	0.27061							Non mitochondrial
100133091	ENSG00000205485	uncharacterized LOC100133091	LOC100133091	1.78227	0.50077	1.31609	-0.475845	-0.101694	0.385143	-1.76699	0.31708	0.069501	-0.499887	0.75196	-0.090732	0.872853	-0.967225	-1.69767	-1.56178	0.339514	0.810441	0.906296	-0.890092							Non mitochondrial
100133315	NA	transient receptor potential cation channel, subfamily C, member 2-like	LOC100133315	-0.290371	-2.66775	0.346249	-1.4683	0.512387	0.743763	0.0804447	0.679065	-0.432936	1.40332	-1.08789	-0.434871	0.991855	0.260888	-0.761079	-0.192305	-0.233468	0.197913	0.876459	1.47662							Non mitochondrial
100133331	NA	uncharacterized LOC100133331	LOC100133331	-0.669556	-1.17076	-1.03364	0.00955429	0.482706	1.25865	-0.0573902	1.30186	0.34617	-0.529097	0.858015	1.05901	-0.381151	-0.306423	-2.2197	-1.15413	0.608062	-0.714042	0.775473	1.53639							Non mitochondrial
100133612	ENSG00000236423	long intergenic non-protein coding RNA 1134	LINC01134	0.922598	1.27069	1.24399	0.900796	-1.06653	-1.11088	0.824588	-1.58525	-0.440265	0.370338	-0.62507	1.41845	-0.185628	0.4533	-0.271684	-0.332478	-0.137296	-1.78791	-0.986261	1.12451							Non mitochondrial
100134229	ENSG00000260231	KDM7A divergent transcript	KDM7A-DT	2.23402	-0.257788	0.786018	0.0802794	-0.679473	0.0474414	-1.11565	0.474569	-0.00823195	0.535345	1.48903	-0.730341	-0.461594	-0.729233	-1.94771	-0.769438	0.524421	0.165952	-1.01226	1.37464							Non mitochondrial
100134259	ENSG00000239332	long intergenic non-protein coding RNA 1119	LINC01119	-0.411177	-0.685398	-1.34739	-0.346808	0.245393	0.335605	-0.620987	0.0537745	1.13219	1.09796	-0.310496	-0.120945	1.63999	-1.12871	-1.10597	-1.60821	1.4618	1.45694	-0.642945	0.905387							Non mitochondrial
100134368	ENSG00000236829	uncharacterized LOC100134368	LOC100134368	-0.511747	-0.861322	-0.145874	-0.919034	1.23101	1.43596	0.709343	-0.758525	-0.181218	0.714574	-1.40641	1.22448	1.82755	0.693133	0.612362	-0.794895	-0.267909	-1.43106	-1.22622	0.0558039							Non mitochondrial
100134713	ENSG00000240889	NDUFB2 antisense RNA 1	NDUFB2-AS1	1.31214	-0.169959	-0.559555	-0.102813	-0.428664	1.61526	-0.31785	1.10866	0.971277	-0.0804513	0.337231	-1.21007	0.0873614	-1.68867	-0.497972	0.251037	0.50002	-1.52832	-1.28902	1.69037							Non mitochondrial
100137047	ENSG00000243789	jumonji domain containing 7	JMJD7	-1.36309	-1.55857	-0.702204	-2.04843	-0.303845	0.628312	0.354172	-0.551936	1.17174	1.13235	-0.861066	0.659292	1.13333	-0.164928	1.24403	0.875017	1.0602	-0.500086	0.255147	-0.45945							Non mitochondrial
100137049	ENSG00000243708	phospholipase A2 group IVB	PLA2G4B	-0.282521	-1.96146	-1.6258	-2.02188	0.168529	0.0387012	-0.374723	0.44098	1.38777	0.701463	0.261149	0.246132	0.78207	0.497785	0.0407153	1.32761	-0.357467	0.276257	1.34515	-0.890476							Non mitochondrial
10014	ENSG00000108840	histone deacetylase 5	HDAC5	-0.377813	-0.0510322	-1.60539	-1.23384	0.868535	0.175945	-1.20126	1.59593	1.80601	-0.12552	-0.788668	-1.12302	1.6437	0.807154	-0.788738	0.716959	-0.118337	0.0723796	-0.506058	0.23307							Non mitochondrial
100144604	ENSG00000258647	long intergenic non-protein coding RNA 930	LINC00930	1.2383	-0.309565	-0.976341	-0.407472	-0.613499	2.11256	1.24999	-1.21089	0.466885	1.49092	-0.336706	-1.21669	-1.19926	0.521827	0.820628	0.403819	-0.825716	0.0216229	-0.189361	-1.04105							Non mitochondrial
100144748	ENSG00000227268	killin, p53 regulated DNA replication inhibitor	KLLN	0.326152	-0.60652	0.0194823	0.212101	-0.354041	1.05377	-0.62156	-0.456198	1.07688	1.3701	-0.0690762	0.610925	-0.0693167	0.81927	-2.35514	-2.24673	0.741074	0.45402	-0.728804	0.823619							Non mitochondrial
100147744	ENSG00000238923	RNA, U7 small nuclear 1	RNU7-1	2.0806	0.913998	0.00870422	0.196238	1.52315	-0.586309	-0.00437221	0.598905	-0.354935	-0.329577	-1.54535	-2.37335	0.865804	0.493383	0.421574	-0.666201	0.0961582	-0.0156671	-0.560789	-0.761957							Non mitochondrial
10015	ENSG00000170248	programmed cell death 6 interacting protein	PDCD6IP	-0.972461	0.45639	0.00116416	0.289456	-0.419695	-0.660279	-0.469368	-3.10597	-0.653902	0.335978	1.51174	0.85794	0.988039	0.394829	0.940361	0.749315	-0.824453	-0.225811	0.194904	0.611823							Non mitochondrial
10016	ENSG00000249915	programmed cell death 6	PDCD6	0.0115666	0.897829	0.786409	-0.0742481	-1.19457	-0.813425	-0.297818	-0.53521	0.191422	-0.358234	0.661419	0.925563	-0.719472	-2.46426	0.389187	0.629671	-1.35852	1.30443	1.68919	0.329073							Non mitochondrial
100170229	ENSG00000226763	serine/arginine repetitive matrix 5	SRRM5	-0.914469	0.610517	-2.25677	-1.1396	0.10213	0.569801	-1.76922	0.552785	1.4315	0.314198	0.388251	1.04891	-1.49417	0.400904	1.10223	0.6907	0.0200403	0.194584	-0.144399	0.292073							Non mitochondrial
100170841	ENSG00000273604	elongin BC and polycomb repressive complex 2 associated protein	EPOP	-0.025325	-0.149479	-0.76549	0.0572489	0.239632	-0.0504664	1.33015	-0.896542	1.98103	-0.871312	0.3699	0.906613	-0.117281	-1.45605	-0.365017	1.34348	-1.2995	-1.23433	1.57961	-0.576877							Non mitochondrial
10018	ENSG00000153094	BCL2 like 11	BCL2L11	0.94691	-1.95008	0.169164	-1.85517	0.347813	0.857298	0.597556	-0.549228	0.0214744	-0.56505	0.303579	-0.555503	1.06522	1.06849	1.82085	-0.566197	0.903111	-0.168942	-1.10381	-0.787492							Non mitochondrial
100188893	ENSG00000214736	translocase of outer mitochondrial membrane 6	TOMM6	-0.548466	-0.422617	-0.79862	-0.647749	-1.26847	-0.339849	-1.74531	0.362504	0.623424	1.40971	-0.502019	0.825281	-0.675527	-0.789945	-0.94696	0.192885	1.10462	1.77999	1.18624	1.20087							Known mitochondrial
100188947	NA	HECTD2 antisense RNA 1	HECTD2-AS1	1.18258	-0.13332	0.103032	0.328436	-0.214696	-0.606681	-2.73432	0.148351	1.52781	0.753124	0.816526	1.76894	0.358928	-0.244112	-1.09388	-0.816308	-0.460474	0.150125	-0.0842198	-0.749846							Non mitochondrial
10019	ENSG00000111252	SH2B adaptor protein 3	SH2B3	-0.433714	0.849993	1.21869	0.703857	-1.17216	0.120007	1.5614	0.613411	-0.847499	-0.84045	1.02939	0.329239	-2.32147	-1.36813	0.421911	-0.383992	-0.809758	0.0330881	0.987369	0.308821							Non mitochondrial
100190938	ENSG00000197291	RAMP2 antisense RNA 1	RAMP2-AS1	-1.30207	0.266836	0.463936	1.05365	0.151348	0.635784	0.87212	0.444983	0.970465	0.859149	-0.338365	-0.634235	-0.0683229	-1.35716	1.53898	1.14936	-0.597848	-2.10078	-1.04357	-0.964266							Non mitochondrial
100190939	NA	TPT1 antisense RNA 1	TPT1-AS1	0.19942	0.659689	1.35158	1.6108	-0.350524	-1.71118	0.209321	-0.512194	0.917172	-0.78328	-2.2003	-0.186436	-0.261087	-1.09432	-0.0435915	0.119057	0.44042	1.62612	0.389092	-0.379753							Non mitochondrial
100192378	ENSG00000253661	ZFHX4 antisense RNA 1	ZFHX4-AS1	0.47003	0.110088	-0.564621	-2.1182	-0.140222	-1.39098	-0.774365	0.456727	0.76669	-1.11646	-1.73624	-0.0378138	0.506747	1.09219	0.49526	-0.0357249	1.55883	1.06522	0.938847	0.453998							Non mitochondrial
100192420	ENSG00000235295	long intergenic non-protein coding RNA 1634	LINC01634	-1.76193	-1.94776	-2.00053	-1.99885	0.507356	0.736781	0.514123	0.531708	0.474001	0.46616	0.312318	0.491205	0.175164	0.468251	0.296069	0.280053	0.725392	0.728303	0.527213	0.474976							Non mitochondrial
1002	ENSG00000179242	cadherin 4	CDH4	0.044989	0.249823	-0.844119	0.0560664	1.39742	1.16996	-0.0646598	1.91855	1.41243	-0.330899	-0.165438	-0.704749	1.6282	-0.332147	-1.35943	-0.751527	-0.849788	-1.37652	-0.857826	-0.240341							Non mitochondrial
10020	ENSG00000159921	glucosamine (UDP-N-acetyl)-2-epimerase/N-acetylmannosamine kinase	GNE	-0.437907	0.13124	-0.0250338	-1.33954	1.47542	0.504011	0.385849	-1.32776	0.206135	-0.334029	-0.0116156	0.44838	1.4464	1.44043	1.25688	0.636849	-0.278904	-1.74194	-1.40371	-1.03116							Non mitochondrial
100216545	NA	KMT2E antisense RNA 1	KMT2E-AS1	1.3233	-0.0587756	0.0878037	-0.683385	1.28219	1.2114	0.0590135	1.11749	0.264561	-1.45967	-0.977894	-1.48805	1.23634	-0.247112	-1.01992	-1.26114	0.777189	1.15649	-0.621372	-0.698453							Non mitochondrial
100216546	NA	long intergenic non-protein coding RNA 1004	LINC01004	0.137919	0.370646	-0.013373	-1.20915	0.474932	-0.881273	-0.703631	-2.10231	1.49621	1.32531	-0.00247086	0.968822	1.55651	1.33085	0.268542	-0.609897	-0.421587	-1.11619	-0.221941	-0.647924							Non mitochondrial
10023	ENSG00000165879	FRAT regulator of WNT signaling pathway 1	FRAT1	0.0383536	-0.0352261	0.189156	0.269905	-0.647641	-0.804182	-1.80963	-0.978941	0.384827	0.134676	-0.647698	1.40452	-0.535459	0.0175721	-0.596724	-0.272908	1.49641	1.15445	-1.10908	2.34763							Non mitochondrial
100233156	NA	tektin 4 pseudogene	LOC100233156	0.378929	0.426262	0.76682	0.614597	0.974078	0.330641	0.636098	0.790479	1.05339	0.813102	0.649646	0.866266	-1.09687	-2.45539	-1.54078	-0.465136	-0.967963	-1.13584	-0.780099	0.141766							Non mitochondrial
10024	ENSG00000135451	trophinin associated protein	TROAP	-0.214883	1.44238	-0.341348	-0.6049	-0.400629	-0.937273	0.495229	-1.16338	-2.1635	-0.652821	1.3518	0.497929	-1.0907	1.83479	0.0456117	-0.251017	-0.151765	1.01191	0.830026	0.462526							Non mitochondrial
10025	ENSG00000175221	mediator complex subunit 16	MED16	-0.247998	-1.86609	-1.64835	0.0466771	-1.24529	-0.871088	-0.674676	0.734969	1.63242	1.22431	0.318356	-0.105117	-0.0896116	-0.583866	-0.851296	0.568772	1.29608	0.460159	0.778893	1.12275							Non mitochondrial
10026	ENSG00000142892	phosphatidylinositol glycan anchor biosynthesis class K	PIGK	-0.114723	-0.245469	-1.45757	-1.51048	-0.398493	0.141931	-0.752525	-2.09705	0.142018	0.423667	2.40621	1.14575	-0.486278	0.381343	-0.0500546	0.306098	0.959013	0.273669	0.177041	0.7559							Non mitochondrial
100270746	NA	uncharacterized LOC100270746	LOC100270746	1.03734	-0.219781	-0.217861	1.41207	-0.735478	0.528586	-1.17347	0.0977915	1.25995	0.267276	0.999743	-0.761512	-0.197418	-0.403502	-0.369481	-2.72598	0.628687	0.144992	-0.813546	1.2416							Non mitochondrial
100270804	NA	long intergenic non-protein coding RNA 653	LINC00653	0.552663	-0.499001	-0.118321	-0.0150623	0.620571	0.92514	-0.958947	1.28459	1.39467	0.0503828	0.29049	-2.1451	1.0984	-1.34776	-1.55237	-1.24422	0.066414	0.612623	0.226373	0.75846							Non mitochondrial
100271722	NA	long intergenic non-protein coding RNA 899	LINC00899	1.40359	0.217078	-1.72176	-1.2353	0.349767	1.26582	-0.876167	0.918184	1.63241	-0.418026	0.0226233	-0.371741	-0.0966541	-0.799237	-1.91611	-0.0424922	0.0420973	0.751112	-0.236684	1.1115							Non mitochondrial
100271836	ENSG00000180747	SMG1 pseudogene 3	SMG1P3	0.720517	-0.278629	-1.12404	-0.561766	2.26419	-0.917339	-0.911549	0.775041	0.752977	-0.816427	-0.149298	0.7898	1.65219	-0.603293	-0.0231054	-0.655504	0.623274	-1.11082	-1.2873	0.861088							Non mitochondrial
100271927	ENSG00000170667	RAS p21 protein activator 4B	RASA4B	-0.285582	-1.04976	-1.3482	-1.08792	0.142204	0.0704014	-0.405628	0.500375	2.32502	1.51895	1.29926	0.690102	0.743747	0.534515	-0.253959	0.0445203	-0.464545	-1.28802	-0.45714	-1.22834							Non mitochondrial
100272147	ENSG00000182712	C-X9-C motif containing 4	CMC4	-0.612309	-0.269311	0.495385	0.572526	-1.2357	1.35082	-0.571879	0.224546	-0.439552	0.784403	-0.0597776	0.289776	-0.647452	-1.20527	-0.850042	-2.05165	0.0623409	0.741855	1.44263	1.97866							Non mitochondrial
100272217	NA	uncharacterized LOC100272217	LOC100272217	-1.39337	0.903861	-0.522823	-1.93597	0.922197	-1.30771	-0.0169509	-0.408298	0.701119	0.560823	1.0588	-0.0109738	0.61336	-1.55779	1.35787	-0.88979	1.04418	-0.388028	0.434326	0.835151							Non mitochondrial
100272228	ENSG00000235703	long intergenic non-protein coding RNA 894	LINC00894	0.831068	-1.51042	0.0597432	-0.135432	1.26678	-1.53347	-0.497114	-0.893595	1.19785	0.57423	0.709723	0.808471	0.883368	1.6254	-1.69138	-0.94632	-0.520164	0.537956	-0.541133	-0.225566							Non mitochondrial
100286844	ENSG00000258057	BCDIN3D antisense RNA 1	BCDIN3D-AS1	-0.660682	0.0985264	-0.632151	-0.51621	0.150387	-0.554548	-0.467535	-0.735504	0.969547	1.06404	0.358137	1.83218	0.0166071	0.160823	-0.672125	-1.65064	-1.15083	-0.796111	0.884386	2.3017							Non mitochondrial
100287015	ENSG00000246089	uncharacterized LOC100287015	LOC100287015	0.270158	-0.0143126	0.106598	1.4295	0.364466	-0.395775	-0.960283	1.55238	0.613988	0.0466733	-0.555367	-1.84587	-2.12979	-1.09076	-0.395676	0.848228	1.06153	1.08937	-0.344089	0.349031							Non mitochondrial
100287036	ENSG00000261253	uncharacterized LOC100287036	LOC100287036	1.5543	-0.182841	0.113151	0.108614	-0.0479206	1.11104	-1.56355	-0.25835	1.81938	0.779685	-0.392791	-0.454805	0.16749	-0.82208	-1.62314	-1.87711	0.505712	0.725406	-0.462676	0.80048							Non mitochondrial
100287042	ENSG00000263843	uncharacterized LOC100287042	LOC100287042	0.616281	-0.434893	0.46731	0.0929406	-0.0754398	0.791983	-1.53268	1.65923	1.11876	-0.679601	1.47494	-0.7656	-0.922182	-1.5593	-0.868017	-0.822731	0.841537	1.02844	-1.05899	0.628009							Non mitochondrial
100287171	ENSG00000181404	WASH complex subunit 1	WASHC1	-1.23539	-1.02386	-2.12358	-1.26852	-0.0899796	0.370877	-0.0399248	0.0217664	0.696848	-0.144443	-1.23389	-0.531781	0.693572	0.331843	-0.297798	0.832494	1.37169	1.4719	1.02692	1.17126							Non mitochondrial
100287175	NA	uncharacterized LOC100287175	LOC100287175	-1.33285	-0.669526	-0.242878	-0.60907	1.13763	0.875044	0.152827	-0.54932	1.50405	0.587253	-0.0430021	0.317478	1.6463	0.1582	-1.35879	-1.78348	1.27581	0.204794	0.0759475	-1.34641							Non mitochondrial
100287216	NA	SH3RF3 antisense RNA 1	SH3RF3-AS1	0.058939	-0.993889	0.922474	0.401195	-0.140374	0.851308	-0.189741	0.320665	-0.6182	1.3539	-0.283658	0.676359	-1.44944	-1.02546	-1.63089	-1.38651	2.19617	0.843435	-0.161397	0.255116							Non mitochondrial
100287227	NA	TIPARP antisense RNA 1	TIPARP-AS1	0.7814	-0.799394	-0.488965	-1.53148	-0.199165	-0.0418786	-1.67442	0.913268	1.47214	1.3237	0.946872	0.650074	-0.229766	-1.18523	-0.636355	-1.54781	0.0564163	1.2237	0.378815	0.588079							Non mitochondrial
100287362	ENSG00000261603	serine protease 46, pseudogene	PRSS46P	0.425604	-0.703666	-1.1109	-2.80303	0.601658	0.537162	1.40192	0.127993	0.0899228	0.783491	-1.63351	-0.547607	1.00509	0.356856	0.297137	-0.594348	0.456113	0.280799	1.06893	-0.039621							Non mitochondrial
100287497	NA	septin 7 pseudogene	LOC100287497	-0.134071	-0.784897	-1.30875	-0.937778	0.0208034	-0.840065	-1.53524	-0.663307	1.27044	0.47819	0.178694	0.51118	0.35609	-0.949997	-0.965092	-0.153718	1.62448	1.74688	1.4198	0.666365							Non mitochondrial
100287569	ENSG00000196668	long intergenic non-protein coding RNA 173	LINC00173	0.222505	-2.0124	-0.471859	-1.39973	-0.323496	0.990859	-0.0479221	-0.32637	-0.283098	1.18404	0.0420029	-1.12849	-1.83756	0.666496	1.21932	-0.0531856	1.22788	0.475167	0.938841	0.916998							Non mitochondrial
100287616	ENSG00000261801	LOXL1 antisense RNA 1	LOXL1-AS1	-1.23095	-0.576603	-0.122334	-0.629447	0.0229378	0.598248	-2.17647	0.343568	1.47442	-1.20771	0.131822	1.16355	0.958332	0.633922	-0.76505	-0.51578	0.242452	0.989287	-0.910721	1.57653							Non mitochondrial
100287632	NA	selenoprotein K pseudogene 3	SELENOKP3	0.258456	0.311002	-1.30462	-1.98788	0.52469	-0.601848	-0.947158	-0.548404	1.1189	1.10601	-0.48231	0.00138115	1.98131	0.278535	1.18255	-0.118507	1.27059	-0.350493	-1.01182	-0.680382							Non mitochondrial
100287765	NA	long intergenic non-protein coding RNA 630	LINC00630	0.153148	-0.0798404	0.18029	-0.796147	1.687	1.23882	1.07123	1.17613	-2.20822	-0.915992	-0.307785	0.839214	0.225385	0.465912	-0.371128	0.0194328	-0.940947	-1.61923	-0.597135	0.779859							Non mitochondrial
100287896	ENSG00000254837	uncharacterized LOC100287896	LOC100287896	2.13428	0.772088	1.3041	0.975922	0.205539	1.56244	0.635616	-1.01507	0.649914	-0.429051	-1.168	-1.05994	-1.0822	-0.84051	-0.777842	-0.113248	-0.897386	0.323652	-0.79209	-0.388208							Non mitochondrial
100287932	ENSG00000265354	translocase of inner mitochondrial membrane 23	TIMM23	-0.241023	-0.235865	-0.322066	0.479729	-0.320303	0.844303	-1.82358	0.467821	0.724121	0.93889	0.631997	1.76817	-1.27068	-1.29708	-1.49131	-1.18474	1.07922	0.856207	0.622357	-0.226167							Known mitochondrial
100288142	ENSG00000162825	NBPF member 20	NBPF20	0.850738	-1.31469	-1.47953	0.679951	-0.654618	0.206327	0.492653	0.673306	0.807824	-1.39421	-1.89983	0.829068	-1.26837	1.02322	0.122248	0.245948	0.44959	1.61797	-0.371327	0.383734							Non mitochondrial
100288152	NA	SLC9A3 antisense RNA 1	SLC9A3-AS1	-0.100342	-0.362565	0.0527493	0.382915	-1.28725	-0.238219	-1.60939	-1.3591	-0.405913	-0.920749	-0.506868	-0.766025	0.271805	0.261126	-0.146832	0.307576	1.62417	1.85093	1.36968	1.5823							Non mitochondrial
100288181	ENSG00000253741	lncRNA associated with ovarian cancer 1	LNCOC1	1.73994	1.16209	1.09656	-0.16405	-0.900955	-0.584048	-1.95143	-1.25431	0.127113	0.0340001	-0.106095	-0.150906	1.49449	0.769087	0.278084	-1.90182	0.306261	0.350119	-0.0932027	-0.25093							Non mitochondrial
100288198	ENSG00000270362	HMGN3 antisense RNA 1	HMGN3-AS1	0.133636	-1.07229	-1.77941	0.154281	1.13745	-1.45834	-1.35239	1.13665	1.86103	-0.388768	0.570828	0.563092	1.2222	-0.0969393	0.350934	0.10598	-0.164056	-1.17861	-0.487954	0.742683							Non mitochondrial
100288332	ENSG00000183793	nuclear pore complex interacting protein family member A5	NPIPA5	0.462172	-0.716969	-0.199231	0.2269	-1.71416	-1.07543	-1.46351	-1.22404	0.749562	0.16868	-0.816953	-0.265587	1.63983	1.77949	1.11588	1.09439	-0.399679	0.781912	0.0662495	-0.209519							Non mitochondrial
100288432	NA	IL10RB divergent transcript	IL10RB-DT	0.330352	0.553814	0.946723	-0.316831	-0.0322685	-1.30098	-0.759281	0.0349744	0.799105	1.10717	0.840774	0.347873	0.983381	0.386995	-0.266985	0.400606	-0.114279	-3.32659	-0.367258	-0.2473							Non mitochondrial
100288615	NA	WAS protein homolog associated with actin, golgi membranes and microtubules pseudogene 1	WHAMMP1	-0.318259	1.0118	0.53699	0.229071	-0.997767	-2.23485	-0.232891	-0.10503	0.540588	1.47999	0.730306	0.857245	1.2444	1.03817	0.630199	-0.97804	-0.372674	-0.459585	-1.39637	-1.20331							Non mitochondrial
100288637	ENSG00000187951	OTU deubiquitinase 7A pseudogene	LOC100288637	1.54168	1.27935	0.212122	0.621286	1.54017	0.629974	0.34667	0.835571	-0.390117	-0.493783	0.340222	0.392675	-0.450534	0.321114	-0.640043	-2.2482	-1.27933	-0.90613	-0.231156	-1.42155							Non mitochondrial
100288730	NA	PAN3 antisense RNA 1	PAN3-AS1	0.0943871	0.143987	-1.32109	-2.44434	1.27029	0.647677	0.508973	0.551637	0.394512	0.162649	0.0661119	0.382085	1.54373	-0.153692	-0.345147	-1.26179	1.01036	-0.117874	0.557913	-1.69037							Non mitochondrial
100288778	ENSG00000226210	WAS protein family homolog 8, pseudogene	WASH8P	0.33757	-0.215828	0.383255	0.475828	0.354303	0.167683	-0.00451983	0.21302	1.3886	1.17465	0.0912607	0.663565	-1.35781	-1.72847	-1.62755	-2.38583	0.472941	0.594423	0.860723	0.14219							Non mitochondrial
100288798	NA	uncharacterized LOC100288798	LOC100288798	0.438436	0.248838	0.72011	0.485565	-1.44462	-1.52266	-2.17872	-0.941411	1.48539	0.756295	0.0485928	0.607909	-0.121836	-0.625197	-0.593383	-0.798227	1.02843	1.1425	0.982687	0.281299							Non mitochondrial
100288842	NA	UDP-GlcNAc:betaGal beta-1,3-N-acetylglucosaminyltransferase 10 (putative)	B3GNT10	0.149144	-1.05398	-1.69278	0.240367	-1.01553	0.589608	1.13561	0.244896	-0.378633	1.201	-0.027859	-0.137206	0.659308	0.635346	1.38594	0.196061	1.04795	-0.0308532	-0.636956	-2.51143							Non mitochondrial
100288911	NA	CRIM1 divergent transcript	CRIM1-DT	0.780309	-0.747071	-0.370948	-0.465345	0.206363	0.707725	-2.25605	1.74951	1.26272	0.680467	-1.5606	-1.0541	-0.606836	-0.294831	-0.0918052	0.398057	1.14572	0.924242	0.189164	-0.59669							Non mitochondrial
100289019	NA	SLC25A25 antisense RNA 1	SLC25A25-AS1	-0.819267	-0.961106	0.455056	0.252764	-1.77773	-0.106821	0.450446	-0.271308	0.0571656	0.25184	-0.310587	-0.304713	-0.61966	-1.60758	0.789697	0.0437883	1.79429	1.89098	1.56396	-0.771218							Non mitochondrial			+
100289092	ENSG00000260442	ATP2A1 antisense RNA 1	ATP2A1-AS1	0.097266	-0.774112	-2.3335	-1.06792	1.09082	-0.157018	-1.32507	0.497892	1.12634	1.51589	0.411762	-0.335528	1.81813	0.496664	-0.519374	-0.899458	0.0336285	-0.0246087	0.0237156	0.32448							Non mitochondrial
100289097	ENSG00000282826	FSHD region gene 1 family member C, pseudogene	FRG1CP	-0.731774	-0.875986	1.23743	0.937473	1.09678	1.28851	0.745312	-1.33766	0.0129843	-0.355424	-0.696886	-0.0622502	1.05572	0.168214	1.10154	0.16757	0.190758	-1.58717	-2.11296	-0.242173							Non mitochondrial
100289098	ENSG00000237310	uncharacterized LOC100289098	GS1-124K5.4	1.34869	0.459786	0.693491	1.15629	0.00426371	-1.03827	-1.72073	0.315512	0.380894	0.974334	0.831059	0.505053	-1.24135	-0.723878	-1.66892	-1.43947	0.748873	0.629088	0.624471	-0.839187							Non mitochondrial
100289178	ENSG00000232284	GNG12, DIRAS3 and WLS antisense RNA 1	GNG12-AS1	-0.888215	0.185548	-1.04698	-0.270465	2.02711	0.0763215	-0.486587	1.10061	1.23663	-0.916031	0.102309	-1.06779	1.58203	0.121738	-1.29325	-1.06995	1.2816	-0.92608	0.296814	-0.0453753							Non mitochondrial
100289230	NA	uncharacterized LOC100289230	LOC100289230	0.30755	-1.95009	-0.706644	-1.63285	0.964628	0.0900224	-0.186879	0.00241002	0.825283	-0.550566	-1.86601	-0.392092	1.01105	1.38491	0.739497	0.947609	0.871531	-0.832546	0.359512	0.613666							Non mitochondrial
100289274	ENSG00000247400	DNAJC3 divergent transcript	DNAJC3-DT	-0.141845	-1.39104	0.670695	1.36476	0.240178	0.666723	-0.805696	0.508702	0.33039	1.19035	0.964281	0.631201	-1.51781	-0.910501	-0.0676614	-0.47608	1.54519	-1.99234	-0.862645	0.0531441							Non mitochondrial
100289341	ENSG00000268996	MAN1B1 divergent transcript	MAN1B1-DT	1.19846	0.817593	1.11019	1.28136	-1.28368	0.628126	-0.742879	-0.230096	-0.20293	-0.146634	0.533549	0.0421846	-0.885639	-1.10784	-1.87854	-1.81674	0.759036	0.567216	0.251783	1.10549							Non mitochondrial
100289361	ENSG00000268129	uncharacterized LOC100289361	LOC100289361	0.147937	-0.263808	0.771452	-1.08519	-1.57105	-1.58186	-0.902012	-0.416625	-0.0447744	2.65896	-0.73012	0.570239	0.540718	-0.215763	-0.588508	0.255734	0.25825	0.628228	0.149237	1.41895							Non mitochondrial
100289373	ENSG00000228889	UBAC2 antisense RNA 1	UBAC2-AS1	-0.385207	-2.0831	0.326976	-1.12798	-0.330395	-0.0374083	-0.691324	-1.6332	0.767246	1.75401	0.0991964	-0.585505	1.83626	0.431449	1.00018	-0.48997	0.987635	-0.117095	0.0105474	0.267683							Non mitochondrial
100289388	ENSG00000246174	KCTD21 antisense RNA 1	KCTD21-AS1	-0.891125	-1.85856	-1.47619	-1.96625	-0.133179	0.214096	-0.129314	-0.83683	1.06802	0.0275217	1.06843	1.19259	0.459621	0.545749	0.47254	-0.0883308	1.7159	-0.307864	0.374435	0.54873							Non mitochondrial
100289495	NA	uncharacterized LOC100289495	LOC100289495	-1.19591	0.634315	-0.0183572	-0.920498	0.672308	0.396258	-1.82098	-0.00346216	0.484812	-0.712469	1.57348	0.529948	-0.904757	0.427683	-0.00706072	-1.24164	-0.779318	-0.382292	1.99382	1.27412							Non mitochondrial
100289561	ENSG00000239969	uncharacterized LOC100289561	LOC100289561	-0.620473	-0.478317	0.706402	-0.750371	0.948889	0.409846	-0.534901	0.67958	-0.483132	0.453524	0.666101	0.957532	1.00804	0.596102	-0.859512	0.342747	-1.5171	0.552472	0.793744	-2.87117							Non mitochondrial
100289635	ENSG00000196458	zinc finger protein 605	ZNF605	-0.395114	1.30786	0.739066	0.625636	0.95774	-0.976085	-0.20228	-0.28346	-0.298708	0.0108827	1.63954	1.40485	0.936394	0.29784	-0.108674	-0.861021	-0.245703	-2.22432	-1.27462	-1.04981							Non mitochondrial
100289678	ENSG00000204946	zinc finger family member 783	ZNF783	-0.285195	0.377174	-0.00855807	0.216033	0.729951	0.871838	0.798833	0.0670569	1.01665	0.190165	-1.40394	-1.51733	2.25233	0.763354	-0.0602308	-0.192731	-0.529267	-0.512548	-0.56054	-2.21304							Non mitochondrial
100293516	ENSG00000269343	zinc finger protein 587B	ZNF587B	0.777441	0.503845	0.856203	0.160214	0.251928	-0.53892	0.71162	0.331577	2.21869	0.283927	1.2683	0.506704	-0.365298	-0.623067	-0.842886	-0.784548	0.0149081	-1.32895	-1.96961	-1.43208							Non mitochondrial
100294145	NA	uncharacterized LOC100294145	LOC100294145	-0.520763	-0.0976896	1.1945	1.64881	-0.861644	0.644529	0.519116	0.398829	-1.32327	0.393386	1.15585	1.24396	-2.10811	-1.67634	-0.235239	-0.434359	-0.559065	-0.173914	0.544012	0.247395							Non mitochondrial
100294362	ENSG00000263069	uncharacterized LOC100294362	LOC100294362	-1.0543	0.154735	-0.297134	-1.45614	0.983776	-0.759593	-0.489806	0.354545	2.06173	1.63112	0.800892	1.11461	-0.156968	0.598997	-0.572094	0.0288592	-1.60731	-0.588341	0.343783	-1.09137							Non mitochondrial
1003	ENSG00000179776	cadherin 5	CDH5	-1.3912	0.362024	1.31697	0.508849	-0.854138	-0.822134	1.8263	0.401376	-1.5217	-0.965583	0.488782	-0.143283	-1.24594	0.106814	1.63949	1.25419	-0.586353	-0.507293	0.28573	-0.152902							Non mitochondrial
100302137	ENSG00000284433	microRNA 1914	MIR1914	-1.72409	-1.25679	-0.759768	-0.08003	0.447933	1.44662	-0.209685	1.5662	-0.140199	-1.5018	0.130321	0.385384	1.62672	-0.940812	-0.931341	1.05725	-0.172387	0.958933	0.334166	-0.236632							Non mitochondrial
100302401	ENSG00000224687	RASAL2 antisense RNA 1	RASAL2-AS1	-0.625908	-0.19655	0.749928	-0.822634	0.610539	0.967835	-1.39689	0.212726	0.478303	-0.220597	0.250051	2.27127	0.288274	-0.362797	-0.195801	0.879867	-0.620232	-2.03399	1.09771	-1.33111							Non mitochondrial
100302640	ENSG00000242759	long intergenic non-protein coding RNA 882	LINC00882	-1.11842	-1.25355	-1.56022	0.211752	0.205484	-0.397767	-1.54361	0.595969	1.05144	1.66927	-0.220482	-0.0983055	0.248045	-1.13383	-0.287451	0.278236	1.50116	-0.12794	1.72234	0.257882							Non mitochondrial
100302691	ENSG00000224939	long intergenic non-protein coding RNA 184	LINC00184	0.980659	-0.0550579	-0.723271	-0.426789	0.847397	-0.0194408	0.794131	0.960639	1.35004	0.86831	1.53475	0.505971	-1.18665	-1.10509	-1.76698	-1.87912	-0.270133	-0.654191	-0.0456209	0.290447							Non mitochondrial
100302692	ENSG00000230590	FTX transcript, XIST regulator	FTX	1.38098	0.562012	-0.231905	-1.15761	1.57994	1.97202	1.14177	0.423147	-0.758494	-0.123967	-0.924614	-0.366715	-0.588874	-0.55964	-1.04665	-1.06219	-0.209857	0.556114	-1.41678	0.831306							Non mitochondrial
100303728	ENSG00000224281	SLC25A5 antisense RNA 1	SLC25A5-AS1	0.0830624	0.835038	1.54657	1.83028	-0.783906	0.472516	0.150367	0.152303	-0.43466	-0.294958	-0.911551	-0.281909	-0.721566	-2.01027	-1.18784	-1.43829	0.758072	0.832777	0.39466	1.0093							Non mitochondrial			+
100303755	ENSG00000232838	PET117 cytochrome c oxidase chaperone	PET117	-0.205128	-0.239973	-0.209696	0.594241	-0.345822	-1.50376	-0.39892	-0.853869	1.11085	0.7284	1.52667	0.598025	-0.0331882	0.360225	-1.43642	-2.28987	1.55325	-0.257289	0.559472	0.742802							Known mitochondrial				+
100306951	ENSG00000236618	PITPNA antisense RNA 1	PITPNA-AS1	0.522635	-0.816487	-1.39107	-0.366302	0.342832	-0.091383	-0.53782	1.59534	2.72719	0.927062	-0.175531	0.89247	-0.188883	-0.266348	-1.07161	0.0773396	-0.417411	-1.56578	-0.0864102	-0.109829							Non mitochondrial
100316904	ENSG00000205307	Sin3A associated protein 25	SAP25	0.380103	-0.676382	-1.99524	-1.04091	-0.0798422	-0.56718	-0.154102	2.09009	0.957958	-1.3427	-0.433301	0.0441365	0.0480901	0.9553	-0.115463	1.84603	0.259334	-0.425147	0.862158	-0.612931							Non mitochondrial
100329109	NA	glycine cleavage system protein H pseudogene 3	GCSHP3	-0.562154	-1.54086	-1.21905	0.105494	-0.0926282	1.82245	-0.289116	-0.593038	-0.6485	1.37133	-1.55395	0.254765	-1.35684	0.405612	-0.143387	0.266884	1.38111	0.986838	1.09038	0.314667							Non mitochondrial
10036	ENSG00000167670	chromatin assembly factor 1 subunit A	CHAF1A	-0.0710579	-0.85237	-1.38876	-1.51403	0.818684	0.101601	-1.01297	0.549257	1.45548	0.400662	-0.384571	0.0011232	1.08206	-1.13159	-1.19387	-0.982116	1.09603	1.56681	0.572226	0.887389							Non mitochondrial
100379224	ENSG00000186019	uncharacterized LOC100379224	LOC100379224	0.814059	-0.36873	-1.99338	-0.920053	0.761794	0.596802	-0.124033	-0.784059	1.18875	-1.00537	1.49275	1.18244	1.40704	0.445884	-0.066241	-0.289975	0.11717	-1.01317	-1.56279	0.121122							Non mitochondrial
100379571	NA	BACE1 antisense RNA	BACE1-AS	-0.374971	0.497283	-2.61227	-1.84939	0.680705	1.47851	0.437034	0.444632	1.27714	1.01155	-0.558325	0.27519	0.522729	-0.156835	0.158476	0.13311	0.71297	-0.679632	-0.69117	-0.706733							Non mitochondrial
10038	ENSG00000129484	poly(ADP-ribose) polymerase 2	PARP2	-0.241517	-1.50963	-1.96607	0.10944	1.27985	0.23895	-0.597734	-0.0466738	0.299917	1.30355	1.37787	1.02043	1.24386	0.586084	-0.515737	-0.251135	0.289304	-0.266251	-1.83128	-0.523246							Non mitochondrial
100381270	ENSG00000257315	zinc finger BED-type containing 6	ZBED6	-0.60599	0.355474	-0.315143	0.185065	0.543592	1.12335	-2.03531	-1.00492	0.289596	0.864767	0.875524	0.992892	1.71687	0.756207	0.100451	-2.096	-0.200511	-0.796208	-0.0578334	-0.691868							Non mitochondrial
10039	ENSG00000041880	poly(ADP-ribose) polymerase family member 3	PARP3	0.542505	-0.1356	0.455076	-0.41952	-0.839985	1.21997	0.70844	0.688167	-0.372341	1.37886	-1.32776	0.618769	-0.43977	-0.963793	-2.31379	-1.26154	1.17266	-0.346088	0.661351	0.974399							Non mitochondrial
1004	ENSG00000113361	cadherin 6	CDH6	-1.48093	0.315261	1.00979	0.988285	-0.495767	-0.396328	2.10599	0.450753	-1.30009	-1.69839	-1.03789	0.185886	-0.843417	-0.776923	0.730852	1.2708	0.242743	0.468511	0.452014	-0.191153							Non mitochondrial
10040	ENSG00000141198	target of myb1 like 1 membrane trafficking protein	TOM1L1	-0.436682	-1.50672	-0.726407	-1.11676	-0.790901	-0.409542	1.4438	0.575026	1.29499	1.49142	0.435337	1.6494	-0.415968	0.71021	-0.758095	1.12476	-1.1431	-0.862824	-0.38003	-0.1779							Non mitochondrial
10042	ENSG00000100281	HMG-box containing 4	HMGXB4	-0.0499816	-0.658097	-1.25462	-1.68185	0.895551	1.07878	0.00734442	-1.69	-0.588496	-0.581569	0.473745	0.42721	1.84983	1.51281	1.00002	-0.0824563	0.522998	-0.0613471	-0.00018196	-1.11969							Non mitochondrial
100422556	NA	LEO1 homolog, Paf1/RNA polymerase II complex component pseudogene	LOC100422556	0.146845	-0.429835	0.0611567	0.505203	0.169696	0.82205	-0.150445	0.964952	-0.203006	0.359311	0.525327	0.465928	-0.915244	-2.73086	-1.60489	-1.41596	0.312989	1.01546	1.04014	1.06118							Non mitochondrial
100423062	ENSG00000254709	immunoglobulin lambda like polypeptide 5	IGLL5	-1.16934	-0.568655	0.981627	0.109944	-0.323112	-1.22662	-0.000439796	1.33933	1.48733	0.744786	-0.809629	0.640067	-0.362548	-1.20021	-1.39069	2.29219	-0.0647598	-0.517452	-0.162546	0.20073							Non mitochondrial
10043	ENSG00000100284	target of myb1 membrane trafficking protein	TOM1	0.41942	-0.156662	-0.462646	-0.750082	-0.315573	-0.834384	-0.571873	-0.900095	1.71609	-0.713651	-1.06823	-0.981818	2.02638	1.4436	0.818647	1.30941	0.69073	-0.393873	-1.14269	-0.132703							Non mitochondrial
10044	ENSG00000095370	SH2 domain containing 3C	SH2D3C	-1.55022	0.497181	1.22131	-0.113862	-0.50065	-0.787233	2.06665	0.334386	-1.62656	-0.762191	0.11988	0.141823	-1.51255	0.0179562	1.35268	0.51258	-0.129825	-0.516734	1.28968	-0.0542917							Non mitochondrial
10046	ENSG00000013619	mastermind like domain containing 1	MAMLD1	-0.570185	-0.635049	-0.939694	-1.10904	0.720751	0.215047	0.412711	1.70407	2.02337	0.35165	-0.428762	-1.06286	-1.01547	0.432639	0.229572	0.611511	1.61563	-0.253971	-1.24667	-1.05525							Non mitochondrial
10048	ENSG00000010017	RAN binding protein 9	RANBP9	0.262937	0.691063	-0.224506	0.27997	0.0584826	0.023542	-1.07836	-2.71316	2.12245	0.447637	0.0148329	0.746263	0.869632	-0.964572	-0.982487	-1.08336	0.145441	0.574226	0.28334	0.52663							Non mitochondrial
10049	ENSG00000105993	DnaJ heat shock protein family (Hsp40) member B6	DNAJB6	1.86425	0.647602	0.379154	0.567661	-0.588259	0.205153	-0.0940895	-0.333918	-1.04618	1.35217	1.26118	-0.239328	-0.392123	-0.66966	-0.660991	-2.16192	-1.24353	-0.644548	1.26606	0.531307							Non mitochondrial
100499177	ENSG00000251022	THAP9 antisense RNA 1	THAP9-AS1	1.22024	1.04123	1.1693	0.397803	1.27801	1.42855	0.151162	0.141289	-1.58117	-1.10577	-1.29705	-1.80402	0.505031	0.441654	0.128911	0.302446	-0.261221	-0.507711	-0.449201	-1.19949							Non mitochondrial
100499227	NA	USP2 antisense RNA 1 (head to head)	USP2-AS1	1.58161	1.08999	-0.20033	-0.141427	-0.723296	0.551881	-0.339596	-1.61096	1.27181	0.559824	-0.190551	-0.181895	0.986955	0.930579	-1.69005	-1.10503	0.181444	0.943631	-1.67777	-0.236812							Non mitochondrial
100499405	ENSG00000237248	long intergenic non-protein coding RNA 987	LINC00987	-1.55146	0.177912	2.01791	1.32861	-0.0837533	-0.116097	1.39012	0.44959	-1.10286	-0.782323	-0.905796	-1.33029	-0.499441	-0.288081	0.473109	1.46723	-0.560535	0.240641	0.550794	-0.875284							Non mitochondrial
100499466	NA	long intergenic non-protein coding RNA 674	LINC00674	0.803752	1.43525	0.202221	0.223342	0.953564	-0.440906	-0.49411	-0.122176	-1.64409	-2.11059	-0.838273	-1.67184	1.37753	1.00064	0.554386	-0.320973	0.600862	-0.306929	0.173353	0.62499							Non mitochondrial
100499484	ENSG00000254876	SUGT1P4-STRA6LP readthrough	SUGT1P4-STRA6LP	-0.828603	-0.316217	0.863962	-0.741957	1.4215	-0.839903	0.210952	-1.45074	0.162616	-1.6973	0.212058	-1.14216	1.91398	-0.800663	0.510658	0.963221	0.5596	0.0665158	-0.411028	1.3435							Non mitochondrial
100499489	NA	uncharacterized LOC100499489	LOC100499489	0.124575	-0.854891	-1.38132	-0.725376	0.733553	1.709	-0.607245	2.38638	0.895957	-0.162203	-0.724712	0.282539	-0.113892	-0.62589	-0.569267	-1.35747	-0.828198	0.86254	0.0281119	0.927819							Non mitochondrial
100500804	ENSG00000284135	microRNA 3654	MIR3654	1.1894	-0.513834	-1.62659	-0.415528	0.378019	-0.213623	-1.94409	0.685883	1.34834	1.36183	-0.631495	-0.912756	1.42082	-0.280626	-0.709264	0.534519	-0.23817	0.953598	0.591921	-0.978361							Non mitochondrial
100500865	ENSG00000263597	microRNA 3936	MIR3936	-1.85652	1.43639	-0.412051	-0.768439	1.49227	-0.891147	-0.191058	0.194994	0.200952	0.876148	-0.080899	-0.128578	1.53496	0.271486	0.129451	-1.85829	-1.15555	0.243932	1.20412	-0.242171							Non mitochondrial
100505495	ENSG00000267107	prostate cancer associated transcript 19	PCAT19	-0.778012	0.752131	0.583607	-0.156014	0.0457516	0.0895001	1.59292	0.258682	-1.36463	-1.75348	-0.920815	-1.06718	-1.48349	0.571821	1.23621	1.07347	-0.957257	0.648193	0.980131	0.648478							Non mitochondrial
100505502	ENSG00000285781	putative UPF0607 protein FLJ37424	LOC100505502	0.87034	0.987161	-0.290381	-1.32846	0.662531	0.542429	0.0460682	-1.92118	0.334329	1.04305	-1.89314	-0.695336	1.51842	1.0263	-0.614342	-1.12402	0.0840256	0.667046	0.410078	-0.324925							Non mitochondrial
100505532	NA	long intergenic non-protein coding RNA 1301	LINC01301	0.551733	-0.171745	-1.27694	-0.168036	-2.16895	-0.572415	-1.02069	0.22146	0.770755	-1.15952	-1.53832	0.454575	0.868487	0.290814	0.591861	0.598716	0.604577	0.858835	1.89314	0.371657							Non mitochondrial
100505538	ENSG00000227354	RBM26 antisense RNA 1	RBM26-AS1	0.395826	-0.860722	-1.28371	-0.765046	-0.176422	-0.884465	-1.11915	1.23491	1.25184	0.785566	0.467388	1.64598	0.469112	-0.130348	-0.503895	-2.22167	0.694926	-0.204374	1.09702	0.10724							Non mitochondrial
100505549	ENSG00000267040	uncharacterized LOC100505549	LOC100505549	-0.277034	-1.17664	0.158375	0.965846	0.327625	-0.972951	-0.558009	-1.81295	0.0914301	0.983228	1.12228	1.40115	0.816073	0.071416	1.34471	-0.708854	-2.11135	-0.279044	0.196806	0.417887							Non mitochondrial
100505573	ENSG00000259330	InaF motif containing 2	INAFM2	-0.664387	-0.419421	-1.98782	-2.24151	0.944866	-0.374835	-0.157296	0.738771	1.36854	-0.340197	0.17655	-0.551091	1.60436	-0.781049	0.250095	1.12642	-0.261019	0.575917	0.685315	0.307808							Non mitochondrial
100505576	ENSG00000263874	long intergenic non-protein coding RNA 672	LINC00672	-2.44729	0.46075	0.925903	1.22509	0.0528917	0.10456	-0.658416	0.66817	-0.171525	0.266006	1.94935	0.701459	0.515745	-0.919465	0.111335	-0.188758	-0.15591	-0.310626	-0.168164	-1.96111							Non mitochondrial
100505616	ENSG00000250988	small nucleolar RNA host gene 21	SNHG21	2.23256	1.33479	-0.261465	0.868335	1.40767	-0.12069	-1.67433	0.162095	0.151628	-0.58191	-0.577384	0.405381	0.77806	-0.642063	-1.11011	-0.994413	-0.15822	0.055989	0.269102	-1.54503							Non mitochondrial
100505635	ENSG00000235033	uncharacterized LOC100505635	LOC100505635	-1.10205	-1.0754	-0.0757474	-1.58843	-1.36267	0.772805	-0.312635	-0.387302	0.616097	1.2196	-1.75162	0.0506184	0.500719	1.01083	0.28577	-0.589688	1.64037	1.30578	0.482902	0.360038							Non mitochondrial
100505636	ENSG00000245146	mitosis associated long intergenic non-coding RNA 1	MALINC1	0.145757	-1.27634	-1.68991	-0.748917	-0.280348	0.20825	-0.757753	0.0400254	2.18286	0.880941	0.771522	-0.438293	0.467168	0.741798	-0.594811	-1.91245	0.906382	0.328221	-0.0665737	1.09248							Non mitochondrial
100505641	ENSG00000225733	FGD5 antisense RNA 1	FGD5-AS1	0.441914	-0.470272	-1.34271	-0.863517	0.523027	-0.531614	-1.64898	1.16748	0.298554	-1.52995	1.21148	-0.363203	1.09116	0.819459	0.335042	-1.64162	0.972642	1.02132	-0.283081	0.792866							Non mitochondrial
100505648	ENSG00000245849	RAD51 antisense RNA 1	RAD51-AS1	0.361463	0.506886	0.00279434	-0.0146533	0.666331	-0.319015	0.525671	0.315616	-0.303295	-1.03886	1.63182	0.994363	0.836327	0.573241	1.06939	-0.328306	-0.255657	-2.65808	-1.57041	-0.995635							Non mitochondrial
100505666	NA	DCST1 antisense RNA 1	DCST1-AS1	0.0446758	1.07803	2.20422	1.43593	-0.268513	0.807892	-1.8996	0.33448	0.0888486	-0.373139	0.414295	-0.757446	-1.46727	-1.32426	-0.896315	0.775744	-0.208609	0.140379	-0.376471	0.247136							Non mitochondrial
100505681	ENSG00000268061	NAPA antisense RNA 1	NAPA-AS1	0.186316	-1.77502	0.0251536	-1.49298	0.327984	0.765646	-0.295829	0.122239	0.574592	2.41562	-0.564903	0.305981	0.643973	-0.602198	-1.76977	1.1195	-0.333253	-0.336848	-0.201062	0.88486							Non mitochondrial
100505687	ENSG00000240024	long intergenic non-protein coding RNA 888	LINC00888	2.38474	0.683668	1.37715	-0.178197	-0.51569	-0.310107	-0.982843	0.12477	-0.279892	-0.363623	-0.00264748	-0.255909	-0.519964	-1.092	-0.852717	-2.18712	0.98247	0.738452	0.496167	0.753294							Non mitochondrial
100505696	ENSG00000224660	SH3BP5 antisense RNA 1	SH3BP5-AS1	0.144171	0.107846	-0.100049	0.560758	-0.501278	0.450727	-0.146428	-1.18898	1.30147	0.979472	1.58222	1.41637	-0.247144	-2.32049	-0.420248	-1.86725	0.475593	0.299086	-0.144677	-0.38116							Non mitochondrial
100505715	ENSG00000267058	uncharacterized LOC100505715	LOC100505715	-0.173575	-1.89132	-1.8423	-1.68825	0.960968	0.73748	0.451141	1.55309	-0.736992	-0.375311	-0.476891	0.044972	1.53456	0.675461	0.838003	-0.505013	0.450063	0.339756	0.225677	-0.121527							Non mitochondrial
100505738	ENSG00000247516	MIR4458 host gene	MIR4458HG	0.136257	-0.0851258	0.425518	-0.282972	1.3639	1.52276	-0.0805861	0.733061	0.887402	0.413618	-0.421111	0.215791	-0.675554	-1.54488	-1.72559	-2.39235	1.03308	0.0681674	0.436961	-0.0283318							Non mitochondrial
100505746	ENSG00000227039	ITGB2 antisense RNA 1	ITGB2-AS1	-2.15028	0.590329	-0.561129	0.217439	-0.134594	0.343518	0.421544	0.879088	0.334276	0.791155	0.111489	1.21787	-1.62185	-0.427143	0.812027	0.965698	0.810349	0.547933	-1.69625	-1.45147							Non mitochondrial
100505761	ENSG00000269609	RPARP antisense RNA 1	RPARP-AS1	1.71487	0.157619	0.589544	0.218873	-0.462642	0.858983	-1.34735	0.266242	0.635263	0.809119	-1.04969	0.445267	-0.811791	-0.908694	-2.02626	-1.67898	0.487282	0.262596	1.05073	0.789014							Non mitochondrial
100505767	NA	speedy/RINGO cell cycle regulator family member E18	SPDYE18	-1.10417	-0.949065	-1.44886	-1.17021	1.64731	1.02993	-0.249526	1.12174	1.10784	-0.719038	0.991324	0.596046	0.847001	0.0618489	-0.206066	0.0749979	0.374799	-0.289908	-2.03445	0.318462							Non mitochondrial
100505771	ENSG00000232442	melanoma highly expressed competing endogenous lncRNA for miR-425 and miR-489	MHENCR	0.546676	-0.297482	0.827012	1.32551	-1.06116	1.11172	-0.309483	0.219204	1.34222	0.419314	-1.04141	-0.824713	1.61932	-1.32605	-1.51531	-1.38995	-0.127298	1.02689	-0.0534787	-0.491531							Non mitochondrial
100505774	ENSG00000226833	uncharacterized LOC100505774	LOC100505774	-0.54056	-0.864745	1.00955	-0.424753	0.248679	0.913177	1.24725	1.26951	-1.54263	1.93525	-0.879673	1.07767	-1.86857	0.0338228	-0.0502542	-0.786197	0.318957	-0.457677	-0.385315	-0.253491							Non mitochondrial
100505783	ENSG00000223891	OSER1 divergent transcript	OSER1-DT	0.485741	-1.19475	-1.04086	-0.4031	0.0969872	-0.315549	-1.1226	-0.194821	1.97293	2.24735	-0.594513	0.979248	0.722533	0.145343	-0.389179	-0.852175	0.727978	-0.984432	-0.999605	0.713466							Non mitochondrial
100505806	ENSG00000250786	small nucleolar RNA host gene 18	SNHG18	0.368091	0.987823	1.80685	0.824023	0.293209	-0.797433	0.0421802	0.00205582	0.153192	0.165433	-0.516625	0.0200178	-0.67125	-1.0856	0.281834	2.10663	-1.73542	-1.82063	0.200335	-0.624711							Non mitochondrial
100505812	ENSG00000268001	CARD8 antisense RNA 1	CARD8-AS1	-0.353473	-0.492862	0.212055	-0.0807259	0.743271	0.0482163	1.81322	0.934067	-1.92157	-1.84584	-0.638018	-0.0621108	-0.659018	-0.73352	1.21295	-0.713632	-0.212568	0.359816	1.62626	0.763487							Non mitochondrial
100505854	ENSG00000214293	Alu-mediated CDKN1A/p21 transcriptional regulator	APTR	0.00560749	-0.777866	-0.527072	-1.89292	0.756592	-1.57879	-2.17098	0.546178	1.00077	0.425521	0.482661	0.767739	1.13547	0.262194	0.638079	-0.501064	-0.759766	0.904135	0.311767	0.971752							Non mitochondrial
100505875	NA	long intergenic non-protein coding RNA 1088	LINC01088	0.740108	0.658465	0.904215	0.733172	-1.94659	-0.340703	-0.336657	-1.12434	0.929331	0.143935	-0.268492	0.313386	0.215776	0.88734	1.02028	1.52007	-0.476487	-0.70904	-2.24126	-0.622502							Non mitochondrial
100505876	ENSG00000218739	CEBPZ opposite strand	CEBPZOS	1.55289	0.969548	0.430796	-1.98175	-0.281359	-0.624458	1.61927	-1.48206	0.233631	0.964779	-0.031295	0.195263	-1.7089	-0.126437	-0.0716054	-0.903332	0.533097	-0.15267	-0.194094	1.05869							Known mitochondrial
100505879	ENSG00000229921	KIF25 antisense RNA 1	KIF25-AS1	-0.200324	0.399006	0.202649	-0.741345	0.161187	0.184266	0.902724	0.282174	-1.07178	-0.410865	-0.293951	0.281731	0.812459	1.47821	1.82668	1.54546	-1.22991	-1.44731	-1.3269	-1.35416							Non mitochondrial
100505881	ENSG00000234456	MAGI2 antisense RNA 3	MAGI2-AS3	1.27334	0.981572	0.12382	1.54152	0.495525	-0.126017	-0.637475	-2.21258	-0.274782	-1.64391	0.257803	-0.0687974	1.5842	-1.09144	-0.707949	0.114616	0.0824614	0.648231	-0.844961	0.504824							Non mitochondrial
100505894	ENSG00000247828	TMEM161B antisense RNA 1	TMEM161B-AS1	1.52816	1.14202	0.549339	0.200174	0.536613	1.17395	0.186633	-0.0254388	-1.18266	0.587935	-2.75973	0.0312664	-0.66491	-0.805837	0.710259	-1.23107	0.448551	-0.339175	0.468924	-0.554998							Non mitochondrial
100505912	NA	uncharacterized LOC100505912	LOC100505912	0.512592	1.66606	-0.142221	0.738623	-0.477387	-0.93701	-0.650111	-1.37795	-0.026928	-0.0489492	-1.11637	0.143825	1.17802	-0.122227	-1.19992	-1.31033	0.770407	-0.731769	1.79632	1.33534							Non mitochondrial
100505921	NA	uncharacterized LOC100505921	LOC100505921	0.618791	1.03495	0.472997	-0.0484433	-1.99924	-2.2465	-0.619618	-1.07966	0.0291594	1.1242	0.167036	1.77657	-0.168729	-0.090322	1.09182	0.092174	0.454723	0.376647	-0.17284	-0.813712							Non mitochondrial
100505942	NA	uncharacterized LOC100505942	LOC100505942	-0.0221022	-0.804127	0.100241	-0.215203	-1.13891	-0.204527	-0.604015	-0.179003	0.275533	1.38373	-1.63963	1.24699	-1.51872	-0.471651	0.053447	-0.845704	0.700683	1.09887	0.524411	2.2597							Non mitochondrial
100505984	ENSG00000285373	long intergenic non-protein coding RNA 2478	LINC02478	1.14263	0.548135	-0.309171	-0.713157	-0.167832	-0.502623	-2.02818	0.478269	0.406454	0.393383	-0.80407	-0.752242	0.0271911	-0.866895	-0.483735	-1.43985	1.47063	1.87776	1.30958	0.413714							Non mitochondrial
100505994	ENSG00000248323	lung cancer associated transcript 1	LUCAT1	-0.425437	-0.0768259	0.43752	-0.373923	-0.750847	-0.841218	-0.0207898	1.26146	1.1248	0.287695	1.27476	0.621115	0.524601	0.948542	0.171046	-0.253726	-1.06941	-3.10871	0.406185	-0.136826							Non mitochondrial
100506007	NA	RTCA antisense RNA 1	RTCA-AS1	0.977642	-1.41765	-0.381452	0.277236	-1.02371	0.987599	-2.35527	0.361031	1.78103	0.193325	0.737526	0.579663	0.0250428	-0.60688	-1.01533	0.515472	-0.828766	1.11448	-0.421027	0.500032							Non mitochondrial
100506022	ENSG00000284693	long intergenic non-protein coding RNA 2606	LINC02606	0.348489	-0.135439	0.45756	-1.12946	-0.593303	0.383131	-1.45526	-0.0420067	1.72558	-0.250895	-0.10141	0.000952414	-1.39301	1.5956	1.27968	-0.252668	-0.981733	-1.40564	1.55695	0.392885							Non mitochondrial
100506023	NA	uncharacterized LOC100506023	LOC100506023	0.148637	-1.23161	1.07629	-0.602615	1.51091	0.39336	-1.75154	1.17594	-0.270226	-0.287051	-0.0951311	-0.822244	1.75526	-0.10608	-0.0542268	-0.488827	1.80305	-0.703351	-0.526754	-0.923794							Non mitochondrial
100506033	ENSG00000268006	PTOV1 antisense RNA 1	PTOV1-AS1	1.41399	-1.80785	0.744042	-0.379964	1.20753	1.28922	-1.46094	1.04713	0.503219	-0.406176	-1.08411	-0.165554	0.328908	0.463142	-1.40568	-0.947005	0.790522	0.563627	-0.931625	0.237576							Non mitochondrial
100506035	ENSG00000250334	long intergenic non-protein coding RNA 989	LINC00989	-0.924427	0.41583	-0.824178	1.75626	-0.641557	0.0110199	-0.0793223	0.750394	-1.11092	-0.62553	-0.874607	-1.10191	0.300047	-1.07898	-0.744094	1.42308	-0.168968	1.32312	1.99247	0.202283							Non mitochondrial
100506036	ENSG00000273265	CNNM3 divergent transcript	CNNM3-DT	1.00182	0.499989	0.405446	0.778559	-0.120027	0.258997	-1.93928	-0.542154	1.52951	1.83681	0.359488	0.157556	0.0256796	-1.62884	-1.59376	-1.18564	-0.152224	0.341926	-0.357558	0.323702							Non mitochondrial
100506046	NA	GAS5 antisense RNA 1	GAS5-AS1	-0.224152	-2.18517	-0.525172	-0.107774	-0.0586792	-2.13551	0.191871	-0.123846	1.29129	0.649246	0.561136	0.927541	0.713664	0.350564	0.845299	0.386866	0.242424	-1.32462	-0.868763	1.39379							Non mitochondrial
100506054	ENSG00000234171	RNASEH1 antisense RNA 1	RNASEH1-AS1	-1.32439	-0.369408	-1.04805	-0.434337	0.247458	1.3414	0.410853	2.14822	1.02031	-1.59806	-0.69006	0.147396	0.707486	-0.0384989	-1.46989	-0.716277	-0.349302	0.286762	0.538647	1.18974							Non mitochondrial
100506060	ENSG00000261556	SMG1 pseudogene 7	SMG1P7	0.103669	-0.293583	0.189681	-0.911353	-0.749972	-0.510478	-0.247546	-2.8462	1.38984	1.2318	0.603034	0.0558703	0.254673	0.102825	-0.630131	-0.997778	1.2653	0.470457	1.38851	0.131386							Non mitochondrial
100506070	ENSG00000261126	RBFA downstream neighbor	RBFADN	-0.438796	-1.22777	-2.10365	0.127351	-0.00784961	1.43372	-1.30252	-1.10592	0.449617	1.3536	0.284105	-0.0811118	1.53816	1.19579	0.0553241	-0.363868	-0.153895	0.320645	0.936399	-0.909339							Non mitochondrial
100506083	ENSG00000261777	uncharacterized LOC100506083	LOC100506083	-0.708984	-0.643204	1.08492	-0.923615	-0.78539	0.994324	-0.0324375	0.382081	0.907086	1.46103	-1.11606	0.256916	0.973221	-2.37409	-1.00989	-0.323623	1.42146	0.536442	-0.122771	0.0225754							Non mitochondrial
100506084	ENSG00000228696	ADP ribosylation factor like GTPase 17B	ARL17B	-0.140679	-0.386501	-0.234573	0.196768	1.33404	0.813204	0.267199	0.830644	-0.520412	-0.735784	-2.07248	-1.95349	-0.135574	-0.294238	-0.757815	-0.343294	0.909886	1.37449	1.75748	0.0911233							Non mitochondrial
100506114	NA	uncharacterized LOC100506114	LOC100506114	0.135285	0.366053	0.660977	0.33716	-0.317264	1.35553	0.0968579	-0.481057	-0.570442	-0.112209	-1.93442	-0.484172	0.825175	2.25751	-0.442894	1.4291	-0.817929	0.151495	-1.43137	-1.02338							Non mitochondrial
100506124	NA	uncharacterized LOC100506124	LOC100506124	0.290188	-1.12117	-0.567354	-2.34423	1.35556	2.2311	-0.322624	0.509053	0.0669564	0.353877	-0.766618	-0.958671	1.07893	0.33717	0.0853841	-0.767403	-0.107845	0.104913	-0.429508	0.972284							Non mitochondrial
100506127	ENSG00000179240	GVQW motif containing 3	GVQW3	1.47566	-0.0396916	-0.236005	-0.570853	-2.19867	0.852446	0.648535	-1.27267	-0.056982	-0.38656	-0.923969	0.0228891	0.399413	-0.801986	-0.927378	0.187576	1.23333	1.40697	1.57556	-0.387628							Non mitochondrial
100506144	ENSG00000243749	transmembrane protein 35B	TMEM35B	-1.3443	-0.119196	1.61984	-1.0193	-0.168559	-0.619292	1.78549	-1.65415	0.302833	-0.154654	-0.155691	-0.869786	0.653058	0.35822	0.553769	1.64139	-0.455907	-1.11636	-0.319696	1.08229							Non mitochondrial
100506157	NA	SRP54 antisense RNA 1 (head to head)	SRP54-AS1	0.781304	-2.44927	-0.191159	0.895285	0.544347	0.361879	0.722366	-0.367886	-1.21431	1.57097	0.0754683	-0.81911	0.433319	-0.768657	-0.131712	-0.0414982	-0.194922	-0.274081	2.01172	-0.944048							Non mitochondrial
100506161	ENSG00000225265	TAF1A antisense RNA 1	TAF1A-AS1	0.144847	1.03214	-0.459236	0.645998	-0.700151	1.74174	-2.75022	-0.379547	0.0797822	1.16816	-0.895029	-0.697898	0.185725	-0.350444	-1.12589	0.0844309	1.01309	-0.0623262	0.49682	0.828004							Non mitochondrial
100506190	NA	long intergenic non-protein coding RNA 963	LINC00963	-0.194808	-0.495023	0.526803	0.31756	-0.0754729	0.708182	1.11823	0.90896	-0.0839124	1.23552	1.12152	-0.270424	-0.950108	-1.12308	-1.09075	-2.27448	-1.42286	0.389303	0.187923	1.46691							Non mitochondrial
100506207	ENSG00000285219	uncharacterized LOC100506207	LOC100506207	0.0299057	0.124188	-0.0198392	-0.322981	0.442293	-1.59642	-0.804201	-0.676185	-0.0577037	1.40779	1.57792	1.24971	0.0849469	1.52349	0.019769	-1.10696	0.463369	-1.39669	-1.66085	0.718443							Non mitochondrial
100506211	ENSG00000247095	MIR210 host gene	MIR210HG	-0.997466	-2.52308	-0.228134	0.0169301	1.53763	0.203824	0.295862	0.874866	0.705036	1.54124	-0.277086	-0.379596	0.716255	-1.77622	-0.617925	0.0429207	0.959255	-0.10492	0.360129	-0.349517							Non mitochondrial
100506215	ENSG00000238197	PAXBP1 antisense RNA 1	PAXBP1-AS1	-0.277798	-0.33284	0.83663	-1.9273	1.34725	0.367836	-0.72578	0.811427	0.295745	-0.453576	1.33717	1.00016	1.54264	-0.65451	0.115077	-1.27233	-0.369208	-1.19256	-1.24417	0.796134							Non mitochondrial
100506233	ENSG00000246067	RAB30 divergent transcript	RAB30-DT	0.724348	0.710812	0.0879411	-1.49995	-1.54033	-1.55882	-1.04019	0.291363	1.36221	0.942086	-0.03754	-0.279907	0.885006	0.479776	-0.133751	-0.838671	-0.347504	-1.03177	1.34113	1.48376							Non mitochondrial
100506235	NA	uncharacterized LOC100506235	LOC100506235	-0.154604	-2.24568	-1.57633	-1.19095	0.149255	0.480953	-0.967818	0.426571	1.55016	-0.408153	1.03853	-0.920864	1.24766	-0.185035	0.486738	0.38646	1.45338	0.126453	0.0806615	0.22261							Non mitochondrial
100506243	ENSG00000240747	KRAB box domain containing 1	KRBOX1	0.505264	0.0118138	1.39449	-0.335128	0.407277	-1.18967	0.541281	0.0177465	0.179463	0.41667	2.33244	1.20774	-0.781521	-1.14536	-1.92015	-0.469451	-0.745627	0.0382566	0.545892	-1.01143							Non mitochondrial
100506258	ENSG00000251364	uncharacterized LOC100506258	LOC100506258	-1.84121	-1.8758	-0.152412	0.235539	0.612886	-0.885641	-0.720169	-0.481701	0.19536	-0.65889	-0.411634	0.489415	-0.465374	0.838376	2.4865	-0.187251	0.942159	0.519552	0.698896	0.661387							Non mitochondrial
100506282	NA	uncharacterized LOC100506282	LOC100506282	-0.129273	0.774054	0.231438	-0.599032	0.594732	-0.70207	-0.274826	0.0874053	-0.126664	2.98729	1.15116	-0.691602	0.740389	-1.15374	0.684472	0.0539773	-1.01635	-1.46878	-0.342456	-0.800128							Non mitochondrial
100506286	ENSG00000272902	TBC1 domain family member 8 antisense RNA 1	TBC1D8-AS1	0.264285	-1.3145	0.967176	-0.399549	0.156017	1.17988	0.713168	0.0456836	1.42445	1.31143	-0.134174	-2.23625	-1.57478	-0.359491	-0.150722	-0.202421	-0.83475	0.263081	-0.44948	1.33094							Non mitochondrial
100506289	ENSG00000233760	uncharacterized LOC100506289	LOC100506289	-1.52633	0.396397	-0.156532	0.561829	-0.734383	-0.459816	0.698841	0.486557	-0.796649	-0.834912	-0.325856	-0.168619	-0.664425	0.108519	-1.3376	2.68841	-0.676825	0.975198	0.253792	1.51239							Non mitochondrial
100506299	ENSG00000235092	ID2 antisense RNA 1	ID2-AS1	0.298191	0.10095	-0.706561	-1.11768	-1.43527	0.455431	-1.28456	-0.0589986	-1.59229	1.59544	0.637483	1.25765	1.70792	1.11209	1.00614	-0.279925	-0.498491	-0.39896	-0.0897184	-0.708848							Non mitochondrial
100506302	ENSG00000216895	uncharacterized LOC100506302	LOC100506302	-0.0277065	-0.689764	-0.746341	-3.36379	0.484688	-0.248413	-0.209656	0.59512	0.739019	0.27619	0.282684	1.29739	0.787919	-0.209258	-0.59076	0.739853	0.850021	-0.371965	-0.528098	0.932867							Non mitochondrial
100506311	ENSG00000233429	HOXA transcript antisense RNA, myeloid-specific 1	HOTAIRM1	-0.0815672	1.26872	1.6963	1.85048	-0.489311	-1.86932	0.0832867	1.03683	-0.87023	-0.934211	-1.00492	-0.682087	-0.309943	-0.580971	1.36371	0.634668	-0.0182007	-0.35245	-0.188613	-0.552171							Non mitochondrial
100506325	ENSG00000234494	SP2 antisense RNA 1	SP2-AS1	-1.09017	-1.24955	-0.0128716	-2.11547	0.583627	1.83904	0.188434	1.28158	0.861076	-0.349287	0.444718	0.443055	-0.156163	0.527896	-0.829783	-1.16025	-0.451734	-0.575314	0.369519	1.45164							Non mitochondrial
100506343	ENSG00000227811	INKA2 antisense RNA 1	INKA2-AS1	0.246097	0.254698	0.647575	-0.0995585	1.59246	1.85248	1.20303	1.25348	0.392664	-0.168751	-0.604282	-0.975846	-1.60992	-0.761568	-1.2978	-0.506738	0.811765	-1.33366	-0.507623	-0.388496							Non mitochondrial
100506365	ENSG00000253738	OTUD6B antisense RNA 1 (head to head)	OTUD6B-AS1	0.431071	0.205733	-0.624694	-1.00327	1.07357	1.34309	-0.92411	0.834371	1.51342	0.929275	0.137149	1.42545	0.497999	-0.875243	-1.05057	-1.6693	0.419892	-0.82283	-0.595361	-1.24564							Non mitochondrial
100506368	ENSG00000246523	FZD4 divergent transcript	FZD4-DT	-0.147904	0.37878	-0.648478	-0.148192	1.04622	0.0683552	0.789309	-0.362766	-1.7006	-0.855939	-1.7907	-0.0917469	0.525286	2.05975	0.813718	0.0740087	1.1353	-0.609491	-1.4313	0.896383							Non mitochondrial
100506388	ENSG00000262061	uncharacterized LOC100506388	LOC100506388	-0.626582	-1.31901	-1.44148	-1.24643	-0.402183	-0.698643	-1.43087	-0.387791	1.12896	0.269427	-0.428398	0.105144	1.38899	1.12735	-0.164933	-0.317073	1.69025	1.00751	0.624929	1.12084							Non mitochondrial
100506392	ENSG00000226419	SLC16A1 antisense RNA 1	SLC16A1-AS1	0.673943	-0.125458	0.569814	-1.48894	1.39905	1.30534	0.705047	-0.213559	-2.11379	0.628805	0.449733	-0.3761	1.03907	-2.13697	0.63368	-0.474967	0.0415813	0.191123	-0.441324	-0.266074							Non mitochondrial
100506394	ENSG00000272695	GAS6 divergent transcript	GAS6-DT	-0.525244	-1.09256	0.597185	-0.0304879	-1.82925	0.460493	-0.324114	-0.406929	1.57781	1.75356	1.56485	0.0308105	-0.424577	-0.909023	-1.33736	-0.398033	1.13569	-0.0088354	-0.649335	0.815351							Non mitochondrial
100506411	NA	uncharacterized LOC100506411	LOC100506411	0.183419	-1.73782	-0.156355	0.0460899	-1.39295	0.754569	-1.17267	-1.0798	1.45261	0.886017	1.63204	1.26988	0.49412	0.0483149	-0.917055	-1.39228	0.709001	-0.161496	0.278616	0.255738							Non mitochondrial
100506428	ENSG00000236830	CBR3 antisense RNA 1	CBR3-AS1	-1.053	-1.62038	-1.71206	-0.820866	-0.298112	1.8996	-0.538538	0.529654	0.344428	1.19428	0.467511	1.85593	0.0382129	-0.30999	-0.652901	-0.179638	-0.55044	0.835584	0.767327	-0.196601							Non mitochondrial
100506451	NA	RASSF8 antisense RNA 1	RASSF8-AS1	0.928127	-0.114619	0.361582	-1.02398	0.635379	-2.20682	-0.872424	0.0735117	-0.0997452	1.07139	0.0706306	1.54903	0.756755	-0.0616408	-1.73938	-1.37543	-0.0741029	0.250499	0.811481	1.05976							Non mitochondrial
100506469	ENSG00000236144	TMEM147 antisense RNA 1	TMEM147-AS1	-0.594386	-0.110218	-0.759445	-0.565564	-1.48703	-0.925316	-1.23427	0.113958	2.49424	1.46775	-0.279048	-0.0544315	-0.713549	0.877518	-0.261012	0.247823	1.23419	0.678564	-0.863916	0.734141							Non mitochondrial
100506472	NA	uncharacterized LOC100506472	LOC100506472	0.527921	0.713643	0.725764	0.62026	-0.826134	-1.1341	-2.41484	1.07036	1.30124	0.571197	-0.961617	-0.392079	1.07386	-1.20785	-0.931213	-0.175025	0.900225	0.316661	0.747935	-0.526203							Non mitochondrial
100506473	NA	uncharacterized LOC100506473	LOC100506473	0.960529	-0.430169	0.610965	0.559369	-0.572917	-0.0083199	-1.12398	0.676956	-1.09922	1.54716	-0.87026	0.915653	1.92815	0.563511	-1.27362	-1.26481	0.676867	0.149197	-1.3783	-0.566764							Non mitochondrial
100506476	NA	uncharacterized LOC100506476	LOC100506476	1.31155	0.477302	0.721489	0.7808	0.126078	0.26967	-0.313203	1.86143	0.665593	-0.59075	-2.49445	-0.254147	-0.276568	0.394913	0.367204	0.743841	-0.600499	-1.35464	-1.35959	-0.476025							Non mitochondrial
100506495	ENSG00000244968	LIFR antisense RNA 1	LIFR-AS1	1.4302	-1.17602	-0.431806	0.0603725	0.67462	0.529687	-1.31358	1.29189	1.25922	-0.0289636	0.761876	-1.2485	0.451643	-1.02134	-1.50576	-1.56069	1.02863	0.3349	-0.154002	0.617623							Non mitochondrial
100506504	ENSG00000182873	PRKCZ antisense RNA 1	PRKCZ-AS1	-0.0964111	-0.0661405	-1.61766	-0.468131	-0.973721	-0.220702	-0.964743	-0.949042	2.15388	0.657973	0.37502	0.844566	-1.14325	-0.925381	0.828778	-0.601218	1.41362	1.06908	-0.29448	0.977969							Non mitochondrial
100506516	ENSG00000281404	long intergenic non-protein coding RNA 1176	LINC01176	-0.998841	-2.71324	0.581712	0.864677	-0.909859	0.686179	1.08363	-0.33025	-0.278784	1.48014	0.265494	0.959778	-1.10843	-0.507291	0.448081	0.894876	-0.412627	0.797329	-0.621308	-0.181269							Non mitochondrial
100506540	ENSG00000247595	SPTY2D1 opposite strand	SPTY2D1OS	0.825947	0.543212	0.205535	0.426747	-0.0854532	1.32661	-0.496734	0.967274	0.102717	-0.47055	-0.519319	-0.818168	-0.706479	-0.256201	-0.848643	-3.08299	1.17069	0.981623	-0.00997241	0.744163							Non mitochondrial
100506563	NA	uncharacterized LOC100506563	LOC100506563	0.593788	-1.04763	-0.584084	-0.614387	-1.48454	-0.793672	-1.05016	-0.207069	0.85051	0.334676	0.911674	-0.475748	1.7573	0.404503	0.129897	-2.02325	0.619376	0.550322	0.496324	1.63217							Non mitochondrial
100506581	ENSG00000260456	chromosome 16 open reading frame 95	C16orf95	1.58198	1.03107	0.90283	0.465628	-0.888979	-0.178835	-0.175425	-0.754969	0.131838	1.49332	0.242135	0.902845	0.254892	-0.248939	-1.34486	-1.26289	-1.13204	-1.14529	1.42787	-1.30218							Non mitochondrial
100506603	ENSG00000258301	VASH1 antisense RNA 1	VASH1-AS1	-0.876966	-1.82684	1.67122	-0.481176	-0.736514	-0.137308	0.430456	0.101936	-1.10586	0.508889	-0.898838	-0.834627	0.284149	-0.0690882	0.087232	1.55369	-0.308136	0.227534	2.3381	0.0721536							Non mitochondrial
100506606	ENSG00000257176	uncharacterized LOC100506606	LOC100506606	-0.184257	-0.860936	-0.523591	-0.577846	1.50564	1.82555	0.0587441	0.451029	-1.66189	0.589133	1.31656	1.87289	0.0633212	-0.228315	-0.669622	-1.37091	-0.374065	-0.464389	0.0783659	-0.845403							Non mitochondrial
100506621	NA	long intergenic non-protein coding RNA 1279	LINC01279	-0.972242	0.802292	0.696388	2.3234	-1.09543	-0.0130506	-0.148845	-0.0530969	-1.90827	-0.903133	-0.172554	0.0615218	-0.158978	0.512342	-0.0259888	1.64094	-0.784774	1.11873	-0.979755	0.0605107							Non mitochondrial
100506637	ENSG00000224424	PRKAR2A antisense RNA 1	PRKAR2A-AS1	0.0779249	-1.71072	-0.962852	-0.616756	0.0929533	0.017446	-0.0992694	1.67799	1.68577	0.750803	0.373383	0.543662	-0.47459	0.1301	-1.85962	-0.755981	0.622196	-0.756389	-0.381703	1.64564							Non mitochondrial
100506639	NA	uncharacterized LOC100506639	LOC100506639	-0.360521	-0.504709	-2.07462	-0.355105	0.669173	1.01337	0.359429	1.40702	-0.076283	-0.821698	0.378935	1.51858	1.63322	0.83234	-0.235935	-1.3678	0.094836	-0.929843	-1.14421	-0.036178							Non mitochondrial
100506649	ENSG00000255857	PXN antisense RNA 1	PXN-AS1	1.0523	-1.41591	-1.2733	0.703797	-0.336959	-0.383583	-1.39207	0.0941085	1.55346	2.09467	-0.487745	1.1237	-0.144718	-0.344908	-1.0978	-0.537325	0.898914	0.68895	-0.518967	-0.276615							Non mitochondrial
100506668	ENSG00000248008	negative regulator of antiviral response	NRAV	1.21395	0.980343	0.583191	0.216147	-0.194734	-1.93005	-0.60094	-0.463906	1.32367	0.0631175	0.209027	0.697999	0.441975	0.321406	-1.51587	-2.19233	0.263742	-0.625817	-0.0872481	1.29633							Non mitochondrial
100506674	NA	MRPS30 divergent transcript	MRPS30-DT	1.16201	0.0583746	0.54877	0.99695	-0.281528	2.08813	-0.0673353	-1.41522	1.30212	-0.110742	-0.884011	0.056477	-1.6905	0.261153	-0.328413	-1.4675	0.317842	0.0328387	0.698856	-1.27827							Non mitochondrial
100506686	ENSG00000259673	IQCH antisense RNA 1	IQCH-AS1	0.510303	-0.296203	-1.02986	-1.00762	1.19878	1.0903	-0.958057	0.0201062	0.50133	1.20575	0.357592	1.77059	0.386985	0.604505	0.0236611	-2.49526	0.056013	-0.698877	-0.795215	-0.444804							Non mitochondrial
100506696	ENSG00000228288	prostate cancer associated transcript 6	PCAT6	1.85726	-1.46621	1.07272	0.982869	-1.04726	-0.991697	-0.192168	0.416418	1.10538	1.37105	1.17956	-1.03402	-0.364774	-0.953213	-0.85105	-0.422652	0.609436	-1.04353	-0.101091	-0.127029							Non mitochondrial
100506697	ENSG00000232977	long intergenic non-protein coding RNA 327	LINC00327	2.19065	1.00795	0.00946767	-1.46018	1.33283	-0.903082	-0.642957	-0.173601	0.129836	1.03016	0.65866	-1.0708	0.726752	-0.234278	-1.85562	-0.775401	-0.285343	-0.338508	-0.0743174	0.727787							Non mitochondrial
100506700	ENSG00000258675	long intergenic non-protein coding RNA 2308	LINC02308	0.0886437	-0.407499	0.142887	-0.990239	-0.0298332	1.26189	-1.28856	0.741354	1.28017	1.05857	0.193084	1.1638	-1.35048	-0.574152	-0.927057	-2.3451	0.071764	0.814659	0.758751	0.337353							Non mitochondrial
100506710	ENSG00000281649	endogenous Bornavirus like nucleoprotein 3, pseudogene	EBLN3P	0.0552392	-0.150955	0.651832	0.113956	2.44989	2.08123	0.697435	-1.02903	-0.641503	-0.655093	-0.492507	-0.0417919	0.594218	-0.241178	-0.658225	-0.0705052	0.091927	-1.86275	0.20457	-1.09676							Non mitochondrial
100506713	ENSG00000215067	ALOX12 antisense RNA 1	ALOX12-AS1	1.45051	-0.348377	0.00627419	0.363706	-2.03275	-0.159362	-0.39982	1.08484	0.890645	1.03911	0.314768	-0.431944	0.334233	-0.327801	-0.298281	-2.67835	-0.487964	0.804294	0.0925615	0.783712							Non mitochondrial
100506714	NA	NUP50 divergent transcript	NUP50-DT	1.21055	0.486221	1.38265	0.769613	-1.6588	-0.773087	-1.68911	-0.299326	1.26587	1.82887	0.294419	0.356734	-0.395558	-0.727816	-0.930877	-1.02009	-0.161744	0.634495	-0.00827889	-0.564723							Non mitochondrial
100506725	ENSG00000227544	uncharacterized LOC100506725	LOC100506725	-2.60543	-0.16695	0.783529	0.475933	0.0895699	1.20476	-1.12227	0.164615	-0.398815	-0.105284	-0.768999	-0.883527	0.267526	-0.00719887	-0.809873	1.37762	0.0757325	2.0439	-0.101097	0.486259							Non mitochondrial
100506730	NA	uncharacterized LOC100506730	LOC100506730	0.798769	-0.816243	-1.15267	-0.0535122	-0.0043634	1.10261	-1.09531	0.17347	1.23671	1.52761	-2.49678	-0.0916141	0.375658	0.370826	-0.0740403	-0.698602	1.53023	0.228027	-0.0581755	-0.802598							Non mitochondrial
100506731	NA	uncharacterized LOC100506731	LOC100506731	1.29473	0.693905	-0.767243	-0.228243	-0.112693	0.278354	-0.465594	0.577241	1.89736	-1.53842	1.11079	-1.46589	0.656689	1.62812	-0.681372	-0.102114	-0.749663	0.019354	-0.999009	-1.0463							Non mitochondrial
100506746	NA	AFF1 antisense RNA 1	AFF1-AS1	-1.56752	-0.181826	-0.440942	-0.221921	0.742715	1.01315	-0.127403	1.14315	0.709063	0.621544	1.44515	2.12418	-0.835781	-1.42256	-0.382964	-1.54848	0.214319	-0.519228	-0.362448	-0.402197							Non mitochondrial
100506753	NA	AZIN1 antisense RNA 1	AZIN1-AS1	1.92208	0.096824	-0.717363	0.100463	-0.362849	-1.00763	-0.49439	1.2647	-0.426884	0.534751	1.40083	0.489928	-1.16866	0.980425	-2.29351	-0.656065	-0.149641	-0.541178	0.866728	0.16144							Non mitochondrial
100506755	ENSG00000267532	mir-497-195 cluster host gene	MIR497HG	0.839195	0.974674	-0.906003	-0.148071	-0.707962	0.985943	-0.3462	-1.61064	0.510387	0.562408	0.176813	-0.442835	-0.373873	-2.62976	-0.505265	1.14683	-0.149008	1.15013	0.259459	1.21377							Non mitochondrial
100506769	NA	C10orf71 antisense RNA 1	C10orf71-AS1	-0.449583	0.00214603	0.329835	-1.47707	-0.469104	-0.207113	-1.75894	0.941989	1.70393	1.78305	-0.351049	1.12534	-1.2241	0.38713	0.795401	0.351632	-0.222329	-1.49106	-0.0938492	0.323737							Non mitochondrial
100506775	ENSG00000231507	long intergenic non-protein coding RNA 1353	LINC01353	-0.376732	-1.17669	-0.923739	-2.61165	-0.885285	-0.385358	-0.290333	0.912344	0.205399	0.209737	0.664309	2.07115	0.451696	0.985544	-0.536185	-0.0619537	0.682821	-0.359105	0.542345	0.881689							Non mitochondrial
100506779	ENSG00000265148	TSPOAP1, SUPT4H1 and RNF43 antisense RNA 1	TSPOAP1-AS1	-0.806566	0.499975	-1.64335	0.0173571	-0.715503	0.74265	-1.38323	0.85752	1.39559	-0.068317	-0.345218	1.34406	-0.240136	-1.6178	-0.237818	-1.30058	1.33832	0.872197	0.659559	0.631297							Non mitochondrial
100506783	NA	HOXD cluster antisense RNA 2	HOXD-AS2	-1.08526	-0.492784	-1.6975	-1.2267	0.0884074	1.11921	0.762038	-1.95229	0.607424	0.824688	1.04885	0.784624	-0.0712014	-0.508643	-0.867628	-0.295671	1.10729	-0.264573	1.31385	0.805876							Non mitochondrial
100506795	ENSG00000231768	long intergenic non-protein coding RNA 1354	LINC01354	-0.703972	-0.259585	-1.27954	-0.727258	1.08397	0.975273	0.658521	-1.14891	-0.625941	-2.04867	-0.412653	-0.926965	1.10456	1.20058	0.524316	1.76187	0.356687	-0.374242	0.185998	0.655971							Non mitochondrial
100506810	ENSG00000227630	long intergenic non-protein coding RNA 1132	LINC01132	0.330699	1.23924	1.2284	-0.395769	-0.570971	-0.570433	-1.02682	-1.24389	0.137422	0.372859	-1.9335	1.61584	-0.0285545	-0.536593	-0.502793	-0.871576	0.292371	0.2142	0.1336	2.11628							Non mitochondrial
100506826	ENSG00000239523	MYLK antisense RNA 1	MYLK-AS1	0.808841	0.115578	0.938055	-0.159942	-0.258411	0.00964306	-0.945797	-2.97802	-0.0850609	0.403149	0.0479804	-0.235218	1.03403	-0.473337	-0.25242	-1.5367	0.325578	1.02717	1.24377	0.971096							Non mitochondrial
100506834	ENSG00000226237	GAS1 adjacent regulatory RNA	GAS1RR	1.31155	-0.0969443	-0.204495	0.403738	0.758501	1.39123	0.432158	0.885374	-0.416781	-0.43716	-1.36047	0.0593041	1.10583	0.712479	-2.5733	-1.08759	0.815071	-0.198531	-0.727493	-0.772459							Non mitochondrial
100506844	NA	GIHCG inhibitor of miR-200b/200a/429 expression	GIHCG	0.571331	-0.420082	-0.800112	-0.523189	-0.0162178	0.570169	-1.48578	0.163907	2.02538	0.309805	0.261501	1.34407	0.689772	-0.434726	-1.8186	-0.972299	0.213836	-1.17331	-0.116961	1.61149							Non mitochondrial
100506866	ENSG00000237298	TTN antisense RNA 1	TTN-AS1	0.245181	0.261193	1.27127	0.817261	-1.74443	-0.36877	0.0323605	-0.414367	-0.288526	-0.278334	0.830591	1.39483	-0.425599	-0.129571	1.05115	1.95048	-0.246922	-1.32518	-1.15801	-1.4746							Non mitochondrial
100506874	NA	long intergenic non-protein coding RNA 933	LINC00933	-0.055441	-1.30367	-1.42042	-0.485932	0.917173	2.16237	0.273587	1.78584	-0.780278	-0.317416	-1.10962	-0.448806	1.17399	1.08293	-0.644008	-0.104744	0.393722	0.00833749	-0.143881	-0.983736							Non mitochondrial
100506881	ENSG00000236753	MKLN1 antisense RNA	MKLN1-AS	0.00401782	-0.805356	0.218357	-1.12159	0.541123	-0.213505	-1.27742	-1.8494	-0.0819519	1.75119	0.45449	0.414488	1.0778	-0.674418	-0.752556	-1.17256	0.649552	-0.062665	1.36726	1.53314							Non mitochondrial
100506898	NA	mago homolog 2, pseudogene	MAGOH2P	0.676294	-0.87434	0.88503	0.957847	0.0398983	1.96996	0.331047	-1.10269	-0.109893	0.213672	-0.368447	1.76807	-0.722236	0.486029	-0.623593	-1.54275	0.332818	-1.01166	0.356764	-1.66183							Non mitochondrial
100506922	NA	MAP3K2 divergent transcript	MAP3K2-DT	1.26872	-0.157549	-0.29427	-1.33342	-0.303416	0.309771	-1.82777	-0.154822	1.20602	0.797879	-0.0844449	0.514299	0.714684	-0.940273	-1.62049	-1.5517	1.1178	1.00027	0.596143	0.742566							Non mitochondrial
100506930	ENSG00000232677	long intergenic non-protein coding RNA 665	LINC00665	-0.705455	-0.918651	-0.330411	0.382708	-1.64904	-0.607015	-0.110531	-1.45265	0.872807	0.53362	-0.332718	0.975092	1.76377	1.1158	1.05689	1.63856	-0.798896	-0.865749	0.15043	-0.718566							Non mitochondrial
100506963	ENSG00000236810	ELOA antisense RNA 1	ELOA-AS1	-1.1523	-0.401367	-1.06206	-1.00061	-1.56302	0.339768	1.12596	-0.823593	0.425074	1.85279	-0.530041	0.28242	0.885033	-1.31433	-0.19233	-0.524033	1.42827	0.504007	1.25194	0.468431							Non mitochondrial
100506974	NA	uncharacterized LOC100506974	LOC100506974	-0.254728	-0.490323	0.381757	-0.203845	1.50431	0.560235	0.909231	-1.85674	-0.422691	-0.451873	-1.50419	-0.864394	-0.295561	-0.144779	-0.817431	-0.811549	0.661933	0.768444	2.01844	1.31375							Non mitochondrial
100506990	NA	uncharacterized LOC100506990	LOC100506990	0.493095	0.603165	0.893927	0.714815	-1.79162	-1.19111	-1.37186	-1.59528	-0.608746	-0.41811	-0.703365	-1.08931	1.33402	0.63607	0.0704445	0.526278	1.24242	0.575321	0.683374	0.996477							Non mitochondrial
100507002	NA	uncharacterized LOC100507002	LOC100507002	0.982953	-1.09095	-0.48382	-0.0933954	0.618658	-0.648557	-0.27721	0.506565	-1.38984	0.560824	-0.554531	0.264065	0.0691657	-1.98885	0.205732	1.27219	2.25665	-0.910351	-0.375191	1.07588							Non mitochondrial
100507006	NA	uncharacterized LOC100507006	LOC100507006	-0.432258	-0.785045	0.499658	0.624962	-0.942866	-0.245721	-1.09524	0.92628	-0.922381	-0.197779	-1.07135	-1.12493	-1.85026	1.21826	0.291431	1.0066	0.957219	1.72514	1.12303	0.29525							Non mitochondrial
100507008	NA	long intergenic non-protein coding RNA 844	LINC00844	0.649494	1.42446	1.26315	0.987462	-0.551715	0.620114	-0.844607	0.0705342	-0.462035	-1.38774	-1.25764	-0.915835	-1.45225	-0.356754	-0.762082	-0.642647	1.74665	1.14257	0.646862	0.0820121							Non mitochondrial
100507027	ENSG00000227877	myoregulin	MRLN	-1.57676	-0.512075	-0.663626	-0.0678873	-1.28147	-0.0503934	-0.0741542	1.95589	1.69644	1.23394	-1.49652	0.305025	-1.34024	0.293032	-0.655056	0.36631	0.500341	0.143096	0.354855	0.86926							Non mitochondrial
100507032	ENSG00000271270	TMCC1 antisense RNA 1 (head to head)	TMCC1-AS1	-0.0456718	0.470677	0.695659	-0.524414	-1.06887	1.14562	-0.944778	-0.911944	-0.581681	0.250901	0.963062	2.19473	-0.692776	0.0117565	0.570457	-1.99493	-0.24787	0.854754	-1.09821	0.95354							Non mitochondrial
100507053	ENSG00000246090	uncharacterized LOC100507053	LOC100507053	0.350832	-0.9211	-0.679881	1.90121	0.225826	1.5518	0.0142856	0.783184	0.172301	0.556945	0.178115	0.939762	-1.67726	0.879797	-0.828672	-1.98193	-0.189574	0.216131	-1.08271	-0.409054							Non mitochondrial
100507057	ENSG00000228109	MELTF antisense RNA 1	MELTF-AS1	-0.522803	-0.268666	-2.27061	-0.208659	0.941188	0.451817	-0.9052	-1.63252	0.75122	-0.188675	0.427902	-0.439149	0.86239	0.959494	-0.5618	0.600572	1.9521	1.09784	-0.503267	-0.543187							Non mitochondrial
100507062	ENSG00000239653	PSMD6 antisense RNA 2	PSMD6-AS2	-0.884443	-1.78013	-0.763288	-0.12247	0.357145	1.80255	0.742579	-0.1925	0.691865	1.88335	0.600855	1.73257	0.285911	-0.475691	-1.02103	-0.770984	-0.555467	-0.306009	-0.599667	-0.625162							Non mitochondrial
100507098	ENSG00000241684	ADAMTS9 antisense RNA 2	ADAMTS9-AS2	0.215595	-0.667809	-0.0534222	1.08521	1.85295	-0.768354	1.09178	-0.264157	0.523377	-0.510915	-0.744431	-0.0248475	0.617671	0.988197	-0.380934	0.321121	1.05883	-2.09549	-0.311428	-1.93294							Non mitochondrial
100507103	NA	uncharacterized LOC100507103	LOC100507103	0.276271	-0.322468	-1.08341	-0.313408	0.0017574	0.775249	-0.069953	0.030102	1.1011	1.97098	-0.476858	0.205851	1.15523	1.03468	-2.43995	-1.52134	0.348873	-0.430703	-0.652261	0.41024							Non mitochondrial
100507127	ENSG00000238266	long intergenic non-protein coding RNA 707	LINC00707	0.694657	1.04503	-0.172155	-0.314941	-0.044291	1.1412	-0.30753	-1.02509	-0.799396	0.787908	-1.1297	-0.632759	-0.477678	-1.01604	-0.625497	-1.88851	0.929652	1.63801	1.7032	0.493925							Non mitochondrial
100507171	ENSG00000225439	BOLA3 divergent transcript	BOLA3-AS1	0.378234	-0.637454	0.562562	0.273993	0.495104	1.25539	0.00617194	1.16979	-0.00304614	0.408144	-1.71686	0.172744	-2.07297	-0.201655	-2.28049	-0.45653	0.582962	0.959415	0.319647	0.784848							Non mitochondrial
100507217	NA	long intergenic non-protein coding RNA 1578	LINC01578	1.08173	-1.42468	0.187224	0.918566	1.52436	0.456536	-1.91464	0.0237953	-0.311081	-0.662494	-0.382157	0.140807	1.22635	-1.7128	-0.738385	-0.102642	-0.224016	1.68179	0.363294	-0.131558							Non mitochondrial
100507246	ENSG00000163597	small nucleolar RNA host gene 16	SNHG16	0.532059	-0.378781	-0.132397	-0.258244	0.34553	1.3719	-0.786106	0.165699	0.523992	0.380103	-0.707694	0.207098	-0.870866	-1.41039	-1.44023	-2.08834	1.15276	1.7047	0.976742	0.712457							Non mitochondrial
100507257	ENSG00000223403	maternally expressed 9	MEG9	1.02945	0.809487	1.31119	1.68886	-0.645914	-0.171691	-2.19159	0.530407	0.737467	-0.294487	-1.41866	-0.0997691	0.650688	0.46974	-0.594456	-0.681069	-0.774691	0.660907	-1.3783	0.362414							Non mitochondrial
100507266	ENSG00000247708	STX18 antisense RNA 1 (head to head)	STX18-AS1	1.07462	0.112934	-0.679005	-0.0687713	0.136452	0.819602	-0.269981	-0.355859	0.429812	0.459318	1.59187	1.23077	-0.81718	-1.37632	-0.683938	-2.56693	0.462614	0.193272	-0.874952	1.18167							Non mitochondrial
100507283	ENSG00000245498	uncharacterized LOC100507283	LOC100507283	0.2489	0.254195	-1.05094	-0.751461	1.43706	-1.16067	-0.997598	1.19779	-0.0858918	0.667138	0.639219	-0.367243	1.81131	1.79759	0.243445	-1.48539	-0.356261	-0.545523	-0.898336	-0.597336							Non mitochondrial
100507290	ENSG00000261221	zinc finger protein 865	ZNF865	1.01156	-1.23632	-1.42021	0.54006	-0.485772	-0.0363162	-1.50334	2.24533	1.57213	-0.509189	0.0386455	-0.29609	0.620075	-0.818514	-0.973711	-0.512528	0.841815	0.790069	0.360968	-0.228658							Non mitochondrial
100507297	NA	TMEM44 antisense RNA 1	TMEM44-AS1	0.303375	-1.66716	-0.00680113	-0.66962	-1.01369	-0.747498	-1.87596	-0.0640553	1.00615	1.19328	1.29897	0.90271	-0.141829	-0.900904	-0.292471	-0.983836	0.756822	0.957938	0.544709	1.39988							Non mitochondrial
100507303	ENSG00000260260	small nucleolar RNA host gene 19	SNHG19	0.982008	-0.183187	-0.821002	-0.452481	1.21542	1.74422	-0.958348	1.94807	1.07335	-0.689632	-1.30296	-1.46139	0.340871	0.107555	-0.325277	-1.33257	0.483656	-0.418907	-0.0429631	0.0935583							Non mitochondrial
100507316	ENSG00000253716	MYC-induced long non-coding RNA	MINCR	-0.0997836	-0.457686	-2.43382	-0.964254	1.14201	0.285997	-0.326364	0.338352	0.188519	0.72032	-0.862755	0.439786	0.578446	-0.5163	-1.75991	-0.552453	1.2765	1.262	0.663131	1.07827							Non mitochondrial
100507321	NA	endogenous retrovirus group K13 member 1	ERVK13-1	-1.05865	-0.553914	-0.486381	-1.24264	-0.400272	-0.564595	-0.36972	-0.0799544	1.3605	1.23254	2.07872	2.40526	-0.442827	-0.163976	-0.64215	-0.423503	0.0498599	-0.917478	0.0380761	0.18111							Non mitochondrial
100507331	ENSG00000272589	ZSWIM8 antisense RNA 1	ZSWIM8-AS1	-1.10431	-1.6433	0.0916033	0.261343	-1.74901	0.939095	-0.282868	0.527627	2.32328	1.02725	-0.758789	-0.654658	-0.110494	-0.25414	-0.79438	1.23653	0.563623	0.775072	-0.280971	-0.112515							Non mitochondrial
100507347	ENSG00000229124	VIM antisense RNA 1	VIM-AS1	-1.71408	-0.925549	-1.10355	1.51366	-0.413387	-0.714634	-1.35886	0.306234	1.51055	0.729966	-0.293319	-1.0087	-0.87553	0.40766	1.17196	0.601113	0.823869	1.23406	-0.320692	0.429234							Non mitochondrial
100507351	NA	uncharacterized LOC100507351	LOC100507351	-0.780079	-1.5042	-0.269875	0.567667	0.420217	-1.28174	2.08769	0.278143	-0.456526	-0.488399	-0.0643552	-0.795991	0.822653	-0.435735	1.08515	1.70464	-0.356713	-0.978688	-0.839761	1.28591							Non mitochondrial
100507373	ENSG00000267169	uncharacterized LOC100507373	LOC100507373	-0.195798	0.454054	-0.0486107	0.906541	-0.411165	0.440522	0.514795	-0.0977388	0.599448	1.2332	-1.50551	-2.24476	-1.20139	0.669614	0.569223	0.616306	0.197505	1.72686	-1.2124	-1.01069							Non mitochondrial
100507392	ENSG00000254703	smooth muscle and endothelial cell enriched migration/differentiation-associated lncRNA	SENCR	-1.46495	-0.481869	-1.04688	0.391384	0.318486	-1.06712	0.86815	1.36262	0.723816	-0.505715	0.427111	0.850658	-0.750807	1.10644	0.307305	0.133141	0.574919	-2.30398	-0.756264	1.31355							Non mitochondrial
100507398	ENSG00000236778	INTS6 antisense RNA 1	INTS6-AS1	1.13116	-0.690729	-1.13552	0.0332051	0.979252	-0.970868	-1.19065	-0.0410899	0.0639354	0.248306	-0.372424	0.507213	-0.190951	0.208403	0.17696	-2.56197	1.45428	0.707199	-0.0520737	1.69636							Non mitochondrial
100507412	NA	uncharacterized LOC100507412	LOC100507412	0.217701	-0.0771778	0.139129	0.990385	0.901266	-1.32765	-0.783182	0.418993	-1.20067	1.08724	-1.08041	0.739176	-0.405957	0.810203	2.39466	0.0174271	-1.11066	-0.638288	-1.3981	0.305911							Non mitochondrial
100507419	NA	MMP25 antisense RNA 1	MMP25-AS1	-2.13984	-1.33672	0.00761936	-0.765439	0.409963	0.326487	0.724959	0.0596899	0.40526	-0.857797	-0.289847	1.30593	-1.5769	0.257116	-0.434886	0.0427615	1.40502	1.56869	-0.256834	1.14477							Non mitochondrial
100507421	ENSG00000261115	transmembrane protein 178B	TMEM178B	1.20912	0.648712	0.05418	1.26489	-0.938149	-0.00138038	-1.58824	0.0781991	-1.61004	-1.37909	-0.164473	-0.78429	1.76718	1.54729	0.856169	-0.19807	-0.324833	-0.490052	-0.381569	0.434428							Non mitochondrial
100507431	NA	long intergenic non-protein coding RNA 2551	LINC02551	-0.665142	-0.444617	-0.760185	-0.264788	-0.218681	-1.1858	-2.07298	0.0116035	1.13344	1.1677	1.01695	0.770581	1.98256	0.754034	0.797003	-1.50192	-0.527463	-0.0794743	-0.0109893	0.0981586							Non mitochondrial
100507433	ENSG00000267470	ZNF571 antisense RNA 1	ZNF571-AS1	-1.22634	-0.641639	0.189756	-0.127598	2.30665	0.0020181	0.66854	0.460938	0.755484	-0.539097	1.09397	-0.670283	-0.777586	-1.3062	0.91309	-1.10986	1.62203	-0.980177	-0.750316	0.11662							Non mitochondrial
100507436	ENSG00000204520	MHC class I polypeptide-related sequence A	MICA	0.975807	0.784791	0.671821	1.82816	-0.234897	-0.971308	0.383368	-0.695511	-0.892029	-1.22844	-1.26362	-1.06657	-0.438587	-1.27666	-0.839459	0.125357	0.742595	1.02369	1.09627	1.27521							Non mitochondrial
100507437	ENSG00000251602	uncharacterized LOC100507437	LOC100507437	0.454318	-0.619801	-1.39682	-0.117115	-1.13486	0.279606	-1.1278	0.436131	1.28054	1.35631	1.49589	-0.0524682	-0.239153	0.541998	-2.19915	-0.668483	0.857997	-0.263377	-0.0876462	1.20387							Non mitochondrial
100507458	NA	ZNF213 antisense RNA 1 (head to head)	ZNF213-AS1	-0.0890074	1.47143	-1.08852	0.0452801	-2.53716	-0.851983	0.649259	-0.284916	0.898612	-0.39104	0.126086	0.0801256	-0.617934	1.69286	0.824287	0.299461	0.791483	0.358453	-1.48592	0.109138							Non mitochondrial
100507459	NA	NRSN2 antisense RNA 1	NRSN2-AS1	-0.0860618	-0.12945	0.411959	0.416846	0.49065	-1.3157	0.253724	-0.839214	0.963842	1.53502	-0.415867	0.491506	0.86105	1.48305	-1.76815	-1.6547	-1.03128	-0.728509	-0.253403	1.31468							Non mitochondrial
100507463	ENSG00000204261	PSMB8 antisense RNA 1 (head to head)	PSMB8-AS1	-1.3412	0.0650583	0.94625	0.660281	-0.275706	0.0336607	1.74488	0.581823	-0.8623	-1.93344	-0.243213	0.15492	-2.03655	-0.914398	1.17462	0.96586	0.0429486	0.510502	0.458189	0.267814							Non mitochondrial
100507475	ENSG00000231908	IDH1 antisense RNA 1	IDH1-AS1	-0.69814	-1.21467	0.293035	0.125121	-0.893794	0.239353	-2.81688	0.532066	0.227016	1.28492	-0.532589	0.80768	-0.41146	0.0845679	-0.759933	-0.175766	0.904665	0.406018	1.49701	1.10177							Non mitochondrial
100507487	ENSG00000251432	long intergenic non-protein coding RNA 2615	LINC02615	1.6567	-2.18662	1.06167	0.681902	0.148221	0.0209389	0.395055	0.195997	-1.00726	0.535513	-0.834105	0.01428	0.242529	0.545309	0.63554	1.42553	-1.78459	0.0570034	-0.727209	-1.07639							Non mitochondrial
100507489	NA	long intergenic non-protein coding RNA 1277	LINC01277	1.2426	0.30183	0.935497	0.0151287	-0.466531	0.256485	-0.190097	-0.953134	0.976227	1.106	-0.923221	0.588362	-2.35743	-0.498627	-1.47226	-0.41847	1.0963	1.46603	-0.0892183	-0.615473							Non mitochondrial
100507495	ENSG00000234684	SDCBP2 antisense RNA 1	SDCBP2-AS1	1.55815	0.683831	0.981354	0.482309	-2.18146	0.694759	-1.00286	-0.480965	-0.401102	1.27932	0.582606	-0.193222	-1.90504	-0.466022	-0.75128	-0.75878	-0.0440815	0.499524	0.764643	0.658317							Non mitochondrial
100507501	NA	long intergenic non-protein coding RNA 1569	LINC01569	0.083951	-1.48664	-1.05643	-1.57809	-1.11928	-0.28674	0.0733899	0.914819	1.48165	0.749395	1.03586	1.47512	-0.411213	-0.553911	-0.505014	0.373899	-0.805663	-0.114862	-0.126134	1.85589							Non mitochondrial
100507506	ENSG00000234817	uncharacterized LOC100507506	LOC100507506	-0.581582	-1.05436	1.00691	1.46555	0.474049	-1.15012	0.775145	0.212857	0.773924	0.763728	-2.83573	-0.176005	0.142832	-0.574151	0.175751	-0.177924	0.361917	1.36129	-0.680401	-0.283675							Non mitochondrial
100507507	NA	uncharacterized LOC100507507	LOC100507507	1.72898	0.611099	-0.537237	-1.56829	-0.489745	-1.49042	0.921012	-0.43767	-0.578967	0.74306	1.707	-1.52037	0.38655	0.609593	0.127144	-0.461615	-0.397305	-0.211489	-0.559037	1.41771							Non mitochondrial
100507537	ENSG00000240045	small transmembrane regulator of ion transport 1	STRIT1	0.425516	1.38786	0.669519	-1.87328	-1.10838	-0.142103	0.890646	-1.66767	0.257598	-0.428378	0.0801286	-0.423578	-0.823682	0.406351	2.0449	0.728282	1.08975	-0.424728	-0.261236	-0.827517							Non mitochondrial
100507547	ENSG00000284954	uncharacterized LOC100507547	LOC100507547	0.766014	1.49897	1.46372	0.326938	-0.915092	-0.357652	-1.29587	0.872493	1.48943	0.275946	-0.524565	0.329692	0.0496218	-0.0933769	-1.36303	-2.19205	0.65064	-0.447165	-0.710264	0.175593							Non mitochondrial
100507557	ENSG00000235652	uncharacterized LOC100507557	LOC100507557	0.128161	0.336072	0.0641376	-1.2258	-0.119717	2.45819	-0.596317	-0.599024	1.23507	0.766364	-2.39625	0.292485	1.18147	0.18909	-0.324904	-0.66005	0.284884	-0.0854797	-0.746982	-0.181398							Non mitochondrial
100507567	ENSG00000269386	RAB11B antisense RNA 1	RAB11B-AS1	1.06415	0.675143	0.374327	-1.78054	-0.0243371	0.812053	-1.74488	0.565057	0.673791	0.131126	-1.30616	-0.00626185	1.10129	0.304018	-2.10071	0.276682	0.210067	1.24885	-0.678084	0.204422							Non mitochondrial
100507582	ENSG00000235831	BHLHE40 antisense RNA 1	BHLHE40-AS1	0.224814	-0.324287	-0.937267	-0.0536193	0.87896	1.44531	-2.30141	0.359206	1.76998	-1.10449	-1.10097	-0.178158	-0.0955833	1.29865	0.905296	-0.227774	-0.0112088	-1.11404	0.0481965	0.5184							Non mitochondrial
100507599	NA	uncharacterized LOC100507599	LOC100507599	0.770256	-1.71187	0.0716255	-0.0762356	0.147152	0.00829022	-1.54597	-0.487493	0.831861	1.01152	0.535831	-0.240788	0.804843	-0.223282	-1.58631	-1.78844	1.08706	0.847395	-0.0184444	1.563							Non mitochondrial
100507602	ENSG00000248275	TRIM52 antisense RNA 1 (head to head)	TRIM52-AS1	0.633664	-0.200958	-0.264552	-0.4596	1.20242	1.04815	-0.198751	1.78335	0.669716	-0.917485	-1.62155	-1.45165	0.286863	-0.512431	-0.810816	-1.66154	0.991379	1.14142	0.606101	-0.263733							Non mitochondrial
100507616	NA	long intergenic non-protein coding RNA 2397	LINC02397	1.13376	-0.289333	-0.740641	-0.477691	0.112899	1.11667	-1.16482	1.15735	-0.359917	-0.615864	-2.4925	-0.709836	0.590802	1.64981	-0.245023	-0.778836	1.07507	0.760983	0.42327	-0.146158							Non mitochondrial
100507632	ENSG00000246430	long intergenic non-protein coding RNA 968	LINC00968	-0.218164	0.814282	-1.79817	1.27911	0.524787	0.448305	-1.15753	0.526911	-0.118011	1.68163	-0.737869	-0.768983	-0.235998	0.192907	-0.919373	-1.89775	1.10092	1.26002	-0.0548109	0.0777858							Non mitochondrial
100507633	ENSG00000228701	TNKS2 antisense RNA 1 (head to head)	TNKS2-AS1	0.71321	-0.0278245	1.11995	-0.0772068	0.659543	0.201327	0.663148	1.00377	-0.977891	-1.44555	-1.43323	-0.0116439	-0.794472	-1.74835	0.124623	-1.47603	1.16851	-0.0914351	1.21802	1.21155							Non mitochondrial
100507634	NA	uncharacterized LOC100507634	LOC100507634	0.330835	-0.816067	-0.278049	0.999664	-1.55974	-0.424034	-0.0949579	1.74989	1.29259	0.0848709	0.798373	1.17412	-0.480492	-1.61176	-0.95344	0.0993252	0.524577	0.824172	0.0894739	-1.74936							Non mitochondrial
100507639	NA	long intergenic non-protein coding RNA 2432	LINC02432	0.314278	-0.0642435	-0.24639	-0.151911	0.109834	-0.147321	-0.896603	-1.40746	1.93368	1.79161	0.817216	1.73485	-0.371337	-1.06955	-1.28251	-0.173905	0.925244	-0.286551	-0.374448	-1.15448							Non mitochondrial
100507642	NA	uncharacterized LOC100507642	LOC100507642	-0.641654	-0.700369	-0.593073	-1.35874	0.436226	0.195524	0.336056	0.048824	-1.06248	-1.39236	-1.87583	-0.668792	0.891326	0.860847	0.203447	0.244023	1.53235	0.706043	1.34693	1.4917							Non mitochondrial
100508120	NA	GMDS divergent transcript	GMDS-DT	0.949058	-0.710625	0.621995	0.122763	-1.3304	0.135376	-0.657968	0.740453	0.568514	1.14852	-0.660275	-1.42824	0.62824	1.15176	-1.69457	1.50551	0.626074	0.287198	-1.696	-0.307385							Non mitochondrial
10051	ENSG00000113810	structural maintenance of chromosomes 4	SMC4	0.791826	1.32566	-0.0380037	-0.877385	1.56302	0.0670324	-0.806568	-0.389522	-1.03441	-0.121303	1.8228	0.687698	1.02486	0.52184	-1.26267	0.58678	-1.63852	-0.982451	-0.491033	-0.749652							Non mitochondrial
100510707	ENSG00000282656	TBC1 domain family member 3J	TBC1D3J	1.65809	-0.0035025	-1.28855	-0.967253	0.378308	0.801473	0.10915	-1.65469	0.134849	0.698265	-1.14378	-1.03106	1.01479	0.00596266	-0.237481	-0.251641	1.30953	1.07869	0.924791	-1.53594							Non mitochondrial
10052	ENSG00000182963	gap junction protein gamma 1	GJC1	-1.32148	0.211763	1.67775	0.50917	-0.459098	-0.383489	2.04941	-0.342022	-1.39712	-0.495738	0.646952	0.790845	-1.64152	-1.08736	1.03412	0.291205	-0.605964	-0.494983	0.677717	0.339843							Non mitochondrial
100526820	ENSG00000270419	colon adenocarcinoma hypermethylated	CAHM	1.21392	-0.345036	-0.681645	-0.936462	0.174751	-0.0240454	-1.07452	2.0044	0.6101	1.23157	-1.07712	-0.758093	-1.05276	0.0175089	-1.7456	0.389707	1.37031	0.792884	0.402488	-0.512361							Non mitochondrial
100526833	ENSG00000284874	SEPT5-GP1BB readthrough	SEPT5-GP1BB	0.161343	-0.111035	1.67854	0.622474	-0.424932	0.450297	0.930266	0.544932	-1.82491	0.216674	-0.521775	-0.757754	-2.71391	-0.245957	0.34101	0.922626	-0.163583	0.55751	0.943423	-0.605231							Non mitochondrial
100527960	ENSG00000271723	MROH7-TTC4 readthrough (NMD candidate)	MROH7-TTC4	-0.493166	-1.00303	0.0317991	-0.0213052	-0.335472	-0.30332	-1.47637	-0.296432	-2.15367	1.13829	1.32071	0.668381	1.3937	0.721042	1.10086	0.807431	-0.858638	-1.24667	0.622737	0.383126							Non mitochondrial
100527964	ENSG00000230124	LHX4 antisense RNA 1	LHX4-AS1	-1.41323	0.483989	0.149578	-0.53849	-0.557811	0.988163	0.13395	-1.89932	-0.928777	0.683406	-1.97733	0.0221314	-0.309889	-0.126898	1.92783	0.74147	0.890326	0.567062	0.323768	0.840075							Non mitochondrial
100528062	ENSG00000286237	ARMCX5-GPRASP2 readthrough	ARMCX5-GPRASP2	-0.55844	0.0283803	-1.86204	0.729369	-0.218089	0.390416	0.01467	-0.557378	1.86774	-0.101701	0.18333	0.381227	-1.50886	0.425807	1.1035	0.591641	0.515658	0.887273	-2.32819	0.0156928							Non mitochondrial
100532724	ENSG00000274810	NPHP3-ACAD11 readthrough (NMD candidate)	NPHP3-ACAD11	-0.708182	-0.887466	-1.46998	-0.0535731	1.17688	0.896778	0.0812985	-2.03302	0.367563	0.210571	0.253369	0.527078	1.54548	0.612807	0.554948	1.75424	-1.33955	-0.44287	-0.454826	-0.591547							Non mitochondrial
100533464	ENSG00000275778	PRH1-PRR4 readthrough	PRH1-PRR4	1.80136	0.64528	0.305369	-0.727109	0.539413	-0.0915279	-0.398402	0.475298	1.46821	-0.0995849	0.423974	-1.28525	1.18762	0.667348	0.234299	-0.429701	-0.272834	-2.28885	-0.686779	-1.46813							Non mitochondrial
100533970	ENSG00000257950	P2RX5-TAX1BP3 readthrough (NMD candidate)	P2RX5-TAX1BP3	1.10199	1.35975	0.395734	-0.817941	-1.18439	-0.261174	-0.566969	-0.592201	0.582887	2.13366	0.442422	1.01274	-0.600683	-0.871142	-0.636558	-1.58095	-1.42736	0.392461	0.47536	0.642361							Non mitochondrial
100534593	ENSG00000254995	STX16-NPEPL1 readthrough (NMD candidate)	STX16-NPEPL1	-0.912626	-1.23776	-2.14706	-0.104608	0.0545631	-0.226681	-0.790185	1.08725	0.762595	0.937239	0.0913438	0.605884	0.721612	1.84487	-0.355714	0.950072	0.0247765	-1.50864	0.832061	-0.628993							Non mitochondrial
10054	ENSG00000126261	ubiquitin like modifier activating enzyme 2	UBA2	-0.69196	1.26515	-1.19969	-1.43177	2.25458	1.19737	-0.641984	-0.213198	0.469142	-0.307732	-0.131027	-0.340648	2.04992	-0.503862	0.436734	-0.586155	-0.358062	-0.350728	-0.0410446	-0.875037							Non mitochondrial
10055	ENSG00000142230	SUMO1 activating enzyme subunit 1	SAE1	0.0997507	-0.925412	0.409833	1.59776	-1.59736	0.0814408	-1.17146	-1.41995	-0.321792	0.0759587	1.27433	0.412717	0.0159143	-1.65638	-0.703857	0.922159	-0.106672	1.21424	0.469665	1.32911							Non mitochondrial
10056	ENSG00000116120	phenylalanyl-tRNA synthetase subunit beta	FARSB	-0.107696	0.477981	-0.0944961	-1.63487	0.613795	0.0927752	-1.14387	-1.05561	0.273303	1.34142	1.28255	1.55559	0.819742	0.0727317	-0.5313	-2.13252	0.450252	-1.10737	0.2516	0.575978							Non mitochondrial
10057	ENSG00000114770	ATP binding cassette subfamily C member 5	ABCC5	-1.37936	-0.133207	-0.867919	-0.880256	1.36215	0.613051	-0.199829	-0.124078	0.194146	-0.540786	0.00790383	0.718331	1.15411	1.55258	1.64403	0.707398	-0.161163	-1.12468	-1.96045	-0.581981							Non mitochondrial
10058	ENSG00000115657	ATP binding cassette subfamily B member 6 (Langereis blood group)	ABCB6	0.609325	-0.238462	-0.564879	-0.586367	0.148269	-0.0836222	-1.16469	-0.400642	1.61385	0.9498	-0.624148	-0.169712	1.07102	-0.285605	-1.9299	-1.85212	1.17333	0.332985	0.46988	1.53169							Known mitochondrial
10059	ENSG00000087470	dynamin 1 like	DNM1L	0.721093	0.892358	-0.219298	0.185102	1.00954	1.04909	-1.27782	-0.225162	-1.86302	-0.0878813	1.531	1.61318	-0.0311524	-0.231176	-1.25826	-1.62273	-0.904227	0.232841	0.00650068	0.480023							Known mitochondrial
1006	ENSG00000150394	cadherin 8	CDH8	-1.40768	-2.32388	1.17642	0.527557	-0.403823	-0.147677	1.0655	0.656105	0.0651708	-1.96852	0.860042	0.999275	-0.703511	0.00687912	0.868911	0.885226	0.179469	-0.44509	-0.343713	0.453339							Non mitochondrial
10060	ENSG00000069431	ATP binding cassette subfamily C member 9	ABCC9	0.23056	1.4132	1.21806	1.1829	-0.31246	-0.388799	-0.0806452	-2.05077	-0.54378	-1.16746	0.457458	0.875317	-0.1239	1.22756	1.59642	-0.32767	-0.665243	-0.847763	-0.53088	-1.1621							Non mitochondrial
10061	ENSG00000033050	ATP binding cassette subfamily F member 2	ABCF2	0.622386	-0.327666	-1.46945	-0.943012	0.440849	-0.984336	0.160147	1.01668	1.31585	0.645094	-0.04399	-0.801492	0.78767	-1.1408	-1.82249	-0.767366	0.933668	0.0431081	0.45694	1.87821							Non mitochondrial
100616140	ENSG00000265768	microRNA 4506	MIR4506	0.145892	-1.74423	-1.3447	0.472183	1.13611	0.986044	-0.171531	0.51133	-0.35217	-0.339167	0.874765	0.83886	2.12378	0.155198	0.170238	-1.01258	0.420882	-0.960405	-1.7069	-0.203588							Non mitochondrial
100616396	ENSG00000284284	microRNA 4712	MIR4712	1.72859	0.741075	1.2215	1.33154	-0.0694103	-0.376498	-0.00959844	-0.340982	0.824292	-0.0591502	1.17091	0.823502	-1.2625	-0.696406	-0.329405	-2.21817	-0.609335	-0.527654	-1.19288	-0.14941							Non mitochondrial
100616668	NA	transmembrane phosphoinositide 3-phosphatase and tensin homolog 2 pseudogene 5	TPTE2P5	0.798643	0.0546965	-0.55543	0.0909567	-1.44423	-0.27961	-1.11143	-0.254973	1.43295	-0.286399	-0.8634	-0.361176	2.71482	0.264738	0.875318	-0.631927	-0.704435	-0.231765	1.3163	-0.823651							Non mitochondrial
10062	ENSG00000025434	nuclear receptor subfamily 1 group H member 3	NR1H3	-0.532252	-1.51891	1.37523	2.01922	-1.26382	-0.860505	-0.118375	0.800545	-0.151041	-0.2689	-1.30664	-0.542842	-1.10964	-0.356688	1.02913	0.523808	0.858892	1.3618	-0.150222	0.211199							Non mitochondrial
100628315	NA	DNM3 opposite strand/antisense RNA	DNM3OS	0.00293742	1.25027	1.81249	2.15631	-0.152085	-0.301953	1.10178	-1.15763	-1.09234	-0.0988194	-0.0677334	-0.91412	-1.41626	0.0812194	0.45026	0.847073	-0.969469	-0.404169	-0.320288	-0.80747							Non mitochondrial
10063	ENSG00000138495	cytochrome c oxidase copper chaperone COX17	COX17	0.530923	0.133699	1.4563	-0.406316	-0.611959	-0.900822	-0.261317	-0.644073	0.958569	2.36809	0.205343	0.917945	-0.714597	-1.55741	-1.40294	-0.999596	0.167753	-0.48911	1.06187	0.187658							Known mitochondrial				+
100630918	NA	promoter of MAT2A antisense radiation-induced circulating long non-coding RNA	PARTICL	2.08168	-0.515768	0.70802	1.15126	-0.169805	0.267633	-1.66888	-0.0150576	-0.0306262	-0.121929	-0.178066	-1.06709	0.201349	-0.74061	-2.17749	-0.42497	0.666043	0.913907	-0.176101	1.29649							Non mitochondrial
100652736	NA	long intergenic non-protein coding RNA 1311	LINC01311	-0.0512019	0.49468	-1.87779	0.70644	1.27435	-0.759299	-1.8632	1.17977	0.669317	0.991898	0.41155	-1.24524	-0.94214	-0.280548	-0.98219	-0.360141	1.11068	0.708625	-0.0307856	0.845207							Non mitochondrial
100652748	ENSG00000204152	translocase of inner mitochondrial membrane 23 homolog B	TIMM23B	-0.614197	-0.460333	-1.61946	-1.41701	0.74738	0.645	-1.29761	0.651683	1.31348	0.592411	0.0684996	1.46422	1.63546	0.334743	0.375051	-1.21816	0.578594	-0.130708	-0.406446	-1.24258							Known mitochondrial
100652758	NA	uncharacterized LOC100652758	LOC100652758	0.584082	0.192364	-0.255083	0.369105	-0.190685	0.718055	-0.44818	1.30286	0.961298	1.02292	0.415528	0.817956	-1.04715	-1.67639	-2.06552	-1.98334	-0.0210521	-0.0426854	0.40528	0.940638							Non mitochondrial
100652768	NA	uncharacterized LOC100652768	LOC100652768	-0.797712	-0.0405078	0.531333	0.189172	0.901065	1.10266	-0.203758	1.72578	-0.553542	0.149687	-2.25019	0.308734	-1.10186	-1.44653	-0.491534	0.595527	-1.13495	0.927677	1.10668	0.482257							Non mitochondrial
100652772	NA	NNT antisense RNA 1	NNT-AS1	-0.635696	-0.618901	-0.261329	-0.919222	0.564632	0.233765	-0.275408	-2.20482	-1.15946	0.733047	1.13719	1.50711	0.636556	1.35064	1.51261	-1.03652	0.552144	-0.760302	-0.226221	-0.129804							Non mitochondrial
100652846	ENSG00000246627	CACNA1C antisense RNA 1	CACNA1C-AS1	1.30526	0.323092	0.954871	-0.0434329	0.379668	0.597902	-1.26547	0.109577	-0.653384	-0.320451	0.0973609	0.754084	1.5951	0.426874	-2.35789	-1.71588	0.296131	-0.612815	0.887316	-0.757908							Non mitochondrial
100652853	ENSG00000272523	long intergenic non-protein coding RNA 1023	LINC01023	0.664438	-0.746552	-0.734311	-0.948859	-0.539263	1.09424	-0.410629	0.6779	1.51013	0.766779	-1.32939	-0.705304	-1.12426	0.911238	-1.49985	-1.16519	0.961913	0.692022	1.38301	0.541938							Non mitochondrial
100652988	NA	long intergenic non-protein coding RNA 702	LINC00702	0.0867498	1.15035	0.020717	-0.225557	0.585544	-1.16624	-0.991543	0.0615139	-1.06163	1.03196	1.9029	0.516508	0.0546474	-0.0206785	0.0256069	-0.738862	-1.65979	-1.62133	0.386185	1.66295							Non mitochondrial
100653233	ENSG00000260653	uncharacterized LOC100653233	LOC100653233	-0.512181	-0.823453	-1.3646	-1.56627	0.901102	1.0347	1.35067	1.69031	1.4313	-0.17961	-0.0617609	-0.215022	-1.01424	-0.625715	-1.1647	-0.543205	1.17667	0.161849	0.669117	-0.344972							Non mitochondrial
10066	ENSG00000140497	secretory carrier membrane protein 2	SCAMP2	0.318211	-0.385509	-0.838636	-0.758648	-0.4111	1.25224	0.57137	2.15335	-0.0868694	-0.0200965	-1.35417	-1.38135	0.349185	-0.677087	-1.7651	0.209763	-0.21634	1.15137	0.696111	1.19331							Non mitochondrial
10067	ENSG00000116521	secretory carrier membrane protein 3	SCAMP3	1.30502	-0.457026	-1.03489	-0.491347	-0.327256	-0.94055	-1.68875	0.96653	1.2868	1.11327	0.538582	0.201308	-0.332252	-0.828224	-1.65592	-1.04721	0.554858	0.841614	0.742862	1.25257							Non mitochondrial
10068	ENSG00000137496	interleukin 18 binding protein	IL18BP	-1.90547	0.621434	0.071425	-0.485553	-0.408625	-0.0545269	0.240173	1.50181	-0.0472596	-1.01822	0.151267	0.357248	-0.882913	-0.870553	2.50984	0.384985	-0.962963	1.09301	0.530374	-0.825475							Non mitochondrial
10069	ENSG00000156253	RWD domain containing 2B	RWDD2B	1.64489	0.0891213	-0.107257	-0.873578	-0.139392	0.296012	-0.530687	-0.940271	0.784951	1.23799	0.00259413	0.221808	-0.835355	-0.813643	-1.25901	-2.34128	0.623231	1.01892	1.3745	0.546459							Non mitochondrial
10072	ENSG00000254986	dipeptidyl peptidase 3	DPP3	0.00273105	-0.445606	0.379094	0.561496	-1.39655	0.39065	-0.295588	-0.165593	-0.125882	1.05903	1.78716	0.649409	-0.58989	-1.80871	-1.00935	-1.53126	-0.452386	0.682865	0.42843	1.87994							Non mitochondrial
10073	ENSG00000169371	snurportin 1	SNUPN	0.944263	0.0450389	-0.0316271	-0.559063	0.703491	1.10512	0.00270813	0.310977	-0.666143	-1.38893	-2.8938	-1.22327	0.916624	0.974412	-0.0165569	-0.303163	1.12636	-0.10104	0.428009	0.62658							Non mitochondrial
10075	ENSG00000086758	HECT, UBA and WWE domain containing E3 ubiquitin protein ligase 1	HUWE1	0.0329052	0.807781	-0.573451	0.49486	0.955148	-1.20756	-0.503192	0.389441	-0.613993	-1.51437	0.850835	1.43983	1.40364	0.924906	1.20199	-0.320381	-0.681612	-1.55147	-1.51152	-0.0237829							Non mitochondrial
10076	ENSG00000060656	protein tyrosine phosphatase receptor type U	PTPRU	-2.08128	-0.632192	-1.50676	-1.66823	0.195048	0.297535	0.768701	1.01265	0.565897	0.911815	0.332677	-0.015002	1.08289	0.589281	0.600768	0.681773	0.319914	-1.90601	0.108027	0.342494							Non mitochondrial
10077	ENSG00000064201	tetraspanin 32	TSPAN32	-0.385757	0.255572	0.36375	0.306349	-0.218816	1.43974	-0.283052	0.619508	-0.840555	-2.22338	0.844994	0.843902	0.129624	-1.96003	0.209251	0.991105	0.762214	-1.67329	0.795581	0.0232767							Non mitochondrial
100775104	ENSG00000230658	KLHL7 divergent transcript	KLHL7-DT	0.556287	-0.0294293	0.551229	1.02579	-1.60442	-1.70742	-1.85498	-1.0633	0.9553	1.17141	1.289	0.838596	0.160975	-0.626439	0.284743	-0.663812	0.534076	-0.602564	-0.210259	0.995214							Non mitochondrial
10078	ENSG00000184281	tumor suppressing subtransferable candidate 4	TSSC4	1.35092	-0.383566	-1.04955	-1.14835	1.0725	-0.805927	-0.625542	1.5934	2.08179	0.986252	0.0634139	-0.148118	0.548062	-0.568045	-1.45443	-0.934041	-0.563332	-0.567511	0.542957	0.0091124							Non mitochondrial
10079	ENSG00000054793	ATPase phospholipid transporting 9A (putative)	ATP9A	-0.0881887	0.863844	-0.0200278	0.486164	-1.02307	-1.82043	-2.07794	-0.655811	-0.399187	-0.159394	1.57824	0.431215	-0.0874222	0.134461	0.652448	-0.71478	0.332178	0.166232	0.187001	2.21447							Non mitochondrial
10081	ENSG00000090470	programmed cell death 7	PDCD7	-0.433933	0.6959	-2.1335	-1.60644	1.90138	-0.0282729	0.488346	-0.882278	0.239252	-0.247629	-0.945996	-0.0447012	1.40664	0.643961	0.82052	0.075429	0.733154	-1.2383	-0.0742769	0.630741							Non mitochondrial
10082	ENSG00000183098	glypican 6	GPC6	0.931896	-0.413504	0.555279	1.95538	0.752273	-1.01577	-1.27799	0.319674	-0.26552	-1.1969	-1.7309	0.188709	0.296113	0.396311	-0.789502	1.63384	-0.395361	1.0602	-1.06728	0.0630531							Non mitochondrial
100820829	ENSG00000263155	myocardial zonula adherens protein	MYZAP	-1.8361	-1.54639	-0.952444	-1.60171	-0.609402	-0.0659715	-0.596024	-0.0201824	-0.180707	-0.0819482	0.128644	-0.00141693	0.993693	0.254467	1.04821	0.0819346	0.83597	1.86581	1.26906	1.01451							Non mitochondrial
10084	ENSG00000102103	polyglutamine binding protein 1	PQBP1	-0.156682	-1.95382	-1.15646	-1.19902	-0.359846	0.826514	-1.36448	0.571859	1.93261	0.840349	-0.770009	0.25505	0.69547	-0.802877	-0.756123	0.99868	0.329151	0.510192	0.764502	0.794936							Non mitochondrial
100846978	ENSG00000281392	long intergenic non-protein coding RNA 506	LINC00506	1.2159	-0.839554	-1.35432	0.384883	1.00735	0.595161	-0.123001	-0.44274	0.84734	-2.47918	-0.669457	-1.18806	1.14796	0.406953	-0.0577894	0.0700548	1.26886	0.790322	-0.854013	0.273343							Non mitochondrial
100847046	ENSG00000283929	microRNA 5010	MIR5010	0.173561	0.18825	0.437364	-0.0168073	0.234503	0.682719	-1.57003	0.642786	0.587206	0.40154	0.480757	0.939415	1.52678	0.71089	-0.592306	-2.8023	0.274577	-0.0152327	-1.12485	-1.15883							Non mitochondrial
10085	ENSG00000164176	EGF like repeats and discoidin domains 3	EDIL3	-1.24788	0.702398	-0.404712	1.50304	-0.241139	0.362338	0.290546	-1.23338	-0.270685	-1.00324	-0.847482	-0.537713	0.441774	-0.191282	-1.13194	2.71688	-0.65902	1.02361	0.326189	0.401705							Non mitochondrial
100859930	ENSG00000278970	hepatocellular carcinoma up-regulated EZH2-associated long non-coding RNA	HEIH	0.224113	-0.447804	0.307917	0.472494	0.0492998	-0.038707	-0.367332	1.83704	0.505873	0.220863	-0.404716	-1.65487	-0.605995	-1.90795	-1.16966	1.48498	1.37795	0.813288	-1.1629	0.466108							Non mitochondrial
100861519	NA	GDNF antisense RNA 1	GDNF-AS1	-0.483213	-0.657847	-0.13485	-0.406462	0.547627	1.23868	-0.728324	0.288295	0.450429	-0.331978	1.45024	0.846581	1.82093	0.638567	0.776547	0.104721	-1.94073	-0.846444	-1.6928	-0.939966							Non mitochondrial
100861541	NA	DOCK9 divergent transcript	DOCK9-DT	-1.32757	-2.39614	-1.22989	-0.334765	1.28788	1.70002	-0.121907	1.27882	-0.593917	0.0388866	-0.0985385	0.0896217	-0.466632	0.135316	-0.889519	0.263409	0.628267	1.15634	0.64558	0.234737							Non mitochondrial
100861548	ENSG00000117242	PINK1 antisense RNA	PINK1-AS	0.662435	-1.00783	-1.56526	-2.20869	-0.133412	1.18354	-1.03338	0.250029	1.3147	1.13683	-1.02424	0.516438	0.596375	-0.75696	0.453063	-0.20838	0.983666	1.03739	0.115375	-0.31168							Non mitochondrial
100862662	ENSG00000246022	ALDH1L1 antisense RNA 2	ALDH1L1-AS2	-0.0990704	0.0330048	-0.0377396	-0.103817	-1.02744	-1.54944	-1.26717	-1.66154	1.11115	1.3516	0.0380582	1.00635	-0.796323	-0.764158	0.215553	-0.561874	1.21023	0.161621	1.01638	1.72463							Non mitochondrial
100862671	ENSG00000281991	transmembrane protein 265	TMEM265	0.260548	-2.27907	-1.68636	-0.939708	-0.688096	0.485351	0.0253177	0.699456	0.146072	1.42625	-1.65039	0.404925	-0.246181	0.0888324	0.295203	0.320594	0.470483	0.797062	1.58801	0.481713							Non mitochondrial
10087	ENSG00000113163	collagen type IV alpha 3 binding protein	COL4A3BP	-0.0860433	-0.347004	-0.950541	-0.821163	1.36941	0.186876	0.757115	-1.43968	0.00421324	-1.02651	0.395652	0.342901	2.38739	0.968512	1.3855	-0.0861749	-0.166399	-0.761728	-1.11448	-0.997849							Non mitochondrial
100873924	ENSG00000257551	HLX antisense RNA 1	HLX-AS1	1.16995	0.212008	0.0808872	-0.355704	-0.414936	-0.18696	-1.35157	-0.876028	1.00647	1.03229	0.0550307	-0.323166	1.09466	-2.26665	-1.16272	-1.2543	0.921909	0.886185	1.05122	0.681438							Non mitochondrial
100873954	NA	SNRK antisense RNA 1	SNRK-AS1	-0.418062	-0.878444	1.168	1.64826	-0.561079	-1.17154	1.31081	0.280788	-1.14402	0.585749	-0.920467	-0.367482	1.07314	-0.538243	-0.528046	0.621849	-0.703677	1.35616	0.83448	-1.64817							Non mitochondrial
100873978	NA	RBMS3 antisense RNA 2	RBMS3-AS2	-0.967545	-0.583297	0.457922	-0.867015	0.934269	0.670739	-1.01953	1.2256	-2.72766	0.70421	-0.829926	0.164334	0.907172	0.0611184	0.43842	-0.455773	0.904314	-0.191671	1.44607	-0.271754							Non mitochondrial
100873979	NA	RBMS3 antisense RNA 3	RBMS3-AS3	-0.390347	-2.30309	-1.98573	-1.62359	0.798301	0.940594	0.290622	0.954472	0.958611	0.686214	0.113265	0.403414	-0.793924	0.526113	-0.3568	-0.207016	0.678511	-0.279685	0.821218	0.768839							Non mitochondrial
100874032	ENSG00000230082	PRRT3 antisense RNA 1	PRRT3-AS1	1.04163	-0.274699	-0.472734	-1.58578	-0.202846	0.0979392	0.503613	1.19682	1.56569	0.826997	-0.736023	0.223947	0.474842	0.415437	-1.77536	-2.04313	0.471036	-0.772883	-0.000370594	1.04587							Non mitochondrial
100874042	ENSG00000230613	HM13 antisense RNA 1	HM13-AS1	0.74385	0.617033	0.557248	-1.76959	-0.413756	-1.28984	-0.715371	0.76016	1.32519	0.888647	-1.89111	-0.368579	0.782762	0.128122	-0.282455	-0.169511	1.16567	-1.50715	0.580248	0.858428							Non mitochondrial
100874058	ENSG00000236088	COX10 antisense RNA 1	COX10-AS1	-0.623185	0.0484749	1.48033	-0.573342	1.04489	-2.76674	0.628961	-0.467405	0.950546	0.806413	-0.310671	1.55032	-0.259319	-0.799332	-0.0132434	1.01285	-0.443719	-0.678033	-0.0561261	-0.531675							Non mitochondrial				+
100874207	ENSG00000239445	ST3GAL6 antisense RNA 1	ST3GAL6-AS1	-0.157099	0.346054	0.572587	-0.511347	0.729904	0.824361	-0.710189	1.48525	0.406429	0.133663	-1.12548	-1.99041	-0.0436401	0.0316515	-1.96747	-1.29823	1.07335	0.282636	1.34727	0.570708							Non mitochondrial
100874278	ENSG00000233602	ERI3 intronic transcript 1	ERI3-IT1	-1.48741	-0.153988	-0.799309	-0.868916	1.27829	-0.216584	0.539964	0.503809	0.375182	-2.0959	0.27237	1.79262	0.491655	-0.172612	1.43126	0.663255	-1.48098	-0.197874	0.463977	-0.338807							Non mitochondrial
100874323	ENSG00000253187	HOXA10 antisense RNA	HOXA10-AS	0.51527	-0.192842	-0.187295	-0.0198006	-0.737669	-0.759985	-1.4471	0.367787	-0.671016	1.31534	-0.813814	-1.58463	1.03998	-0.19423	-0.699477	-1.08612	0.867693	1.6347	1.66116	0.992053							Non mitochondrial
100874362	ENSG00000230148	HOXB cluster antisense RNA 1	HOXB-AS1	0.403752	-0.0444776	-0.0739885	-0.834833	0.0199292	-0.0836777	-0.780626	-3.51496	0.58233	0.526648	-0.696961	0.286501	1.13289	0.696507	-0.194519	0.565169	1.12253	0.0433979	0.0814042	0.762977							Non mitochondrial
100874363	ENSG00000250451	HOXC cluster antisense RNA 1	HOXC-AS1	0.910234	-0.542589	-1.83412	-1.61739	0.0748532	0.325994	-1.28327	0.627359	1.60274	0.79066	-0.139481	0.472795	1.66368	0.97408	-1.26654	-0.390973	0.430912	-0.77107	0.14997	-0.177837							Non mitochondrial
100874364	ENSG00000250133	HOXC cluster antisense RNA 2	HOXC-AS2	1.13117	-0.0963103	0.225037	-0.450568	0.776455	-0.202766	-0.645779	0.8003	0.0693663	1.11066	0.23298	-0.640897	0.763638	0.5689	-0.603093	-3.20181	1.17231	0.384537	-0.832152	-0.561977							Non mitochondrial
100874365	ENSG00000251151	HOXC cluster antisense RNA 3	HOXC-AS3	0.454676	-0.406005	-0.648644	-2.00955	0.413881	-0.922854	-0.505659	1.08105	0.562622	1.39386	-1.8055	-0.515805	0.858491	0.659482	-1.2915	-0.457557	0.933357	0.681872	1.20375	0.32003							Non mitochondrial
100874377	ENSG00000235285	SMIM2 intronic transcript 1	SMIM2-IT1	0.64595	-0.147451	-0.0812317	-0.60426	0.0412616	0.0415782	-1.8391	1.25374	1.65293	-0.772179	-1.63367	-1.01245	1.07387	1.35991	0.196377	-0.893264	0.956932	0.503289	-1.05149	0.309251							Non mitochondrial
100874392	NA	ankyrin repeat domain 20 family member A12, pseudogene	ANKRD20A12P	-0.579144	-0.611244	1.60036	1.43928	0.750494	1.3165	1.25355	0.130965	0.594244	0.630582	-0.31206	-0.333205	-1.37818	-1.65753	-0.0294591	0.346199	0.112291	-0.545	-1.27981	-1.44884							Non mitochondrial
100885776	ENSG00000249348	UGDH antisense RNA 1	UGDH-AS1	1.05344	-0.491996	-0.322922	-0.623397	0.464971	-0.318112	1.32427	1.42606	0.772568	0.739567	0.0234767	0.066661	-1.11873	1.48187	-0.143806	-2.14666	-1.86769	-0.196118	-0.44324	0.319783							Non mitochondrial
100885848	ENSG00000267060	prostaglandin E synthase 3 like	PTGES3L	-0.545196	-0.750906	-0.234697	0.574596	-0.62113	0.573688	-0.948576	0.12733	-0.688974	1.18562	-0.791441	1.40509	-1.30382	-0.850848	-1.82152	-0.0934945	0.956458	1.1747	1.5226	1.13052							Non mitochondrial
100887750	ENSG00000243406	mitochondrial ribosomal protein S31 pseudogene 5	MRPS31P5	-0.954707	-0.26691	0.304572	0.455071	-0.277342	-0.898692	-0.0312448	0.0739872	-0.568193	1.36495	1.03741	1.12034	1.80294	-2.4723	0.0723598	-0.439807	1.19482	-0.92164	-0.680669	0.0850511							Non mitochondrial
10089	ENSG00000173338	potassium two pore domain channel subfamily K member 7	KCNK7	1.19299	-0.869511	-1.98547	0.0100663	-0.317838	-0.00265803	-1.9742	-0.0228073	1.4708	-1.00298	-0.451668	-0.0198793	1.66368	0.244365	0.503277	0.331585	1.01147	0.571356	-0.848405	0.495816							Non mitochondrial
1009	ENSG00000140937	cadherin 11	CDH11	0.532593	0.431695	2.1006	0.75892	-0.522643	-0.00304468	0.826662	-1.67091	-1.11978	-0.857532	-0.98886	-1.05283	-0.930744	0.538331	0.196777	1.47304	-0.252881	1.20441	0.223958	-0.887758							Non mitochondrial
10090	ENSG00000111962	uronyl 2-sulfotransferase	UST	-0.436577	0.311075	1.0035	0.168272	-0.608899	-0.357297	-1.56574	0.365602	1.64577	0.649491	0.298796	0.512619	1.46156	0.081552	-1.01038	0.878298	0.028731	0.22755	-2.30024	-1.35367							Non mitochondrial
10092	ENSG00000162704	actin related protein 2/3 complex subunit 5	ARPC5	-0.510712	1.2811	1.30361	0.862296	-0.788606	-0.48136	1.27455	-1.31962	-1.22054	-1.66994	0.48093	-0.395559	-1.01051	0.311542	1.42725	1.02488	-0.979158	0.142229	0.657698	-0.390084							Non mitochondrial
10093	ENSG00000241553	actin related protein 2/3 complex subunit 4	ARPC4	0.490113	1.49744	0.970014	-0.582502	-0.0389466	-2.38382	0.617918	0.373958	-0.437667	-1.17181	-0.338567	-0.914043	0.600396	-1.23816	0.202457	0.667742	-0.396809	-0.597483	1.21487	1.4649							Non mitochondrial
10094	ENSG00000111229	actin related protein 2/3 complex subunit 3	ARPC3	0.184953	1.48567	1.00192	0.298022	0.292449	0.0245937	0.584664	-0.0243744	-0.536135	-0.0909688	1.93135	0.362178	-0.858629	-2.00788	0.968338	-0.738063	-1.92075	-1.00571	0.276367	-0.22799							Non mitochondrial
10095	ENSG00000130429	actin related protein 2/3 complex subunit 1B	ARPC1B	-0.700841	1.47015	0.923303	0.757973	-1.52918	-1.39191	0.925793	-0.508081	-0.748864	-1.61683	0.522341	0.106676	-1.33514	-0.086429	0.555261	1.29635	-0.80582	0.505634	0.762019	0.897586							Non mitochondrial
10096	ENSG00000115091	actin related protein 3	ACTR3	0.0596477	1.53956	-0.0231528	0.146763	0.374241	0.353558	1.3363	-1.83256	-2.05632	-0.522325	0.35412	-0.0115117	0.803999	0.646302	0.803303	0.918187	-1.84436	-0.575867	0.0584015	-0.528297							Non mitochondrial
10097	ENSG00000138071	actin related protein 2	ACTR2	0.458945	1.73519	1.15326	0.566997	0.715354	-0.175439	0.379362	-1.62886	-1.97154	-0.341502	1.62453	-0.339634	0.443256	0.504461	0.493535	-0.481362	-1.1348	-0.917963	-0.102918	-0.980859							Non mitochondrial
10098	ENSG00000168785	tetraspanin 5	TSPAN5	0.423143	0.577238	0.112177	0.573723	0.162011	-0.560331	-1.45027	1.27892	1.52419	-0.103205	0.240146	0.304977	-0.642697	-2.58449	-1.20175	-1.16216	0.420985	0.520847	0.684935	0.881622							Non mitochondrial
10099	ENSG00000140391	tetraspanin 3	TSPAN3	1.50691	-0.331663	-0.844858	0.039777	-0.18072	0.919148	-1.22405	1.49254	-0.0985034	-0.365475	0.246217	0.524869	-1.00531	0.185129	-2.69733	-0.672858	0.431774	1.19194	0.281154	0.601311							Non mitochondrial
100996246	ENSG00000256576	long intergenic non-protein coding RNA 2361	LINC02361	0.858839	-0.72907	0.132033	0.1056	-0.775271	-0.522202	-0.951043	-0.172325	-0.19864	0.546019	0.499707	-0.19339	2.08932	1.59191	1.10783	1.18482	-1.3918	-0.666091	-0.947769	-1.56847							Non mitochondrial
100996255	NA	long intergenic non-protein coding RNA 2256	LINC02256	0.660684	0.488824	-1.5922	1.31271	-0.60989	-1.1997	-1.60593	0.682787	-0.235976	1.07679	0.027479	0.701571	0.465614	0.0926119	0.0791716	1.00836	-1.90028	-1.10344	0.649273	1.00154							Non mitochondrial
100996301	ENSG00000230798	FOXD3 antisense RNA 1	FOXD3-AS1	0.783338	-0.933673	-0.123663	-0.926081	0.519772	0.756054	-0.721789	1.26307	1.74277	0.122705	-0.216997	0.239979	-0.423455	-0.40202	-2.46422	-0.902274	1.0261	0.618457	-0.944174	0.986104							Non mitochondrial
100996307	ENSG00000213904	LIPE antisense RNA 1	LIPE-AS1	0.1304	-1.87923	0.912622	-1.22031	-0.0366217	1.48805	0.408043	0.280166	1.59165	-0.498463	-1.22834	-0.619514	0.875601	-0.238951	-0.539766	0.684286	1.4254	0.0766213	-1.53885	-0.072786							Non mitochondrial
100996348	ENSG00000253549	CA3 antisense RNA 1	CA3-AS1	1.59769	0.518553	-0.414484	-0.238916	-0.185105	0.477728	-2.18938	-1.18913	1.09556	0.852769	0.3433	0.653267	-0.15324	-0.334993	-1.82804	-1.22906	0.0214789	1.20035	0.696624	0.305034							Non mitochondrial
100996419	ENSG00000245317	uncharacterized LOC100996419	LOC100996419	0.555011	-0.979855	0.306214	-0.301013	1.24958	1.16427	-0.171169	0.632368	0.794152	0.817292	-0.987068	-0.45901	0.318176	-1.00268	-1.42293	-1.6323	1.498	0.252609	-1.62246	0.990815							Non mitochondrial
100996437	NA	uncharacterized LOC100996437	LOC100996437	-2.196	-0.984339	-1.03032	-0.504342	-0.0530168	-1.17635	0.263023	-0.370425	1.47106	0.352904	-0.350781	0.246862	0.96602	0.949992	-0.781518	-0.198831	1.93425	1.13729	-0.193993	0.518512							Non mitochondrial
100996492	ENSG00000259417	cortexin domain containing 1	CTXND1	1.86428	0.152648	0.01491	-0.886157	0.860827	0.113722	-0.858557	-0.657673	1.31773	1.14337	0.54763	1.407	-0.598201	-0.66401	-1.54444	-2.06344	-0.0785154	-0.105845	0.0844835	-0.0497507							Non mitochondrial
100996511	NA	long intergenic non-protein coding RNA 1355	LINC01355	0.370081	0.731243	0.22737	-0.147423	0.435773	0.863433	-1.93829	-1.37174	1.21103	0.817712	-0.45799	-0.940293	1.60368	-1.18642	-0.737155	0.583673	1.06512	0.760426	-1.15604	-0.734201							Non mitochondrial
100996539	NA	ITPR1 divergent transcript	ITPR1-DT	0.738097	0.237163	-0.764337	0.560086	0.655315	0.112531	1.31577	-0.510653	-0.95346	-0.0186287	-2.8255	1.06064	1.17318	0.313712	0.27665	-1.19819	0.686317	0.347239	0.00668944	-1.21264							Non mitochondrial
100996570	ENSG00000237928	NFIA antisense RNA 2	NFIA-AS2	-1.64787	0.144483	-1.05673	-2.22524	0.0246745	0.897684	0.100064	0.721559	-0.944298	0.145163	-0.702371	0.284504	-0.503763	1.0489	0.609831	1.17302	0.227775	1.60087	0.959023	-0.857287							Non mitochondrial
100996583	ENSG00000228037	uncharacterized LOC100996583	LOC100996583	0.234702	-0.387996	-0.385077	1.65496	0.0227997	1.5276	0.365336	0.0947259	-1.10418	0.724152	0.160327	0.0870951	-1.5805	-2.50521	-0.316554	-0.314552	-0.104765	1.03215	1.20007	-0.405079							Non mitochondrial
100996660	NA	uncharacterized LOC100996660	LOC100996660	-0.0892777	0.265805	-0.911632	-0.331161	-0.118707	-1.50075	-0.111088	-0.225334	2.40036	-0.805776	-0.227678	-1.14055	0.574596	0.824595	1.3396	-0.0302854	0.91471	-0.463116	-1.59006	1.22574							Non mitochondrial
100996662	NA	uncharacterized LOC100996662	LOC100996662	-0.991311	-2.58142	-0.987342	-1.32998	-0.359703	0.0537588	0.635042	-0.676847	0.735003	1.12744	0.652791	0.545754	-0.028888	-0.309809	0.0729541	-0.716883	1.06981	1.305	0.780897	1.00373							Non mitochondrial
100996693	ENSG00000286095	SPEG neighbor	SPEGNB	1.10864	0.664634	0.0400464	0.663067	-1.45685	-1.83773	-1.63197	-0.261788	0.941213	1.05282	-0.181111	-0.431296	0.174977	-0.607393	-1.60759	0.35549	-0.129375	0.963459	1.16171	1.01904							Non mitochondrial
100996723	NA	uncharacterized LOC100996723	LOC100996723	1.2364	1.12872	0.995575	0.622503	0.942342	0.60612	0.623137	0.854423	0.569389	0.580878	0.564276	0.383631	-0.54253	-0.686315	-0.924596	-1.29408	-1.5062	-1.33929	-1.40153	-1.41285							Non mitochondrial
100996724	NA	phosphodiesterase 4D interacting protein-like	LOC100996724	0.922651	1.23374	0.769592	0.522939	1.11815	-0.674057	-0.622171	0.412199	-1.40518	-1.39656	0.0763335	-0.0120322	1.53915	0.777129	1.21854	-0.457367	-0.246631	-1.36958	-1.3883	-1.01856							Non mitochondrial
100996756	NA	uncharacterized LOC100996756	LOC100996756	0.0184769	-0.0872242	-1.31085	-0.852139	-0.74226	-1.56578	-1.51734	-0.279877	1.0132	1.72736	1.24537	1.91175	0.956242	-0.756679	0.140684	0.154783	0.24813	-0.374936	0.36176	-0.290679							Non mitochondrial
101	ENSG00000151651	ADAM metallopeptidase domain 8	ADAM8	-2.89289	-0.653548	-0.527181	-1.37941	-0.231177	0.658597	0.103274	0.43937	0.290071	0.330522	0.153915	1.96097	0.0776898	-0.309255	0.718853	1.31542	0.630449	0.230238	-0.297793	-0.618115							Non mitochondrial
10100	ENSG00000134198	tetraspanin 2	TSPAN2	0.177145	0.686025	1.26799	-0.25822	-0.598303	-1.633	1.23041	0.780722	-1.93484	0.181338	-0.642255	-0.229699	-1.78867	-0.107175	0.0260563	1.26359	-0.686803	0.33448	1.26322	0.667996							Non mitochondrial
10101	ENSG00000095906	nucleotide binding protein 2	NUBP2	1.16291	-1.13348	-0.764891	0.395572	-0.647512	-0.496962	-1.64657	2.09481	1.16437	-0.418802	-0.523512	-0.569246	1.14381	0.101617	-1.39195	-0.761924	0.404918	0.2427	0.425035	1.2191							Non mitochondrial
10102	ENSG00000123297	Ts translation elongation factor, mitochondrial	TSFM	-1.56247	-0.393264	0.786512	0.408685	-0.055569	0.403833	0.129832	-0.739204	-0.891839	0.813404	-0.060123	0.81445	0.50933	0.0651564	1.87158	1.77871	-0.892683	-2.03089	0.000218304	-0.955676							Known mitochondrial
10105	ENSG00000108179	peptidylprolyl isomerase F	PPIF	-0.396874	-1.12517	0.978477	0.515587	-1.48993	0.188797	0.162337	-0.668487	-2.34025	1.13373	-0.0924417	0.885623	-1.54202	-0.243973	0.177037	0.707419	0.750887	0.848281	1.32964	0.221325							Known mitochondrial
101059918	ENSG00000186399	golgin A8 family member R	GOLGA8R	0.486817	1.74703	1.58253	0.961603	0.399976	0.347553	-2.22591	-0.884838	0.143735	0.544347	0.384996	0.302977	0.421672	-0.570284	-0.409999	-1.45058	0.612235	-0.427327	-1.45234	-0.514186							Non mitochondrial
10106	ENSG00000175215	CTD small phosphatase 2	CTDSP2	0.117543	-0.226954	0.133438	-0.147155	-0.0875435	0.0188877	-0.166786	-0.524969	-0.322888	-1.77248	-1.44385	0.346613	0.854532	2.21899	1.04838	0.516766	1.10224	0.253334	-2.18258	0.26449							Non mitochondrial
101060179	NA	uncharacterized LOC101060179	LOC101060179	0.334629	-1.10829	-0.407134	-0.868402	0.409526	-0.301686	0.844065	1.70812	0.341114	-1.00524	-2.01462	-1.41453	1.71478	0.743446	0.304679	0.428044	0.81586	-0.869351	-0.282688	0.627676							Non mitochondrial
101060195	NA	FCF1 pseudogene 2	FCF1P2	-0.564035	-1.64959	-0.323232	-0.686908	1.02199	-0.522372	-0.687107	-0.126528	1.65454	1.64778	-0.448123	1.3897	2.0055	-0.356714	-0.0330845	-0.764779	0.101326	-0.189278	-0.476023	-0.993076							Non mitochondrial
101060200	ENSG00000214029	zinc finger protein 891	ZNF891	-0.090174	-0.358633	-0.406274	-3.6178	0.523332	0.722326	-0.211336	0.671684	0.796294	-0.0301533	0.495586	1.06789	1.00701	0.260533	0.173008	-0.0935651	-0.581028	-0.0781422	0.507793	-0.758357							Non mitochondrial
101060226	ENSG00000271383	NBPF member 19	NBPF19	0.37474	-0.0590024	-0.0472	-0.0534639	0.755502	0.654113	-0.695059	0.345405	1.90107	1.16137	1.40279	0.175576	0.318742	-1.89947	-0.421564	-0.0250628	-1.87281	-0.938617	0.307659	-1.38471							Non mitochondrial
101060254	NA	phosphodiesterase 4D interacting protein pseudogene	LOC101060254	-0.636855	-0.991639	-0.80523	-1.08918	-0.485092	-0.896154	-1.05019	0.083281	1.65963	0.984164	0.794277	1.27743	-0.121357	-0.878658	-1.00486	-1.08074	1.32776	0.912637	0.799696	1.20108							Non mitochondrial
101060341	NA	uncharacterized LOC101060341	LOC101060341	0.216189	0.0296007	-0.0284015	-0.457885	-0.815249	-1.00076	-1.18529	-0.918628	1.71297	1.25175	1.49491	1.47248	0.906709	0.968779	0.102967	0.277079	-0.906184	-1.10566	-0.995182	-1.0202							Non mitochondrial
101060376	ENSG00000274512	TBC1 domain family member 3L	TBC1D3L	0.734442	0.239025	0.430498	0.308475	-0.374386	1.46059	0.385187	-0.580782	-0.682984	-2.64563	-2.07071	-0.21358	0.736873	0.87171	-0.378984	-0.674105	0.560999	0.772463	0.311455	0.809444							Non mitochondrial
101060544	ENSG00000236819	long intergenic non-protein coding RNA 1563	LINC01563	0.691855	-0.0342162	-0.305833	0.876523	-1.07036	-0.0384054	-1.19189	0.0163786	1.06797	0.276294	0.682256	0.698469	-1.38795	-0.790195	-1.99216	-1.39799	0.833496	0.397531	1.20431	1.46392							Non mitochondrial
101060684	ENSG00000273136	NBPF member 26	NBPF26	0.512249	1.01943	1.07471	1.59373	0.877114	-0.733775	-0.840288	0.66888	-0.747479	-1.59368	-1.87374	-0.102492	1.1772	0.748679	0.275105	0.64744	-0.289456	-1.34425	-0.438653	-0.630723							Non mitochondrial
101060691	ENSG00000225484	NUTM2B antisense RNA 1	NUTM2B-AS1	0.0767086	-0.443063	-0.0827556	-2.7261	0.199033	-1.23324	0.0754896	0.0334597	1.16023	1.22372	1.26627	-0.145411	-0.762819	0.414763	-0.150334	-1.54275	0.863554	0.58613	0.161499	1.0256							Non mitochondrial
10109	ENSG00000163466	actin related protein 2/3 complex subunit 2	ARPC2	0.271373	-0.165106	0.909997	0.73772	-0.791917	0.201395	0.00377083	-0.662755	-1.16421	-1.64677	-0.972798	-0.506553	-0.413902	-0.684766	0.311797	-0.97201	0.238919	1.90142	1.70008	1.7043							Non mitochondrial
10110	ENSG00000101049	serum/glucocorticoid regulated kinase 2	SGK2	0.309311	-0.403449	-0.401463	0.87782	0.459195	0.899814	0.890743	0.708155	0.108131	-0.187898	-0.261508	0.14847	-1.21477	-2.50004	0.82217	1.80498	0.269416	-1.18265	0.312452	-1.45887							Non mitochondrial
101101775	ENSG00000263400	TMEM220 antisense RNA 1	TMEM220-AS1	1.08083	-0.462668	-1.44327	-1.52767	0.198891	0.284186	-1.35875	0.651889	0.238516	1.29496	0.115291	-1.01316	1.86292	-0.0972893	-0.882151	-0.90952	0.852892	1.46755	-0.235686	-0.117765							Non mitochondrial
10111	ENSG00000113522	RAD50 double strand break repair protein	RAD50	-0.362831	0.772816	-0.138623	0.57172	0.937384	0.314001	0.0358098	-1.21976	0.837351	0.773355	2.18135	1.38154	0.36655	-0.759893	-0.363237	-1.39572	-1.02328	-1.5683	-1.05477	-0.285467							Non mitochondrial
10112	ENSG00000112984	kinesin family member 20A	KIF20A	0.294095	1.67403	0.44238	-0.391304	-0.531041	-1.27999	0.0717618	-0.489172	-2.43709	-0.639753	1.45846	0.147945	-0.926632	1.44793	-0.0792001	0.254071	-0.67397	0.990716	0.789329	-0.122567							Non mitochondrial
10113	ENSG00000138073	prolactin regulatory element binding	PREB	-0.884943	0.735331	0.973065	0.731279	-0.584261	-0.827319	1.46146	1.73683	-0.423862	1.08885	-0.00544896	-0.976697	-1.81435	-0.884313	-0.273448	0.848007	-0.960877	-0.724508	1.125	-0.339804							Non mitochondrial
10114	ENSG00000110422	homeodomain interacting protein kinase 3	HIPK3	-0.0922112	1.4834	-1.26365	-0.314851	1.40579	0.12794	-0.735815	-1.7395	0.317148	-0.455809	-0.316421	0.652399	1.54257	1.62429	0.814848	0.06445	-0.28543	-0.966046	-1.29543	-0.567661							Non mitochondrial
10116	ENSG00000169018	fem-1 homolog B	FEM1B	0.298733	0.473989	-0.200991	-0.40732	1.81748	1.1064	0.252371	-2.28556	-1.06232	-0.375285	0.513532	0.730552	1.6431	0.754561	0.392555	-0.253799	-0.524405	-0.722718	-1.08235	-1.06852							Non mitochondrial
10117	ENSG00000132464	enamelin	ENAM	1.03374	0.365937	-0.717879	-1.47536	0.761103	-0.0313688	-0.363707	-0.210926	1.06651	0.96679	0.795678	0.874816	0.671328	0.56953	0.303198	0.886019	-0.650676	-2.2205	-1.77503	-0.849201							Non mitochondrial
1012	ENSG00000140945	cadherin 13	CDH13	-0.609931	0.077969	0.12987	0.32222	0.178732	0.383114	0.913104	0.700545	-1.99844	0.222179	1.40692	2.13475	-1.98313	0.599077	-0.665581	-0.92908	-0.732368	0.0278227	-0.45455	0.276785							Non mitochondrial
10120	ENSG00000115073	actin related protein 1B	ACTR1B	0.412066	-0.252496	0.0941523	-2.45828	-0.35913	-0.282878	0.0158632	-0.13491	0.680761	1.96903	0.688309	0.186728	0.468265	-0.411429	-1.51392	-0.527611	-0.788308	0.61066	-0.293785	1.89692							Non mitochondrial
10121	ENSG00000138107	actin related protein 1A	ACTR1A	1.14	0.863234	-0.376066	-1.08702	0.105012	-1.5972	-1.38507	-0.863269	0.832556	0.624158	1.57948	0.0785729	0.85633	-0.62131	-1.59705	0.123579	-0.350121	0.247867	-0.270808	1.69714							Non mitochondrial
10123	ENSG00000188042	ADP ribosylation factor like GTPase 4C	ARL4C	0.276334	1.47797	0.588769	0.546068	-1.38188	0.933469	0.316464	-0.528085	-1.79523	-0.936608	0.502818	1.47986	-0.481823	0.497999	0.754243	0.963849	-0.926989	-0.0208978	-0.431158	-1.83516							Non mitochondrial
10124	ENSG00000122644	ADP ribosylation factor like GTPase 4A	ARL4A	0.140397	1.36315	0.691189	1.84013	-1.01409	0.552665	0.224366	0.272537	-0.961022	-2.03414	-0.0480772	0.567953	-1.55132	-1.10963	-0.637679	0.613563	-0.000881129	1.29825	-0.481682	0.274312							Non mitochondrial
10126	ENSG00000100246	dynein axonemal light chain 4	DNAL4	0.758942	-0.93771	0.0311701	-2.56669	0.729575	0.423519	-0.308459	0.776224	1.65285	0.990361	-1.13522	-0.146848	0.0644233	-0.556064	0.885827	0.824323	0.231702	-0.638454	-1.46224	0.382768							Non mitochondrial
10127	ENSG00000006194	zinc finger protein 263	ZNF263	-0.443938	-1.15687	-0.579421	-1.43191	1.93317	-0.363325	0.107543	0.833756	1.19115	-0.725329	-0.818603	1.25665	1.37311	0.0214761	0.652496	0.204799	0.653933	-0.806421	-1.68174	-0.22051							Non mitochondrial
10128	ENSG00000138095	leucine rich pentatricopeptide repeat containing	LRPPRC	-1.07492	-0.859337	-1.15292	-0.66754	0.876086	1.07696	-0.449667	-0.722034	-0.740091	0.458383	0.58039	1.53031	1.29046	1.33062	1.64731	0.300411	-0.658822	-0.805012	-0.984452	-0.976137							Known mitochondrial
10129	ENSG00000073910	FRY microtubule binding protein	FRY	0.180678	1.52931	-0.246366	1.03579	0.84774	0.26405	-1.47019	-1.48508	-0.292821	0.530366	0.620375	0.620482	-1.29273	0.860284	0.977831	0.509729	0.201505	-0.600133	-2.19557	-0.595249							Non mitochondrial
1013	ENSG00000129910	cadherin 15	CDH15	-0.158059	-1.49277	-1.53635	-0.693887	-0.598111	0.627519	-0.629049	1.26732	1.93459	1.03557	-0.227038	-1.47887	0.662775	-0.160947	-1.23216	0.0671526	0.258986	1.07594	0.824923	0.452484							Non mitochondrial
10130	ENSG00000143870	protein disulfide isomerase family A member 6	PDIA6	0.343392	0.831543	0.248338	-0.794582	1.32222	0.963939	0.658855	-1.33288	-1.57965	-1.00148	-1.48811	-0.999017	-0.309786	0.733555	1.2173	0.859851	-1.2968	1.01253	0.0314502	0.579324							Non mitochondrial
10131	ENSG00000126602	TNF receptor associated protein 1	TRAP1	-1.1343	-1.73637	-0.601483	-0.118883	-0.494487	0.92363	-0.441798	-1.55356	-0.132699	0.434221	-0.0968989	0.499772	0.634311	1.87703	1.58036	1.64521	0.0504612	0.0803484	-0.781578	-0.633299							Known mitochondrial
10133	ENSG00000123240	optineurin	OPTN	0.362892	0.718434	1.16276	1.16647	-0.333418	0.628113	0.188053	1.07986	-0.30729	-0.978336	-0.988499	-0.585571	-1.22963	-1.52781	0.169204	-2.3139	0.943642	0.683004	0.968133	0.193883							Non mitochondrial
10134	ENSG00000185825	B cell receptor associated protein 31	BCAP31	0.950607	-0.808903	0.172063	-0.907661	-0.296735	0.80795	-1.3518	0.720001	-0.827391	1.5804	-1.14172	0.73438	-0.641859	-0.456149	-1.65232	0.116463	-0.411363	1.63966	0.303575	1.4708							Non mitochondrial
10135	ENSG00000105835	nicotinamide phosphoribosyltransferase	NAMPT	0.200385	0.696788	-0.176092	0.727383	0.544504	1.23491	-0.441712	-2.72259	0.584304	0.815555	1.09685	1.39772	-0.618218	-0.1181	-1.14966	-0.771075	-0.749124	-0.0197308	-1.07424	0.542139							Non mitochondrial
10137	ENSG00000244462	RNA binding motif protein 12	RBM12	-0.490272	-0.558516	-0.333995	-0.987162	1.64215	-1.12853	-0.365534	0.24377	0.680397	0.0543909	1.46076	0.504484	1.54947	0.260905	0.564971	1.12899	-0.0150231	-1.77386	-1.50521	-0.93217							Non mitochondrial
10138	ENSG00000015153	YY1 associated factor 2	YAF2	0.896011	1.26319	-0.348799	-1.20882	0.963394	0.126685	-0.494633	-2.12331	1.10049	1.20375	1.14039	0.279171	1.23234	-0.666353	-0.164106	-1.19822	-0.525514	-0.872632	0.263285	-0.86631							Non mitochondrial
10139	ENSG00000101246	ADP ribosylation factor related protein 1	ARFRP1	0.264881	-1.55678	-0.300667	0.262052	-0.0645953	-1.20806	-0.967054	-0.196946	-0.12775	0.383323	-0.899142	-1.08708	0.302529	0.0129607	-1.00565	-0.144287	2.1739	1.69419	1.24021	1.22396							Non mitochondrial
10140	ENSG00000141232	transducer of ERBB2, 1	TOB1	-0.378271	-0.353209	-1.2676	-1.6536	1.78835	1.56789	0.454695	-0.637465	0.986441	1.44007	-0.200039	-0.327627	0.285831	1.13169	-0.114983	0.739027	-0.784873	-0.925894	-0.873598	-0.876833							Non mitochondrial
101409258	NA	OSGEPL1 antisense RNA 1	OSGEPL1-AS1	0.279575	1.08394	-0.619143	-0.896871	0.157698	-0.76357	-2.37609	-0.464095	-0.250909	1.60734	1.08576	1.27569	0.395408	0.311124	-0.789771	0.920375	0.392027	-0.157892	0.411183	-1.60178							Non mitochondrial
101410533	ENSG00000270673	YTHDF3 antisense RNA 1 (head to head)	YTHDF3-AS1	0.463171	-0.573201	0.069467	0.714254	-0.530202	1.04315	-1.00109	1.06925	0.981433	0.405365	-1.27212	-0.288696	0.00160734	-2.49613	-1.51461	-0.330538	1.10401	0.906458	0.892766	0.35565							Non mitochondrial
101410535	NA	LAMTOR5 antisense RNA 1	LAMTOR5-AS1	0.808721	-0.785235	0.580594	-1.02729	-0.730636	-0.201544	-1.5635	-0.0792148	0.582292	1.27557	1.14599	0.664008	-0.0207861	0.00513014	-0.215908	-2.66134	1.25047	-0.230819	0.356352	0.847141							Non mitochondrial
101410538	ENSG00000126005	MMP24 opposite strand	MMP24OS	0.665634	0.610546	1.20796	0.709737	-1.26986	-0.39158	-2.38575	0.93519	1.09574	-0.156917	0.514957	0.777682	1.15673	-0.925348	-1.52797	0.369031	-0.440187	-0.146752	-0.944505	0.145667							Non mitochondrial
10142	ENSG00000127914	A-kinase anchoring protein 9	AKAP9	0.377207	-0.439975	-0.398613	0.284112	1.61978	2.24929	0.870133	-0.640427	0.506399	0.14388	-0.481209	0.902103	0.377085	0.82718	-0.516053	-0.615826	-1.29324	-0.77408	-1.58503	-1.41273							Non mitochondrial
10144	ENSG00000138640	family with sequence similarity 13 member A	FAM13A	0.674333	1.09716	0.31594	1.62784	-1.36485	-0.0127864	-0.200159	-1.40334	-0.590735	1.35103	1.0708	1.40538	-1.75601	-0.251653	-0.735495	-0.654974	-0.170067	-0.909831	-0.147009	0.654436							Non mitochondrial
10146	ENSG00000145907	G3BP stress granule assembly factor 1	G3BP1	0.733619	0.102207	-1.27025	-1.5263	1.71332	0.377458	-0.81483	-0.540662	-0.630144	-0.591944	-0.765888	0.714313	1.59612	1.77791	0.193537	0.58419	0.175656	-0.753709	0.289169	-1.36377							Non mitochondrial
10147	ENSG00000064607	SURP and G-patch domain containing 2	SUGP2	-1.49467	-0.682875	-0.465376	-0.183508	0.677283	0.887545	-0.306492	1.56423	-1.09669	-0.84354	1.32528	1.15208	1.58306	0.973922	-0.539157	0.4641	-0.428475	-0.214574	-0.825239	-1.5469							Non mitochondrial
10150	ENSG00000139793	muscleblind like splicing regulator 2	MBNL2	0.709157	1.63596	0.730806	0.196972	0.160991	0.400038	-0.0817717	-3.13611	-0.0316731	1.00678	0.780435	0.0151968	0.282068	0.691617	0.174195	-0.940134	-1.06387	-0.768754	-0.616484	-0.145415							Non mitochondrial
10152	ENSG00000138443	abl interactor 2	ABI2	-0.400076	0.950915	1.86905	0.513278	0.611224	-0.638321	1.34325	-1.40422	-1.06463	-1.07231	1.18515	0.836759	-0.0999986	-1.10986	0.760585	0.599457	-1.38478	-0.552237	-0.0319562	-0.911274							Non mitochondrial
10153	ENSG00000115816	CCAAT enhancer binding protein zeta	CEBPZ	0.564707	0.585994	-0.892919	-0.283999	2.51744	1.0122	-0.059914	0.934634	0.971361	0.354885	-1.01999	-1.1643	1.35885	-0.387745	-0.536536	-0.51598	-0.458853	-1.00943	-1.11452	-0.855882							Non mitochondrial
10154	ENSG00000136040	plexin C1	PLXNC1	-0.377485	-0.530375	0.373753	-0.102204	-0.688127	0.561803	-0.483367	-2.58652	-0.0264863	1.77629	-1.05678	-0.145198	0.632031	0.941571	1.29361	0.383354	1.45024	0.113342	-0.647744	-0.881706							Non mitochondrial
10155	ENSG00000130726	tripartite motif containing 28	TRIM28	-0.391845	-1.03379	-1.67356	-1.43931	0.629663	0.390863	0.320198	0.845699	1.68839	-0.0209335	-2.18087	-0.660617	0.834615	0.164607	-0.605186	1.0646	0.627806	0.829851	0.341212	0.268601							Non mitochondrial
10156	ENSG00000105808	RAS p21 protein activator 4	RASA4	0.127397	-0.592636	-1.37763	-1.15458	0.640976	-0.257377	-0.16161	1.20781	1.26229	-0.195444	-1.13849	-1.18201	0.367434	-0.0621068	-0.963238	-1.16414	1.98991	1.04526	1.22085	0.387332							Non mitochondrial
10157	ENSG00000008311	aminoadipate-semialdehyde synthase	AASS	-0.859541	-0.115287	0.740593	1.07709	0.689228	-1.15758	-0.743618	-1.61469	0.587481	1.39186	1.07612	1.38747	0.319556	-2.16533	0.102415	-0.513055	0.643195	-0.791654	-0.24182	0.187568							Known mitochondrial
10159	ENSG00000182220	ATPase H+ transporting accessory protein 2	ATP6AP2	-0.527122	1.20861	0.265631	1.19688	-0.467183	0.0892515	0.799102	-1.54769	-1.39129	-0.472243	0.137027	0.517888	-0.41919	-0.430668	0.171239	2.75619	-1.16286	0.318026	-0.334315	-0.707289							Non mitochondrial
10160	ENSG00000152767	FERM, ARH/RhoGEF and pleckstrin domain protein 1	FARP1	0.348574	-0.496072	0.60011	1.43025	0.492006	0.477898	0.587356	0.392252	-2.90684	-0.639291	-1.48094	-0.661117	-0.249874	0.0910735	-0.0812207	-0.380182	-0.282127	0.169927	1.50494	1.08327							Non mitochondrial
10161	ENSG00000139679	lysophosphatidic acid receptor 6	LPAR6	-1.22024	-0.106796	1.73884	0.476479	-0.839184	-0.409324	1.42764	0.34209	-1.00143	-0.460356	0.376465	-0.0273382	-1.94769	-0.3998	1.73515	1.36683	-0.998801	-0.111211	0.131315	-0.0726407							Non mitochondrial
10162	ENSG00000111684	lysophosphatidylcholine acyltransferase 3	LPCAT3	1.07509	1.1044	0.791521	1.62086	0.281892	1.24749	-0.388949	0.992351	-1.40309	0.471952	-1.44504	-1.64802	-0.714647	0.223126	-0.704567	0.619396	-1.35303	-0.11559	-0.099229	-0.555923							Non mitochondrial
10163	ENSG00000158195	WASP family member 2	WASF2	-1.46935	0.0228155	1.2102	0.919984	-0.378405	-0.169796	1.29511	0.238401	-0.669183	-0.914033	-0.0179815	-0.318485	-1.50967	-0.575796	1.31626	2.32849	-1.10432	-0.367952	0.310989	-0.147268							Non mitochondrial
10165	ENSG00000004864	solute carrier family 25 member 13	SLC25A13	0.40899	0.690345	-0.230176	1.09608	-1.08325	-1.11358	0.548473	0.761271	1.61546	-0.723961	-0.524446	-0.0494289	0.521416	-0.356988	-1.78444	-2.07291	0.132416	1.12379	1.10952	-0.0685846							Known mitochondrial			+
10166	ENSG00000102743	solute carrier family 25 member 15	SLC25A15	0.100938	-0.405091	0.173107	0.854547	-0.553724	0.671617	0.531376	1.34347	-1.43186	0.954586	-0.00278797	0.0822828	-1.72176	-1.45246	-1.18329	-1.4908	0.725465	0.770292	1.4455	0.588584							Known mitochondrial			+
10168	ENSG00000186448	zinc finger protein 197	ZNF197	0.422553	0.427769	-1.09823	-0.732452	2.63147	0.748448	-0.990504	-0.289934	1.17884	0.197859	-0.288046	-0.111989	1.60404	0.135561	-0.497289	-1.67799	0.0808662	-0.263752	-0.74723	-0.729984							Non mitochondrial
10169	ENSG00000140264	small EDRK-rich factor 2	SERF2	-0.256066	0.520921	2.33642	0.584869	-1.44874	-0.607166	0.958209	-0.313949	-1.93288	0.850719	-0.03588	0.207009	-1.21961	0.24302	0.0483843	0.0235596	-0.715591	-0.725344	-0.0296718	1.51179							Non mitochondrial
1017	ENSG00000123374	cyclin dependent kinase 2	CDK2	0.0117326	-0.851646	-1.28662	-0.539604	1.46074	-0.604452	1.11975	-0.519828	-0.5892	-0.253169	1.19343	-1.45942	0.311391	1.74505	0.744364	1.28751	0.333901	-1.63862	-0.433445	-0.0318666							Non mitochondrial
10171	ENSG00000120158	RNA terminal phosphate cyclase like 1	RCL1	0.313179	-0.711362	-1.27361	0.0906832	1.62483	1.58005	-1.3923	2.00923	-0.76108	-1.06141	-0.679636	0.390399	1.15765	0.642817	-0.692597	0.147652	-0.340041	0.216459	-0.384485	-0.876427							Non mitochondrial
10172	ENSG00000152454	zinc finger protein 256	ZNF256	0.192641	-1.79647	-0.191235	-0.213101	0.879942	-0.271583	0.922071	1.72247	-1.21935	0.0467267	0.912584	1.39252	-0.449446	0.339439	0.703586	-0.211802	0.637987	-0.358406	-2.11862	-0.919954							Non mitochondrial
101735302	ENSG00000242294	stromal antigen 3-like 5 pseudogene	STAG3L5P	0.943429	1.13141	0.078089	0.58891	0.502787	-0.583296	-1.56167	-0.0239574	0.351971	0.0957033	1.63789	1.38063	1.15398	-0.255372	-0.224915	-0.557218	-1.22881	-2.15433	-0.622462	-0.652769							Non mitochondrial
10174	ENSG00000120896	sorbin and SH3 domain containing 3	SORBS3	-0.975126	-0.749597	-0.568898	0.645028	0.261267	0.814893	1.08315	0.748797	-0.0992889	-1.77769	-1.43942	-0.115435	1.58433	-0.411502	-0.970705	0.634175	0.106522	-0.153378	-0.724728	2.10761							Non mitochondrial
10175	ENSG00000100528	cornichon family AMPA receptor auxiliary protein 1	CNIH1	0.542058	0.0606615	-1.56029	-1.13491	1.62052	2.13445	-0.830192	-1.36639	0.996611	0.375248	-0.0372749	0.962094	0.631288	-0.285644	-0.956279	-1.07277	-0.152034	0.507935	0.142676	-0.577753							Non mitochondrial
101752399	ENSG00000272752	STAG3L5P-PVRIG2P-PILRB readthrough	STAG3L5P-PVRIG2P-PILRB	-0.616764	-1.65811	-1.31496	-1.65947	0.494381	0.463941	-0.399675	-0.369077	0.295335	-0.621519	-0.950915	-0.406362	1.71689	1.74122	0.822904	1.45396	0.362519	0.0383333	0.283868	0.323502							Non mitochondrial
101752400	ENSG00000260942	CAPN10 divergent transcript	CAPN10-DT	0.36802	-0.852868	-0.739139	-1.34376	0.552282	0.852976	0.176433	-0.055507	1.92772	-1.5472	0.582582	-1.37337	1.86086	0.710879	0.473861	-0.00836584	0.290556	-1.27702	0.0849625	-0.683904							Non mitochondrial
10178	ENSG00000009694	teneurin transmembrane protein 1	TENM1	0.649203	0.411855	1.91461	1.981	-1.75668	0.676137	0.957388	-0.551876	1.07716	-1.25839	-1.07841	-0.615198	-0.388827	-0.411936	0.0177204	0.325479	-0.360514	-0.218882	-1.02114	-0.348689							Non mitochondrial
10179	ENSG00000076053	RNA binding motif protein 7	RBM7	-0.0662367	0.313577	-1.23886	-1.64456	1.99486	0.454875	0.277125	-0.476506	0.0977639	0.301882	0.303295	0.538316	0.928524	1.26923	-0.137136	0.760704	0.434247	-2.0966	-1.03234	-0.982161							Non mitochondrial
10180	ENSG00000004534	RNA binding motif protein 6	RBM6	-1.41267	-0.686651	0.619454	0.551716	0.635638	1.06732	1.93985	-0.392111	-1.08624	-0.897844	-1.14263	-0.318896	-0.0491538	0.738096	1.36089	1.67176	-0.684368	-0.523039	-0.485919	-0.905197							Non mitochondrial
10181	ENSG00000003756	RNA binding motif protein 5	RBM5	-0.699366	-0.670091	-0.172376	0.249011	1.29018	0.926088	0.527008	-0.263306	-0.724782	-1.71543	-0.569006	0.280071	1.15222	0.821662	1.72044	1.54037	-0.655726	-0.597456	-0.962165	-1.47735							Non mitochondrial
10184	ENSG00000145685	LHFPL tetraspan subfamily member 2	LHFPL2	-0.0475613	0.607088	2.04876	1.54445	-0.603766	-2.26377	1.15264	-0.508461	-1.59683	-0.512287	0.337285	-0.413523	-0.836527	-0.0399041	0.580478	0.669749	-0.0199467	0.368755	-0.498759	0.0321259							Non mitochondrial
10186	ENSG00000183722	LHFPL tetraspan subfamily member 6	LHFPL6	-1.85871	-0.607972	1.35795	0.843089	-0.515962	-0.121283	2.1799	0.139986	-0.564711	-0.802144	-0.480605	0.096165	-1.54854	-0.502597	1.36012	1.32973	0.107802	-0.0432799	-0.27239	-0.0965445							Non mitochondrial
10188	ENSG00000061938	tyrosine kinase non receptor 2	TNK2	-0.0106257	-1.11522	-1.71711	-0.781605	-0.471006	0.154574	-0.309418	0.71596	0.673797	-0.0219078	-1.27053	-1.60297	1.00339	2.18817	-0.477595	1.21951	0.633546	0.85489	0.222967	0.111185							Non mitochondrial
10189	ENSG00000183684	Aly/REF export factor	ALYREF	1.84723	-0.740272	-1.30367	-1.49181	0.178003	-0.72898	-1.47817	1.40692	1.34888	0.795289	-0.20616	-0.312748	0.687287	-0.377407	-0.919707	-0.846584	0.363609	1.04069	0.624043	0.113561							Non mitochondrial
1019	ENSG00000135446	cyclin dependent kinase 4	CDK4	-0.665269	1.38822	-0.945499	-0.904651	-0.199383	-0.151972	2.33304	-1.13965	-0.0840452	0.266878	1.00953	1.55584	0.246678	-0.519039	-0.618034	-1.0622	-0.613179	0.55838	0.762892	-1.21854							Non mitochondrial
10190	ENSG00000115514	thioredoxin domain containing 9	TXNDC9	0.105825	0.132493	-0.531683	-1.40454	0.859554	-0.633779	-0.642841	-1.50093	0.950603	1.02315	2.23697	1.25438	1.06788	-0.945072	-1.17204	-0.230369	0.289406	0.00968528	-0.913865	0.0451661							Non mitochondrial
101926918	ENSG00000283050	general transcription factor IIi pseudogene 12	GTF2IP12	-0.569105	0.204491	0.604407	-0.81566	1.09266	0.460964	0.157434	1.50962	1.2635	-0.854441	0.528932	0.747764	0.492603	0.823004	0.0745704	-0.657958	-2.00849	-1.36822	-1.85353	0.167456							Non mitochondrial
101926925	NA	long intergenic non-protein coding RNA 1358	LINC01358	-0.601155	-0.833107	-1.59961	-0.718997	0.929453	1.51935	-0.0742711	1.30293	1.16856	-0.134376	-0.649546	-0.283587	-0.368055	0.433224	-1.5783	-1.61661	0.886882	0.369341	0.766457	1.08141							Non mitochondrial
101926935	NA	uncharacterized LOC101926935	LOC101926935	0.438605	0.309877	-0.528908	-0.366498	0.820851	0.866142	-0.00624064	-0.412512	1.12896	0.413424	0.637116	1.20453	-2.00626	-0.667325	-2.35471	-1.29241	0.452657	-0.148113	0.338562	1.17225							Non mitochondrial
101926956	NA	uncharacterized LOC101926956	LOC101926956	0.0648814	-1.48982	0.101954	0.0554674	-0.971268	1.70449	0.0395935	-0.884718	0.331726	0.99969	-1.26234	0.91639	-1.376	-0.192165	0.967153	0.622764	-0.949559	0.0356863	1.98536	-0.6993							Non mitochondrial
101926963	NA	uncharacterized LOC101926963	LOC101926963	1.02437	0.919522	0.71198	0.248833	-0.25016	0.727837	0.259662	0.106657	0.926048	1.13824	0.566205	0.59959	-0.312219	-2.58174	0.202199	0.20661	-0.260997	-1.18397	-1.3394	-1.70927							Non mitochondrial
101926964	ENSG00000231252	uncharacterized LOC101926964	LOC101926964	-0.505969	-1.13149	-1.49251	-1.55579	1.27063	-0.93961	0.234772	0.699087	-0.00758297	-0.194555	1.99847	0.974471	1.49435	0.394408	-0.190445	0.10566	-0.384389	-1.17057	0.816402	-0.415329							Non mitochondrial
101926967	NA	uncharacterized LOC101926967	LOC101926967	0.242953	-0.4626	1.24631	0.0411162	-1.23898	0.266509	-0.319735	0.0362629	1.02876	1.27948	1.53775	0.500244	0.0492501	-1.75472	-1.77115	-1.45495	-0.767672	1.05181	0.218854	0.270504							Non mitochondrial
101926977	NA	uncharacterized LOC101926977	LOC101926977	-0.658657	-1.151	-0.431427	-0.789023	-0.0810657	1.21557	0.206591	-0.578959	-0.572025	1.68092	1.71212	1.16353	1.2587	-0.138627	0.0719229	-1.88219	0.598823	0.115453	-0.65286	-1.08779							Non mitochondrial
101926994	NA	uncharacterized LOC101926994	LOC101926994	0.125485	0.245015	-0.932166	-0.521755	1.24758	0.802807	-0.489599	-0.603376	0.433222	-1.85446	-2.01228	0.592836	1.76904	0.834546	0.437591	0.537925	0.724947	-0.259378	-1.39639	0.318404							Non mitochondrial
101927000	ENSG00000229380	uncharacterized LOC101927000	LOC101927000	0.822986	-1.47175	0.73347	1.22606	-0.458962	1.61455	-0.390375	0.709726	-0.422457	-0.130713	0.843642	0.401178	-1.15238	0.0468271	0.530123	-0.752113	-0.690959	0.861023	-2.48038	0.160506							Non mitochondrial
101927021	NA	uncharacterized LOC101927021	LOC101927021	-1.53747	-1.85827	-1.32959	-1.9141	0.242405	0.614321	0.106603	-0.0916123	1.5926	0.548538	-0.0363831	0.581375	0.181911	-0.147785	-0.268422	-0.164649	0.69993	0.268671	0.903907	1.60802							Non mitochondrial
101927023	ENSG00000251076	uncharacterized LOC101927023	LOC101927023	2.78522	-0.703459	0.80491	-0.814276	1.79847	0.895687	-0.769975	-0.180533	-0.367664	-0.410839	-0.630054	-0.558769	-0.272308	-0.575098	-0.718479	-0.804694	-0.505276	1.14854	0.492001	-0.613404							Non mitochondrial
101927027	ENSG00000223960	PRKRA antisense RNA 1	PRKRA-AS1	-0.624262	0.825439	-0.00757501	0.799906	-0.732508	-0.667842	2.18834	0.948547	-0.950601	-1.36193	0.728798	0.147538	-2.09751	-0.430974	0.0835873	0.737457	-0.595786	-0.619094	1.04466	0.583808							Non mitochondrial
101927040	ENSG00000249328	uncharacterized LOC101927040	LOC101927040	-0.572126	0.0270462	-1.27761	-0.751444	0.398113	-1.08972	0.633175	-0.37721	0.412464	2.61649	1.68136	1.10406	-0.237597	-1.05816	0.453446	0.0646905	0.17222	-0.874222	-0.179745	-1.14523							Non mitochondrial
101927056	ENSG00000241288	long intergenic non-protein coding RNA 2614	LINC02614	1.02792	-2.75512	0.483669	1.13894	0.727317	0.530402	-2.20216	-0.97029	-0.169943	-0.178726	0.1206	0.685819	-0.713592	-0.0766983	0.0560271	0.454175	0.444869	0.692431	0.463187	0.241166							Non mitochondrial
101927060	NA	uncharacterized LOC101927060	LOC101927060	-0.416235	-0.820752	-1.15749	-1.17656	0.938567	1.19288	0.982351	1.10498	-0.350466	-0.163744	-1.0173	-0.788546	1.25503	0.908446	1.3249	1.29801	-0.0818294	-1.39422	-0.811719	-0.826324							Non mitochondrial
101927084	ENSG00000226891	long intergenic non-protein coding RNA 1359	LINC01359	0.312135	-0.163669	-0.896208	-0.00842178	0.942325	1.53955	-0.19989	-1.42513	0.968786	1.67426	1.201	1.20407	-0.268542	0.538885	-1.34362	-0.185269	-0.852857	-0.947348	-0.823243	-1.26681							Non mitochondrial
101927086	NA	uncharacterized LOC101927086	LOC101927086	-1.70521	-1.17736	-2.25783	-1.72572	0.808157	0.702416	0.152063	1.16108	0.687994	0.757631	0.87858	0.86998	0.247296	-0.559242	0.13191	-0.584553	0.471151	0.240423	0.208295	0.692943							Non mitochondrial
101927100	NA	uncharacterized LOC101927100	LOC101927100	0.73818	-0.642175	-1.44343	-0.220394	-0.479006	0.274749	-1.5335	1.61172	1.74933	0.092395	-0.159016	-1.02592	0.155129	-0.735718	-0.73002	-1.35282	1.01348	0.594197	1.12184	0.970975							Non mitochondrial
101927111	ENSG00000241316	SUCLG2 antisense RNA 1 (head to head)	SUCLG2-AS1	1.93112	1.06398	0.334339	0.240116	-0.024549	-0.792448	-2.18341	0.214498	-0.273152	-0.531316	0.808453	0.940265	0.303244	1.3737	-0.244373	-1.2338	-0.993927	-1.34401	-0.105014	0.516279							Non mitochondrial
101927117	ENSG00000226648	PLCG1 antisense RNA 1	PLCG1-AS1	0.95296	-2.32447	1.38872	0.00942706	0.0776045	0.0338661	0.849007	0.226361	0.317927	0.847808	0.997532	-0.447099	0.0957058	-0.731916	0.879058	-0.20367	-0.315031	-2.47534	0.337655	-0.516108							Non mitochondrial
101927151	ENSG00000267575	uncharacterized LOC101927151	LOC101927151	1.87078	0.611415	0.817081	-2.04247	1.22521	0.0982727	0.00775766	0.115059	0.880235	-0.194936	-1.51295	0.159661	-0.159437	0.676845	0.044998	0.326471	-0.470142	-0.946682	-1.93478	0.427601							Non mitochondrial
101927167	NA	GATA2 antisense RNA 1	GATA2-AS1	-1.6366	-0.707386	0.0998609	0.23902	0.624546	-0.717234	0.600486	-0.330839	1.15403	0.429783	0.717408	-0.708071	0.545343	-0.677671	0.804294	1.78666	0.368482	-2.65814	0.187372	-0.121339							Non mitochondrial
101927168	NA	uncharacterized LOC101927168	LOC101927168	0.283073	-1.46765	-0.915012	-0.0684775	-1.16047	-0.235336	-0.487457	-0.0552833	0.386616	-0.203937	0.111622	-0.182314	-0.17776	-0.798203	-0.828879	-0.997288	1.9252	1.40582	1.78609	1.67965							Non mitochondrial
101927178	ENSG00000151327	uncharacterized LOC101927178	LOC101927178	0.466202	0.0442268	-0.161556	-0.226592	-0.0385955	1.37783	0.1974	-1.28911	-0.159967	1.15816	0.633175	-0.0835115	-0.912178	-2.15235	-1.43547	-1.15138	0.561596	0.328349	1.49297	1.35081							Non mitochondrial
101927204	ENSG00000245571	FAM111A divergent transcript	FAM111A-DT	-0.549446	-0.155976	1.1267	-1.17641	0.278239	0.556916	1.15047	2.18743	-0.745985	-0.738515	1.50557	-1.44247	-0.321904	-0.250573	0.718042	0.948612	-0.656091	-0.571955	-0.911632	-0.951036							Non mitochondrial
101927233	ENSG00000248445	SEMA6A antisense RNA 1	SEMA6A-AS1	0.233382	-1.6726	-0.258665	-0.317469	0.432329	-0.265556	1.05068	-0.0976565	0.382325	1.04485	0.666618	0.576752	2.07539	-0.954701	-0.552806	0.0390945	1.21834	-0.69395	-0.790136	-2.11622							Non mitochondrial
101927249	NA	PDZRN3 antisense RNA 1	PDZRN3-AS1	2.68058	-0.0120153	0.50209	0.235232	-1.37775	1.04526	-0.146969	-0.843828	-0.163554	-0.00443901	-1.02244	0.475402	1.02318	-0.715275	-0.966409	-1.76409	0.712083	0.0949142	-0.284032	0.53206							Non mitochondrial
101927263	NA	uncharacterized LOC101927263	LOC101927263	0.482907	-0.628932	-1.55447	0.908843	-0.573417	0.642737	-0.166682	1.04351	0.372019	-1.31205	0.389062	-1.36708	0.493793	0.155499	0.116786	0.783951	-1.19475	0.862698	2.02969	-1.48411							Non mitochondrial
101927272	ENSG00000260249	uncharacterized LOC101927272	LOC101927272	1.46879	-0.21851	0.184321	0.479112	-1.01962	0.776114	-0.753646	-0.475844	0.748619	1.20503	-1.80655	-1.26192	0.820238	0.804694	-0.0734365	0.393808	0.252319	-2.2279	0.837141	-0.132763							Non mitochondrial
101927275	ENSG00000266053	NDUFV2 antisense RNA 1	NDUFV2-AS1	-0.0500685	1.81118	-0.973719	-0.0260874	-0.0191123	-0.804418	-1.54543	0.20966	2.05936	0.56638	-0.335101	0.484783	-1.7181	0.359417	-1.19882	-0.369698	0.46642	0.681739	-0.624311	1.02593							Non mitochondrial
101927279	NA	EP300 antisense RNA 1	EP300-AS1	-1.17249	0.465816	0.985731	0.0287958	-0.658068	-0.673788	1.26142	-0.881839	-1.02356	-1.26716	-2.21511	0.0172268	0.598513	-0.0499696	1.17476	0.414047	1.26406	0.00481386	1.41952	0.307281							Non mitochondrial
101927286	ENSG00000259664	long intergenic non-protein coding RNA 2254	LINC02254	1.2198	1.07604	-0.29086	0.161368	0.313453	-0.122334	-0.743825	-3.04805	0.801822	0.648627	0.401551	0.628046	1.21266	0.424659	-0.487797	-1.46102	-0.742688	-0.154586	0.247363	-0.0842258							Non mitochondrial
101927300	NA	uncharacterized LOC101927300	LOC101927300	1.41075	0.0685755	-0.58734	-1.19311	0.70527	0.150886	-0.60056	0.370999	1.33968	0.68863	0.546618	0.635327	1.29755	0.0330755	-0.635688	-2.77364	0.2793	-0.886483	-0.771229	-0.0786168							Non mitochondrial
101927311	ENSG00000262097	long intergenic non-protein coding RNA 2185	LINC02185	-0.985636	-2.36899	0.190916	-0.111812	-0.445483	-0.637194	-0.904243	-0.00711479	0.705319	1.34793	-0.57203	-0.194822	-1.02582	0.660251	-0.328511	0.56613	1.7179	-0.158407	1.51811	1.03351							Non mitochondrial
101927322	ENSG00000267226	uncharacterized LOC101927322	LOC101927322	0.697955	0.622999	-0.783177	1.06892	-0.174064	-0.697337	-1.05774	0.383063	1.95642	0.686279	0.780357	-0.702221	0.539104	-0.333584	-1.91493	-1.06519	1.29959	0.620091	-1.12647	-0.800074							Non mitochondrial
101927365	NA	uncharacterized LOC101927365	LOC101927365	-0.463516	-0.681985	-0.443406	-0.119891	-0.805802	0.150628	-0.868403	-0.494643	1.89664	1.64525	1.72584	1.69633	0.272388	-0.00623034	0.133022	-0.59577	-0.85577	-0.371064	-1.71816	-0.0954595							Non mitochondrial
101927377	ENSG00000231119	uncharacterized LOC101927377	LOC101927377	0.700518	0.380385	0.621078	-1.29021	-1.62748	-0.0536572	-2.1728	-1.63142	1.04315	0.44174	0.155832	1.84586	0.299042	0.21186	0.349176	0.674792	0.295544	0.563334	-0.651886	-0.15485							Non mitochondrial
101927391	NA	uncharacterized LOC101927391	LOC101927391	-0.667404	-1.00107	-1.41353	-0.168948	0.419045	0.487671	-1.1965	-0.394798	2.14277	0.946284	0.63532	0.518565	1.31801	-0.77991	-1.7135	-0.619801	0.675731	-0.225037	1.09073	-0.0536185							Non mitochondrial
101927393	NA	uncharacterized LOC101927393	LOC101927393	1.40715	-0.396281	-1.63397	0.471177	0.474917	1.02054	-0.346661	0.779001	0.783338	1.04008	1.00065	-0.351874	-1.03031	0.0273478	-1.51567	-2.26272	0.683103	0.0678167	-0.41056	0.192927							Non mitochondrial
101927415	NA	uncharacterized LOC101927415	LOC101927415	0.884547	-0.532424	-0.238794	-0.756504	-1.42449	-0.331307	-1.22374	-0.996826	1.44535	2.61253	0.805625	0.185989	-0.214503	0.259293	0.509583	-0.416151	0.358047	-1.27845	-0.417983	0.770208							Non mitochondrial
101927420	ENSG00000224046	uncharacterized LOC101927420	LOC101927420	0.333982	0.300482	-1.04634	-1.38098	-0.31742	-0.762041	-1.92845	0.0533427	0.907183	1.53741	-1.04655	0.734456	1.21487	-0.715473	0.0487477	-0.833693	1.09161	0.528423	-0.253071	1.5335							Non mitochondrial
101927451	NA	uncharacterized LOC101927451	LOC101927451	0.263958	-1.83837	-0.0887991	-0.73948	-0.432707	-0.131958	-0.940597	0.0979124	0.939424	0.0467684	-0.0889447	-1.47344	1.98689	0.906132	0.111474	2.01498	0.628806	0.34086	-1.11436	-0.488551							Non mitochondrial
101927505	NA	long intergenic non-protein coding RNA 2348	LINC02348	2.46686	-0.0995583	1.41944	0.759844	-0.798437	-0.341157	-0.464618	-0.622961	0.0159198	-0.376124	1.7055	0.38778	-0.654338	-1.50164	-0.757352	-1.44261	-0.409308	0.238867	0.435927	0.0379679							Non mitochondrial
101927510	NA	uncharacterized LOC101927510	LOC101927510	0.901318	-0.129604	-0.219555	-0.0584185	0.432149	0.599312	-0.551494	0.871976	0.947212	0.556077	-2.18495	-0.737219	0.2788	-0.865836	-0.774238	-1.46569	1.28355	-1.15169	1.79115	0.477139							Non mitochondrial
101927521	NA	uncharacterized LOC101927521	LOC101927521	0.61229	0.198521	1.06285	1.23991	-0.360963	1.0077	-0.232881	0.362857	-0.053922	0.649492	0.25598	0.593643	-2.32741	-1.59077	-1.08171	-1.81911	0.155577	1.05602	0.401814	-0.129886							Non mitochondrial
101927524	NA	long intergenic non-protein coding RNA 2587	LINC02587	-1.40624	-0.228383	1.19049	-0.999735	-0.0754572	-0.840045	1.53565	0.471583	-0.386637	0.138003	0.145742	0.712095	-0.830774	0.512145	2.41489	0.598253	-0.348861	-1.68928	-0.333907	-0.579528							Non mitochondrial
101927541	ENSG00000231742	long intergenic non-protein coding RNA 1273	LINC01273	0.552327	0.312679	-1.57829	-0.0683161	1.77337	1.42389	0.114056	0.458891	1.10275	0.940594	0.785432	-0.169634	0.408663	-1.38666	-1.49499	-0.458121	-0.033813	-1.66448	-0.768278	-0.250065							Non mitochondrial
101927550	NA	uncharacterized LOC101927550	LOC101927550	-1.1328	-2.19863	-0.602875	-0.0369341	0.376688	0.148259	1.33046	-0.265591	0.830114	-0.387778	0.330597	1.36948	1.37591	0.0638727	1.34807	-1.40635	0.351458	-1.36392	-0.112808	-0.0172194							Non mitochondrial
101927559	ENSG00000277449	CEBPB antisense RNA 1	CEBPB-AS1	1.57313	-0.512643	0.0286626	-0.153834	0.120441	0.393856	-1.08161	-0.0606753	1.69202	1.17124	0.224085	0.670497	0.541506	-0.13689	-2.87585	-1.07775	-0.219415	0.320964	-0.116151	-0.501599							Non mitochondrial
101927579	NA	dynamin 1 pseudogene 50	DNM1P50	1.5868	-1.27924	0.288565	-1.21771	1.07912	0.723011	-0.579981	-0.107531	1.22886	0.0365532	0.928146	-0.319769	1.13967	0.394099	-1.84491	-1.49419	0.279754	0.122013	0.26726	-1.23051							Non mitochondrial
101927597	NA	NCK1 divergent transcript	NCK1-DT	1.42776	-0.47162	0.127343	0.9911	-0.287611	-1.42182	-0.883024	-0.107704	0.48272	0.886307	2.113	1.23199	-0.222045	0.0580051	0.575557	-1.74843	-0.975426	-0.408541	-0.265788	-1.10177							Non mitochondrial
101927599	ENSG00000233527	ZNF529 antisense RNA 1	ZNF529-AS1	-1.88795	-0.882051	-0.108732	-0.382252	0.869474	0.123641	-2.16284	0.110048	-0.283808	0.358028	0.145421	0.589733	0.474237	-1.21033	-0.277116	-0.20387	1.63874	1.34318	0.308433	1.43802							Non mitochondrial
101927612	ENSG00000245149	RNF139 antisense RNA 1 (head to head)	RNF139-AS1	-0.32975	-0.927217	-0.168247	0.370074	0.519236	-0.13169	-2.31813	-0.464054	1.44904	1.86532	-0.727038	-0.471376	1.10081	-0.779363	-0.596001	-0.856749	1.24666	1.09036	0.0824091	0.0456992							Non mitochondrial
101927621	ENSG00000225975	long intergenic non-protein coding RNA 1534	LINC01534	-0.414352	-1.30957	-1.62259	-0.304701	0.721733	0.746761	0.424197	0.060442	0.66824	0.694063	1.52562	0.350354	0.163444	-0.686158	-1.05717	-1.71453	2.14519	-0.729889	0.180865	0.15805							Non mitochondrial
101927631	ENSG00000259456	ADNP antisense RNA 1	ADNP-AS1	0.791677	-0.384911	0.256054	-1.38049	0.0648222	0.147374	-0.958668	-2.5006	1.16788	1.64303	-0.328707	0.274693	0.61626	1.40478	-0.876772	0.379587	0.929981	-0.215568	-0.739476	-0.290932							Non mitochondrial
101927667	ENSG00000226686	long intergenic non-protein coding RNA 1535	LINC01535	-0.557227	0.530703	-0.0822119	0.0604184	-0.855684	0.00524072	-0.734252	0.592303	-0.667377	-1.33639	-1.11589	0.231078	-0.153443	0.0294451	-0.973606	-1.31843	1.56093	1.48551	2.12389	1.175							Non mitochondrial
101927686	ENSG00000230943	long intergenic non-protein coding RNA 2541	LINC02541	-0.903885	-1.22909	-0.732495	-1.30923	1.32968	1.80095	0.15671	1.21066	0.444494	1.01365	0.287662	1.48825	-0.855608	-0.460568	0.494143	-1.31526	-1.17505	-0.300055	0.0854323	-0.0303909							Non mitochondrial
101927720	ENSG00000266916	ZNF793 antisense RNA 1 (head to head)	ZNF793-AS1	-0.600154	-0.315669	-0.197448	0.153257	0.0685916	-2.33816	-0.0788679	0.12828	-0.0796721	0.320738	0.897672	0.931578	-0.495361	-0.676734	0.527997	-2.11401	1.86324	0.154539	0.404437	1.44574							Non mitochondrial
101927740	ENSG00000245812	long intergenic non-protein coding RNA 2202	LINC02202	-1.77598	-0.537805	1.38886	1.31423	-0.173463	-0.16312	1.19742	0.814236	-0.901338	-0.0996863	-0.397028	-0.883175	-1.41811	-0.666113	0.516064	-1.27427	1.19671	0.494658	1.40153	-0.0336291							Non mitochondrial
101927745	ENSG00000229425	uncharacterized LOC101927745	LOC101927745	-0.71824	-0.741878	-1.51389	0.80414	0.87369	-0.876345	-1.51209	0.903494	1.14898	-0.31136	1.16348	0.35812	1.94113	-0.115358	0.254057	-0.50971	0.751358	-1.57715	-0.516611	0.194185							Non mitochondrial
101927746	NA	uncharacterized LOC101927746	LOC101927746	0.101071	-0.386134	-1.43022	-0.0944221	0.636159	1.02778	1.18932	1.90276	0.997165	0.337649	0.213559	0.029724	1.23705	0.0587373	-0.646278	-1.53476	-1.13378	-0.100525	-0.636163	-1.76868							Non mitochondrial
101927752	ENSG00000253982	uncharacterized LOC101927752	LOC101927752	1.50807	0.246362	0.05487	0.591949	-0.273282	-0.306638	-1.7307	0.538517	0.875169	0.376232	1.18833	-0.701674	-0.686378	-1.03381	-1.79052	-1.45075	0.97308	-0.266334	1.38869	0.498831							Non mitochondrial
101927755	ENSG00000267302	RNFT1 divergent transcript	RNFT1-DT	-0.480627	-2.24654	-0.486757	-1.01188	-0.119936	0.704459	-1.68677	1.45277	-0.710788	1.03338	0.0185654	1.39434	-0.46997	-0.0421732	0.19074	-0.507968	1.46033	0.338596	0.466238	0.703989							Non mitochondrial
101927759	NA	uncharacterized LOC101927759	LOC101927759	-1.18386	-0.563549	-1.33607	-2.08377	-0.0419206	-0.218026	-0.0827587	-1.335	0.89625	1.41492	-0.0487388	-0.272287	1.18018	0.711949	-0.0412151	-0.846555	1.12631	0.912889	1.09704	0.714206							Non mitochondrial
101927764	NA	uncharacterized LOC101927764	LOC101927764	0.89737	-1.5694	-0.72227	-1.8659	1.32327	0.301317	-1.51209	0.0351489	0.354724	1.23854	0.260446	0.0428629	1.11548	0.75529	-0.677697	-1.15326	-0.624687	0.0684601	0.436147	1.29625							Non mitochondrial
101927765	ENSG00000231663	COA6 antisense RNA 1	COA6-AS1	0.730194	-0.160356	0.294053	0.0778753	1.34623	2.01582	-0.0251969	1.41552	-0.40044	-0.180031	-1.324	-2.01312	-0.224532	-0.667433	-0.509325	-0.278136	0.944576	0.778962	-0.419964	-1.40069							Non mitochondrial				+
101927789	NA	FAU, ubiquitin like and ribosomal protein S30 fusion pseudogene	LOC101927789	-0.0376709	-0.256156	0.316604	-0.432375	-0.780284	-2.17757	-0.516395	0.195103	1.30008	1.53256	0.902164	1.57576	-1.00734	-0.436181	-1.43083	-0.953189	0.340239	0.295507	0.614413	0.955559							Non mitochondrial
101927793	ENSG00000259881	uncharacterized LOC101927793	LOC101927793	1.14176	-0.553381	-0.477562	-0.360013	0.591743	1.21302	0.240946	-0.375006	0.361613	0.586482	0.0241592	-0.96281	1.45965	1.7231	0.100868	0.59102	-2.15525	-1.12069	-1.32305	-0.706598							Non mitochondrial
101927825	ENSG00000282556	uncharacterized LOC101927825	LOC101927825	1.30915	0.600366	1.04404	0.993105	0.250674	-0.283935	0.134025	-1.0007	-0.316635	0.663411	0.785116	-0.117159	-0.94492	-0.266424	-1.67053	-2.79633	0.0213395	0.77006	0.349082	0.476255							Non mitochondrial
101927832	ENSG00000241570	PAQR9 antisense RNA 1	PAQR9-AS1	0.541163	-0.902682	-0.126158	-1.39005	-1.24696	-0.253818	1.51001	1.27119	0.199327	0.683373	1.50244	-2.47682	-0.303189	0.875957	-0.085364	-0.558597	0.365254	-0.18306	0.195233	0.38275							Non mitochondrial
101927834	NA	uncharacterized LOC101927834	LOC101927834	-0.885245	-0.158282	-1.54889	-2.52221	0.40674	-0.831992	0.219581	0.816691	1.12722	1.25417	1.61635	0.0377417	0.348409	0.447238	-0.42355	0.109288	-0.748196	-0.595969	0.873878	0.457037							Non mitochondrial
101927837	ENSG00000270049	uncharacterized LOC101927837	LOC101927837	0.777621	-0.00251574	0.120314	0.0445849	-0.649121	0.662007	-1.38311	-1.93659	-1.30696	2.18341	1.08696	1.15824	-0.40942	0.699865	0.587356	-0.893875	-0.994191	0.216493	-0.080359	0.119292							Non mitochondrial
101927854	NA	uncharacterized LOC101927854	LOC101927854	1.43958	1.07973	0.160986	-0.718323	0.794496	-0.903865	-0.305952	-1.23987	1.19507	1.32021	0.47587	-1.27711	1.46124	-0.282982	-1.10421	-0.310682	-1.16942	0.164172	0.580896	-1.35984							Non mitochondrial
101927858	NA	uncharacterized LOC101927858	LOC101927858	0.286094	-0.24873	-0.932123	0.877986	0.0806808	1.01824	1.00693	-0.180047	0.13459	1.02496	0.791418	0.133756	-0.675917	-1.47052	-1.08315	-2.31049	0.899957	1.34959	0.486415	-1.18963							Non mitochondrial
101927895	ENSG00000230424	EMC1 antisense RNA 1	EMC1-AS1	-0.204635	-1.24254	0.0992729	0.944894	1.19127	-1.19522	-0.30736	-1.25768	1.06028	0.286376	-0.768643	-0.0234289	0.355432	-0.608881	0.490641	-1.62031	0.373512	0.528389	2.46684	-0.568208							Non mitochondrial
101927901	ENSG00000255970	long intergenic non-protein coding RNA 2421	LINC02421	1.01464	0.111883	0.165827	-0.417159	-0.73729	-0.585199	-2.5321	-0.745382	1.04388	0.072937	-0.354234	1.05228	1.11823	0.959098	-0.456981	-1.84138	1.13394	0.333158	0.024934	0.638918							Non mitochondrial
101927922	ENSG00000255772	long intergenic non-protein coding RNA 1479	LINC01479	0.373984	0.0316713	-2.08451	0.769433	1.54245	2.1668	-0.26991	1.00297	0.0989765	0.787192	-1.19169	-0.82663	-0.888912	-0.160858	-0.90497	-0.25027	0.830714	-0.641083	-0.478243	0.0928762							Non mitochondrial
101927943	NA	uncharacterized LOC101927943	LOC101927943	0.688448	-1.85042	-0.524669	-0.304949	-0.226193	0.531458	-2.06932	0.113932	1.30793	1.16243	0.834871	1.02609	0.030999	0.149985	-1.5734	-1.29108	0.246068	0.732325	0.421465	0.594021							Non mitochondrial
101927944	NA	FAM53B antisense RNA 1	FAM53B-AS1	0.612571	-0.80702	0.238256	0.471453	0.371077	1.7281	-1.02434	0.850971	-0.375672	0.429845	-0.697428	1.13186	-0.893484	-0.518292	-0.478218	-2.68152	0.390049	1.39118	0.175412	-0.31481							Non mitochondrial
101927972	ENSG00000269985	uncharacterized LOC101927972	LOC101927972	0.756124	-0.606985	-1.2531	-0.708276	-0.599776	-1.05855	-1.59028	-0.624722	0.863155	0.863959	1.39281	0.836588	-1.6648	0.562272	-0.392299	0.500345	-0.237184	0.20696	1.18389	1.56987							Non mitochondrial
101927974	ENSG00000241764	uncharacterized LOC101927974	LOC101927974	1.70383	1.4301	0.711962	-0.11341	-0.285362	-1.6145	-0.00434324	-0.689601	1.60975	0.811159	0.421936	0.676344	0.0734937	0.525073	-1.22436	-1.10731	-0.469397	-1.44549	-1.07839	0.0685195							Non mitochondrial
101927979	NA	uncharacterized LOC101927979	LOC101927979	0.0591143	-0.707844	-1.29128	-0.247502	0.287249	-0.0685207	0.323946	-0.113133	1.66927	-1.11971	2.14164	0.0975208	0.704891	0.686985	0.725369	-0.37212	-0.383113	-2.34533	-0.59099	0.543553							Non mitochondrial
101927989	ENSG00000265778	uncharacterized LOC101927989	LOC101927989	1.29337	0.830305	-0.119711	0.280325	0.186189	-0.72292	-0.494885	-1.34503	0.884316	1.29781	1.40382	0.861236	1.02929	-0.520585	-1.392	-2.14744	-0.619851	-0.578171	0.2097	-0.335764							Non mitochondrial
101927999	NA	putative uncharacterized protein FLJ44672	LOC101927999	-1.22886	-1.2625	-1.19749	-0.805826	0.876127	0.753545	0.696595	0.74229	0.899645	0.724706	0.460715	0.546487	-0.824205	-1.41867	-1.03648	-1.57731	0.991142	0.888303	0.872531	0.899248							Non mitochondrial
101928000	ENSG00000234327	uncharacterized LOC101928000	LOC101928000	1.29379	0.844241	-0.00469661	0.135758	-1.22289	0.30078	-1.67417	-2.32085	1.65246	1.33287	0.44847	-0.0158908	0.379527	-0.498392	-0.721617	-0.895946	0.0154325	0.227115	0.160129	0.563872							Non mitochondrial
101928004	NA	uncharacterized LOC101928004	LOC101928004	0.0239082	-1.33865	-1.09514	-0.403687	1.40533	1.30112	0.291728	0.304518	1.27337	0.230595	-2.53623	-1.33909	0.0501013	0.515015	-0.26494	-0.0939036	1.09887	0.53858	0.37569	-0.337178							Non mitochondrial
101928055	NA	uncharacterized LOC101928055	LOC101928055	-0.425958	-1.79372	-0.00026545	0.860714	0.171127	1.72736	1.16204	-0.0773175	-0.816599	-1.35843	0.158928	1.32828	-0.774492	-0.480261	-0.745379	-1.62326	0.402796	0.873613	1.05717	0.353656							Non mitochondrial
101928068	NA	uncharacterized LOC101928068	LOC101928068	-0.0353243	-1.12263	1.55482	1.18376	-0.591599	0.858081	0.533484	1.13413	-0.0789085	1.52655	0.21814	0.188871	0.861346	-0.509862	-0.222719	-1.14697	-0.169833	-1.24893	-2.0082	-0.92421							Non mitochondrial
101928069	ENSG00000255517	uncharacterized LOC101928069	LOC101928069	0.33252	0.816617	0.472534	-0.497136	-1.18871	-0.493646	-1.63065	0.160425	0.874574	1.41128	-0.134024	0.540451	-1.13842	-0.00592826	-1.94372	-1.13176	1.24218	0.291929	0.612249	1.40924							Non mitochondrial
101928075	ENSG00000245466	uncharacterized LOC101928075	LOC101928075	0.190478	0.00844604	0.493526	0.67901	-1.70161	-1.19517	-0.655689	-1.21286	2.02004	1.43799	1.41348	1.1551	-0.976686	-0.199245	-0.164969	-0.889527	0.373059	0.00949256	-0.776014	-0.00884818							Non mitochondrial
101928080	NA	uncharacterized LOC101928080	LOC101928080	-0.721816	0.0123935	-0.19734	-0.555944	0.555212	0.824494	0.589049	-1.16136	1.89198	1.00903	0.293749	1.3188	-1.35433	-0.2196	-0.893195	-2.10418	1.23285	-0.368977	-0.427907	0.277095							Non mitochondrial
101928092	NA	uncharacterized LOC101928092	LOC101928092	-0.519502	-1.44461	0.544897	0.301118	-0.549473	-0.901942	2.46201	0.292511	0.0391316	0.317892	-1.54005	-0.932186	-1.0902	-0.0424402	1.53279	1.16849	0.287384	-0.62393	0.46975	0.22835							Non mitochondrial
101928100	ENSG00000245648	uncharacterized LOC101928100	LOC101928100	0.52576	-1.293	0.210171	-1.14418	1.7554	1.50478	0.692532	0.855185	-0.29683	0.494084	-0.748541	-1.04634	0.3655	1.33988	0.382525	0.547194	-1.5641	-0.793318	-0.661222	-1.12549							Non mitochondrial
101928101	ENSG00000228013	IL6R antisense RNA 1	IL6R-AS1	0.169344	-0.622423	-0.469106	-2.23434	0.842097	-1.16729	0.540512	0.744105	0.296141	1.90822	-0.072783	-0.667351	1.45724	-0.85384	-0.617914	-0.296697	1.41762	-0.876523	0.097323	0.405666							Non mitochondrial
101928119	NA	uncharacterized LOC101928119	LOC101928119	0.473571	-0.909599	0.112123	-0.310833	-0.0297805	-0.412786	-1.47624	1.22162	1.01893	0.597226	0.645569	0.799077	-1.66933	-0.268054	-2.17127	-0.955014	0.894379	0.599717	0.598293	1.24241							Non mitochondrial
101928120	ENSG00000271380	uncharacterized LOC101928120	LOC101928120	0.695305	-0.245417	0.622152	-0.0670648	-1.11383	-1.57666	0.831336	1.59186	1.78323	1.46396	0.684895	-0.487943	-0.810214	-1.80581	-0.841873	-0.0285708	-0.306198	0.0247532	0.164463	-0.578363							Non mitochondrial
101928126	NA	uncharacterized LOC101928126	LOC101928126	1.62893	0.627942	-0.436504	-1.18101	1.13898	1.28287	-0.577493	-0.112976	0.00716404	0.56235	-1.26054	-0.610633	0.174133	0.0807328	-0.900481	-1.70919	1.16312	0.682033	-1.51584	0.956422							Non mitochondrial
101928158	ENSG00000228812	LAMA5 antisense RNA 1	LAMA5-AS1	0.237743	-1.77249	0.0225109	-0.374498	1.33694	1.23783	1.26333	2.07082	0.267489	0.265558	0.154851	-0.171446	0.326069	0.16333	-0.0651686	-1.40491	-1.04718	-0.293942	-0.603229	-1.61361							Non mitochondrial
101928216	NA	uncharacterized LOC101928216	LOC101928216	1.04942	-0.0100073	0.0320654	-1.23987	0.0403664	1.16119	-0.642595	-2.60731	1.05149	0.747333	0.905386	1.11493	-0.756246	-0.118002	-1.13765	-0.690093	0.346396	-0.383037	1.2021	-0.0658629							Non mitochondrial
101928230	NA	uncharacterized LOC101928230	LOC101928230	-0.173146	-1.37938	-0.526687	-0.155875	-1.577	0.32178	-1.01728	1.78651	1.30939	0.971635	0.779699	0.856114	0.446257	0.798973	-1.75469	-0.627773	1.01432	-0.541416	0.0305144	-0.561941							Non mitochondrial
101928236	NA	uncharacterized LOC101928236	LOC101928236	0.775883	-0.36781	-0.857851	-2.2135	-0.529758	0.833593	-0.507695	1.16464	1.09313	0.961214	0.47424	-0.716583	-0.398214	1.87922	-0.624564	0.110041	-0.105018	-1.21238	-0.76756	1.00896							Non mitochondrial
101928238	ENSG00000278611	ZNF426 divergent transcript	ZNF426-DT	-0.498456	-1.10264	-0.627268	-0.456985	0.139793	1.36889	-1.76894	1.66402	0.514918	0.314937	0.661963	-0.026049	0.186144	-1.71633	-0.374503	-1.54624	0.606902	1.03902	0.629096	0.991713							Non mitochondrial
101928274	NA	uncharacterized LOC101928274	LOC101928274	0.316298	-0.782918	-0.92156	-0.710017	-0.198973	-1.67839	-1.19698	1.13443	1.08285	1.54935	0.984043	1.40976	-0.217419	-0.424243	-0.60755	0.260867	0.959019	0.523679	-1.70849	0.226245							Non mitochondrial
101928284	NA	uncharacterized LOC101928284	LOC101928284	-0.661175	-0.206002	-0.992856	-1.88145	0.919267	0.818851	0.774472	0.387827	-1.21595	1.26052	0.393469	-0.131282	1.06839	1.0703	-0.061234	1.36717	-1.50695	-1.40768	0.198566	-0.194248							Non mitochondrial
101928287	ENSG00000203650	long intergenic non-protein coding RNA 1285	LINC01285	0.656639	0.402339	0.246191	-0.371469	-0.211556	1.08943	-0.89216	-0.608641	0.255643	0.790721	0.0563137	1.27836	1.36941	0.868414	-0.830647	-2.47944	-0.255702	-1.42779	-0.945094	1.00904							Non mitochondrial
101928290	ENSG00000256751	PLBD1 antisense RNA 1	PLBD1-AS1	0.0422375	0.222854	-0.325574	-1.13765	-0.207476	-0.0948865	1.3796	-0.393438	-0.718233	2.12313	0.818592	2.11586	-1.25166	0.021437	0.168556	-0.888074	-0.12318	-1.66412	0.174057	-0.262045							Non mitochondrial
101928303	ENSG00000236155	uncharacterized LOC101928303	LOC101928303	-0.788775	-1.65369	-0.0617956	-0.4561	-0.610036	-0.00913399	-1.28663	1.20843	1.00093	1.65995	1.48265	0.987631	-0.0131048	-1.17964	-0.555804	-1.40741	0.855273	0.556426	-0.220371	0.491199							Non mitochondrial
101928307	ENSG00000230910	uncharacterized LOC101928307	LOC101928307	-0.00454615	-0.0555918	0.174544	0.744888	-0.723146	0.0502651	-0.829296	-1.02946	-0.00687754	0.935302	1.73581	1.05942	-0.632935	-1.07077	-1.26187	-1.84029	-0.23177	0.106749	0.997571	1.88201							Non mitochondrial
101928316	NA	uncharacterized LOC101928316	LOC101928316	1.75021	0.664193	0.260401	-1.12057	0.439293	0.502152	-1.21097	-0.921656	1.39707	0.763353	-1.20118	0.644574	1.51285	0.593501	-0.372136	-0.6159	-1.25252	0.272627	-1.04166	-1.06363							Non mitochondrial
101928323	NA	uncharacterized LOC101928323	LOC101928323	-0.265065	-0.290097	0.856249	1.81777	-0.527726	0.638694	-0.509806	-1.57991	0.835186	-0.397832	0.995687	-0.392953	-0.922711	-1.11378	-0.178002	-2.05367	0.377854	0.378455	1.26219	1.06947							Non mitochondrial
101928340	ENSG00000255727	long intergenic non-protein coding RNA 1489	LINC01489	0.0808347	0.161125	-0.0048853	-2.41201	-0.396269	-0.428508	-1.8035	-1.28165	0.705706	1.51451	0.293067	0.0358063	0.435331	1.01652	0.865495	0.236918	1.66377	0.00832082	-0.336042	-0.354544							Non mitochondrial
101928370	NA	uncharacterized LOC101928370	LOC101928370	-2.16964	-0.398826	0.637375	0.741541	-1.05996	0.560602	1.33861	0.286628	-0.114491	-1.65512	0.0636404	-0.67608	0.359545	-0.268856	1.96543	0.240826	-0.9312	-0.555126	0.724155	0.910958							Non mitochondrial
101928377	NA	uncharacterized LOC101928377	LOC101928377	-0.0970673	-1.9182	-1.10251	-0.686499	0.251027	-0.745807	-0.981745	2.15289	0.909886	0.906822	1.1839	1.4686	-1.03493	0.00707059	-0.050588	-0.762265	0.711735	-0.0185146	-0.189812	-0.00399842							Non mitochondrial
101928402	ENSG00000232412	uncharacterized LOC101928402	LOC101928402	-0.510107	-0.821536	-1.11446	-0.962519	-0.335088	0.520688	-2.49405	1.14689	0.793087	0.639948	-0.906788	1.17473	1.2985	0.705363	-0.345339	0.727231	1.29597	-0.214175	-0.284633	-0.313712							Non mitochondrial
101928414	ENSG00000259520	uncharacterized LOC101928414	LOC101928414	0.22994	0.149807	-0.284455	0.336385	0.615544	0.881001	-0.191456	1.25438	-1.62142	-1.68116	-1.98452	-1.88588	-0.104975	0.777727	0.588533	0.37036	0.609314	0.399942	0.456314	1.08463							Non mitochondrial
101928433	NA	uncharacterized LOC101928433	LOC101928433	0.0961984	0.372643	0.912592	-0.180994	-0.188198	-0.902642	-0.487668	-1.7307	1.2472	1.5273	0.825743	0.699988	-1.09648	0.270315	-1.71208	-1.40791	0.291322	-0.421586	0.387915	1.49703							Non mitochondrial
101928445	ENSG00000244945	uncharacterized LOC101928445	LOC101928445	0.62513	0.424149	-0.202726	0.00384732	0.0757503	1.5054	-0.465758	1.12565	1.22726	0.901473	-0.162374	0.188191	-1.83283	-1.03378	-2.57042	-0.790691	0.117977	0.455812	0.582476	-0.174539							Non mitochondrial
101928451	NA	uncharacterized LOC101928451	LOC101928451	-0.11756	-0.462305	0.190348	-0.0258905	2.22938	-0.0444647	-0.0832686	0.898288	-0.886727	-1.77147	0.907637	0.524358	1.15529	0.775191	0.712213	-0.652271	0.450034	-1.23333	-1.43057	-1.13487							Non mitochondrial
101928464	ENSG00000219665	ZNF433 and ZNF878 antisense RNA 1	ZNF433-AS1	1.89908	0.646521	0.268378	-0.393045	-0.11774	-0.537567	-0.163349	-1.05839	-0.619606	1.23037	1.1421	0.0174449	-0.0266957	-0.990178	-0.988106	-2.5345	0.152054	0.405019	0.572342	1.09587							Non mitochondrial
101928465	NA	uncharacterized LOC101928465	LOC101928465	-1.06464	-1.2622	0.0608211	-0.022315	-0.731053	-1.83545	1.2398	-0.714142	0.164266	1.65627	-0.181166	0.933887	-1.17264	-0.145522	1.1998	-0.756476	0.870576	-0.394677	1.08692	1.06795							Non mitochondrial
101928474	NA	uncharacterized LOC101928474	LOC101928474	0.663391	0.903635	0.641067	-0.263678	0.583797	1.14383	0.365258	0.460545	-1.40241	-1.05112	-0.966383	-1.77984	0.187639	-2.28424	-0.328279	0.191902	0.319306	0.771488	1.3092	0.534893							Non mitochondrial
101928483	NA	NOTCH1 associated lncRNA in T cell acute lymphoblastic leukemia 1	NALT1	-1.28106	-0.330649	0.472023	1.09464	-0.251355	0.951285	1.71661	-1.10552	1.32964	0.980969	-0.946084	0.226486	-0.147285	-0.55767	-0.0283689	1.41736	-0.909214	-0.496186	-0.255658	-1.87996							Non mitochondrial
101928487	NA	uncharacterized LOC101928487	LOC101928487	0.657291	-0.264831	-0.358946	-0.419878	0.922038	0.114555	0.194544	1.1089	1.00972	0.656035	-0.306705	1.15887	-1.15287	-3.0178	-1.31848	-0.441137	-0.0516315	0.660596	0.371512	0.478217							Non mitochondrial
101928512	NA	uncharacterized LOC101928512	LOC101928512	0.395062	0.212961	0.927444	-0.179719	-1.40738	-0.623502	-0.240529	0.751276	-1.3089	1.7783	0.102219	0.342334	1.81175	0.181988	0.2398	-1.80104	0.62419	-1.69671	0.0450184	-0.154557							Non mitochondrial
101928524	NA	uncharacterized LOC101928524	LOC101928524	-1.3835	1.14101	-1.19908	0.25681	-1.31687	-0.0370716	0.793476	-1.87154	1.00745	1.27277	-0.379694	-0.41803	-0.336955	0.228862	2.23286	0.0166272	-0.236358	0.125467	-0.287101	0.390881							Non mitochondrial
101928527	ENSG00000225973	PIGB opposite strand 1	PIGBOS1	-0.14326	1.32912	0.0576435	-0.445447	1.0614	-0.507776	-0.894441	0.619624	1.97635	0.306651	0.255489	-2.62134	0.121816	-0.387169	-0.192782	-0.881652	0.562716	-1.1844	0.0717585	0.895705							Non mitochondrial
101928545	NA	SEPT7 antisense RNA 1 (head to head)	SEPTIN7-AS1	0.286692	-0.686338	-0.106949	-2.02215	0.776129	0.646025	0.364355	1.10036	-0.0185118	-0.0321128	-0.609402	-0.221384	0.598864	-0.618073	-0.721623	-2.50261	0.92789	1.49172	0.526592	0.820525							Non mitochondrial
101928574	NA	uncharacterized LOC101928574	LOC101928574	-1.33473	-1.75632	-0.285433	-0.765411	0.0747335	0.786135	-0.124898	-0.626307	1.04767	1.71345	-0.285594	0.158552	1.6149	-0.0294641	-1.76322	0.11083	0.0598339	1.50637	0.328267	-0.429359							Non mitochondrial
101928578	ENSG00000232160	RAP2C antisense RNA 1	RAP2C-AS1	0.787691	0.0866046	1.43524	0.197479	1.04385	-0.0217593	-2.3367	0.0849282	0.575534	-1.10974	0.732084	0.974901	-1.17474	0.267604	-0.399871	-1.95089	1.01054	0.0810215	-0.442701	0.15893							Non mitochondrial
101928595	NA	uncharacterized LOC101928595	LOC101928595	1.43147	1.13593	0.5844	-0.161365	-0.34699	-0.464476	-0.17789	0.786078	1.8682	0.514546	0.0414577	-0.00846898	-1.70929	-1.64377	-1.50404	-1.22659	-0.612117	0.592854	0.329448	0.570608							Non mitochondrial
101928649	NA	uncharacterized LOC101928649	CTC-338M12.4	0.848801	0.186916	0.285875	0.0592985	0.0132244	-0.41856	-1.71414	1.02275	0.518712	0.260635	0.780455	0.597231	0.85161	-0.726307	-1.75726	-2.45461	-0.450676	1.3108	0.16739	0.617863							Non mitochondrial
101928673	ENSG00000203739	uncharacterized LOC101928673	LOC101928673	1.38128	0.198433	0.484736	-0.197531	0.235712	-0.596097	1.00382	-0.0739211	1.22438	0.678448	-0.276944	0.432951	0.723792	-0.557988	-0.70303	-1.68038	-0.268063	1.06903	-2.76902	-0.309597							Non mitochondrial
101928725	ENSG00000245975	uncharacterized LOC101928725	LOC101928725	0.507325	-1.40282	-0.156736	-0.0992925	0.485546	-0.581489	-0.0887884	-1.74703	1.08055	1.12467	0.314836	0.0318458	-0.0541607	0.697599	-0.853719	-1.23103	0.777783	-1.70253	1.18523	1.71221							Non mitochondrial
101928731	ENSG00000258274	uncharacterized LOC101928731	LOC101928731	-0.0104504	-1.02671	1.03747	-0.657239	-0.199122	-0.510198	-0.0965195	0.566374	1.61141	0.540332	-0.595729	0.155597	-0.921273	-0.835125	-1.53421	-1.09707	2.39884	1.29395	-0.050908	-0.0694262							Non mitochondrial
101928736	ENSG00000260083	MIR762 host gene	MIR762HG	0.565672	0.917661	-0.681452	-0.381483	1.17466	0.7074	-1.05542	-0.680425	0.984258	0.0704361	-0.626842	-1.2238	0.950314	-0.557762	-1.64973	-1.92177	0.430322	0.775923	0.919621	1.28241							Non mitochondrial
101928745	NA	uncharacterized LL21NC02-21A1.1	LL21NC02-21A1.1	-0.164461	0.833782	1.49627	0.337034	-0.526445	-1.79302	0.1587	1.95764	-0.601346	-0.145083	0.759688	-0.592878	0.0245955	-1.08077	-1.7144	0.90474	-0.054736	-0.409702	1.30042	-0.690029							Non mitochondrial
101928762	NA	uncharacterized LOC101928762	LOC101928762	-0.872409	-1.34066	-0.346288	-0.507659	-1.20711	0.0621939	-2.13219	-0.608623	1.42461	-0.273175	0.507236	0.870197	-0.316688	0.472979	-0.456641	1.85079	1.291	0.581144	0.272667	0.72862							Non mitochondrial
101928766	ENSG00000262585	long intergenic non-protein coding RNA 1979	LINC01979	1.56906	0.357345	-0.723227	0.152303	-0.0745753	1.53519	-0.441416	1.38536	-0.426661	1.15272	1.37875	-0.419903	-1.47256	-1.34066	-0.945945	0.596287	-1.22244	-1.0284	-0.139961	0.108723							Non mitochondrial
101928767	NA	long intergenic non-protein coding RNA 2328	LINC02328	0.649352	1.24292	1.21744	-0.880051	0.149483	-1.13445	0.090836	-0.264518	-0.0327013	-0.221381	-1.13702	-0.544554	1.24357	1.28207	0.910993	0.884053	0.121582	-1.82614	0.140325	-1.89182							Non mitochondrial
101928794	NA	MAST4 antisense RNA 1	MAST4-AS1	-0.45758	-1.4308	0.427542	-0.551732	-0.0816389	-1.06379	-0.768368	0.752276	1.18478	1.30485	1.24078	1.53303	-0.213005	-0.677958	-1.1004	-1.77191	0.316275	-0.437436	0.575489	1.2196							Non mitochondrial
101928819	NA	uncharacterized LOC101928819	LOC101928819	-1.20899	-1.09981	-0.98526	0.0175425	0.853581	1.06349	0.762284	0.741401	1.04455	0.169687	-1.04389	0.0565092	1.22341	0.35245	1.5172	0.487877	-0.594133	-1.32958	-0.0613007	-1.96702							Non mitochondrial
101928824	NA	uncharacterized LOC101928824	LOC101928824	0.924948	-1.28196	0.0607962	0.0104505	0.186317	0.868168	-1.36903	0.837438	0.910293	0.701209	-0.762954	0.248779	-1.8128	-0.221444	-0.992514	-1.73947	1.13439	0.0650462	0.974517	1.25781							Non mitochondrial
101928841	NA	collagen alpha-1(II) chain-like	LOC101928841	-1.39536	1.75973	-1.37085	0.738652	0.195686	-1.10844	-0.878861	0.774886	0.863805	0.563247	0.185879	-1.5082	1.04108	0.0286141	0.072902	1.76279	0.0766973	-0.99394	-0.428137	-0.380187							Non mitochondrial
101928875	NA	uncharacterized LOC101928875	LOC101928875	-1.15069	-0.680903	-0.944861	-1.02778	0.218898	0.0645005	-0.249162	-0.993292	0.658976	0.686271	-1.91182	0.23316	2.21795	1.5303	0.136946	1.21211	0.199997	0.222922	-0.768221	0.344684							Non mitochondrial
101928882	ENSG00000285336	uncharacterized LOC101928882	LOC101928882	0.985479	0.688804	-0.27628	0.937171	1.02572	0.285774	-0.85021	-0.0506453	0.385268	-2.54622	0.781492	-1.49796	1.07736	1.00006	-0.652595	-0.240195	0.852436	-1.09633	-0.825256	0.0161154							Non mitochondrial
101928895	NA	long intergenic non-protein coding RNA 1786	LINC01786	-0.556383	-1.90391	-0.683742	-0.442263	0.157339	1.68595	0.388869	-0.687804	1.30564	1.81097	0.0840154	0.108521	0.061364	0.579949	-1.80629	-1.18269	0.947024	-0.00284144	0.076769	0.0595044							Non mitochondrial
101928963	ENSG00000272677	uncharacterized LOC101928963	LOC101928963	0.2256	-1.84751	-0.465452	0.337384	-0.0770661	0.234218	-2.33852	1.05192	-0.230447	1.07147	0.564638	-0.935276	0.56596	0.106194	-0.180304	-1.22316	0.473206	1.85505	0.00636493	0.805727							Non mitochondrial
101929004	NA	uncharacterized LOC101929004	LOC101929004	0.104917	1.06312	-0.220816	-0.254273	-0.742938	0.530201	-1.50526	-1.08139	1.31541	1.84379	-0.010123	1.17265	-0.0138897	-0.424403	-1.14862	-2.17628	0.526652	0.109122	0.331716	0.580399							Non mitochondrial
101929018	NA	uncharacterized LOC101929018	LOC101929018	0.615933	0.155685	-0.277209	0.494065	1.65995	0.72148	-0.635745	-1.54005	0.696919	-0.819706	-1.32164	0.338371	0.441603	-0.433151	-2.18353	0.623468	1.22202	-0.831646	-0.136005	1.20919							Non mitochondrial
101929056	NA	uncharacterized LOC101929056	LOC101929056	0.821551	-0.42486	0.0112081	0.00820236	0.983873	0.738667	-0.131215	-0.909043	1.71403	0.440984	0.880039	0.9849	0.126282	-0.604933	-2.59058	-1.61895	-1.02264	0.0537495	0.234096	0.304634							Non mitochondrial
101929072	NA	MICA antisense RNA 1	MICA-AS1	1.48319	0.512459	0.598644	1.26295	-0.0067963	-1.13846	-1.05588	-0.381246	0.211413	-1.28009	-0.240127	-0.528689	0.458299	-1.9271	-1.29144	-0.652112	1.00971	1.13713	0.856032	0.972126							Non mitochondrial
101929128	ENSG00000248538	uncharacterized LOC101929128	LOC101929128	-0.855048	-2.22684	-1.2342	-0.760748	0.195746	0.939435	-0.583529	0.47848	0.689903	0.385107	-1.43901	-0.313498	1.16855	1.2019	0.939508	-0.0189698	1.02376	-0.703301	-0.174908	1.28767							Non mitochondrial
101929130	ENSG00000283175	uncharacterized LOC101929130	LOC101929130	0.80451	0.359346	0.919871	-1.135	-0.528976	-0.815731	-0.927527	-0.705068	0.674688	0.493644	-1.25802	0.42872	-0.585305	1.08233	-1.75123	-0.65251	2.13694	1.31123	0.168552	-0.0204605							Non mitochondrial
101929140	ENSG00000278390	uncharacterized LOC101929140	LOC101929140	-1.62884	-0.307021	0.317869	-1.23728	0.220558	0.526562	-2.6426	-0.299106	0.735178	0.233089	0.161918	0.900044	0.59965	0.795967	-0.248903	-1.27157	1.09859	0.225264	1.22965	0.590981							Non mitochondrial
101929145	ENSG00000221817	PPP3CB antisense RNA 1 (head to head)	PPP3CB-AS1	0.157965	-0.166753	-0.0144586	-1.18631	-1.33803	0.684126	0.716767	0.825044	1.89308	0.18984	0.766319	0.229343	1.53833	-0.319655	0.926099	-1.04438	-0.075391	-1.90454	-1.02519	-0.852203							Non mitochondrial
101929147	ENSG00000231365	WARS2 antisense RNA 1	WARS2-AS1	-0.797481	-0.616735	-0.773722	-0.557188	1.17384	0.751231	-0.09616	0.76553	-1.76859	0.954882	-1.0163	0.990125	0.412331	0.261857	1.09678	-2.394	1.0343	-0.088919	0.261908	0.406306							Non mitochondrial
101929151	ENSG00000280639	long intergenic non-protein coding RNA 2204	LINC02204	1.41024	-0.064909	-1.51442	-0.993211	0.646659	1.10744	0.82279	-0.990193	0.332242	-0.572728	-1.71007	-0.995254	1.37894	1.21519	0.922735	-0.807348	0.452966	0.458131	-0.257079	-0.842129							Non mitochondrial
101929201	NA	uncharacterized LOC101929201	LOC101929201	0.59346	0.974141	-0.52236	-0.36195	0.774039	0.782622	0.364331	-2.52133	1.23439	0.249775	0.829802	-0.0346143	1.58223	0.578264	-0.798318	-1.53136	-0.687501	-0.679765	-0.0800287	-0.745838							Non mitochondrial
101929204	NA	uncharacterized LOC101929204	LOC101929204	0.878736	-0.12701	-0.597883	-0.459919	0.732323	1.28493	-0.261423	1.4555	-0.908638	-1.3546	-1.23961	0.382909	-0.156224	1.64825	-1.76918	1.1987	0.125503	0.559128	-1.0959	-0.295594							Non mitochondrial
101929212	ENSG00000227258	SMIM2 antisense RNA 1	SMIM2-AS1	-0.332072	-0.259949	-0.809089	-0.776561	1.25093	0.0110147	-0.692518	0.158089	-0.390149	-1.31013	-1.85283	-0.532126	1.48153	2.21262	0.984425	1.23495	0.0649119	-0.544146	-0.0492814	0.150372							Non mitochondrial
101929243	ENSG00000272288	uncharacterized LOC101929243	LOC101929243	1.42472	0.416642	-0.139012	0.14217	-1.69794	1.12273	-0.78798	-0.749847	0.104774	0.379316	0.115795	0.0174167	1.05908	0.820399	-0.508817	-2.75043	-0.0452189	-0.241427	0.0609451	1.25668							Non mitochondrial
101929251	NA	uncharacterized LOC101929251	LOC101929251	1.26588	0.503527	-0.831036	-0.846003	1.27072	-0.042191	-1.36519	-0.205231	0.589445	-1.29576	-1.1193	-0.684079	1.37188	1.23435	-0.569235	-1.28139	0.632865	1.0855	-0.716691	1.00195							Non mitochondrial
101929265	ENSG00000228888	long intergenic non-protein coding RNA 1428	LINC01428	0.840633	0.748977	1.02554	0.589024	-1.02823	-0.50851	-0.56602	-1.96157	-0.40083	-1.77627	-1.50922	-0.742816	0.65241	0.748329	0.911539	0.427008	1.45988	0.521379	0.0191182	0.549629							Non mitochondrial
101929280	NA	uncharacterized LOC101929280	LOC101929280	0.164664	-0.571841	-0.338952	-2.31253	1.42952	0.156723	-0.351778	0.146875	0.700618	-1.23433	0.895947	0.647119	0.927378	1.51709	0.527769	0.291675	0.0529168	-1.84952	-0.882178	0.0828348							Non mitochondrial
101929289	NA	uncharacterized LOC101929289	LOC101929289	0.350602	0.176247	0.249367	-0.538622	-0.898416	1.11794	-3.47087	-0.0821126	0.824517	0.260859	0.993516	0.0908807	0.754718	0.816102	-0.212986	-0.463278	0.500037	-0.397675	-0.641064	0.570238							Non mitochondrial
101929295	ENSG00000245552	uncharacterized LOC101929295	LOC101929295	0.568819	0.705696	0.730499	-0.172357	-0.312048	-2.31442	0.689368	-0.265825	0.921217	-0.523908	-0.180951	0.876486	-1.43305	0.414611	0.571246	-0.663103	-2.09394	0.40954	1.05175	1.02037							Non mitochondrial
101929302	ENSG00000232104	RFX3 antisense RNA 1	RFX3-AS1	-0.94238	1.66838	0.350485	0.0311532	2.28609	0.884457	0.391441	0.380698	-0.317027	-0.540863	0.61589	-0.0793255	0.708099	0.170289	-0.74403	-0.150933	-0.970605	-1.93319	-0.313653	-1.49497							Non mitochondrial
101929351	ENSG00000273061	CDC37L1 divergent transcript	CDC37L1-DT	0.734139	-0.87931	-0.419083	0.806536	-0.509779	-0.953303	-0.961949	-0.902007	1.20144	2.46903	0.603586	0.96797	-0.787308	-1.41534	-0.604586	-0.879005	0.694312	-0.103253	0.926899	0.0110064							Non mitochondrial
101929352	NA	long intergenic non-protein coding RNA 2664	LINC02664	0.169482	-0.0189607	1.63605	0.0182262	-1.26188	-0.667959	-0.394354	-1.9204	-1.86427	0.0390284	-1.14832	0.475472	0.842542	0.827044	1.80296	0.0907785	0.0958992	0.617198	0.584246	0.0772092							Non mitochondrial
101929356	NA	uncharacterized LOC101929356	LOC101929356	-0.0951398	-0.356421	0.230549	-2.91987	-0.297021	0.0598041	-0.145354	-0.466743	1.49583	1.67372	1.09834	0.652985	1.06407	0.527009	-0.873006	0.196701	-0.31354	-0.417469	-0.25857	-0.855877							Non mitochondrial
101929367	NA	uncharacterized LOC101929367	LOC101929367	1.02379	-0.0853824	0.571822	-1.19414	-1.666	-1.27452	-0.596462	-0.598455	-0.177488	-0.475434	-1.09919	-1.39013	0.356664	1.1234	1.14817	1.30853	1.15665	0.457835	0.106103	1.30423							Non mitochondrial
101929423	ENSG00000248309	MEF2C antisense RNA 1	MEF2C-AS1	0.764546	1.32524	1.09067	0.00609829	0.50064	0.264711	0.718459	-0.381774	-1.60563	0.457173	1.38855	0.949462	0.828165	-0.579948	-0.762323	-1.63993	-1.58933	-1.41231	-0.111086	-0.211378							Non mitochondrial
101929432	NA	uncharacterized LOC101929432	LOC101929432	0.607015	-1.52632	0.421509	-0.732354	0.414045	-0.0183461	0.7212	0.725883	-0.143226	1.25009	0.520055	0.732946	-0.852124	-2.98301	-0.36391	-0.362248	1.08504	0.0373114	-0.400247	0.866687							Non mitochondrial
101929475	NA	ITGB1 divergent transcript	ITGB1-DT	-0.956099	-0.118284	0.378476	-0.419709	1.05781	-0.295389	0.909888	1.00526	-0.901491	-2.17957	-2.15715	-0.98071	0.291452	1.23533	0.696471	0.187501	0.782346	0.26948	0.610709	0.583678							Non mitochondrial
101929479	NA	golgin A2 pseudogene	LOC101929479	0.701843	-0.311676	-1.33553	-2.10997	1.89063	0.354686	0.503989	1.26084	0.419616	0.584004	-1.09052	-0.0804496	-0.0938415	0.260588	-0.413685	-0.437199	0.880115	-1.05266	-1.10418	1.17341							Non mitochondrial
101929523	ENSG00000226445	uncharacterized LOC101929523	LOC101929523	1.3426	-0.179429	1.50967	2.03367	-0.665193	-1.02738	-0.898538	-0.34515	-0.53014	0.610172	1.45082	0.756017	-0.402377	-1.4177	-1.38709	-0.374037	-0.223332	0.593395	-0.4069	-0.439068							Non mitochondrial
101929540	NA	uncharacterized LOC101929540	LOC101929540	0.917167	-0.945216	-1.00761	-0.7998	-0.224069	1.82844	-0.759053	2.39428	-0.502318	-0.514921	-0.0853919	-0.437891	1.2373	0.806304	0.451077	-0.495298	0.653697	-0.716895	-0.876929	-0.922866							Non mitochondrial
101929541	ENSG00000226251	long intergenic non-protein coding RNA 2608	LINC02608	1.39133	0.214894	0.0785111	-2.2001	0.473467	-1.58264	0.0493487	-0.0439754	0.225413	1.26732	1.57479	0.566964	-0.253409	-0.520622	0.37182	-0.993459	-0.742346	-1.06263	-0.161166	1.3465							Non mitochondrial
101929548	ENSG00000227071	FOCAD antisense RNA 1	FOCAD-AS1	0.868462	1.09806	0.482416	-0.156356	-0.189095	-1.44744	-0.888867	0.006204	-0.0233232	1.11699	-0.122267	0.825375	-0.968181	-0.313831	-1.53807	-2.23985	0.493641	0.906964	1.39847	0.690702							Non mitochondrial
101929552	ENSG00000263063	uncharacterized LOC101929552	LOC101929552	-1.26027	-0.812632	-0.542752	-0.103755	-0.455199	0.372752	-0.815484	-1.42168	0.750523	-0.557394	0.211744	0.588977	-0.895998	-0.493124	-0.468259	-0.462863	1.50729	1.41506	1.23841	2.20465							Non mitochondrial
101929555	NA	uncharacterized LOC101929555	LOC101929555	0.0586897	-0.708827	-0.34041	-0.312901	0.0867047	1.21072	1.08713	-1.65643	0.145423	-0.284414	-2.30007	0.160917	-0.80555	0.681965	0.933642	-1.1571	0.908807	0.38552	0.132358	1.77383							Non mitochondrial
101929580	NA	general transcription factor IIi pseudogene 23	GTF2IP23	-0.188984	-0.280144	-0.0217891	-1.56295	1.73087	0.358552	0.228351	-0.366041	0.273794	-0.442849	0.332231	1.60113	0.660521	0.246081	-0.559846	-0.775782	0.733845	-2.35549	-0.948635	1.33714							Non mitochondrial
101929592	ENSG00000229444	uncharacterized LOC101929592	LOC101929592	1.62264	1.67153	0.55274	0.302224	-1.63043	-0.219314	-0.886347	-1.02729	-0.0463381	-0.813546	-0.748847	-0.327867	0.739501	1.93428	0.877637	0.307114	0.164591	-0.925193	-0.59482	-0.952272							Non mitochondrial
101929596	NA	long intergenic non-protein coding RNA 2613	LINC02613	0.504149	0.807832	-1.70034	-0.181772	-0.177222	1.50667	-1.73422	1.11091	1.29527	-0.6006	0.843628	-0.00259968	0.989656	-0.0944518	-0.94681	-1.72966	-0.192668	0.792606	-0.572027	0.0816487							Non mitochondrial
101929609	NA	uncharacterized LOC101929609	LOC101929609	-0.607456	-0.08098	-1.14308	-0.408448	1.07423	0.351453	0.764297	-0.435975	1.03158	0.447241	-0.103743	-1.3547	0.629093	0.930252	0.108829	-2.90708	1.06711	-0.0831768	-0.295368	1.01593							Non mitochondrial
101929639	ENSG00000233554	B4GALT1 antisense RNA 1	B4GALT1-AS1	1.26654	-0.412674	0.473907	-1.81512	0.632657	0.478096	-1.09706	-0.463304	0.475693	1.43502	0.0989574	-1.04351	0.288375	-0.3453	-1.89435	-0.948973	1.03754	-0.315791	1.29557	0.853708							Non mitochondrial
101929643	NA	uncharacterized LOC101929643	LOC101929643	0.731726	-0.743312	-0.0704085	-0.778452	-0.121487	-1.17563	1.68201	-1.22222	-0.554671	0.558999	1.54628	-0.492962	-0.701742	-0.872499	-0.089926	0.681275	0.0839376	-1.45408	1.50839	1.48478							Non mitochondrial
101929693	ENSG00000265666	RARA antisense RNA 1	RARA-AS1	0.86042	-0.138688	1.05378	0.3964	-0.0776366	-0.884585	1.248	1.68445	-0.306347	-2.30832	0.479478	-0.553618	0.677448	-0.500007	-0.234936	-1.68511	0.173954	-1.14346	0.849716	0.409069							Non mitochondrial
101929705	ENSG00000237686	uncharacterized LOC101929705	LOC101929705	0.188353	-0.473532	0.0299324	-0.148141	0.277668	1.83771	1.0779	-0.204534	-0.0840499	1.59069	0.613976	1.52194	-0.908765	-1.40733	-1.24194	-1.75477	-0.113105	-0.883316	0.590408	-0.50909							Non mitochondrial
101929715	NA	ODC1 divergent transcript	ODC1-DT	-0.533098	-1.29813	-0.213088	0.406675	0.92727	1.73913	0.0320928	1.54847	-0.110125	0.341276	0.78031	0.0148576	0.605901	-1.8306	-2.06766	0.31287	-1.03195	0.203304	-0.455283	0.627775							Non mitochondrial
101929719	ENSG00000254363	uncharacterized LOC101929719	LOC101929719	0.388737	0.0893227	0.196655	1.31011	-1.65563	0.627499	-0.38131	1.2807	0.862748	1.28194	0.542648	0.248751	-1.09726	-1.95828	-1.38427	-0.922056	0.993862	0.242488	0.0834179	-0.750079							Non mitochondrial
101929733	ENSG00000271952	long intergenic non-protein coding RNA 1954	LINC01954	-0.566074	-1.45304	-1.52364	-1.13442	0.969317	0.101466	-1.76544	0.605741	-0.59162	0.739678	-0.482356	-0.346341	1.39723	0.993235	1.59561	0.388211	0.406104	1.14435	-0.0772063	-0.400802							Non mitochondrial
101929736	ENSG00000106610	long intergenic non-protein coding RNA 1372	LINC01372	1.32599	0.420905	0.291209	-1.11181	1.1127	1.74641	1.00765	0.659064	-0.299052	-1.1908	-0.375261	-0.965118	0.103253	-0.55301	-1.17901	-2.24153	-0.0992601	0.594471	0.221248	0.531959							Non mitochondrial
101929759	ENSG00000246528	uncharacterized LOC101929759	LOC101929759	-0.0574951	-0.46979	-0.541246	-0.321871	-0.681007	-0.111591	-0.599233	-0.296649	1.18267	2.91089	1.1862	0.788019	0.534251	0.238048	0.338956	0.0139435	-0.823865	-1.11368	-1.72515	-0.45139							Non mitochondrial
101929765	ENSG00000245479	long intergenic non-protein coding RNA 1585	LINC01585	1.15887	0.335233	0.676663	0.621751	0.11936	-0.181017	-1.03606	-0.968602	-1.01559	1.80286	-0.0589942	0.147503	0.45269	0.189811	-2.24781	-0.180921	0.288518	-0.803433	-1.07081	1.76999							Non mitochondrial
101929767	NA	uncharacterized LOC101929767	LOC101929767	-0.0982613	-1.18589	-0.649424	0.319215	1.75387	0.517911	0.115856	-1.12736	0.631092	1.26838	-0.0743416	-0.238006	1.35998	1.43337	0.293054	-1.80448	-1.25662	-0.997584	-0.634396	0.373632							Non mitochondrial
101929780	ENSG00000272150	NBPF member 25, pseudogene	NBPF25P	-0.0462594	0.419049	-0.316516	0.691049	0.844752	0.802176	0.0588838	0.106673	1.61607	-0.292445	0.573975	0.572875	0.176257	0.403898	-2.4512	-2.13089	1.10163	-0.696604	-0.872169	-0.561198							Non mitochondrial
101929882	NA	uncharacterized LOC101929882	LOC101929882	-0.46283	0.0500425	0.10088	-0.632591	0.971138	1.16014	1.02589	1.01403	-0.00867776	1.02763	-1.86857	-1.4779	1.09441	0.987723	-1.3813	0.274352	-0.413568	-0.796811	0.689869	-1.35385							Non mitochondrial
101929959	NA	ribosome biogenesis protein BMS1 homolog	LOC101929959	-1.03714	-0.888684	-0.16848	0.117893	0.857413	1.15404	1.2912	-0.487233	0.717588	0.899112	1.00056	1.061	-1.53513	-0.444058	-0.920661	-2.33551	-0.120175	-0.332467	0.631682	0.539045							Non mitochondrial
101929977	NA	uncharacterized LOC101929977	LOC101929977	0.839409	-1.90215	-0.852324	-0.426891	-0.692157	0.126883	0.298164	-0.113936	1.40835	0.289797	0.166091	-1.09591	-0.519783	0.157582	0.197877	-1.96628	1.52561	0.884852	0.075168	1.59965							Non mitochondrial
10193	ENSG00000181852	ring finger protein 41	RNF41	-0.41373	-0.278211	-1.16951	-1.08515	1.59896	0.14439	0.109424	2.63	0.90654	-0.746809	-1.50673	-0.48965	1.07479	0.47355	-0.644191	-0.10916	0.526888	-0.534186	0.157786	-0.644997							Non mitochondrial
101930053	NA	uncharacterized LOC101930053	LOC101930053	0.0981788	0.379016	0.258444	-1.95268	0.414463	-1.06468	-0.405579	-0.603006	0.0575214	1.24102	-2.24069	0.424062	0.632654	0.98205	0.739066	-1.10451	0.675324	1.65407	-0.249921	0.0652118							Non mitochondrial
101930114	ENSG00000227591	HSD11B1 antisense RNA 1	HSD11B1-AS1	1.12705	-0.0571804	-0.24334	0.773943	0.220368	0.481287	-1.80809	0.368423	0.35634	1.08361	-1.7858	-1.00329	-0.329155	0.0324289	-1.21245	-0.75351	1.25609	1.98107	-0.00126602	-0.486512							Non mitochondrial
101930307	NA	uncharacterized LOC101930307	LOC101930307	-0.844328	-0.733683	0.534001	-0.0789664	1.63807	0.507641	-0.0889689	0.260659	-1.27588	-1.65567	0.29723	1.66729	1.44149	0.902218	0.601034	-1.1707	0.473292	-0.952559	-1.14171	-0.380463							Non mitochondrial
10194	ENSG00000179981	teashirt zinc finger homeobox 1	TSHZ1	-0.0276681	-1.13499	-0.284619	-0.674415	-0.336956	1.3488	1.29181	1.31285	0.732317	-0.349896	-1.56818	-0.252468	1.03836	1.62405	0.2068	0.81581	-0.721899	-0.33749	-1.26324	-1.41899							Non mitochondrial
10195	ENSG00000214160	ALG3 alpha-1,3- mannosyltransferase	ALG3	1.1055	-0.692894	-1.25169	-0.333343	-0.36874	0.460169	-1.39773	0.381101	1.51866	1.13524	-0.0864559	0.0397905	-0.541882	-0.368499	-2.12749	-1.05719	0.445212	0.981099	1.03409	1.12506							Non mitochondrial
10196	ENSG00000185238	protein arginine methyltransferase 3	PRMT3	0.466298	0.0324455	-1.156	-0.364859	0.467828	-0.439199	-0.0743801	-2.35951	-0.38154	1.27161	1.64321	0.813079	-0.161128	-0.563834	0.265604	-1.89391	0.376386	0.0904013	0.741903	1.22559							Non mitochondrial
10197	ENSG00000131467	proteasome activator subunit 3	PSME3	0.941839	-0.613528	-0.682316	-1.37549	-0.705023	-0.682507	-0.895736	1.1061	0.732956	0.826922	1.75073	0.126301	0.513045	-1.79086	-1.18776	-0.60828	0.19175	0.240171	0.54935	1.56233							Non mitochondrial
10198	ENSG00000051825	M-phase phosphoprotein 9	MPHOSPH9	0.308068	-1.37617	-1.39605	0.154832	1.69479	-0.267071	-0.145262	-0.375285	0.117279	-0.0653867	0.666769	1.47249	1.59264	0.4101	0.876139	-0.788114	-1.00613	-1.97319	-0.336033	0.435595							Non mitochondrial
10199	ENSG00000124383	M-phase phosphoprotein 10	MPHOSPH10	0.16075	0.656739	-0.733858	0.128408	2.72734	1.03555	0.132328	-0.171658	1.18352	0.350512	-0.755517	-0.16492	1.09521	-0.411859	-0.689014	-1.49883	-0.400477	-0.195683	-1.32863	-1.11991							Non mitochondrial
102	ENSG00000137845	ADAM metallopeptidase domain 10	ADAM10	-0.820671	0.205648	0.894742	-0.481625	0.795156	-1.74349	1.30661	-1.52761	-0.425093	-0.506249	1.28891	0.403176	0.747759	0.589157	1.90759	0.459074	-1.08253	-0.62722	-0.692141	-0.691204							Non mitochondrial
1020	ENSG00000164885	cyclin dependent kinase 5	CDK5	-0.326467	-2.24154	0.569979	-0.258121	-1.29266	-0.386026	-0.611953	-0.519192	0.87914	1.62128	1.25334	0.622943	-0.159951	-0.230367	-1.22426	-0.441649	-0.389261	0.501984	1.24167	1.39113							Non mitochondrial
10200	ENSG00000135698	M-phase phosphoprotein 6	MPHOSPH6	0.578754	-1.65464	-0.71151	-1.59137	-0.182869	0.195702	-1.31288	-0.929477	-0.0196788	1.2537	1.96848	1.292	-0.239638	-0.919249	1.06619	0.886822	-0.104694	-0.0236939	-0.0720408	0.520084							Non mitochondrial
10201	ENSG00000172113	NME/NM23 nucleoside diphosphate kinase 6	NME6	0.148782	0.155594	-1.14	-1.37528	1.42085	0.226718	0.0617673	1.12942	-0.712687	5.26e-05	1.14039	0.559318	1.30076	1.00347	0.810463	-0.449942	-0.301865	-2.27294	-0.745391	-0.959474							Known mitochondrial
10203	ENSG00000064989	calcitonin receptor like receptor	CALCRL	0.343306	0.0642478	0.0888394	1.38281	-0.343167	0.215026	0.0319346	-2.09936	-0.58075	0.679808	0.314584	0.415066	-2.53061	-0.650021	1.27992	0.279104	-0.94524	0.589464	1.21117	0.25387							Non mitochondrial
10204	ENSG00000102898	nuclear transport factor 2	NUTF2	1.27665	-0.29901	-0.117712	-2.18163	-0.483811	-1.57157	-0.0723781	-0.512709	0.725291	2.29278	0.668976	-0.285964	0.433101	0.409032	-0.733191	0.334758	-0.993509	-0.265488	1.0152	0.361189							Non mitochondrial
10205	ENSG00000149573	myelin protein zero like 2	MPZL2	-0.621897	0.947205	-0.815676	-0.513051	-0.556207	-1.00807	1.02355	-0.435675	-1.09921	-1.09164	1.04373	-1.51424	0.830149	0.658734	0.734614	1.87554	-0.783585	1.31069	-0.674328	0.689364							Non mitochondrial
10206	ENSG00000204977	tripartite motif containing 13	TRIM13	0.504585	-0.879129	-1.04467	-2.25876	2.14215	0.595434	0.347913	0.940583	0.554031	0.0112779	-0.852427	-0.0568632	0.777386	0.46912	-0.26125	0.491939	0.896927	-0.645107	-0.182467	-1.55066							Non mitochondrial
10207	ENSG00000132849	PATJ crumbs cell polarity complex component	PATJ	0.0729519	-0.338149	-0.674886	-1.14478	0.340664	-0.244716	0.0121387	-0.939979	0.705365	0.464327	0.718765	0.375589	1.2856	1.79434	0.789767	1.5777	-0.397866	-1.70101	-1.2671	-1.42873							Non mitochondrial
10208	ENSG00000132952	ubiquitin specific peptidase like 1	USPL1	-0.410733	0.475519	-0.155505	-1.28275	2.29528	0.280372	-0.534575	-0.504735	0.805368	0.276099	-0.414703	-0.754727	2.11422	0.868723	0.839902	-0.384789	-0.362298	-1.21201	-0.8594	-1.07925							Non mitochondrial
10209	ENSG00000173812	eukaryotic translation initiation factor 1	EIF1	-0.644256	-0.98619	-0.857109	0.141043	0.816829	1.61795	-0.327562	1.95652	0.577662	-0.452741	-1.93007	0.536582	-1.16312	-0.345756	-0.796592	-0.651648	0.50939	1.4674	0.274918	0.256762							Non mitochondrial
1021	ENSG00000105810	cyclin dependent kinase 6	CDK6	-0.839294	1.32556	0.465662	0.453056	-1.11797	-1.6225	1.48347	-0.105783	-1.36181	-0.13858	0.0838747	-0.391341	-0.584479	0.307377	2.02947	1.24533	-0.507718	-1.22329	0.205882	0.293083							Non mitochondrial
10210	ENSG00000197579	TOP1 binding arginine/serine rich protein	TOPORS	-0.182897	0.390611	-1.28183	0.251471	1.72007	-0.204294	-0.530435	-0.435018	1.6428	0.927902	1.31579	-0.338108	0.593522	0.293752	0.379294	-0.135798	-1.38807	-2.07269	-1.16587	0.21981							Non mitochondrial
10211	ENSG00000137312	flotillin 1	FLOT1	-0.0583968	-0.0528299	0.781397	0.869081	-2.16058	-1.75104	0.0825938	-0.041871	-0.0106238	-0.057868	0.555305	0.339991	-1.66324	-0.591042	-0.272148	0.389711	0.118009	0.516954	0.692406	2.31419							Non mitochondrial
10212	ENSG00000123136	DExD-box helicase 39A	DDX39A	-0.374579	0.440171	0.376311	-0.340572	-2.53612	-1.97208	0.770352	-0.0266477	0.0599179	1.24809	0.728817	1.2452	-0.483773	-0.93065	-0.546178	0.449979	0.116231	-0.17784	0.591829	1.36155							Non mitochondrial
10213	ENSG00000115233	proteasome 26S subunit, non-ATPase 14	PSMD14	0.597429	-0.138854	0.102736	0.222294	0.464791	-0.0778058	-1.16579	-0.185707	0.705709	-0.120008	1.52654	0.133092	-0.578461	-2.02967	-1.44974	-1.85009	0.795262	0.818108	0.71483	1.51533							Non mitochondrial
102157402	ENSG00000085231	adenylate kinase 6	AK6	0.714788	0.372083	-0.541739	-0.713959	1.05268	0.690458	-1.57945	-1.38158	0.417023	1.66304	-0.895985	0.0888213	0.854229	0.165182	-0.597239	-1.85691	0.235994	0.793783	1.36091	-0.842133							Non mitochondrial
10216	ENSG00000116690	proteoglycan 4	PRG4	-0.61124	0.0173897	0.118772	3.15121	-1.33273	-0.747371	-0.373187	-1.57055	-0.170631	-0.0871988	-0.527839	-0.150878	-0.0332144	0.718127	0.0673369	0.92453	-0.022508	0.960279	-0.889665	0.559368							Non mitochondrial
10217	ENSG00000144677	CTD small phosphatase like	CTDSPL	1.60471	-0.666609	-0.113782	0.731432	0.83981	1.65919	0.691965	-0.529594	-1.71836	-1.46479	-0.244381	-1.01438	-0.776981	-0.729387	0.0710958	-1.09977	0.364175	1.21984	0.160183	1.01563							Non mitochondrial
10218	ENSG00000171819	angiopoietin like 7	ANGPTL7	2.18997	-0.405253	0.830046	0.0559158	1.94395	1.22959	-1.01039	-0.782075	-0.330738	-0.686163	-0.884067	-0.819712	-0.561098	0.260769	-0.963897	0.146065	-0.232604	1.41056	-0.84762	-0.543251							Non mitochondrial
10219	ENSG00000139187	killer cell lectin like receptor G1	KLRG1	1.6564	0.946055	1.4502	0.195136	-1.02686	-0.844372	-0.4641	0.0954254	-1.58389	0.0782743	-0.649949	-0.332142	1.03551	2.01649	0.0116389	-0.103019	-1.33273	-0.844731	-0.64952	0.346177							Non mitochondrial
1022	ENSG00000134058	cyclin dependent kinase 7	CDK7	0.6658	0.615545	-0.709341	-0.77476	1.70739	1.60397	-0.1793	-0.0620032	1.54795	-0.17688	-0.808414	-0.168757	0.421823	-1.62025	-1.12651	-1.97228	0.0661982	0.0731057	0.265062	0.631662							Non mitochondrial
10220	ENSG00000135414	growth differentiation factor 11	GDF11	0.305989	-0.23858	-0.0613414	-0.607966	-1.04611	-1.77274	0.0862536	-1.78767	1.78693	1.05809	1.50637	1.30968	0.598834	0.269611	0.887404	-0.476125	-0.961105	-0.447992	-0.411044	0.00151972							Non mitochondrial
10221	ENSG00000173334	tribbles pseudokinase 1	TRIB1	0.557935	0.250014	-0.752923	-0.223352	1.10815	-1.00133	-2.24048	0.347082	1.00393	-0.745509	-1.33538	-0.11333	0.310112	1.90228	-0.491723	0.700058	0.848239	0.760231	0.314284	-1.19829							Non mitochondrial
10223	ENSG00000143167	glycoprotein A33	GPA33	0.921206	0.956367	0.0860953	-1.04361	0.702325	-0.544526	0.708539	-0.248884	0.96339	2.06728	1.11539	-0.249499	0.066487	-1.47204	-0.0642205	-1.40947	-0.64682	-1.32222	0.649991	-1.23579							Non mitochondrial
10224	ENSG00000180855	zinc finger protein 443	ZNF443	0.145129	0.427201	0.148558	-2.06535	1.01607	-0.273857	0.911488	-0.58653	-0.128082	-2.34473	0.697567	0.0154489	1.16375	0.275441	0.574711	1.13524	0.610074	-1.10664	0.525907	-1.1414							Non mitochondrial
10225	ENSG00000153283	CD96 molecule	CD96	-2.53328	-0.485054	-0.266919	0.232518	0.661071	0.789778	-1.58717	0.757128	0.611239	-1.06442	1.50206	0.945818	0.467154	-0.367899	1.24001	0.0915319	-0.591873	-0.625944	0.722293	-0.498042							Non mitochondrial
10226	ENSG00000105355	perilipin 3	PLIN3	3.13132	0.514019	0.362841	1.0752	-0.974732	-1.20894	-0.77989	0.568836	-0.49444	-0.405418	0.0247634	-1.11142	-0.118308	0.153626	-0.064573	0.924781	-0.064134	-0.857615	-0.966339	0.290408							Non mitochondrial
10227	ENSG00000109736	major facilitator superfamily domain containing 10	MFSD10	0.595736	0.0298417	0.491347	2.28892	-0.985749	-0.719651	0.562398	1.53956	0.14555	-1.11893	-0.863476	-1.13468	-1.45154	-0.887409	-0.426566	0.687728	-0.757656	1.00445	0.343948	0.65618							Non mitochondrial
10228	ENSG00000135823	syntaxin 6	STX6	-1.23176	1.0331	0.0526945	-0.382949	1.07546	-0.601832	0.961727	0.210241	0.239365	-1.80591	0.426558	-0.989808	1.53988	0.747296	0.893694	1.09573	-0.7942	-1.87302	-0.13676	-0.459506							Non mitochondrial
10229	ENSG00000167186	coenzyme Q7, hydroxylase	COQ7	-0.955472	-1.40924	-1.32587	-0.585002	0.622845	0.400472	-0.608345	1.86328	-0.433227	0.113003	-0.358594	0.878086	0.799137	1.85611	0.506536	1.15269	0.0608677	-0.793174	-1.4476	-0.336514							Known mitochondrial
10230	ENSG00000198496	neighbor of BRCA1 lncRNA 2	NBR2	0.761982	1.54492	0.36555	1.01187	-0.139273	-0.460931	-0.162602	0.0587219	0.893288	0.129835	1.33459	1.47381	0.178886	-1.50543	-1.82262	0.0283717	-0.984447	-1.50917	-0.959694	-0.237657							Non mitochondrial
10231	ENSG00000172348	regulator of calcineurin 2	RCAN2	0.337719	0.530007	0.956794	0.688943	-0.939212	0.103659	-1.33938	-1.34951	0.925912	1.00987	1.95986	0.552792	0.113604	-1.81015	-1.20713	-0.963049	0.477041	0.704512	-0.343335	-0.40894							Non mitochondrial
10233	ENSG00000010626	leucine rich repeat containing 23	LRRC23	0.481665	-0.335883	-0.279818	-0.635838	0.312983	-0.0327307	0.242258	1.19754	0.0241539	1.33231	-0.229194	-1.15721	0.95488	-0.887696	-2.00555	-1.96593	0.338589	0.215215	0.618255	1.812							Non mitochondrial
10234	ENSG00000128606	leucine rich repeat containing 17	LRRC17	0.234374	0.702294	1.34658	2.45424	-0.945821	-0.0390671	-0.222808	-1.20964	-1.04252	0.0830312	-0.756602	0.0536082	-0.763167	-0.410132	-1.56385	1.00848	-0.56934	1.39827	0.0334111	0.208669							Non mitochondrial
10235	ENSG00000068831	RAS guanyl releasing protein 2	RASGRP2	-2.17052	-0.247499	0.49717	0.684218	-0.367957	1.09515	1.40873	0.751337	-0.426025	-0.542098	-0.84324	-0.514394	-1.06252	-0.58331	0.902156	2.24467	-0.187581	-0.558909	0.462847	-0.542232							Non mitochondrial
10236	ENSG00000125944	heterogeneous nuclear ribonucleoprotein R	HNRNPR	-0.563256	-1.07743	-0.726691	-0.867757	0.462879	0.961325	-0.302182	1.46693	1.1427	0.123523	1.48744	0.492076	1.05967	-1.10249	-1.0497	-0.679726	-0.883997	0.726925	-1.68545	1.01521							Non mitochondrial
10237	ENSG00000121073	solute carrier family 35 member B1	SLC35B1	1.56734	-0.654111	-1.33515	-0.345471	0.295109	0.861704	-1.60069	0.791041	0.507585	0.344805	-0.32903	0.258014	0.630874	-0.847836	-0.912492	-2.09488	0.140316	1.64441	0.564952	0.513522							Non mitochondrial
10238	ENSG00000136485	DDB1 and CUL4 associated factor 7	DCAF7	0.474016	1.14877	-0.234803	-0.664435	1.50061	-0.322546	0.528179	-0.0329304	-1.48338	-1.87586	0.385305	0.128769	0.197709	1.06135	1.74193	0.815289	-0.610372	-1.01803	-0.298705	-1.44086							Non mitochondrial
1024	ENSG00000132964	cyclin dependent kinase 8	CDK8	0.416699	-0.816239	-1.74514	-0.255583	0.983628	0.895625	0.0655633	-0.252022	0.0526935	-0.294809	0.87378	-0.219374	2.00633	-0.164306	-1.08731	-2.18493	-0.229309	0.578931	1.38354	-0.0077664							Non mitochondrial
10240	ENSG00000102738	mitochondrial ribosomal protein S31	MRPS31	-0.128305	-0.678517	-0.30863	-2.33125	-0.663691	1.0295	-1.1255	-0.669257	0.888854	1.49018	-0.496017	0.852793	0.57681	-1.25559	0.332085	-0.152212	-0.177221	1.77807	0.61881	0.419089						+	Known mitochondrial
10241	ENSG00000136436	calcium binding and coiled-coil domain 2	CALCOCO2	0.107252	0.650145	-1.01315	-1.19374	1.12397	0.918048	0.243203	1.32301	0.396607	-0.880568	-0.64494	0.328267	1.07613	0.421376	1.22982	0.623408	-0.147315	-2.07355	-1.45524	-1.03275							Non mitochondrial
10243	ENSG00000171723	gephyrin	GPHN	0.0621434	-1.01973	-1.58683	-0.454014	1.2261	0.690773	-1.11707	0.437384	1.37668	0.225437	-0.556939	1.76864	-0.525845	0.700519	-0.140704	-1.43958	1.68522	-0.29815	-0.746451	-0.287589							Non mitochondrial
10244	ENSG00000136933	Rab9 effector protein with kelch motifs	RABEPK	0.154445	-0.707979	-0.283723	-2.28462	0.474712	0.42997	-0.434086	-0.0514907	1.24849	1.27716	0.119235	-0.374434	1.01827	0.00535278	-0.680209	-2.07969	1.58717	-0.52203	0.597679	0.505774							Non mitochondrial
10245	ENSG00000126768	translocase of inner mitochondrial membrane 17B	TIMM17B	0.42558	-1.57833	0.0651574	-1.62494	0.185545	1.12263	-1.02369	1.89918	0.928998	0.272898	-0.566578	-0.869325	1.01689	-0.368206	-1.26746	-0.807997	1.06404	-0.0999336	1.05841	0.16714							Known mitochondrial
102465428	ENSG00000284122	microRNA 6717	MIR6717	0.459837	-1.20772	-1.65446	-1.22647	1.78222	0.0489442	-0.422091	0.897763	0.656475	-0.90146	-0.658694	-0.574264	2.02896	1.38902	0.0922856	-0.0581169	0.321854	0.166517	-0.372005	-0.768593							Non mitochondrial
102465532	ENSG00000284117	microRNA 6883	MIR6883	0.0872571	0.106218	-0.269552	0.507163	-1.3976	2.41347	0.521969	-1.05499	-1.09038	0.559799	-2.20245	-0.745296	0.246419	-0.721244	0.207694	0.165383	0.471254	0.939344	0.495296	0.760243							Non mitochondrial
102466747	ENSG00000284012	microRNA 6840	MIR6840	-1.95678	-0.357618	-0.541216	-1.4831	-0.633708	-0.320056	0.0889344	0.678812	-0.190412	-1.12246	-0.209488	-0.318457	2.09362	-0.284196	1.48083	0.639305	0.802515	0.710224	1.32656	-0.403297							Non mitochondrial
102466751	ENSG00000278267	microRNA 6859-1	MIR6859-1	-0.233253	-0.381482	-0.36287	-0.280051	0.79192	0.516503	-0.393734	1.5172	1.40068	0.891139	-1.92512	-1.40716	-1.53295	-0.394105	-0.62887	-0.129784	1.48859	-0.0708762	1.27958	-0.145353							Non mitochondrial
10247	ENSG00000132541	reactive intermediate imine deaminase A homolog	RIDA	0.207292	-1.69454	0.227222	-1.46021	-0.368594	1.47235	-0.879287	-1.73343	0.449027	1.90307	0.657868	0.641733	-0.166176	0.0627023	0.00560272	-1.32155	0.242248	0.146945	0.777175	0.830553							Known mitochondrial
10248	ENSG00000172336	POP7 homolog, ribonuclease P/MRP subunit	POP7	0.573202	-1.27194	-0.995518	-0.411027	0.0756959	-0.448772	-1.75249	1.06896	1.78549	0.661054	0.0255479	-0.00819176	0.226222	-0.799924	-1.91259	-0.200457	1.3259	0.849808	0.253366	0.955666							Non mitochondrial
1025	ENSG00000136807	cyclin dependent kinase 9	CDK9	-1.5214	-0.932959	0.510574	0.500547	-1.16802	-1.06708	1.57118	0.562035	0.71168	-1.06108	-1.19984	-0.884825	-0.125663	-0.674931	0.698149	1.69291	0.087325	0.179548	0.909675	1.21217							Non mitochondrial
10250	ENSG00000133226	serine and arginine repetitive matrix 1	SRRM1	-0.465747	-0.964111	-1.28916	-1.14708	1.28362	1.39948	0.688661	0.382796	-0.00443982	-0.445276	-0.255096	-0.490333	1.30653	1.04767	1.07803	1.15653	0.149514	-0.499023	-1.09929	-1.83327							Non mitochondrial
10251	ENSG00000168939	sprouty RTK signaling antagonist 3	SPRY3	-0.354647	-0.501452	0.439884	-1.53268	-1.0686	0.204512	0.407715	-0.545218	-0.843926	-0.0333695	-0.498554	1.18321	0.0276954	-0.22215	0.770571	-1.31398	3.03299	0.226257	0.669454	-0.0477218							Non mitochondrial
10252	ENSG00000164056	sprouty RTK signaling antagonist 1	SPRY1	-0.347611	-0.613794	1.65801	0.704625	-0.0358459	0.486528	0.550678	0.494235	-1.27427	-0.777	-1.44737	-2.29338	0.15217	0.0358854	0.990792	-0.103078	0.752445	0.03586	1.69319	-0.662062							Non mitochondrial
10253	ENSG00000136158	sprouty RTK signaling antagonist 2	SPRY2	0.80209	0.177304	0.580559	0.536171	0.648357	2.02161	-0.296564	1.13129	-0.442698	-0.19544	-0.991012	-0.151484	-1.25627	-0.901339	-1.31792	-1.27799	0.804552	1.35378	0.280605	-1.50561							Non mitochondrial
10254	ENSG00000115145	signal transducing adaptor molecule 2	STAM2	1.33981	1.10212	0.246972	0.253795	0.431216	-0.30885	0.0087566	-2.31583	-1.05535	0.179929	0.859461	0.807801	0.700359	0.855625	0.623547	-0.865641	-0.0799868	-1.72899	0.413428	-1.46817							Non mitochondrial
102546294	ENSG00000247199	uncharacterized LOC102546294	LOC102546294	0.860061	0.309218	-0.978573	-2.33984	-0.0794643	-0.239493	0.720484	-2.19902	0.571487	0.0136888	0.862735	-0.255493	0.139215	0.966471	-0.0415818	-1.2772	0.851641	0.899856	0.209876	1.00593							Non mitochondrial
10256	ENSG00000142675	connector enhancer of kinase suppressor of Ras 1	CNKSR1	-0.248232	-0.868587	-1.94231	-1.52226	-0.086634	0.431927	-1.06408	0.969501	1.61949	1.14319	-1.19508	0.00184791	1.55019	0.745013	-0.91044	0.220953	0.413562	0.17466	0.652225	-0.0849383							Non mitochondrial
10257	ENSG00000125257	ATP binding cassette subfamily C member 4	ABCC4	-0.463941	1.17341	-0.612004	0.0709812	1.06355	0.648519	-0.0388907	-0.276375	1.51178	0.763916	-1.12494	0.640967	0.591034	-1.41489	-1.13954	-2.06388	1.28267	-0.868481	0.633825	-0.377709							Non mitochondrial
1026	ENSG00000124762	cyclin dependent kinase inhibitor 1A	CDKN1A	1.52462	1.9888	-0.353395	0.906065	-1.09575	1.52386	0.254102	0.210058	-1.28725	-0.285695	-0.577732	-0.792204	-1.51685	0.244782	-1.02181	-0.29014	-1.00762	0.273327	0.73839	0.56445							Non mitochondrial
10260	ENSG00000174485	DENN domain containing 4A	DENND4A	0.531368	0.0675614	-0.286887	-0.268805	1.07641	0.386353	-0.330582	-0.768872	1.42956	1.06109	0.602773	0.492026	1.0574	0.812996	-0.0345645	-1.45927	0.659988	-1.69526	-1.64925	-1.68403							Non mitochondrial
102606465	NA	uncharacterized LOC102606465	LOC102606465	0.255867	0.639571	0.631235	0.546743	-1.22924	0.832327	0.531094	-0.748478	-1.62839	1.02255	-1.93105	0.806719	-1.78705	-0.456668	-0.380972	-0.43715	0.795074	0.527242	1.13823	0.872346							Non mitochondrial
10262	ENSG00000143368	splicing factor 3b subunit 4	SF3B4	-0.823525	0.594913	-0.885025	-0.942027	-0.937142	-0.108944	1.45978	1.01816	1.67719	-1.22384	-1.17779	-1.04092	-0.723404	-0.548997	-0.383402	1.56585	0.301247	0.648602	1.18517	0.344105							Non mitochondrial
10263	ENSG00000167797	cyclin dependent kinase 2 associated protein 2	CDK2AP2	0.630084	-1.03168	-1.21313	-0.653949	-1.54171	-1.73884	0.424097	-0.178135	0.292011	1.18377	0.77611	-0.561752	-0.113619	-1.32842	0.572986	0.782623	0.293922	0.339642	1.56838	1.49761							Non mitochondrial
10265	ENSG00000176842	iroquois homeobox 5	IRX5	-0.445561	-1.09254	-0.642581	-1.76101	0.148962	0.796928	-0.677907	2.6211	1.11141	-1.50744	-0.63148	-0.182257	0.7052	0.731528	-0.112375	0.0169393	-0.508878	0.656019	0.644825	0.129114							Non mitochondrial
10266	ENSG00000131477	receptor activity modifying protein 2	RAMP2	-0.985943	-0.0577684	1.27519	0.585056	-0.898939	-1.04136	1.52909	-0.258594	-1.09886	-0.804057	0.284316	-0.276687	-1.85538	-0.376714	0.626553	1.45286	-0.921337	0.634161	1.17772	1.0107							Non mitochondrial
10267	ENSG00000132329	receptor activity modifying protein 1	RAMP1	0.00026722	-1.16023	-0.408277	-0.86401	0.338407	1.37087	0.546765	3.13273	-0.12691	0.149525	-0.744578	-0.135769	-0.703562	0.131305	-1.21141	-0.973756	0.516898	0.306216	0.517843	-0.682325							Non mitochondrial
10268	ENSG00000122679	receptor activity modifying protein 3	RAMP3	-0.217067	0.914498	0.791331	0.811575	-0.585394	-0.723196	0.825732	0.0773844	-0.388239	-1.79644	-0.624559	-1.53364	-1.27226	-0.309664	-0.644454	1.02436	-0.419591	1.75609	1.01041	1.30313							Non mitochondrial
10269	ENSG00000084073	zinc metallopeptidase STE24	ZMPSTE24	0.560031	0.628561	-0.315311	-0.0174812	1.77789	-0.92285	-0.927535	-1.03606	-2.44694	0.0196107	-0.54397	-1.33473	0.521066	0.640469	1.39223	0.029659	-0.0780326	0.800681	0.374126	0.878587							Non mitochondrial
1027	ENSG00000111276	cyclin dependent kinase inhibitor 1B	CDKN1B	-0.170086	-0.898377	-1.63825	-0.774789	0.947991	0.734796	-0.469059	-2.03395	1.60394	0.665347	-0.539566	0.632808	1.52499	0.987224	0.486189	0.684031	-0.21859	-0.243476	-1.11235	-0.168826							Non mitochondrial
10270	ENSG00000105127	A-kinase anchoring protein 8	AKAP8	-0.608534	-1.70357	-1.29425	0.238819	0.968393	0.674279	-0.366799	1.57038	0.499301	1.54523	-0.639349	-0.410828	1.28006	1.03743	-0.37219	-0.563587	0.370956	-0.0425954	-0.351868	-1.83127							Non mitochondrial
10272	ENSG00000070404	follistatin like 3	FSTL3	1.15572	0.0803096	-0.611706	0.657375	-0.594453	-0.411084	-0.646431	0.187811	1.14118	1.24085	0.928131	-1.05831	0.450475	-0.668443	-2.51762	0.75921	-0.245622	0.830167	-1.45881	0.781266							Non mitochondrial
102723305	NA	uncharacterized LOC102723305	LOC102723305	0.0640937	0.0831015	0.528537	-2.70425	0.574747	1.47151	0.706929	0.781457	0.53692	-0.112429	0.360119	-0.484988	1.42043	0.209749	-0.828223	-1.43065	0.887163	-0.402224	-0.816147	-0.845843							Non mitochondrial
102723401	NA	uncharacterized LOC102723401	LOC102723401	0.240242	0.433025	0.244639	-0.134992	-1.1364	1.26197	-1.12873	-0.496966	-0.285632	1.25135	0.405021	0.416599	0.783297	0.0519479	-1.31305	-1.91797	-0.0995425	-1.02136	0.169279	2.27727							Non mitochondrial
102723406	NA	uncharacterized LOC102723406	LOC102723406	0.238343	0.508948	-0.164763	-0.392069	0.544187	1.481	1.06657	0.589977	-1.73027	-1.0915	-1.55977	-2.1066	0.979682	-0.232513	0.0533415	-0.5141	1.10745	0.903338	0.380783	-0.0620412							Non mitochondrial
102723415	NA	uncharacterized LOC102723415	LOC102723415	-0.214745	-2.27967	-1.04617	-0.850795	1.53947	-0.398888	1.56831	0.582458	0.11286	-1.20458	-0.526365	-0.784632	0.856217	0.224232	-0.306296	0.452918	1.56745	0.48394	0.589473	-0.36518							Non mitochondrial
102723442	NA	long intergenic non-protein coding RNA 1754	LINC01754	-0.352543	-1.17872	-1.33155	0.221323	0.272027	0.147889	-2.39641	0.850035	0.593262	-0.315353	-0.836295	0.870245	-0.936986	-0.648054	0.17633	1.15157	1.7734	0.769777	0.342301	0.827764							Non mitochondrial
102723487	ENSG00000237560	long intergenic non-protein coding RNA 1497	LINC01497	0.0404752	-0.410727	-0.626124	0.247604	-0.630673	0.408767	0.787226	-0.578488	1.18416	0.967639	-0.435638	-0.43633	-2.82206	-1.2823	0.664989	1.84656	-0.221758	0.293871	0.360397	0.642412							Non mitochondrial
102723510	NA	LCMT1 antisense RNA 1	LCMT1-AS1	0.0712583	0.268373	0.176936	0.00625435	-0.0719607	0.133649	-2.04971	-0.54138	0.422504	1.28804	2.30608	-0.706471	-0.730184	1.45432	-1.22554	-0.586596	-0.969885	0.460583	-0.570516	0.864244							Non mitochondrial
102723513	NA	ZNF30 antisense RNA 1	ZNF30-AS1	-0.72848	-0.574535	-0.873456	-0.38009	-0.171226	-1.31466	0.0909643	0.720929	-0.306069	1.33759	0.57511	0.854874	-1.36892	-0.426704	0.0410341	-1.40752	2.05121	0.236449	-0.261989	1.90549							Non mitochondrial
102723539	NA	uncharacterized LOC102723539	LOC102723539	-0.311604	-0.379707	-0.761853	-2.80355	0.0168895	1.03543	0.244443	-0.248229	0.165428	0.37167	-1.48275	-0.0465822	0.522063	1.06857	-0.940887	0.668404	0.269551	1.71466	-0.0968873	0.994934							Non mitochondrial
102723553	ENSG00000273590	small integral membrane protein 11B	SMIM11B	0.809404	-0.394296	0.171186	-2.29388	0.32815	1.08513	-0.645415	-0.787985	1.60697	0.717356	0.478832	0.576413	1.24685	0.334117	-0.273344	-1.92371	0.0481529	-0.337323	0.361759	-1.10836							Non mitochondrial
102723564	NA	uncharacterized LOC102723564	LOC102723564	-1.5197	0.958136	1.79705	1.10945	0.563983	-0.0848196	0.452997	-0.748162	-0.52799	0.980357	0.171143	-0.711011	0.102533	-1.4692	-0.153878	-0.862213	1.7929	-0.0427578	-0.330405	-1.4784							Non mitochondrial
102723566	ENSG00000225032	uncharacterized LOC102723566	LOC102723566	-1.45342	-0.253596	0.518608	-0.846217	-0.0407146	-0.0864253	0.00563715	1.15584	1.41936	0.349376	-2.21517	-1.17249	0.902899	0.0983881	0.236934	1.38885	1.36331	-1.10951	-0.396292	0.134632							Non mitochondrial
102723582	ENSG00000272758	uncharacterized LOC102723582	LOC102723582	0.325345	0.107079	0.163222	0.406466	-0.0495173	0.642217	-2.38788	-0.492547	1.37629	0.232294	-1.80316	0.0138507	-0.213532	-0.777781	0.187442	-1.14983	1.83582	-0.172546	0.577779	1.17899							Non mitochondrial
102723630	NA	uncharacterized LOC102723630	LOC102723630	0.646249	0.853002	1.13521	0.999189	-0.313284	0.130135	0.58733	0.0349086	0.923906	1.2077	0.827044	1.47367	-1.01076	-1.3285	-1.47897	-1.56944	-0.628922	-0.78916	-0.709284	-0.990014							Non mitochondrial
102723641	ENSG00000263586	HID1 antisense RNA 1	HID1-AS1	-2.49353	0.160179	0.580762	1.05517	-0.421842	1.04112	2.00183	-0.930441	-0.416932	0.207556	-1.39313	1.317	-0.320141	0.425408	0.138288	0.439499	0.018792	-0.289411	-0.749274	-0.37091							Non mitochondrial
102723648	NA	uncharacterized LOC102723648	LOC102723648	-0.418357	0.694472	0.954451	-0.91874	-0.277908	0.138691	0.00316717	-1.35178	1.00879	1.17297	-0.368249	-0.197127	1.59242	0.4544	-0.461111	-1.30845	0.987151	-2.48002	0.429007	0.346231							Non mitochondrial
102723656	NA	uncharacterized LOC102723656	LOC102723656	0.150508	-0.336613	-0.530012	0.0363713	-0.73433	-0.953446	-1.17139	-0.856434	1.83492	1.5428	1.13665	1.51514	1.13656	0.706462	-0.0587793	0.423923	-0.841736	-1.07735	-0.946853	-0.976397							Non mitochondrial
102723665	NA	uncharacterized LOC102723665	LOC102723665	-0.946316	-0.577606	-0.122382	-0.0597626	-2.24495	-0.950852	-0.33038	0.766048	0.112786	0.931015	1.09928	1.831	-1.23883	-1.20968	-0.209831	0.0295377	0.994742	0.446069	0.719487	0.960635							Non mitochondrial
102723670	NA	uncharacterized LOC102723670	LOC102723670	1.10249	-0.370816	1.00509	0.802581	0.930668	0.257326	-0.0373347	0.793504	-1.38552	1.3339	-1.0466	-0.120459	0.293554	0.105251	-2.17821	-2.14201	-0.0250361	0.115261	0.372745	0.193622							Non mitochondrial
102723672	NA	uncharacterized LOC102723672	LOC102723672	0.0933305	-1.0144	0.304292	0.0773289	0.696098	-0.533758	-1.61108	-0.734566	1.22236	0.153416	0.400037	-0.544127	1.00611	0.685811	-0.0698661	-2.61531	-0.634061	1.05194	1.11767	0.948776							Non mitochondrial
102723701	ENSG00000183154	uncharacterized LOC102723701	LOC102723701	0.192559	-0.319085	0.436137	1.01527	0.693671	0.624306	-1.25066	1.84596	0.284907	0.0470536	-1.51169	-0.863038	0.484449	-0.919272	-0.580782	-1.88849	0.941409	1.54851	-0.154707	-0.626514							Non mitochondrial
102723722	NA	uncharacterized LOC102723722	LOC102723722	1.66907	0.856404	1.02872	1.15267	0.117881	0.589273	-1.82679	0.0874861	0.803995	0.597602	-0.0526825	-0.507299	0.636018	0.899203	-0.681478	-0.377781	-1.27986	-1.06687	-1.44167	-1.20391							Non mitochondrial
102723758	NA	uncharacterized LOC102723758	LOC102723758	0.0575119	-0.874266	-0.823807	-2.30622	-0.152982	-0.555767	-0.635744	-0.0952612	-0.134775	0.0994554	-0.267183	0.600114	-0.2999	-0.275771	0.435775	-0.83892	2.12126	1.69414	1.30487	0.947472							Non mitochondrial
102723814	NA	uncharacterized LOC102723814	LOC102723814	-0.730887	0.294418	-0.362593	-1.82857	0.217617	-0.0912919	-1.48488	0.172946	2.1638	0.630141	-0.552246	0.578295	1.69491	0.644073	-0.0233516	0.864397	0.312575	-1.30864	-1.00803	-0.182684							Non mitochondrial
102723834	NA	uncharacterized LOC102723834	LOC102723834	1.51999	0.51794	-0.46185	-0.399908	0.646867	-0.819916	-1.33388	-0.916883	-0.251161	1.50722	2.23321	0.774681	0.0446798	-0.0845546	-0.726177	-1.35075	0.0263145	-1.21353	-0.375594	0.663297							Non mitochondrial
102723839	NA	long intergenic non-protein coding RNA 2224	LINC02224	1.43189	0.770678	0.977625	0.321273	-0.601248	-2.55699	-1.58558	0.175845	0.9834	0.80895	0.602549	0.936907	0.0845577	0.278155	-0.648052	-0.992216	-0.391556	-1.10304	0.287423	0.219438							Non mitochondrial
102723870	NA	uncharacterized LOC102723870	LOC102723870	0.124778	-1.00656	1.44966	-0.223659	-1.48683	0.401903	-0.321247	-0.528294	-1.99929	0.693297	-0.115117	0.310459	-0.0302136	-0.79083	-0.0731241	-0.613602	2.17322	0.00656314	1.60118	0.427711							Non mitochondrial
102723897	NA	WAS protein family homolog 9, pseudogene	WASH9P	-0.102771	-1.15096	0.199284	0.0498742	0.247305	-1.12357	-1.80504	-0.217695	2.33893	1.38549	0.0242795	0.311024	0.574775	-0.774839	0.0704599	-0.947609	0.329551	0.822098	1.08078	-1.31137							Non mitochondrial
102724017	NA	uncharacterized LOC102724017	LOC102724017	1.23167	-0.605005	-0.378358	1.0791	-0.248846	-2.78459	-0.453657	-0.217709	0.225106	2.10632	0.0361858	0.271995	0.301679	-0.0985871	-0.529896	-0.604533	0.82066	-1.1217	0.365775	0.604389							Non mitochondrial
102724023	ENSG00000280071	glutamine amidotransferase like class 1 domain containing 3B	GATD3B	-0.81212	-1.12987	1.22824	1.00273	-2.24134	0.28578	-0.674094	-0.356582	-1.66182	0.689963	-0.418823	0.478925	-1.14259	0.128138	0.557197	0.494476	1.15027	0.62249	0.985334	0.81369							Non mitochondrial
102724105	ENSG00000269834	ZNF528 antisense RNA 1	ZNF528-AS1	-1.07173	-0.246247	0.601094	0.272732	0.853098	1.01277	0.559255	0.966686	-1.26851	-0.498721	-1.18391	-2.32418	0.433742	-0.336056	-0.289447	0.613379	1.84856	0.980407	-0.714178	-0.208742							Non mitochondrial
102724133	NA	uncharacterized LOC102724133	LOC102724133	0.842601	-0.158409	-0.785904	-2.20708	0.523733	-0.125156	-1.15227	-1.04764	1.29946	0.822643	-0.630007	0.117565	1.17238	0.940909	-0.385481	-1.43497	1.2526	-0.428265	0.924102	0.459188							Non mitochondrial
102724135	NA	uncharacterized LOC102724135	LOC102724135	-0.945462	-0.690178	-0.869706	-1.27581	1.42609	1.0546	1.0743	0.769634	1.24336	1.16596	1.36356	0.869303	-0.593559	-0.974723	-0.278382	0.240524	-0.886829	-1.12498	-0.54474	-1.02294							Non mitochondrial
102724143	NA	uncharacterized LOC102724143	LOC102724143	-1.21835	0.485014	1.14347	0.0899776	0.26188	-0.518956	1.93805	-0.061398	-0.613121	-1.45439	-0.246333	-0.0889461	0.0331378	-0.07147	1.28865	1.44262	-0.904257	-2.06045	-0.136249	0.691115							Non mitochondrial
102724149	NA	uncharacterized LOC102724149	LOC102724149	-0.581414	-0.753484	-0.474317	-1.69877	0.477837	0.46078	-0.733289	1.25506	1.95794	0.938841	0.298896	0.60637	0.0553069	-1.20305	-0.572989	-2.05097	0.521891	0.892613	0.406094	0.196659							Non mitochondrial
102724159	ENSG00000275464	periodic tryptophan protein 2 homolog	LOC102724159	0.54392	0.890971	-1.36437	-1.03568	1.47066	0.413218	-0.361086	1.1584	-0.612372	-0.1198	-0.417393	-0.368876	0.891892	-0.116221	-1.11216	-1.89628	1.58763	-1.07321	0.770584	0.750173							Non mitochondrial
102724200	NA	trafficking protein particle complex subunit 10-like	LOC102724200	-0.636538	-1.12704	0.671147	0.306561	0.481354	0.428068	0.280324	0.244099	0.97769	-2.45545	0.561486	0.833532	1.10805	-1.37834	-0.197959	-1.92796	0.909452	0.702142	0.0655846	0.153807							Non mitochondrial
102724250	ENSG00000271254	neuroblastoma breakpoint family member 1	LOC102724250	-0.270772	-0.539504	-0.414158	-1.521	-0.601731	-1.15377	-0.217817	-0.91123	1.4502	1.02494	2.74382	1.39911	0.488424	-0.0527496	-0.24896	-0.613261	0.0651674	0.0458786	-0.217916	-0.454665							Non mitochondrial
102724262	NA	uncharacterized LOC102724262	LOC102724262	0.0812346	-0.359325	0.257795	-1.86843	0.89573	1.10275	0.368767	0.486754	-1.87216	-0.928368	-0.436288	-1.12761	0.713295	0.117636	2.29701	0.82058	0.441168	-0.161251	-0.256447	-0.572838							Non mitochondrial
102724307	ENSG00000166272	CYP17A1 antisense RNA 1	CYP17A1-AS1	0.621419	0.507676	-1.25871	-1.45591	-0.239878	-0.944998	-1.40733	0.260918	1.13341	2.13068	-0.344695	1.28372	1.11936	-0.419477	-1.10614	-0.699874	-0.129391	-0.302527	0.743564	0.508182							Non mitochondrial
102724316	ENSG00000224597	SVIL antisense RNA 1	SVIL-AS1	-1.8386	1.24966	0.629092	0.223532	1.13643	0.143012	1.17505	0.410797	-0.938485	-0.055018	0.457246	-1.44119	-0.296586	1.10398	0.119583	-0.870975	1.17632	-1.71175	0.357315	-1.02943							Non mitochondrial
102724330	NA	uncharacterized LOC102724330	LOC102724330	0.576453	-0.162066	-1.86192	-0.537243	-0.034074	1.09236	-0.646269	1.83472	1.47347	1.65719	-0.399322	0.0114254	-0.414829	-0.586669	-0.578465	-1.25996	0.815765	0.469395	-1.20216	-0.247799							Non mitochondrial
102724344	ENSG00000261175	long intergenic non-protein coding RNA 2188	LINC02188	0.643651	0.676566	0.395558	-0.0458609	-0.953107	-1.06954	-1.18535	-1.01799	1.50827	1.48541	1.48448	1.37392	-0.856007	-1.05639	-1.15127	-1.20833	0.367966	0.181996	0.143895	0.282127							Non mitochondrial
102724351	NA	uncharacterized LOC102724351	LOC102724351	1.33704	0.378166	-1.23671	-1.67219	1.22618	0.721701	-0.271902	-0.102094	-0.128008	0.517785	-0.597472	0.682917	1.84614	1.05703	-0.34418	-1.26151	0.448459	-0.758373	-0.282301	-1.56068							Non mitochondrial
102724360	ENSG00000269019	HOMER3 antisense RNA 1	HOMER3-AS1	1.11603	0.546745	0.210563	-0.359496	0.500051	0.678299	0.3037	0.700077	-0.619364	-1.40174	-2.77112	-2.07932	0.587042	0.562567	0.0778448	0.352063	0.0139829	0.583907	0.436399	0.561772							Non mitochondrial
102724428	ENSG00000275993	salt inducible kinase 1B (putative)	SIK1B	-0.678033	1.12569	-0.951665	1.33825	1.69351	0.571162	0.623122	1.05835	0.650773	0.483331	-0.804918	0.220821	-1.32207	0.272272	-0.707494	-0.201819	-0.485715	-1.77077	-1.59759	0.482788							Non mitochondrial
102724465	NA	uncharacterized LOC102724465	LOC102724465	1.57893	-0.435254	0.553901	-0.367565	0.686927	0.766334	0.228031	0.138651	-1.36983	-0.398196	-0.0360989	-2.63731	1.64711	0.793582	0.57896	-1.13708	0.242607	-0.0446306	-0.847581	0.0585033							Non mitochondrial
102724474	ENSG00000283828	uncharacterized LOC102724474	LOC102724474	0.598544	-2.96987	-0.14489	-0.525421	-0.641782	0.466417	-1.6275	0.149103	0.578232	1.49587	0.687989	-0.0401864	0.15264	-0.210652	-0.582716	0.754619	1.01846	0.164537	-0.335225	1.01184							Non mitochondrial
102724528	NA	uncharacterized LOC102724528	LOC102724528	-0.521924	-1.53101	-1.54468	-0.936413	-0.383762	-0.43852	-0.896001	-0.235893	1.44691	0.956249	0.728509	1.13303	0.24725	-0.615389	-0.371434	-1.32513	1.16115	1.05866	1.31552	0.752895							Non mitochondrial
102724532	ENSG00000264920	uncharacterized LOC102724532	LOC102724532	-0.603172	-0.798273	0.222846	-0.962267	-0.721123	0.932299	-0.872903	3.083	0.688313	0.0471967	-0.109047	0.447762	-1.59242	-0.747189	-0.5002	-0.0578873	0.490963	-0.27804	0.918305	0.411828							Non mitochondrial
102724536	NA	proline rich 33	PRR33	0.788924	-1.71239	-0.67178	0.269515	-1.36654	0.264218	-0.447004	1.73179	-0.175907	1.07182	-0.62115	-0.32063	-0.200577	-0.487361	-1.74251	-0.10988	0.489084	1.91496	0.717821	0.607587							Non mitochondrial
102724552	NA	RERE antisense RNA 1	RERE-AS1	-0.987055	0.0999272	-1.37736	0.706209	0.91339	-1.15794	-0.31875	-0.937432	0.595297	0.886352	1.21157	1.29366	1.26093	0.209381	0.0791052	-2.06508	0.412932	-0.901966	-0.765112	0.841949							Non mitochondrial
102724734	NA	uncharacterized LOC102724734	LOC102724734	2.05364	-0.00785605	-1.17346	-1.5735	0.590687	0.81387	-0.842402	0.638585	-0.567757	0.105527	1.31233	1.21563	-0.443453	-0.942436	-1.43763	-0.861559	-0.14057	0.966368	-0.286985	0.580984							Non mitochondrial
102724740	NA	uncharacterized LOC102724740	LOC102724740	1.19845	0.504738	0.187904	0.568156	0.567813	0.34814	1.38067	0.998665	0.227207	0.149266	-1.594	0.628155	-0.721521	-0.719054	-2.00875	-2.06305	0.139037	0.679779	-0.815827	0.344219							Non mitochondrial
102724770	ENSG00000278817	protein DGCR6	LOC102724770	-1.39131	-1.64495	-0.720886	-0.835226	-0.129336	-0.197359	-0.640732	-0.380041	-0.704204	0.0935706	-0.829132	-0.0975593	0.659282	0.159587	0.649796	-0.316448	1.73316	1.16008	1.94863	1.48308							Non mitochondrial
102724788	ENSG00000277196	proline dehydrogenase 1, mitochondrial	LOC102724788	-0.963661	-0.518623	-0.356196	0.132074	0.158137	-0.563221	-1.6903	-1.99061	-0.585327	0.587101	0.0297897	0.205107	1.56698	-1.14636	0.854011	0.304578	0.869406	0.161431	1.63684	1.30885							Non mitochondrial
102724814	ENSG00000258727	uncharacterized LOC102724814	LOC102724814	-0.648743	-1.42318	0.905474	0.174736	-0.0189697	0.67006	0.584002	0.819565	0.0453653	-0.358963	-2.94897	0.310863	-1.11933	-0.392115	-0.077505	1.54779	0.484013	1.07489	0.344205	0.0268086							Non mitochondrial
102724820	NA	LANCL1 antisense RNA 1	LANCL1-AS1	0.834014	-0.609513	-1.29018	-0.221123	0.314891	-0.230626	-2.2126	1.98648	0.875051	-0.510341	-0.855316	0.461638	-0.125349	-0.490393	-0.8574	-0.233767	1.38294	1.33717	0.674576	-0.230141							Non mitochondrial
102724852	NA	uncharacterized LOC102724852	LOC102724852	-0.0231179	0.952524	0.856634	0.782073	-1.29073	-1.76013	0.0205973	-0.903748	0.517232	1.27008	1.76038	1.43932	-0.945016	-0.118126	0.253308	-0.252304	-1.02484	-1.27921	-0.551887	0.296961							Non mitochondrial
102724856	NA	uncharacterized LOC102724856	LOC102724856	-1.03741	-1.06422	-0.910425	-1.39105	0.218565	-1.31645	-0.011822	0.857115	0.919206	1.033	-0.480331	1.59996	-0.444781	0.32784	-0.0620758	-1.16381	1.39719	-0.749911	1.01101	1.26841							Non mitochondrial
102724880	NA	uncharacterized LOC102724880	LOC102724880	0.188372	0.123331	-0.4246	-1.0516	-0.585905	0.632565	-1.88179	-0.202523	1.35081	1.97177	0.48342	0.577239	1.42238	0.996308	-0.431049	-0.257975	-0.207596	0.0144352	-1.19445	-1.52315							Non mitochondrial
102724895	NA	liver cell viability associated lncRNA	LIVAR	0.101311	-1.82961	0.0846934	-0.576604	0.900959	0.454589	-1.2135	-0.510555	1.75463	1.726	-0.580505	0.620752	-0.0478771	-0.351226	0.751129	-1.82904	0.156824	0.340328	0.916621	-0.868922							Non mitochondrial
102724927	ENSG00000262185	uncharacterized LOC102724927	LOC102724927	-0.272124	-0.0853346	1.60539	-0.712836	0.247127	0.85555	1.27913	-1.07768	0.27165	-1.05435	0.6077	0.589577	-2.19972	0.0817468	1.60035	-1.5496	0.479275	0.0986962	-0.362664	-0.401883							Non mitochondrial
102724965	NA	uncharacterized LOC102724965	LOC102724965	0.31389	-0.0366332	-1.32802	-1.11429	1.48409	0.972081	-0.32715	-0.102657	1.35525	-0.405818	1.79858	0.191353	0.713386	-0.327768	0.172156	-0.801131	-1.80566	-1.41887	0.868843	-0.201638							Non mitochondrial
10273	ENSG00000103266	STIP1 homology and U-box containing protein 1	STUB1	0.796857	-1.24375	-0.143001	-0.602463	-0.446512	-0.000899265	-1.53118	0.933739	1.78885	0.590373	-0.863995	-0.314037	-0.0578539	-0.911366	-1.56485	-0.754118	1.11574	1.26771	1.10944	0.831312							Non mitochondrial
10274	ENSG00000118007	stromal antigen 1	STAG1	0.782547	0.435272	-0.877462	0.389589	1.13178	0.0715119	-1.53535	-2.24652	-0.0724471	0.580794	0.154991	0.145563	1.83852	0.541559	0.792063	-1.86127	0.0448665	-0.618021	0.194302	0.10771							Non mitochondrial
10276	ENSG00000173848	neuroepithelial cell transforming 1	NET1	-0.480456	1.11308	-0.608879	-0.00972145	1.12684	-1.59907	0.00623148	-0.246674	1.501	-0.0522817	0.289474	-1.37816	1.56721	0.150986	-0.282276	1.87065	-0.509558	-0.137962	-1.11573	-1.20472							Non mitochondrial
10277	ENSG00000130939	ubiquitination factor E4B	UBE4B	-1.03774	-0.592264	-2.29929	-0.99891	1.11707	-0.225722	-0.587384	-0.264452	1.53747	-0.329461	0.32782	0.803117	1.75847	0.456634	0.986811	-0.161483	0.0152298	-0.3942	-1.02712	0.915408							Non mitochondrial
10278	ENSG00000100842	embryonal Fyn-associated substrate	EFS	-0.290778	-0.491268	1.34965	2.00648	0.33667	-0.349021	1.96552	0.342231	-0.605479	-0.584278	-1.24319	-1.73783	-1.3552	0.0102243	-0.697783	0.28466	0.322542	0.106769	0.871354	-0.241269							Non mitochondrial
1028	ENSG00000129757	cyclin dependent kinase inhibitor 1C	CDKN1C	-1.21359	-0.109616	-0.801349	-1.05077	-0.662881	-1.7488	0.44077	0.733462	0.98531	-1.05002	0.0716071	-0.700348	1.86569	0.757047	1.36673	1.65271	-0.16097	-0.482549	-0.107531	0.215101							Non mitochondrial
10280	ENSG00000147955	sigma non-opioid intracellular receptor 1	SIGMAR1	-0.876001	0.534906	-1.73226	-0.358916	-0.0973087	-0.879113	0.0678601	-0.106443	2.00142	1.64372	-0.736866	0.879024	0.377055	0.0804797	-1.7707	-0.121684	-0.666493	0.192839	1.48612	0.0823668							Non mitochondrial
10282	ENSG00000105829	Bet1 golgi vesicular membrane trafficking protein	BET1	-0.801235	-0.753932	-0.190005	-2.05287	1.95937	0.66093	0.0630907	-1.65182	-0.0437185	-0.410891	-0.996421	0.490629	1.22412	0.702907	0.763532	1.50007	0.100202	-0.491498	-0.188676	0.116222							Non mitochondrial
10283	ENSG00000153015	CWC27 spliceosome associated cyclophilin	CWC27	1.47731	-1.32096	-1.01065	0.12687	1.39051	-0.700876	0.371048	-0.74977	0.759869	1.78806	-0.302377	-0.530515	1.47883	1.23334	-1.00417	-0.753154	-0.286676	-0.495395	-0.922035	-0.549264							Non mitochondrial
10284	ENSG00000150459	Sin3A associated protein 18	SAP18	0.0610707	-1.59177	-0.379959	-2.01036	0.247729	-0.326595	-0.34062	-1.45518	0.218181	1.65836	1.004	1.25222	0.850032	-0.475613	0.114817	1.54975	-0.120667	-0.896661	0.558703	0.0825594							Non mitochondrial
10285	ENSG00000119953	survival motor neuron domain containing 1	SMNDC1	0.096362	0.709634	-0.726614	-1.3313	1.97736	0.104527	0.123246	-1.52775	1.65997	-0.0125411	-1.4026	0.447278	1.24855	0.958126	0.147491	-0.928166	-0.20497	-0.497832	0.283277	-1.12404							Non mitochondrial
10286	ENSG00000116752	BCAS2 pre-mRNA processing factor	BCAS2	1.29522	0.592906	0.711071	0.676933	-1.25672	1.16275	-0.360668	-1.60533	1.15323	1.3941	-0.676779	0.423163	-0.453844	0.75969	-0.655799	-1.7002	-1.13055	0.391601	0.215312	-0.936081							Non mitochondrial
10287	ENSG00000171700	regulator of G protein signaling 19	RGS19	-0.885481	1.58922	0.428022	1.03546	-1.51415	-1.39429	-0.142638	0.684665	0.546455	-1.63808	0.966533	0.535524	-0.84143	0.0642439	0.870055	1.09819	-1.07835	-0.268103	0.865062	-0.920904							Non mitochondrial
10288	ENSG00000131042	leukocyte immunoglobulin like receptor B2	LILRB2	-0.707059	0.913549	0.277465	1.10349	-1.4866	-0.65963	0.208457	-0.978282	-0.436812	-1.3428	-0.206976	0.307325	-2.07448	-0.336542	1.73278	0.288769	0.939843	0.926848	1.06334	0.467318							Non mitochondrial
10289	ENSG00000114784	eukaryotic translation initiation factor 1B	EIF1B	0.968346	-0.722709	-1.22074	-0.756781	0.0375243	0.611019	-2.1083	1.92724	0.784814	0.251795	-0.897161	-0.320734	-0.456583	-0.471303	-1.01645	-0.000838606	1.70941	0.667581	0.434334	0.579543							Non mitochondrial
10290	ENSG00000072195	striated muscle enriched protein kinase	SPEG	0.796676	-0.147274	-1.665	-0.253046	-0.779046	-1.27574	-1.50462	1.60683	2.47738	0.0818468	0.0518321	-0.932115	-0.0209442	-0.00259408	-0.575469	0.531109	0.687093	0.295758	0.16968	0.457645							Non mitochondrial
10291	ENSG00000099995	splicing factor 3a subunit 1	SF3A1	-1.02021	-0.609742	-1.38116	-1.27064	0.28025	-0.490198	0.459687	1.81668	1.92498	-0.417137	-0.850126	-0.21243	0.879045	-0.448964	0.467135	1.66604	0.634386	-1.01577	-0.429683	0.0178564							Non mitochondrial
10293	ENSG00000183763	TRAF interacting protein	TRAIP	0.67604	-0.68088	-1.03638	-0.80769	-0.232011	0.572965	-1.60969	-0.433737	-0.755467	0.488637	0.89214	0.085188	-0.532637	1.75875	-0.768404	-1.28901	1.85116	1.55072	-0.0672728	0.337576							Non mitochondrial
10294	ENSG00000069345	DnaJ heat shock protein family (Hsp40) member A2	DNAJA2	0.340826	-0.336173	-1.58902	-1.16341	1.61547	1.23966	-0.325244	1.33333	0.290182	0.5512	-0.323537	0.860305	1.284	0.786091	-1.52922	-0.372837	-1.04607	-0.148569	-1.32212	-0.144868							Non mitochondrial
10295	ENSG00000103507	branched chain keto acid dehydrogenase kinase	BCKDK	-0.73067	-2.19297	-1.35759	-0.716275	0.43603	1.73783	0.382431	2.56099	-0.505584	-0.0221303	-0.043418	0.0131905	0.0858618	-0.320263	-0.133074	-0.529517	-0.0208154	0.427202	0.693873	0.234896							Known mitochondrial
10296	ENSG00000090316	macrophage erythroblast attacher	MAEA	0.851444	-0.765259	0.518144	0.326267	-0.159454	0.876988	0.091868	2.00253	-0.928359	-0.556815	-0.938117	-0.0359846	-1.48042	-1.28413	-1.26201	-0.429631	1.31782	1.60862	0.610906	-0.364407							Non mitochondrial
10298	ENSG00000130669	p21 (RAC1) activated kinase 4	PAK4	0.989248	-1.99966	-1.39035	-0.2164	-0.802862	-0.120474	-0.351202	2.49764	0.855773	0.298681	0.48573	-0.307106	1.00137	0.266517	-1.1527	0.218172	0.71918	-0.0339653	-0.00792439	-0.949656							Non mitochondrial
10299	ENSG00000145495	membrane associated ring-CH-type finger 6	Mar-06	0.917478	0.248587	-0.780239	0.113467	1.78646	1.16869	-0.785545	-2.14475	0.690767	-1.3002	-1.05514	-0.0270046	1.30712	1.14172	-0.18979	-0.500821	0.254413	0.199121	-1.007	-0.037349							Non mitochondrial
103	ENSG00000160710	adenosine deaminase RNA specific	ADAR	-1.00452	0.9924	0.840287	0.365565	-0.0649558	-0.594527	0.745688	-0.120332	-1.36825	-1.24216	0.34743	-0.0585423	-0.645428	0.0405317	3.01031	0.839393	-1.03211	-0.118959	-0.447933	-0.483888							Non mitochondrial
1030	ENSG00000147883	cyclin dependent kinase inhibitor 2B	CDKN2B	0.580193	-0.498372	0.294581	0.526241	-0.41727	0.477157	-1.15434	-0.949023	-1.52463	-0.27491	1.84771	1.1957	-0.526272	-1.04129	1.09816	-1.90162	0.736447	0.19009	0.165237	1.1762							Non mitochondrial
10300	ENSG00000140854	katanin regulatory subunit B1	KATNB1	-0.183047	-0.904083	-0.611869	-0.671154	0.821949	-0.278123	-1.94019	1.94433	1.40805	0.798646	0.378667	-0.114676	0.903464	-0.571091	-1.76802	0.206521	0.0206248	-0.370013	-0.362288	1.2923							Non mitochondrial
10301	ENSG00000176124	deleted in lymphocytic leukemia 1	DLEU1	0.60944	-0.496688	0.367329	-0.855024	0.0612211	-0.145652	-0.597843	1.85712	0.173311	-0.0741108	-0.329393	1.21799	-1.3722	0.253296	-0.868854	-2.60204	0.717494	1.33186	0.297424	0.455321							Non mitochondrial
10302	ENSG00000174446	small nuclear RNA activating complex polypeptide 5	SNAPC5	1.15606	-0.418788	-0.690598	-0.601805	0.482906	-0.0592182	-1.91063	0.927768	1.25086	0.167274	0.712242	0.26557	0.880463	-0.581006	-0.883796	-2.26737	1.14279	-0.498669	1.05983	-0.133877							Non mitochondrial
10307	ENSG00000113108	amyloid beta precursor protein binding family B member 3	APBB3	-0.0757186	-1.50228	-0.747904	0.453261	0.223038	2.01816	0.45952	1.09887	0.108858	-0.817574	-2.23984	-0.523162	0.600793	0.257375	-0.88697	0.127008	1.75965	-0.131081	-0.314897	0.132882							Non mitochondrial
10308	ENSG00000185947	zinc finger protein 267	ZNF267	0.700602	1.05474	0.00987286	-1.69011	1.80942	1.02082	0.509069	0.710494	0.461084	-0.503546	0.477868	-0.237779	0.722172	0.286486	-0.199158	-0.0603436	-0.456276	-2.21226	-1.01145	-1.3917							Non mitochondrial
1031	ENSG00000123080	cyclin dependent kinase inhibitor 2C	CDKN2C	0.979351	0.757561	-0.351336	-1.0021	0.13784	-0.472005	-1.41375	-1.09333	0.610348	1.6013	-0.190802	0.351678	-0.992475	0.0442387	-0.98478	-1.58132	2.05797	0.404999	0.958297	0.178318							Non mitochondrial
10311	ENSG00000157538	VPS26 endosomal protein sorting factor C	VPS26C	1.35715	0.343569	-0.935642	-0.607309	0.418434	-0.674614	0.0192785	0.384407	0.425281	1.15845	0.941198	0.255218	0.25552	-1.26336	-0.938388	-2.82973	-0.433783	0.338365	0.672922	1.11303							Non mitochondrial
10312	ENSG00000110719	T cell immune regulator 1, ATPase H+ transporting V0 subunit a3	TCIRG1	-1.06854	-0.0805915	0.907818	1.92465	-1.76518	-0.203792	0.477061	0.291061	-0.880682	-0.765175	0.0765673	-0.46357	-2.19121	-0.356236	0.737589	1.06147	0.206387	1.03077	0.576371	0.485231							Non mitochondrial
10313	ENSG00000133318	reticulon 3	RTN3	0.475959	1.50352	0.417896	0.731533	1.02875	0.0452592	1.82241	-0.419931	-1.27976	-0.659525	-0.150199	-0.982059	-0.530128	-1.07363	-0.919896	-0.519029	-1.02857	-1.03099	1.61354	0.954846							Non mitochondrial
10314	ENSG00000115365	LanC like 1	LANCL1	-0.418543	0.476658	1.14702	1.75269	-0.0596529	0.101394	-0.5358	-2.43685	-1.4892	-0.590215	1.62121	0.729892	0.161884	-0.00790674	0.472275	-0.752566	-0.242082	-0.598699	-0.293309	0.961802							Non mitochondrial
10316	ENSG00000171596	neuromedin U receptor 1	NMUR1	0.754896	-0.394033	-0.119673	-0.625025	0.168604	0.682251	0.714056	0.663563	0.409718	-0.66034	0.680904	0.666279	-0.96457	-0.319111	1.58232	0.815036	-3.09751	-0.566949	0.405585	-0.796							Non mitochondrial
10318	ENSG00000145901	TNFAIP3 interacting protein 1	TNIP1	1.15774	-0.851337	-1.07375	-0.662424	-0.634879	-0.702112	-0.147421	-0.402974	2.28343	1.33883	-0.182854	-0.0691404	0.565148	-0.841673	-1.69839	-0.731755	0.276413	0.521303	0.336227	1.51962							Non mitochondrial
10319	ENSG00000050555	laminin subunit gamma 3	LAMC3	-1.39781	0.665253	1.20242	1.0321	-1.57686	0.311866	1.19564	0.687301	-1.17967	-1.56779	0.999591	0.279122	0.757087	-0.354968	0.770847	-0.264153	-0.61194	-1.33762	0.928747	-0.539175							Non mitochondrial
1032	ENSG00000129355	cyclin dependent kinase inhibitor 2D	CDKN2D	-0.0821128	-0.741759	-0.320712	0.538702	-1.55563	-2.74748	-0.661935	-0.132798	-0.282448	-0.00188938	0.881868	0.152979	1.1473	0.964743	-0.231112	-0.730641	0.822021	0.567719	1.18814	1.22504							Non mitochondrial
10320	ENSG00000185811	IKAROS family zinc finger 1	IKZF1	-1.30314	0.468911	1.10619	-0.534327	-0.734932	0.640124	-0.729717	0.0948372	-0.0139151	-0.727342	1.09876	1.19323	-2.6448	0.0883006	1.47857	1.16378	-0.460411	0.105628	0.092537	-0.382289							Non mitochondrial
10322	ENSG00000135632	SMYD family member 5	SMYD5	0.302022	-0.496354	-0.0494534	0.187621	-0.527112	0.33241	-0.808984	-1.69031	-1.01986	1.14574	-0.92614	-0.276752	-0.851028	-1.24795	-0.375165	0.463296	1.85611	1.34731	1.50395	1.13065							Non mitochondrial
10324	ENSG00000239474	kelch like family member 41	KLHL41	0.412874	0.975022	-0.0227803	0.0876169	0.477289	0.977446	0.86674	-0.747635	0.742268	0.139416	1.29404	0.280157	-1.74301	-1.87884	-1.09639	-2.14479	0.0164917	0.651538	0.306908	0.405647							Non mitochondrial
10325	ENSG00000083750	Ras related GTP binding B	RRAGB	-1.43473	-1.66479	-0.783725	-0.489781	0.855541	1.63802	-0.794317	0.0580297	-0.00526445	1.95887	-0.823075	1.04525	1.52831	-0.152099	-0.456401	0.548283	0.153759	-0.511425	-0.710467	0.0400215							Non mitochondrial
10327	ENSG00000117448	aldo-keto reductase family 1 member A1	AKR1A1	1.69219	0.948903	0.215634	0.588084	-0.453442	0.293894	-0.92918	0.74216	-1.20456	1.26184	-1.00887	0.086497	-0.90384	0.0331016	-2.02567	0.150849	-0.690737	1.34429	-1.02732	0.886183							Non mitochondrial
10328	ENSG00000131148	ER membrane protein complex subunit 8	EMC8	0.801153	0.351453	-0.547019	-0.466017	-0.0523426	-0.952835	-2.06457	1.07696	1.78353	1.38472	-0.131632	1.08375	0.50483	-1.00916	-0.835527	-1.44728	-0.37957	0.343484	0.831373	-0.275287							Known mitochondrial
10329	ENSG00000118600	ribitol xylosyltransferase 1	RXYLT1	0.829027	-0.344468	-0.117115	-0.317058	0.0715122	0.438778	-0.644336	0.827069	1.00926	0.655225	0.91454	0.816379	-0.763863	-1.22943	-1.57266	-2.67654	-0.0472223	0.36268	0.465486	1.32273							Non mitochondrial
1033	ENSG00000100526	cyclin dependent kinase inhibitor 3	CDKN3	0.237983	-1.27058	0.581991	0.697083	-0.253759	0.41364	-0.859844	-0.113617	-1.8508	-0.933101	1.37428	0.82388	-2.02841	0.460693	0.487673	-0.757122	-0.209781	1.23263	1.07591	0.891253							Non mitochondrial
10330	ENSG00000257727	canopy FGF signaling regulator 2	CNPY2	-0.362161	-1.50751	1.08559	0.812657	-1.97083	-0.472318	-1.30778	-0.0546921	1.33028	1.0418	-0.644058	-0.967236	-0.837363	-0.166877	0.446897	1.40561	1.15705	0.194686	0.166103	0.650152							Non mitochondrial
10335	ENSG00000072952	murine retrovirus integration site 1 homolog	MRVI1	-1.10649	0.116006	1.08291	1.32259	-0.12658	-1.34897	0.994777	-0.101969	-1.01839	-1.58045	-0.276648	-0.233931	-1.23868	-0.932575	0.988499	1.9253	-0.111078	0.344423	0.281269	1.01997							Non mitochondrial
10336	ENSG00000185619	polycomb group ring finger 3	PCGF3	0.655872	1.15907	2.40972	2.38292	-0.774767	-0.954363	-0.198363	-0.49675	-0.252114	-0.348955	0.0739176	0.289645	-0.273988	-0.543454	0.202792	0.169622	-0.998746	-0.80831	-0.578672	-1.11508							Non mitochondrial
10342	ENSG00000114354	trafficking from ER to golgi regulator	TFG	-0.58287	-0.624511	-1.04113	-0.602612	0.909427	-0.243046	-0.765092	-0.503391	1.68728	0.27631	-1.06751	-0.541763	0.21454	1.3854	-2.28726	0.515067	1.34654	0.360661	0.543772	1.02018							Non mitochondrial
10345	ENSG00000186439	triadin	TRDN	1.05482	1.51635	1.1903	1.61719	-0.177837	0.153968	-0.0673871	-1.08267	0.62858	0.136859	1.003	0.540247	-1.56876	-0.929425	-1.341	-1.63957	-0.738338	0.252139	-0.418691	-0.129768							Non mitochondrial
10346	ENSG00000132274	tripartite motif containing 22	TRIM22	-1.77475	0.602497	0.115847	0.999872	-0.419944	0.280448	0.892891	-0.415156	-1.05572	-1.06628	0.167893	-0.231927	-1.54121	-0.5642	2.386	1.38533	-0.420189	0.509341	0.360212	-0.210961							Non mitochondrial
10347	ENSG00000064687	ATP binding cassette subfamily A member 7	ABCA7	-0.378579	-1.17155	0.0625759	0.826492	-2.02143	0.276833	0.515467	-2.39502	1.28312	1.00534	-0.604794	-0.118123	-0.113997	-0.146539	-0.621057	0.117446	0.661617	1.12391	0.752486	0.945807							Non mitochondrial
10349	ENSG00000154263	ATP binding cassette subfamily A member 10	ABCA10	1.05134	-1.21374	0.796907	1.17516	0.983519	1.09226	0.0448029	-0.114492	1.70414	-0.0383602	-0.0933728	0.0852903	0.106896	0.235026	-0.768535	-0.0515072	-0.648172	-0.452604	-1.47834	-2.4162							Non mitochondrial
10350	ENSG00000154258	ATP binding cassette subfamily A member 9	ABCA9	0.660348	0.32217	0.992981	1.41767	0.560247	1.91326	0.608953	-0.713824	-0.0966663	0.0744388	-1.38588	-0.393261	-0.0968894	0.0159707	0.471729	-0.0388548	-0.190662	-0.356608	-1.16352	-2.6016							Non mitochondrial
10351	ENSG00000141338	ATP binding cassette subfamily A member 8	ABCA8	0.547095	-1.097	0.94123	0.973228	0.176855	0.935889	-1.20294	-0.903841	-1.20128	-0.364083	-1.39212	-1.0118	-0.0767659	0.548981	0.838847	1.28594	0.845859	1.76595	-0.521374	-1.08866							Non mitochondrial
10352	ENSG00000116874	tryptophanyl tRNA synthetase 2, mitochondrial	WARS2	-1.52871	-1.14668	-1.37595	-0.10454	1.08484	1.50761	0.181129	0.913896	-0.463253	0.107296	0.454937	0.241514	1.31042	1.31351	-0.00219527	0.846057	-0.996643	-0.932386	-1.60503	0.194172							Known mitochondrial
1036	ENSG00000129596	cysteine dioxygenase type 1	CDO1	1.30779	0.185637	0.349111	-0.693121	0.879941	1.45961	0.414434	0.696423	0.738211	0.336532	-1.50861	-1.5274	-0.736269	0.272967	-0.565252	0.860136	-0.276074	0.973733	-1.35309	-1.81471							Non mitochondrial
10360	ENSG00000107833	nucleophosmin/nucleoplasmin 3	NPM3	1.14787	-1.03824	-0.255238	-2.27576	0.0104239	-0.573879	0.142622	1.49619	-0.285476	1.48155	0.548378	-0.112271	-1.27856	0.823704	-0.642528	-0.291598	-1.12268	1.21938	0.745459	0.260659							Non mitochondrial
10362	ENSG00000064961	high mobility group 20B	HMG20B	-0.726824	-0.49206	0.365813	1.28353	-2.02473	-1.26189	-0.488179	-1.2824	0.0641572	-0.26054	1.32401	-0.265826	-0.312658	-0.706809	-0.30001	1.20734	0.177589	1.05123	1.0162	1.63205							Non mitochondrial
10363	ENSG00000140382	high mobility group 20A	HMG20A	-0.315334	-1.57509	-0.565959	-0.397592	-0.656989	1.29676	-0.474703	-1.23414	-0.999846	-0.641692	1.93791	1.5157	0.999599	0.451192	0.672384	-0.104006	0.968412	0.768566	-0.638544	-1.00665							Non mitochondrial
10365	ENSG00000127528	Kruppel like factor 2	KLF2	-0.053734	0.132881	0.242786	1.78302	-1.45893	-0.355419	0.991415	-1.04895	0.167746	-1.05791	-0.0736946	0.426472	-2.13725	-0.310641	0.314565	1.63948	0.888705	1.06965	-0.507446	-0.652731							Non mitochondrial
10367	ENSG00000107745	mitochondrial calcium uptake 1	MICU1	0.663514	0.480027	1.00492	0.905218	-1.77893	-0.613183	-0.67024	-1.01271	-0.752016	0.213782	0.765593	0.0570652	-0.910153	-1.02618	-0.386901	-1.42153	0.473881	1.28569	0.7912	1.93096							Known mitochondrial
10370	ENSG00000164442	Cbp/p300 interacting transactivator with Glu/Asp rich carboxy-terminal domain 2	CITED2	0.0733682	-1.99744	-0.762941	-0.641662	-0.421317	-0.589288	-0.814241	0.639638	1.14126	-0.149728	-0.565032	-2.13879	1.36666	0.762282	0.227905	0.698191	1.49163	0.719252	0.524718	0.435541							Non mitochondrial
10376	ENSG00000123416	tubulin alpha 1b	TUBA1B	0.685832	1.85898	0.596143	0.00495896	0.0769299	0.0679101	1.09641	-0.433694	-2.66375	-0.529617	0.976054	-0.287605	-0.254297	0.194916	-0.252904	-0.0713907	-2.07552	0.101632	0.41393	0.495073							Non mitochondrial
10379	ENSG00000213928	interferon regulatory factor 9	IRF9	-1.04874	0.714403	0.714301	0.936377	-0.707212	-0.424766	-0.185659	-0.04696	-1.33094	-0.811771	-0.833114	-0.244347	-1.62087	-0.791808	2.41208	1.06913	0.772894	1.10929	0.096929	0.220789							Non mitochondrial
[truncated: 13,856 more rows]
