# Supplementary material for: High-intensity training induces non-stoichiometric changes in the mitochondrial proteome of human skeletal muscle without reorganisation of respiratory chain content
Source: Nat Commun. 2021 Dec 3;12:7056. doi: 10.1038/s41467-021-27153-3 (PMC8642543; doi:10.1038/s41467-021-27153-3)
Supplement: Supplementary file 5 — Supplementary Data 2 [file 41467_2021_27153_MOESM5_ESM.xlsx]

## Sheet: LEGEND
DEP RNAseq Results Tab
Ensembl	Gene ID corresponding to Ensembl database
Gene Description	Description of the gene
Gene Name	Gene Name
PNvsBL	Estimate of the log2-fold change for PN vs BL
PHvsPN	Estimate of the log2-fold change for PH vs PN
PRvsPH	Estimate of the log2-fold change for PR vs PH
AveExpr	Average log2 expression over all comparisons.
P.Value	P. value calculated by Limma
adj.P.Val	Adjusted q-value by Benjamini Hochberg correction
IMPI evidence	Categorical column specifying if the entry is present in the IMPI Database and identified experimentally within the database as a known mitochondrial protein.
GOBP-Enrichr Tab
Term	GO Biological Processes Term
P-value	Fishers exact test to determine significance
Adjusted P-value	Benjamini-Hochberg method for correction for multiple hypotheses testing
Odds Ratio	Enrichment score
Combined Score	Combination of the p-value and z-score calculated by multiplying the two scores as follows: combination of the p-value and z-score calculated by multiplying the two scores
Genes	Differentially expressed transcript gene names that fall into the GOBP catergory
Terms with an adjusted p value <0.01 are highlighted in green
Terms with an adjusted between 0.01 and 0.05 are highlighted in orange
Terms with an adjusted p value >0.05 are highlighted in red

## Sheet: DEP RNAseq Results
Ensembl	Gene Description	Gene Name	PNvsBL	PHvsPN	PRvsPH	AveExpr	P.Value	adj.P.Val	IMPI evidence
ENSG00000271605	mast cell immunoglobulin like receptor 1	MILR1	3.28597	0.0687575	-0.779327	-2.03615	0.000365815	0.017321	Non mitochondrial
ENSG00000171864	prion like protein doppel	PRND	2.85272	1.83487	-1.82329	0.0219552	0.000994663	0.0258664	Non mitochondrial
ENSG00000148848	ADAM metallopeptidase domain 12	ADAM12	2.75916	-0.106409	-0.551487	-1.42301	0.00285566	0.0421107	Non mitochondrial
ENSG00000138315	oncoprotein induced transcript 3	OIT3	2.37864	1.486	-1.61302	-1.42581	0.000565456	0.02032	Non mitochondrial
ENSG00000223749	MIR503 host gene	MIR503HG	2.25051	0.421905	-0.263937	-1.98979	0.000805988	0.023456	Non mitochondrial
ENSG00000117399	cell division cycle 20	CDC20	2.17114	-0.957133	-0.118341	-1.52069	0.000291841	0.0155273	Non mitochondrial
ENSG00000148773	marker of proliferation Ki-67	MKI67	2.16377	-1.00014	-0.566687	0.221753	0.00123214	0.0289428	Non mitochondrial
ENSG00000118004	collectin subfamily member 11	COLEC11	2.09637	0.390627	0.0918781	-2.02982	0.000986889	0.0257979	Non mitochondrial
ENSG00000176956	lymphocyte antigen 6 family member H	LY6H	2.09535	1.76934	-0.923686	-2.57567	0.00245967	0.0403055	Non mitochondrial
ENSG00000134240	3-hydroxy-3-methylglutaryl-CoA synthase 2	HMGCS2	2.09193	1.5266	-0.569893	1.25752	5.10172e-05	0.00843221	Known mitochondrial
ENSG00000154096	Thy-1 cell surface antigen	THY1	1.91235	0.582431	-0.30195	3.80119	0.000208476	0.0137227	Non mitochondrial
ENSG00000080986	NDC80 kinetochore complex component	NDC80	1.81368	0.129422	-0.919251	-0.685	0.000609876	0.0209079	Non mitochondrial
ENSG00000134539	killer cell lectin like receptor D1	KLRD1	1.7356	-0.271667	-0.570536	-1.52092	0.00251712	0.0404352	Non mitochondrial
ENSG00000167210	lipoxygenase homology domains 1	LOXHD1	1.66009	0.99054	-0.936693	0.807258	3.80893e-06	0.00706753	Non mitochondrial
ENSG00000090659	CD209 molecule	CD209	1.65766	-0.650132	0.212608	-0.205247	0.0012626	0.029338	Non mitochondrial
ENSG00000108821	collagen type I alpha 1 chain	COL1A1	1.58092	0.109455	0.413892	6.52839	0.00101737	0.0261408	Non mitochondrial
ENSG00000101447	family with sequence similarity 83 member D	FAM83D	1.56547	0.69859	-0.991924	-2.44969	0.00311499	0.0439573	Non mitochondrial
ENSG00000137225	calpain 11	CAPN11	1.55965	0.808429	-0.581619	-1.722	0.000255117	0.0144955	Non mitochondrial
ENSG00000169403	platelet activating factor receptor	PTAFR	1.55646	-0.154702	-0.0855421	-0.414447	0.00136657	0.0301887	Non mitochondrial
ENSG00000170345	Fos proto-oncogene, AP-1 transcription factor subunit	FOS	1.52663	-1.33508	-0.488904	2.12189	0.00353614	0.0462586	Non mitochondrial
ENSG00000121753	adhesion G protein-coupled receptor B2	ADGRB2	1.49098	-0.0168223	0.658247	-1.40061	0.00176667	0.0341976	Non mitochondrial
ENSG00000073861	T-box 21	TBX21	1.4741	0.579058	-0.457388	-1.44505	0.00173773	0.0341134	Non mitochondrial
ENSG00000101825	matrix remodeling associated 5	MXRA5	1.47187	0.420636	-0.705026	3.69969	5.74742e-05	0.00856275	Non mitochondrial
ENSG00000173369	complement C1q B chain	C1QB	1.4692	-0.154022	0.136808	1.42338	0.000234158	0.0141294	Non mitochondrial
ENSG00000072571	hyaluronan mediated motility receptor	HMMR	1.46544	-0.431561	-0.406991	-0.589808	0.00267544	0.041193	Non mitochondrial
ENSG00000167613	leukocyte associated immunoglobulin like receptor 1	LAIR1	1.4425	0.251991	-0.21181	0.564913	0.000193868	0.0132685	Non mitochondrial
ENSG00000168542	collagen type III alpha 1 chain	COL3A1	1.42621	0.358468	-0.0342335	8.29099	0.000122318	0.0105242	Non mitochondrial
ENSG00000118946	protocadherin 17	PCDH17	1.40257	1.3582	-1.1847	1.50485	2.17496e-05	0.00788688	Non mitochondrial
ENSG00000002933	transmembrane protein 176A	TMEM176A	1.3941	-0.319334	0.362642	0.751571	0.00222038	0.037905	Non mitochondrial
ENSG00000165457	folate receptor beta	FOLR2	1.39229	-0.471574	0.26072	0.851837	0.00130347	0.0296021	Non mitochondrial
ENSG00000160957	RecQ like helicase 4	RECQL4	1.38067	-0.870215	0.217493	-0.4785	0.000644192	0.0214725	Non mitochondrial
ENSG00000196460	RFX family member 8, lacking RFX DNA binding domain	RFX8	1.37375	1.06629	-0.661815	-1.51676	0.00163449	0.0332574	Non mitochondrial
ENSG00000078549	ADCYAP receptor type I	ADCYAP1R1	1.35701	1.2073	-0.67856	1.68681	3.79448e-06	0.00706753	Non mitochondrial
ENSG00000100385	interleukin 2 receptor subunit beta	IL2RB	1.35397	0.0520612	-0.35	0.292638	0.00241207	0.0398667	Non mitochondrial
ENSG00000143119	CD53 molecule	CD53	1.35121	-0.274773	-0.218503	0.95603	0.00370913	0.0476522	Non mitochondrial
ENSG00000076382	sperm associated antigen 5	SPAG5	1.35049	-0.310257	-0.219855	0.246599	0.00168806	0.0336205	Non mitochondrial
ENSG00000134013	lysyl oxidase like 2	LOXL2	1.34482	0.667215	-0.527197	3.32022	0.000262289	0.0146814	Non mitochondrial
ENSG00000244694	patched domain containing 4	PTCHD4	1.34245	0.868409	-1.25372	-1.44775	0.00163164	0.0332574	Non mitochondrial
ENSG00000087237	cholesteryl ester transfer protein	CETP	1.34191	0.840306	-0.757208	-0.251027	0.00257654	0.0406944	Non mitochondrial
ENSG00000155659	V-set and immunoglobulin domain containing 4	VSIG4	1.33266	-0.0981084	0.28014	1.16993	0.00180307	0.0346123	Non mitochondrial
ENSG00000136167	lymphocyte cytosolic protein 1	LCP1	1.30006	0.00581611	-0.227651	2.52253	0.000314568	0.0161654	Non mitochondrial
ENSG00000105609	leukocyte immunoglobulin like receptor B5	LILRB5	1.29984	-0.787113	0.436364	1.42072	0.00298547	0.0431043	Non mitochondrial
ENSG00000111335	2'-5'-oligoadenylate synthetase 2	OAS2	1.29714	0.544367	-0.839536	3.18493	0.00105232	0.0266764	Non mitochondrial
ENSG00000164171	integrin subunit alpha 2	ITGA2	1.29346	0.564282	-0.676424	-0.624595	0.00200083	0.0363847	Non mitochondrial
ENSG00000139880	cadherin 24	CDH24	1.28996	1.10345	-0.274824	0.847987	0.000631078	0.0213052	Non mitochondrial
ENSG00000087116	ADAM metallopeptidase with thrombospondin type 1 motif 2	ADAMTS2	1.28923	0.164709	0.233188	2.036	0.00176005	0.0341976	Non mitochondrial
ENSG00000100312	acrosin	ACR	1.27611	0.407742	0.301595	-1.42159	0.00212264	0.0371736	Non mitochondrial
ENSG00000113083	lysyl oxidase	LOX	1.26023	1.1241	-0.526251	1.65717	0.000171724	0.0124911	Non mitochondrial
ENSG00000159189	complement C1q C chain	C1QC	1.259	-0.0323359	0.23413	1.62327	0.000269745	0.0148442	Non mitochondrial
ENSG00000116833	nuclear receptor subfamily 5 group A member 2	NR5A2	1.25183	0.349731	-0.199496	0.505164	0.00053156	0.020022	Non mitochondrial
ENSG00000184730	apolipoprotein B receptor	APOBR	1.23967	-0.176659	-0.0401413	0.248356	0.00307973	0.043788	Non mitochondrial
ENSG00000224420	adrenomedullin 5 (putative)	ADM5	1.23573	0.382791	-0.139816	-0.152207	0.000195946	0.0132899	Non mitochondrial
ENSG00000283632	exocyst complex component 3 like 2	EXOC3L2	1.22979	0.863975	-0.815667	-0.754597	0.00138049	0.0303446	Non mitochondrial
ENSG00000179593	arachidonate 15-lipoxygenase type B	ALOX15B	1.2271	0.207438	-0.370796	-0.0900913	0.00170688	0.0338038	Non mitochondrial
ENSG00000157404	KIT proto-oncogene, receptor tyrosine kinase	KIT	1.21255	0.868513	-1.35176	1.70963	0.000922661	0.0249074	Non mitochondrial
ENSG00000158869	Fc fragment of IgE receptor Ig	FCER1G	1.21001	0.209646	-0.345274	0.821165	0.00188468	0.0352853	Non mitochondrial
ENSG00000072832	collapsin response mediator protein 1	CRMP1	1.20536	0.620455	-0.481148	-0.344525	0.00399976	0.0498547	Non mitochondrial
ENSG00000139354	growth arrest specific 2 like 3	GAS2L3	1.19787	0.820699	-0.870137	-0.699029	0.000213594	0.0137439	Non mitochondrial
ENSG00000180616	somatostatin receptor 2	SSTR2	1.19465	1.2352	-1.54712	-1.96669	0.000316704	0.0162198	Non mitochondrial
ENSG00000142748	ficolin 3	FCN3	1.19393	0.182367	0.11687	-0.271409	0.00383885	0.0486545	Non mitochondrial
ENSG00000145703	IQ motif containing GTPase activating protein 2	IQGAP2	1.18568	-0.0803341	-0.200058	-0.406712	0.00211558	0.0371688	Non mitochondrial
	long intergenic non-protein coding RNA 1279	LINC01279	1.16254	-0.460493	0.842652	3.18878	0.000886839	0.0244563	Non mitochondrial
ENSG00000182578	colony stimulating factor 1 receptor	CSF1R	1.15433	0.103165	-0.052961	2.49772	0.000232509	0.0141294	Non mitochondrial
ENSG00000173372	complement C1q A chain	C1QA	1.14487	0.0461604	0.235981	2.42068	0.00179564	0.03453	Non mitochondrial
ENSG00000091986	coiled-coil domain containing 80	CCDC80	1.14211	-0.617849	0.826852	4.49707	0.000974814	0.0255266	Non mitochondrial
ENSG00000164692	collagen type I alpha 2 chain	COL1A2	1.12275	-0.0381632	0.208261	7.53847	0.000747167	0.022866	Non mitochondrial
ENSG00000197629	macrophage expressed 1	MPEG1	1.11897	-0.0397311	0.0958328	2.39712	0.00167579	0.0335984	Non mitochondrial
ENSG00000043462	lymphocyte cytosolic protein 2	LCP2	1.11811	0.317267	-0.740823	1.31131	0.000368731	0.0173499	Non mitochondrial
ENSG00000137462	toll like receptor 2	TLR2	1.11452	0.146458	-0.165671	-0.0523323	0.00285365	0.0421107	Non mitochondrial
ENSG00000174807	CD248 molecule	CD248	1.11177	0.0639336	0.258501	3.30852	0.00400939	0.0499333	Non mitochondrial
ENSG00000138964	parvin gamma	PARVG	1.10964	-0.106923	0.296898	0.332362	0.00196322	0.0359613	Non mitochondrial
ENSG00000204472	allograft inflammatory factor 1	AIF1	1.10766	0.397732	-0.128947	0.875396	0.00149388	0.0316801	Non mitochondrial
ENSG00000182492	biglycan	BGN	1.10682	0.885681	-0.123966	4.10453	0.00128684	0.0294992	Non mitochondrial
ENSG00000005108	thrombospondin type 1 domain containing 7A	THSD7A	1.10438	0.565579	-0.872757	-0.202831	0.00231577	0.0389986	Non mitochondrial
ENSG00000162511	lysosomal protein transmembrane 5	LAPTM5	1.10049	0.441645	-0.33722	2.55602	0.00190768	0.0354405	Non mitochondrial
ENSG00000105122	RAS protein activator like 3	RASAL3	1.08795	0.486913	-0.255366	0.847554	0.000512935	0.0197022	Non mitochondrial
ENSG00000082684	semaphorin 5B	SEMA5B	1.08778	1.33553	-0.219869	0.961592	0.000270504	0.0148442	Non mitochondrial
ENSG00000173894	chromobox 2	CBX2	1.08653	0.963902	-0.547027	1.13132	0.000229227	0.0141294	Non mitochondrial
ENSG00000015285	WASP actin nucleation promoting factor	WAS	1.0805	0.133856	-0.221127	0.077492	0.00283037	0.0420134	Non mitochondrial
ENSG00000068489	proline rich 11	PRR11	1.08013	-0.231693	-0.3598	0.086117	0.00259919	0.0408283	Non mitochondrial
ENSG00000187498	collagen type IV alpha 1 chain	COL4A1	1.07948	1.14591	-0.906621	7.85114	2.32975e-05	0.00788688	Non mitochondrial
ENSG00000197635	dipeptidyl peptidase 4	DPP4	1.07934	-0.195348	0.807975	1.12553	0.000110125	0.0102023	Non mitochondrial
ENSG00000169442	CD52 molecule	CD52	1.07596	0.121235	0.00405653	0.0831594	0.000454628	0.0187074	Non mitochondrial
ENSG00000174705	SH3 and PX domains 2B	SH3PXD2B	1.07581	0.213373	0.130686	2.57053	0.000181894	0.0128933	Non mitochondrial
ENSG00000129226	CD68 molecule	CD68	1.07135	-0.376443	0.333704	1.81445	0.00156521	0.0323119	Non mitochondrial
ENSG00000186827	TNF receptor superfamily member 4	TNFRSF4	1.0701	0.816548	-0.916171	1.0451	0.0021486	0.0374006	Non mitochondrial
ENSG00000005059	mitochondrial calcium uniporter dominant negative beta subunit	MCUB	1.06417	-0.026034	0.0187529	0.121319	0.00234887	0.0392429	Known mitochondrial
ENSG00000163040	coiled-coil domain containing 74A	CCDC74A	1.06357	-0.256843	0.749243	-1.65004	0.00264426	0.0411733	Non mitochondrial
ENSG00000138185	ectonucleoside triphosphate diphosphohydrolase 1	ENTPD1	1.06214	0.418037	-0.116902	2.07112	0.00147672	0.0314497	Non mitochondrial
ENSG00000135540	NHS like 1	NHSL1	1.05754	0.426394	-0.205961	0.644984	0.00150683	0.0317765	Non mitochondrial
ENSG00000110077	membrane spanning 4-domains A6A	MS4A6A	1.05068	0.0099867	0.225129	2.08238	0.000831993	0.023699	Non mitochondrial
ENSG00000166741	nicotinamide N-methyltransferase	NNMT	1.04494	-0.499762	0.776075	2.40005	0.00293745	0.0427748	Non mitochondrial
ENSG00000182463	teashirt zinc finger homeobox 2	TSHZ2	1.03278	0.402379	-0.0729291	1.21687	0.00107695	0.0269811	Non mitochondrial
ENSG00000229921	KIF25 antisense RNA 1	KIF25-AS1	1.02569	0.64849	-0.875693	-2.22533	0.00168121	0.0336205	Non mitochondrial
ENSG00000163131	cathepsin S	CTSS	1.01874	0.0845808	-0.263383	2.39022	0.00145692	0.0312937	Non mitochondrial
ENSG00000134871	collagen type IV alpha 2 chain	COL4A2	1.01497	1.04806	-0.677544	7.60496	3.53461e-05	0.00796041	Non mitochondrial
ENSG00000152953	serine/threonine kinase 32B	STK32B	1.00908	0.579937	-0.523075	0.804983	0.00362098	0.0468395	Non mitochondrial
ENSG00000064763	fatty acyl-CoA reductase 2	FAR2	0.996979	0.329134	-0.589656	0.773988	0.00112949	0.0277484	Non mitochondrial
ENSG00000137672	transient receptor potential cation channel subfamily C member 6	TRPC6	0.990435	0.570789	0.250863	-0.307121	0.00123825	0.0289859	Non mitochondrial
ENSG00000168404	mixed lineage kinase domain like pseudokinase	MLKL	0.989404	0.490973	-0.423356	1.48075	0.00261242	0.0408326	Non mitochondrial
ENSG00000138411	HECT, C2 and WW domain containing E3 ubiquitin protein ligase 2	HECW2	0.989042	0.398953	-0.207516	2.1581	0.00267145	0.041193	Non mitochondrial
ENSG00000156535	CD109 molecule	CD109	0.985268	0.335631	-0.322011	2.27647	0.00122559	0.028917	Non mitochondrial
ENSG00000123360	phosphodiesterase 1B	PDE1B	0.985143	0.5777	-0.121351	0.686348	0.000281054	0.0150653	Non mitochondrial
ENSG00000019549	snail family transcriptional repressor 2	SNAI2	0.982186	0.308211	-0.398479	1.86167	9.30841e-05	0.0101254	Non mitochondrial
ENSG00000143797	membrane bound O-acyltransferase domain containing 2	MBOAT2	0.981778	0.387202	-0.250511	0.0916073	0.00146656	0.0313505	Non mitochondrial
ENSG00000010327	stabilin 1	STAB1	0.978312	0.17539	-0.0371626	4.44179	4.79335e-05	0.0083988	Non mitochondrial
ENSG00000157227	matrix metallopeptidase 14	MMP14	0.97761	0.583892	-0.327318	4.17322	0.000343683	0.0168561	Non mitochondrial
ENSG00000169783	leucine rich repeat and Ig domain containing 1	LINGO1	0.972782	1.01776	-0.15321	-0.910463	0.00188743	0.0352853	Non mitochondrial
ENSG00000108798	ABI family member 3	ABI3	0.972073	0.631557	-0.500639	0.99941	0.000160334	0.0121653	Non mitochondrial
ENSG00000184060	ArfGAP with dual PH domains 2	ADAP2	0.971438	0.403633	-0.349141	0.370909	0.000250432	0.0142832	Non mitochondrial
ENSG00000162461	solute carrier family 25 member 34	SLC25A34	0.966951	0.334652	-0.0653695	5.40028	0.00162089	0.0331399	Known mitochondrial
ENSG00000127084	FYVE, RhoGEF and PH domain containing 3	FGD3	0.961672	0.0902023	0.0285072	0.740252	0.00254723	0.0406944	Non mitochondrial
ENSG00000152128	transmembrane protein 163	TMEM163	0.959811	1.01575	-1.28328	-0.0414528	0.000386109	0.0178881	Non mitochondrial
ENSG00000105374	natural killer cell granule protein 7	NKG7	0.955185	0.334266	-0.0740837	0.502418	0.00391745	0.0493186	Non mitochondrial
ENSG00000100979	phospholipid transfer protein	PLTP	0.955101	0.330214	0.231242	2.84502	0.000852762	0.0238787	Non mitochondrial
ENSG00000174600	chemerin chemokine-like receptor 1	CMKLR1	0.953531	0.265361	0.113253	2.03215	0.000180095	0.0128527	Non mitochondrial
ENSG00000137509	prolylcarboxypeptidase	PRCP	0.950386	0.246625	-0.409478	4.44493	0.000142563	0.0116662	Non mitochondrial
ENSG00000164283	endothelial cell specific molecule 1	ESM1	0.948996	1.48638	-0.764225	-1.0924	0.00055591	0.0202413	Non mitochondrial
	uncharacterized LOC101928370	LOC101928370	0.943898	0.936677	-0.449257	-1.64618	0.000803768	0.023456	Non mitochondrial
ENSG00000154760	schlafen family member 13	SLFN13	0.934858	0.496296	-0.730641	0.428955	0.000105913	0.0102023	Non mitochondrial
ENSG00000115232	integrin subunit alpha 4	ITGA4	0.929355	0.503719	-0.818606	0.068615	0.00339895	0.0454144	Non mitochondrial
ENSG00000137841	phospholipase C beta 2	PLCB2	0.926709	0.0804787	0.0535587	1.93038	0.00207778	0.0369896	Non mitochondrial
ENSG00000100196	KDEL endoplasmic reticulum protein retention receptor 3	KDELR3	0.92492	0.126306	-0.41399	1.03338	0.00276104	0.0419082	Non mitochondrial
ENSG00000197943	phospholipase C gamma 2	PLCG2	0.920025	0.713166	-0.50321	1.73115	0.000131476	0.0109929	Non mitochondrial
ENSG00000050555	laminin subunit gamma 3	LAMC3	0.918273	1.02726	-0.631506	-0.0890111	0.00195029	0.0358627	Non mitochondrial
ENSG00000261308	fidgetin like 2	FIGNL2	0.916563	1.18764	-0.523338	-0.83318	0.000436835	0.0184597	Non mitochondrial
ENSG00000175164	ABO, alpha 1-3-N-acetylgalactosaminyltransferase and alpha 1-3-galactosyltransferase	ABO	0.914441	0.548258	-0.392723	-0.623429	0.00283463	0.0420134	Non mitochondrial
ENSG00000106819	asporin	ASPN	0.912787	1.22269	-0.633581	3.9187	0.000625853	0.021224	Non mitochondrial
ENSG00000087303	nidogen 2	NID2	0.910899	0.546585	-0.792853	4.05613	5.8405e-06	0.00706753	Non mitochondrial
ENSG00000198885	ITPRIP like 1	ITPRIPL1	0.910692	0.711039	-0.327074	0.109607	0.00247989	0.0403237	Non mitochondrial
ENSG00000136160	endothelin receptor type B	EDNRB	0.90798	1.59897	-0.592125	2.80889	0.000300925	0.0156251	Non mitochondrial
ENSG00000137752	caspase 1	CASP1	0.904146	0.451113	-0.309675	1.61555	0.000356379	0.0170892	Non mitochondrial
ENSG00000267107	prostate cancer associated transcript 19	PCAT19	0.896781	0.407924	-0.441414	2.37057	0.000398623	0.017998	Non mitochondrial
ENSG00000114812	vasoactive intestinal peptide receptor 1	VIPR1	0.893083	1.36019	-0.254047	1.39843	0.000696844	0.0221907	Non mitochondrial
ENSG00000168961	galectin 9	LGALS9	0.892739	0.483554	-0.574095	2.88053	0.000684296	0.0221168	Non mitochondrial
ENSG00000205413	sterile alpha motif domain containing 9	SAMD9	0.892623	0.609172	-0.62593	1.118	0.00141595	0.0309671	Non mitochondrial
ENSG00000101695	ring finger protein 125	RNF125	0.890272	0.659902	-0.324426	2.263	0.000718817	0.0224236	Non mitochondrial
ENSG00000226711	family with sequence similarity 66 member C	FAM66C	0.890219	0.469882	-0.327821	-1.06751	0.00279129	0.0420078	Non mitochondrial
ENSG00000113296	thrombospondin 4	THBS4	0.888693	0.987302	-0.756728	7.54964	1.31756e-05	0.00706753	Non mitochondrial
ENSG00000173218	VANGL planar cell polarity protein 1	VANGL1	0.887777	0.280468	-0.52159	1.60728	0.00207674	0.0369896	Non mitochondrial
ENSG00000105825	tissue factor pathway inhibitor 2	TFPI2	0.885285	1.10582	-1.31628	1.69495	0.000415966	0.0182691	Non mitochondrial
ENSG00000170323	fatty acid binding protein 4	FABP4	0.883938	1.01872	-0.177563	5.83643	4.13915e-05	0.00839534	Non mitochondrial
ENSG00000162444	retinol binding protein 7	RBP7	0.882466	1.39989	-0.254046	2.24438	0.000232876	0.0141294	Non mitochondrial
ENSG00000163083	inhibin subunit beta B	INHBB	0.878875	1.6915	-1.1255	0.929732	1.78027e-05	0.00780671	Non mitochondrial
ENSG00000164932	collagen triple helix repeat containing 1	CTHRC1	0.876583	0.566118	-0.788002	2.008	0.00172407	0.0338895	Non mitochondrial
ENSG00000165124	sushi, von Willebrand factor type A, EGF and pentraxin domain containing 1	SVEP1	0.875478	0.0320306	-0.100906	3.58634	0.00342825	0.0454232	Non mitochondrial
ENSG00000104415	cellular communication network factor 4	CCN4	0.874496	1.34277	-0.80228	0.426777	5.7717e-05	0.00856275	Non mitochondrial
ENSG00000163359	collagen type VI alpha 3 chain	COL6A3	0.871403	0.231297	-0.288245	7.15505	1.43374e-05	0.00706753	Non mitochondrial
ENSG00000198805	purine nucleoside phosphorylase	PNP	0.862119	0.456675	-0.486586	1.86561	0.00255545	0.0406944	Non mitochondrial
ENSG00000175274	tumor protein p53 inducible protein 11	TP53I11	0.860456	0.838753	-0.547636	3.94068	7.60141e-06	0.00706753	Non mitochondrial
ENSG00000254087	LYN proto-oncogene, Src family tyrosine kinase	LYN	0.858699	0.626094	-0.682757	1.65768	5.84019e-05	0.00856275	Non mitochondrial
ENSG00000260027	homeobox B7	HOXB7	0.85544	0.60351	-0.29602	0.249908	0.000642891	0.0214725	Non mitochondrial
ENSG00000276644	dachshund family transcription factor 1	DACH1	0.853319	0.867332	-0.848886	2.11828	9.9994e-05	0.0102023	Non mitochondrial
ENSG00000197183	nucleolar protein 4 like	NOL4L	0.852407	0.645483	-0.610786	2.31209	0.00181504	0.0347257	Non mitochondrial
ENSG00000163565	interferon gamma inducible protein 16	IFI16	0.851448	0.471452	-0.380441	3.95084	0.00010545	0.0102023	Non mitochondrial
ENSG00000175040	carbohydrate sulfotransferase 2	CHST2	0.851161	0.809626	-0.59583	1.13468	0.000719308	0.0224236	Non mitochondrial
ENSG00000161921	C-X-C motif chemokine ligand 16	CXCL16	0.850077	0.28797	0.139278	0.439116	0.00398671	0.0497331	Non mitochondrial
ENSG00000164125	golgi associated kinase 1B	GASK1B	0.846588	0.516685	-0.720158	4.67172	0.000107343	0.0102023	Non mitochondrial
ENSG00000006210	C-X3-C motif chemokine ligand 1	CX3CL1	0.837544	0.2671	-0.345203	3.60712	0.000462673	0.0189306	Non mitochondrial
ENSG00000110324	interleukin 10 receptor subunit alpha	IL10RA	0.833846	0.0449305	0.176927	1.55253	0.00201403	0.0365365	Non mitochondrial
ENSG00000215595	chromosome 20 open reading frame 202	C20orf202	0.827758	0.915527	-0.56095	-0.92176	0.00233887	0.0392165	Non mitochondrial
ENSG00000136237	Rap guanine nucleotide exchange factor 5	RAPGEF5	0.824962	0.895272	-0.932584	3.26215	0.000169487	0.0123882	Non mitochondrial
ENSG00000079257	latexin	LXN	0.820659	0.734479	-0.98356	2.17226	2.91042e-05	0.00788688	Non mitochondrial
ENSG00000135083	cyclin J like	CCNJL	0.817634	1.11606	-0.573465	-1.33129	0.000945018	0.0250513	Non mitochondrial
ENSG00000100342	apolipoprotein L1	APOL1	0.817469	0.221518	-0.403281	3.64757	0.00185102	0.0350576	Non mitochondrial
ENSG00000175130	MARCKS like 1	MARCKSL1	0.817118	0.775582	-0.670461	2.96906	0.00129109	0.0294992	Non mitochondrial
ENSG00000135362	proline rich 5 like	PRR5L	0.814697	0.676447	-0.706369	-0.051624	0.00142758	0.0309671	Non mitochondrial
ENSG00000091490	SEL1L family member 3	SEL1L3	0.813522	0.325804	-0.615693	2.47561	0.000790019	0.0233241	Non mitochondrial
ENSG00000170915	progestin and adipoQ receptor family member 8	PAQR8	0.812974	0.563241	-0.300202	0.386659	0.0019526	0.0358627	Non mitochondrial
ENSG00000130589	helicase with zinc finger 2	HELZ2	0.812897	0.285667	-0.115838	2.55316	0.00170268	0.0337834	Non mitochondrial
ENSG00000122694	GLI pathogenesis related 2	GLIPR2	0.812115	-0.0602352	0.198393	2.749	0.000942506	0.0250288	Non mitochondrial
ENSG00000135046	annexin A1	ANXA1	0.810381	0.176893	0.0688432	4.76565	1.81467e-05	0.00780671	Non mitochondrial
ENSG00000138615	cartilage intermediate layer protein	CILP	0.80961	-0.490588	0.316129	5.21253	0.00130651	0.0296021	Non mitochondrial
ENSG00000213145	cysteine rich protein 1	CRIP1	0.807506	0.193877	0.2936	3.06135	0.00329443	0.0450991	Non mitochondrial
ENSG00000182871	collagen type XVIII alpha 1 chain	COL18A1	0.806565	0.493744	0.161914	5.57042	2.73e-05	0.00788688	Non mitochondrial
ENSG00000172123	schlafen family member 12	SLFN12	0.806146	0.763043	-0.420359	-0.32968	0.00249459	0.0403409	Non mitochondrial
ENSG00000130300	plasmalemma vesicle associated protein	PLVAP	0.80476	0.792441	-0.0307654	4.03893	9.86179e-05	0.0102023	Non mitochondrial
ENSG00000177990	dpy-19 like 2	DPY19L2	0.804389	0.772908	-0.384503	1.1036	0.00194469	0.0358627	Non mitochondrial
ENSG00000124496	transcriptional regulating factor 1	TRERF1	0.80389	0.427901	-0.513578	1.51049	0.00122299	0.028917	Non mitochondrial
ENSG00000135905	dedicator of cytokinesis 10	DOCK10	0.802474	0.532932	-0.471465	0.915195	0.00209149	0.0369951	Non mitochondrial
ENSG00000089639	GEM interacting protein	GMIP	0.801901	0.622043	-0.533312	0.166789	0.00331216	0.0451409	Non mitochondrial
ENSG00000130635	collagen type V alpha 1 chain	COL5A1	0.795978	0.21547	0.103346	5.35352	0.00106813	0.0268496	Non mitochondrial
ENSG00000112769	laminin subunit alpha 4	LAMA4	0.794627	0.609165	-0.542129	5.2574	5.80754e-05	0.00856275	Non mitochondrial
ENSG00000163762	transmembrane 4 L six family member 18	TM4SF18	0.792681	0.734999	-0.632932	3.48267	4.49974e-05	0.0083988	Non mitochondrial
ENSG00000125089	SH3 domain and tetratricopeptide repeats 1	SH3TC1	0.790651	0.847571	-0.500003	2.20433	1.15697e-05	0.00706753	Non mitochondrial
ENSG00000087253	lysophosphatidylcholine acyltransferase 2	LPCAT2	0.784671	0.610412	-0.513145	1.86163	0.00153995	0.0321596	Non mitochondrial
ENSG00000168016	tetratricopeptide repeat and ankyrin repeat containing 1	TRANK1	0.780795	0.55176	-0.14619	2.01599	0.00122972	0.0289311	Non mitochondrial
ENSG00000159784	family with sequence similarity 131 member B	FAM131B	0.779636	1.18556	-1.33395	-0.838332	0.00331784	0.0451409	Non mitochondrial
ENSG00000102271	kelch like family member 4	KLHL4	0.778593	0.954011	-0.717451	-1.37589	0.00269657	0.0412625	Non mitochondrial
ENSG00000180353	hematopoietic cell-specific Lyn substrate 1	HCLS1	0.776378	0.601811	-0.348148	2.66752	0.000108481	0.0102023	Non mitochondrial
ENSG00000197283	synaptic Ras GTPase activating protein 1	SYNGAP1	0.774126	0.524752	-0.41199	2.47116	0.000223665	0.0139542	Non mitochondrial
ENSG00000142694	eva-1 homolog B	EVA1B	0.774093	0.376263	0.138513	0.15346	0.00393091	0.0493843	Non mitochondrial
ENSG00000171310	carbohydrate sulfotransferase 11	CHST11	0.773006	0.71953	-0.427287	-0.0410916	0.00242492	0.0399223	Non mitochondrial
ENSG00000140931	CKLF like MARVEL transmembrane domain containing 3	CMTM3	0.772372	0.457851	-0.144793	2.63733	0.000343425	0.0168561	Non mitochondrial
ENSG00000130508	peroxidasin	PXDN	0.770804	0.969742	-0.847922	5.09735	2.83664e-05	0.00788688	Non mitochondrial
ENSG00000145014	transmembrane protein 44	TMEM44	0.770219	0.634158	-0.306934	2.2966	0.000108865	0.0102023	Non mitochondrial
ENSG00000151062	calcium voltage-gated channel auxiliary subunit alpha2delta 4	CACNA2D4	0.770002	0.517527	-0.054339	0.0724337	0.00278817	0.0420078	Non mitochondrial
ENSG00000101265	Ras association domain family member 2	RASSF2	0.768187	0.91473	-1.00052	2.5404	0.000503651	0.0196463	Non mitochondrial
ENSG00000108551	ras related dexamethasone induced 1	RASD1	0.767797	-0.839996	1.19774	1.05215	0.000165065	0.0123152	Non mitochondrial
ENSG00000106560	GTPase, IMAP family member 2	GIMAP2	0.766326	0.827023	-0.744908	1.31523	0.000118956	0.0103136	Non mitochondrial
ENSG00000136490	LIM domain containing 2	LIMD2	0.763618	0.552792	-0.252607	0.926255	0.000823639	0.0236563	Non mitochondrial
ENSG00000117226	guanylate binding protein 3	GBP3	0.763301	0.41725	-0.294602	1.68226	0.00268252	0.041193	Non mitochondrial
ENSG00000163191	S100 calcium binding protein A11	S100A11	0.760858	0.107046	-0.156202	3.56074	0.00127809	0.0294992	Non mitochondrial
ENSG00000099953	matrix metallopeptidase 11	MMP11	0.759975	0.575816	-1.00016	0.229468	0.00206057	0.0368918	Non mitochondrial
ENSG00000136378	ADAM metallopeptidase with thrombospondin type 1 motif 7	ADAMTS7	0.75975	0.742431	-0.347387	1.96471	5.45252e-05	0.00855902	Non mitochondrial
ENSG00000261371	platelet and endothelial cell adhesion molecule 1	PECAM1	0.759377	0.781184	-0.386561	6.75286	8.66479e-05	0.00993938	Non mitochondrial
ENSG00000179954	scavenger receptor cysteine rich family member with 5 domains	SSC5D	0.756441	-0.191738	0.42644	1.66554	0.00162211	0.0331399	Non mitochondrial
ENSG00000103966	EH domain containing 4	EHD4	0.756351	0.738805	-0.424396	2.98215	9.25607e-06	0.00706753	Non mitochondrial
ENSG00000103187	coactosin like F-actin binding protein 1	COTL1	0.755919	0.0630401	-0.0177316	2.14869	0.000499598	0.0195897	Non mitochondrial
ENSG00000136295	tweety family member 3	TTYH3	0.753526	0.542542	-0.39732	2.5185	3.54219e-05	0.00796041	Non mitochondrial
ENSG00000164294	glutathione peroxidase 8 (putative)	GPX8	0.74911	0.484316	-0.20665	1.71281	0.00134644	0.0299016	Non mitochondrial
ENSG00000136059	villin like	VILL	0.747715	0.493934	-0.411184	1.05723	0.00368757	0.0474561	Non mitochondrial
ENSG00000143554	solute carrier family 27 member 3	SLC27A3	0.747402	0.325558	-0.24816	2.8966	0.000179083	0.0128527	Non mitochondrial
ENSG00000213719	chloride intracellular channel 1	CLIC1	0.747165	0.238853	-0.181527	4.13182	0.000671366	0.0220715	Non mitochondrial
ENSG00000130429	actin related protein 2/3 complex subunit 1B	ARPC1B	0.746618	0.306552	-0.104278	3.0541	0.000805924	0.023456	Non mitochondrial
ENSG00000173950	xyloside xylosyltransferase 1	XXYLT1	0.744297	0.262786	-0.355003	1.10855	0.00151361	0.0318747	Non mitochondrial
ENSG00000119630	placental growth factor	PGF	0.741359	0.471139	-0.368925	2.27266	0.00385136	0.0487721	Non mitochondrial
ENSG00000132170	peroxisome proliferator activated receptor gamma	PPARG	0.740887	1.03347	-0.528933	1.91288	0.000129582	0.0109001	Non mitochondrial
ENSG00000066336	Spi-1 proto-oncogene	SPI1	0.737271	0.316848	0.138168	0.427627	0.00329475	0.0450991	Non mitochondrial
ENSG00000158270	collectin subfamily member 12	COLEC12	0.730166	0.380916	-0.259963	3.14601	0.000105826	0.0102023	Non mitochondrial
ENSG00000183801	olfactomedin like 1	OLFML1	0.727565	0.343619	-0.146	2.39499	0.0017432	0.0341763	Non mitochondrial
ENSG00000175471	multiple C2 and transmembrane domain containing 1	MCTP1	0.725925	0.883911	-0.530393	1.26764	0.000538953	0.0200867	Non mitochondrial
ENSG00000089820	Rho GTPase activating protein 4	ARHGAP4	0.725621	0.208614	0.265566	2.29876	0.000118824	0.0103136	Non mitochondrial
ENSG00000155849	engulfment and cell motility 1	ELMO1	0.724833	0.51809	-0.0813402	2.39059	0.000339724	0.0168264	Non mitochondrial
ENSG00000204262	collagen type V alpha 2 chain	COL5A2	0.722195	0.331966	-0.14701	5.20559	0.000247244	0.0141969	Non mitochondrial
ENSG00000134531	epithelial membrane protein 1	EMP1	0.721159	0.402745	-0.510095	5.02991	0.00341323	0.0454232	Non mitochondrial
ENSG00000005249	protein kinase cAMP-dependent type II regulatory subunit beta	PRKAR2B	0.718084	0.380537	-0.51767	1.82476	0.000506257	0.0196721	Non mitochondrial
ENSG00000026652	1-acylglycerol-3-phosphate O-acyltransferase 4	AGPAT4	0.716427	0.591828	-0.361562	1.67408	0.00316817	0.0442105	Known mitochondrial
ENSG00000204291	collagen type XV alpha 1 chain	COL15A1	0.716044	0.461387	-0.432774	7.29673	3.10243e-06	0.00706753	Non mitochondrial
ENSG00000149257	serpin family H member 1	SERPINH1	0.715894	0.538196	-0.376712	4.80536	0.000440765	0.0184597	Non mitochondrial
ENSG00000161940	BCL6B transcription repressor	BCL6B	0.714631	0.6806	-0.838081	3.98711	0.00135088	0.029956	Non mitochondrial
ENSG00000164619	BMP binding endothelial regulator	BMPER	0.712797	-1.3163	1.04444	0.738145	0.000309989	0.0159846	Non mitochondrial
ENSG00000071246	vasohibin 1	VASH1	0.711257	0.875629	-0.666803	4.74532	7.05331e-05	0.00907707	Non mitochondrial
ENSG00000116962	nidogen 1	NID1	0.710881	0.879798	-0.405455	5.20179	3.55936e-06	0.00706753	Non mitochondrial
ENSG00000146072	TNF receptor superfamily member 21	TNFRSF21	0.70868	0.595468	-0.313039	2.95193	0.000846076	0.0238119	Non mitochondrial
ENSG00000181104	coagulation factor II thrombin receptor	F2R	0.708364	0.975689	-0.68693	2.74119	6.88818e-05	0.00895322	Non mitochondrial
ENSG00000169026	solute carrier family 49 member 3	SLC49A3	0.706355	0.234506	0.0250127	1.25942	0.000484446	0.0192789	Non mitochondrial
ENSG00000013288	mannosidase alpha class 2B member 2	MAN2B2	0.704266	0.152886	0.102646	2.30938	0.00102926	0.0262963	Non mitochondrial
ENSG00000139117	copine 8	CPNE8	0.70353	0.493571	-0.322232	1.59492	0.000933851	0.0249074	Non mitochondrial
ENSG00000162618	adhesion G protein-coupled receptor L4	ADGRL4	0.700739	0.432217	-0.547159	4.02025	0.000401543	0.017998	Non mitochondrial
ENSG00000278224	prickle planar cell polarity protein 4	PRICKLE4	0.696256	0.383666	-0.257753	2.35724	0.000707717	0.0222931	Non mitochondrial
ENSG00000165716	divergent protein kinase domain 1B	DIPK1B	0.695502	0.677176	-0.0773425	2.68844	1.45236e-05	0.00706753	Non mitochondrial
ENSG00000090924	pleckstrin homology and RhoGEF domain containing G2	PLEKHG2	0.692109	0.716382	-0.480673	3.94702	0.000132145	0.0109929	Non mitochondrial
ENSG00000106003	LFNG O-fucosylpeptide 3-beta-N-acetylglucosaminyltransferase	LFNG	0.688328	0.763146	-0.333675	2.37116	0.00283008	0.0420134	Non mitochondrial
ENSG00000114450	G protein subunit beta 4	GNB4	0.687696	0.440432	-0.305275	2.54081	0.00221018	0.0378907	Non mitochondrial
ENSG00000172936	MYD88 innate immune signal transduction adaptor	MYD88	0.687373	0.428828	-0.37323	2.28035	0.00131126	0.0296021	Non mitochondrial
ENSG00000147408	chondroitin sulfate N-acetylgalactosaminyltransferase 1	CSGALNACT1	0.686408	0.522909	-0.539254	2.93601	0.000434241	0.0184597	Non mitochondrial
ENSG00000112297	crystallin beta-gamma domain containing 1	CRYBG1	0.682553	0.914082	-0.6063	1.38531	0.000990228	0.0258403	Non mitochondrial
ENSG00000107819	sideroflexin 3	SFXN3	0.681566	0.305121	-0.100745	3.26468	0.000161245	0.0121653	Known mitochondrial
ENSG00000183580	F-box and leucine rich repeat protein 7	FBXL7	0.681221	0.841844	-0.568321	2.62733	0.00010194	0.0102023	Non mitochondrial
ENSG00000111110	protein phosphatase, Mg2+/Mn2+ dependent 1H	PPM1H	0.680488	0.569494	-0.871772	1.69771	0.00340957	0.0454232	Non mitochondrial
ENSG00000128652	homeobox D3	HOXD3	0.680084	0.754001	-0.619691	-0.299388	0.00116104	0.028147	Non mitochondrial
ENSG00000064012	caspase 8	CASP8	0.67963	0.29982	-0.0404159	1.2996	0.00140401	0.0307717	Non mitochondrial
ENSG00000150961	SEC24 homolog D, COPII coat complex component	SEC24D	0.679434	0.159379	-0.251098	2.41408	0.000864299	0.0240106	Non mitochondrial
ENSG00000104723	tumor suppressor candidate 3	TUSC3	0.679213	0.737387	-0.54126	2.41347	4.6967e-05	0.0083988	Non mitochondrial
ENSG00000089327	FXYD domain containing ion transport regulator 5	FXYD5	0.677618	0.539048	-0.0901505	2.57573	0.00127163	0.0294567	Non mitochondrial
ENSG00000146674	insulin like growth factor binding protein 3	IGFBP3	0.677274	1.28472	-0.583577	3.58804	0.00261385	0.0408326	Non mitochondrial
ENSG00000106665	CAP-Gly domain containing linker protein 2	CLIP2	0.677102	0.544654	-0.344523	2.13007	0.00152856	0.0320105	Non mitochondrial
ENSG00000075618	fascin actin-bundling protein 1	FSCN1	0.675152	0.732132	-0.926228	3.39581	0.00293165	0.0427318	Non mitochondrial
ENSG00000141753	insulin like growth factor binding protein 4	IGFBP4	0.674982	0.49958	-0.219173	5.76217	0.000115866	0.0102023	Non mitochondrial
ENSG00000184584	transmembrane protein 173	TMEM173	0.67475	0.449299	-0.170019	3.65423	0.00029287	0.0155273	Non mitochondrial
ENSG00000050344	nuclear factor, erythroid 2 like 3	NFE2L3	0.672121	0.538438	-0.60204	0.10614	0.00377296	0.0482663	Non mitochondrial
ENSG00000197142	acyl-CoA synthetase long chain family member 5	ACSL5	0.6711	0.453942	-0.240095	2.57553	0.000827255	0.0236563	Known mitochondrial
ENSG00000143344	ral guanine nucleotide dissociation stimulator like 1	RGL1	0.670789	0.440606	-0.313087	2.12858	0.00226241	0.0383616	Non mitochondrial
ENSG00000197747	S100 calcium binding protein A10	S100A10	0.669675	0.159844	0.174615	4.30205	0.000241663	0.0141969	Non mitochondrial
ENSG00000112139	MAM domain containing glycosylphosphatidylinositol anchor 1	MDGA1	0.669402	0.777052	-0.313065	1.09074	0.000216437	0.0138547	Non mitochondrial
ENSG00000185291	interleukin 3 receptor subunit alpha	IL3RA	0.667974	0.672062	-0.432881	2.74439	4.27847e-05	0.00839534	Non mitochondrial
ENSG00000113555	protocadherin 12	PCDH12	0.667106	0.986562	-0.751373	3.93236	0.000210543	0.0137227	Non mitochondrial
ENSG00000132256	tripartite motif containing 5	TRIM5	0.666008	0.542271	-0.753616	2.01707	0.000677085	0.0221168	Non mitochondrial
ENSG00000120645	IQ motif and Sec7 domain 3	IQSEC3	0.665518	0.975891	-0.742145	1.59363	5.71357e-05	0.00856275	Non mitochondrial
ENSG00000099725	protein kinase Y-linked (pseudogene)	PRKY	0.664425	0.595103	-0.340019	2.44916	0.00113422	0.0278142	Non mitochondrial
ENSG00000174059	CD34 molecule	CD34	0.664295	0.645477	-0.387608	6.49303	3.12633e-05	0.00796041	Non mitochondrial
ENSG00000026025	vimentin	VIM	0.664192	0.299401	0.0425243	7.33751	0.000607114	0.0209079	Non mitochondrial
ENSG00000141756	FKBP prolyl isomerase 10	FKBP10	0.663268	0.247019	0.09263	3.41162	0.000270581	0.0148442	Known mitochondrial
ENSG00000165949	interferon alpha inducible protein 27	IFI27	0.661074	0.524319	-0.337799	4.88073	0.000562411	0.0203075	Known mitochondrial
ENSG00000156218	ADAMTS like 3	ADAMTSL3	0.659337	0.754153	-0.636088	2.92088	4.65351e-05	0.0083988	Non mitochondrial
ENSG00000132334	protein tyrosine phosphatase receptor type E	PTPRE	0.658138	0.478713	-0.106229	1.69676	0.000430629	0.0184204	Non mitochondrial
ENSG00000171608	phosphatidylinositol-4,5-bisphosphate 3-kinase catalytic subunit delta	PIK3CD	0.656021	0.264336	-0.147183	1.26423	0.000329995	0.0165074	Non mitochondrial
ENSG00000125730	complement C3	C3	0.653647	-2.13271	1.82441	4.99803	4.22569e-06	0.00706753	Non mitochondrial
ENSG00000143147	G protein-coupled receptor 161	GPR161	0.652406	0.67882	-0.621427	1.50501	0.00015903	0.0121653	Non mitochondrial
ENSG00000034510	thymosin beta 10	TMSB10	0.650645	0.417378	-0.187823	6.37386	5.20818e-05	0.00843221	Non mitochondrial
ENSG00000205085	family with sequence similarity 71 member F2	FAM71F2	0.648584	0.425284	-0.540991	0.479305	0.00381186	0.0485988	Non mitochondrial
ENSG00000170340	UDP-GlcNAc:betaGal beta-1,3-N-acetylglucosaminyltransferase 2	B3GNT2	0.64779	0.367173	-0.359928	1.94544	0.00208887	0.0369951	Non mitochondrial
ENSG00000142173	collagen type VI alpha 2 chain	COL6A2	0.647568	0.0349432	0.297967	7.18949	0.000932219	0.0249074	Non mitochondrial
ENSG00000185518	synaptic vesicle glycoprotein 2B	SV2B	0.646564	1.09303	-1.10702	1.96138	3.52426e-05	0.00796041	Non mitochondrial
ENSG00000169418	natriuretic peptide receptor 1	NPR1	0.646342	0.63827	-0.229045	4.01474	0.000470535	0.0190477	Non mitochondrial
ENSG00000142552	reticulocalbin 3	RCN3	0.644482	0.0523996	0.13186	2.36535	0.00146971	0.0313505	Non mitochondrial
ENSG00000110719	T cell immune regulator 1, ATPase H+ transporting V0 subunit a3	TCIRG1	0.64291	0.274062	0.0952411	3.57686	0.000689166	0.0221726	Non mitochondrial
ENSG00000154175	ABI family member 3 binding protein	ABI3BP	0.641989	-0.112155	0.144021	3.44488	0.00315413	0.0441698	Non mitochondrial
ENSG00000107731	unc-5 netrin receptor B	UNC5B	0.641787	1.04933	-1.00917	2.85516	0.000567837	0.020339	Non mitochondrial
ENSG00000134954	ETS proto-oncogene 1, transcription factor	ETS1	0.641114	0.790199	-0.627513	5.78311	0.000111313	0.0102023	Non mitochondrial
ENSG00000169299	phosphoglucomutase 2	PGM2	0.640932	0.37822	-0.658041	1.12335	0.00176692	0.0341976	Non mitochondrial
ENSG00000078596	integral membrane protein 2A	ITM2A	0.639674	0.303823	-0.269393	4.85453	0.00126726	0.0294009	Non mitochondrial
ENSG00000093072	adenosine deaminase 2	ADA2	0.639383	0.179176	-0.0299274	2.46729	0.00291868	0.0426665	Non mitochondrial
ENSG00000107719	phosphatase domain containing paladin 1	PALD1	0.638063	0.508482	-0.446438	3.77618	0.000522144	0.0198743	Non mitochondrial
ENSG00000177054	zinc finger DHHC-type containing 13	ZDHHC13	0.634533	0.163057	-0.580479	0.660031	0.00337731	0.0454037	Non mitochondrial
ENSG00000139679	lysophosphatidic acid receptor 6	LPAR6	0.633648	0.8647	-0.433197	3.54999	2.43949e-05	0.00788688	Non mitochondrial
ENSG00000213654	G protein signaling modulator 3	GPSM3	0.632744	0.901672	-0.722786	1.25871	3.00281e-05	0.00793217	Non mitochondrial
ENSG00000122862	serglycin	SRGN	0.630607	0.674031	-0.525239	3.7265	4.1845e-05	0.00839534	Non mitochondrial
ENSG00000091136	laminin subunit beta 1	LAMB1	0.630161	0.829949	-0.646541	5.836	1.76742e-05	0.00780671	Non mitochondrial
ENSG00000172349	interleukin 16	IL16	0.627313	0.406273	-0.187317	2.32593	0.000738219	0.0226985	Non mitochondrial
ENSG00000182511	FES proto-oncogene, tyrosine kinase	FES	0.626858	0.414226	-0.264605	2.4325	0.000632742	0.0213136	Non mitochondrial
ENSG00000026508	CD44 molecule (Indian blood group)	CD44	0.626264	-0.00769266	0.504226	4.29866	0.000440996	0.0184597	Non mitochondrial
ENSG00000179044	exocyst complex component 3 like 1	EXOC3L1	0.626242	1.21523	-0.589618	1.78825	8.5549e-06	0.00706753	Non mitochondrial
ENSG00000146521	long intergenic non-protein coding RNA 1558	LINC01558	0.624258	1.15644	-0.63306	-1.55595	0.00216605	0.0374445	Non mitochondrial
ENSG00000142669	SH3 domain binding glutamate rich protein like 3	SH3BGRL3	0.621165	-0.0139673	0.0139631	3.64095	0.00258196	0.0406944	Non mitochondrial
ENSG00000106511	mesenchyme homeobox 2	MEOX2	0.620787	0.583079	-0.506167	3.46217	0.00214598	0.0373981	Non mitochondrial
ENSG00000066056	tyrosine kinase with immunoglobulin like and EGF like domains 1	TIE1	0.620512	0.90379	-0.387354	5.01826	9.64234e-06	0.00706753	Non mitochondrial
ENSG00000111799	collagen type XII alpha 1 chain	COL12A1	0.620272	0.155787	-0.177964	4.11325	0.00142557	0.0309671	Non mitochondrial
ENSG00000198478	SH3 domain binding glutamate rich protein like 2	SH3BGRL2	0.61628	0.730798	-0.347538	3.56807	0.000413066	0.0182691	Non mitochondrial
ENSG00000151474	FERM domain containing 4A	FRMD4A	0.616239	0.390227	-0.136244	3.12832	0.000918528	0.0249074	Non mitochondrial
ENSG00000186469	G protein subunit gamma 2	GNG2	0.613547	0.424594	-0.57895	2.83021	0.000271113	0.0148442	Non mitochondrial
ENSG00000106948	AT-hook transcription factor	AKNA	0.613542	0.321583	0.0762444	2.02041	0.000365575	0.017321	Non mitochondrial
ENSG00000168268	5'-nucleotidase domain containing 2	NT5DC2	0.612529	0.391462	-0.306114	2.58586	0.000479775	0.0192285	Known mitochondrial
ENSG00000166033	HtrA serine peptidase 1	HTRA1	0.610862	0.268467	0.0625295	4.05845	0.00038901	0.0179273	Non mitochondrial
ENSG00000235295	long intergenic non-protein coding RNA 1634	LINC01634	0.60817	-0.724976	-0.0768169	2.53595	0.00310938	0.0439197	Non mitochondrial
ENSG00000167244	insulin like growth factor 2	IGF2	0.606883	1.11274	-0.718501	1.24743	5.94166e-06	0.00706753	Non mitochondrial
ENSG00000004399	plexin D1	PLXND1	0.606826	0.69346	-0.279407	5.78475	7.06925e-06	0.00706753	Non mitochondrial
ENSG00000166794	peptidylprolyl isomerase B	PPIB	0.606322	0.29582	-0.114375	4.54653	2.4884e-05	0.00788688	Non mitochondrial
ENSG00000076706	melanoma cell adhesion molecule	MCAM	0.602379	0.647228	-0.335082	5.74619	0.00163732	0.0332701	Non mitochondrial
ENSG00000139625	mitogen-activated protein kinase kinase kinase 12	MAP3K12	0.601811	0.768501	-0.16451	2.36611	9.48658e-05	0.0101758	Non mitochondrial
ENSG00000249751	endothelial cell surface expressed chemotaxis and apoptosis regulator	ECSCR	0.601058	0.375974	-0.280778	3.62304	0.00209704	0.0369951	Non mitochondrial
ENSG00000138119	myoferlin	MYOF	0.599877	0.13396	0.371911	3.08517	0.00189585	0.0352853	Non mitochondrial
ENSG00000151693	ArfGAP with SH3 domain, ankyrin repeat and PH domain 2	ASAP2	0.597568	0.594307	-0.297296	3.12075	2.39253e-05	0.00788688	Non mitochondrial
ENSG00000128641	myosin IB	MYO1B	0.597505	0.905482	-0.788874	4.68102	0.0001674	0.0123702	Non mitochondrial
ENSG00000102057	potassium voltage-gated channel subfamily D member 1	KCND1	0.595639	0.810192	-0.198067	-0.706122	0.00256267	0.0406944	Non mitochondrial
ENSG00000157570	tetraspanin 18	TSPAN18	0.594189	0.701434	-0.535082	4.59577	6.18678e-05	0.00887184	Non mitochondrial
ENSG00000100889	phosphoenolpyruvate carboxykinase 2, mitochondrial	PCK2	0.594064	0.487434	-0.0627677	0.766888	0.00112969	0.0277484	Known mitochondrial
ENSG00000114790	Rho guanine nucleotide exchange factor 26	ARHGEF26	0.593872	0.848476	-0.693133	0.96622	0.000667205	0.0220344	Non mitochondrial
ENSG00000153714	leucine rich adaptor protein 1 like	LURAP1L	0.592761	0.951282	-0.715182	1.51919	4.79708e-05	0.0083988	Non mitochondrial
ENSG00000196562	sulfatase 2	SULF2	0.59263	0.708166	-0.0728483	4.07369	0.000125185	0.0106492	Non mitochondrial
ENSG00000159314	Rho GTPase activating protein 27	ARHGAP27	0.591772	0.611735	-0.345242	3.09023	0.000111037	0.0102023	Non mitochondrial
ENSG00000173890	G protein-coupled receptor 160	GPR160	0.590463	0.970693	-0.878461	-5.00519e-06	0.0028292	0.0420134	Non mitochondrial
ENSG00000144645	oxysterol binding protein like 10	OSBPL10	0.58922	0.5004	-0.370563	1.46838	0.00078629	0.0233241	Non mitochondrial
ENSG00000105419	Meis homeobox 3	MEIS3	0.587515	0.605546	-0.138451	0.377858	0.000690942	0.0221823	Non mitochondrial
ENSG00000154721	junctional adhesion molecule 2	JAM2	0.586931	0.68983	-0.312201	4.34943	0.0016631	0.0334603	Non mitochondrial
ENSG00000131171	SH3 domain binding glutamate rich protein like	SH3BGRL	0.586103	0.415773	-0.30117	3.91785	0.00247488	0.0403237	Non mitochondrial
ENSG00000129538	ribonuclease A family member 1, pancreatic	RNASE1	0.585983	0.442182	-0.31163	5.48775	0.000320251	0.0162358	Non mitochondrial
ENSG00000140682	transforming growth factor beta 1 induced transcript 1	TGFB1I1	0.585357	0.33806	-0.0180898	2.63218	0.000564013	0.0203166	Non mitochondrial
ENSG00000176641	ring finger protein 152	RNF152	0.58336	1.07334	-0.814848	2.52675	1.35205e-05	0.00706753	Non mitochondrial
ENSG00000130755	glia maturation factor gamma	GMFG	0.58305	0.611648	-0.458145	1.89328	0.000308818	0.0159789	Non mitochondrial
ENSG00000068001	hyaluronidase 2	HYAL2	0.581441	0.534933	-0.462243	4.20631	0.00171961	0.0338706	Non mitochondrial
ENSG00000203485	inverted formin, FH2 and WH2 domain containing	INF2	0.581267	0.479923	0.0302473	3.89098	6.02588e-05	0.00872421	Non mitochondrial
ENSG00000196154	S100 calcium binding protein A4	S100A4	0.579212	-0.554548	1.08902	4.85098	0.000703976	0.0222684	Non mitochondrial
ENSG00000003400	caspase 10	CASP10	0.578489	0.499693	-0.427439	3.14074	0.00131132	0.0296021	Non mitochondrial
ENSG00000205542	thymosin beta 4 X-linked	TMSB4X	0.577533	0.576874	-0.293328	7.12444	3.39633e-05	0.00796041	Non mitochondrial
ENSG00000163453	insulin like growth factor binding protein 7	IGFBP7	0.576561	0.549285	-0.365344	6.64715	0.000421379	0.0183122	Non mitochondrial
ENSG00000276231	phosphoinositide-3-kinase regulatory subunit 6	PIK3R6	0.575028	1.30952	-0.914318	0.289217	0.00333767	0.045153	Non mitochondrial
ENSG00000188157	agrin	AGRN	0.574471	0.713085	-0.15199	3.86328	2.59648e-05	0.00788688	Non mitochondrial
ENSG00000196954	caspase 4	CASP4	0.574164	0.462156	-0.242407	2.43656	0.00335148	0.0452179	Non mitochondrial
ENSG00000113140	secreted protein acidic and cysteine rich	SPARC	0.574126	0.646132	-0.170985	8.95538	3.85773e-05	0.00829798	Non mitochondrial
ENSG00000130303	bone marrow stromal cell antigen 2	BST2	0.573494	0.484586	-0.257724	4.85447	0.000992354	0.025851	Non mitochondrial
ENSG00000166888	signal transducer and activator of transcription 6	STAT6	0.572649	0.40795	-0.14163	4.59811	0.000891473	0.0244944	Non mitochondrial
ENSG00000240654	C1q and TNF related 9	C1QTNF9	0.57138	0.735654	-0.566239	3.13495	0.00322601	0.044482	Non mitochondrial
ENSG00000115935	WAS/WASL interacting protein family member 1	WIPF1	0.570369	0.377843	-0.437377	3.161	0.000968202	0.0253976	Non mitochondrial
ENSG00000111145	ETS transcription factor ELK3	ELK3	0.568715	0.775858	-0.541265	4.04399	8.74976e-05	0.00993938	Non mitochondrial
ENSG00000072071	adhesion G protein-coupled receptor L1	ADGRL1	0.5679	0.516793	-0.282354	1.96584	0.00366329	0.0472245	Non mitochondrial
ENSG00000142156	collagen type VI alpha 1 chain	COL6A1	0.567045	0.0106419	0.109764	7.24705	0.00274372	0.0417295	Non mitochondrial
ENSG00000104967	NOVA alternative splicing regulator 2	NOVA2	0.565464	0.852417	-0.493436	2.40511	0.000239071	0.0141969	Non mitochondrial
ENSG00000130032	proline rich and Gla domain 3	PRRG3	0.564457	0.971272	-0.763661	0.704611	0.00267107	0.041193	Non mitochondrial
ENSG00000147113	divergent protein kinase domain 2B	DIPK2B	0.563783	0.68927	-0.513939	4.75022	3.93884e-05	0.0083531	Non mitochondrial
ENSG00000091409	integrin subunit alpha 6	ITGA6	0.563774	0.49033	-0.569063	5.93895	0.00246004	0.0403055	Non mitochondrial
ENSG00000158769	F11 receptor	F11R	0.562662	0.593846	-0.371934	3.59452	0.000161589	0.0121653	Non mitochondrial
ENSG00000204261	PSMB8 antisense RNA 1 (head to head)	PSMB8-AS1	0.562611	0.6125	-0.285051	1.80045	0.0020918	0.0369951	Non mitochondrial
ENSG00000131477	receptor activity modifying protein 2	RAMP2	0.562606	0.697381	-0.258112	3.59799	0.000112047	0.0102023	Non mitochondrial
ENSG00000184497	transmembrane protein 255B	TMEM255B	0.562021	1.2486	-0.568017	1.61877	3.32914e-05	0.00796041	Non mitochondrial
ENSG00000127920	G protein subunit gamma 11	GNG11	0.557876	0.784197	-0.671199	5.24227	1.91393e-06	0.00706753	Non mitochondrial
ENSG00000102048	ankyrin repeat and SOCS box containing 9	ASB9	0.555779	0.968063	-0.15047	-0.680863	0.000400231	0.017998	Known mitochondrial
ENSG00000020181	adhesion G protein-coupled receptor A2	ADGRA2	0.554731	0.523077	-0.0192594	4.01261	0.000217155	0.0138547	Non mitochondrial
ENSG00000125170	docking protein 4	DOK4	0.554634	0.995772	-0.718528	1.98967	0.000609821	0.0209079	Non mitochondrial
ENSG00000185386	mitogen-activated protein kinase 11	MAPK11	0.554371	0.543209	-0.332464	3.15454	0.000343333	0.0168561	Non mitochondrial
ENSG00000067057	phosphofructokinase, platelet	PFKP	0.554244	0.25996	-0.147503	2.69309	0.0034268	0.0454232	Non mitochondrial
ENSG00000135269	testin LIM domain protein	TES	0.552378	0.580719	-0.514432	2.44275	0.000788477	0.0233241	Non mitochondrial
ENSG00000010810	FYN proto-oncogene, Src family tyrosine kinase	FYN	0.550566	0.670317	-0.476363	3.66547	0.000246613	0.0141969	Non mitochondrial
ENSG00000131471	amine oxidase copper containing 3	AOC3	0.54843	0.618629	0.0694831	4.59268	0.000188785	0.0131672	Non mitochondrial
ENSG00000165359	integrator complex subunit 6 like	INTS6L	0.548074	0.559561	-0.665851	1.99581	0.00256928	0.0406944	Non mitochondrial
ENSG00000197380	dishevelled binding antagonist of beta catenin 3	DACT3	0.545417	0.61602	0.606494	-0.945092	0.00221246	0.0378907	Non mitochondrial
ENSG00000266028	SLIT-ROBO Rho GTPase activating protein 2	SRGAP2	0.545391	0.251285	-0.142568	3.14813	0.00397378	0.0496542	Non mitochondrial
ENSG00000213949	integrin subunit alpha 1	ITGA1	0.544468	0.909609	-1.03201	3.70823	0.000247976	0.0141969	Non mitochondrial
ENSG00000161638	integrin subunit alpha 5	ITGA5	0.544046	0.521942	-0.267181	4.63197	0.000827863	0.0236563	Non mitochondrial
ENSG00000134817	apelin receptor	APLNR	0.542796	0.691302	-0.512416	5.33234	0.000580015	0.0205939	Non mitochondrial
ENSG00000101445	protein phosphatase 1 regulatory subunit 16B	PPP1R16B	0.542105	0.941446	-0.35951	3.63353	8.94447e-06	0.00706753	Non mitochondrial
ENSG00000135502	solute carrier family 26 member 10	SLC26A10	0.541848	0.515496	-0.205056	1.46506	0.00192084	0.0355745	Non mitochondrial
ENSG00000132622	heat shock protein family A (Hsp70) member 12B	HSPA12B	0.541794	0.488929	-0.247075	3.97836	0.000155914	0.0121653	Non mitochondrial
ENSG00000126878	allograft inflammatory factor 1 like	AIF1L	0.541406	0.64801	-0.110972	4.82474	0.000105985	0.0102023	Non mitochondrial
ENSG00000111252	SH2B adaptor protein 3	SH2B3	0.540768	0.532208	-0.353075	4.81367	2.56421e-06	0.00706753	Non mitochondrial
ENSG00000113721	platelet derived growth factor receptor beta	PDGFRB	0.540372	0.752656	-0.288093	6.66689	6.50731e-05	0.00895322	Non mitochondrial
ENSG00000183153	gap junction protein delta 3	GJD3	0.540227	0.778249	-0.266068	0.933677	0.00330523	0.0451409	Non mitochondrial
ENSG00000127990	sarcoglycan epsilon	SGCE	0.53815	0.0744181	-0.0454779	2.89904	0.00352578	0.0462034	Non mitochondrial
ENSG00000110090	carnitine palmitoyltransferase 1A	CPT1A	0.537707	0.670782	-0.141929	3.35691	0.000135508	0.0111676	Known mitochondrial
ENSG00000105329	transforming growth factor beta 1	TGFB1	0.535943	0.580436	-0.130901	1.98266	0.0032178	0.044482	Non mitochondrial
ENSG00000111348	Rho GDP dissociation inhibitor beta	ARHGDIB	0.53533	0.541517	-0.296042	4.8872	2.79133e-05	0.00788688	Non mitochondrial
ENSG00000140853	NLR family CARD domain containing 5	NLRC5	0.534606	0.63132	-0.538171	4.08402	0.00233723	0.0392165	Non mitochondrial
ENSG00000105974	caveolin 1	CAV1	0.532247	0.573868	-0.289843	7.02169	6.70541e-05	0.00895322	Non mitochondrial
ENSG00000118292	chromosome 1 open reading frame 54	C1orf54	0.530938	0.412629	-0.213805	3.0079	3.47688e-05	0.00796041	Non mitochondrial
ENSG00000196576	plexin B2	PLXNB2	0.528806	0.498755	-0.0781854	3.68914	5.1005e-05	0.00843221	Non mitochondrial
ENSG00000172139	solute carrier family 9 member C1	SLC9C1	0.527931	1.1412	-0.574586	-0.963078	0.00331008	0.0451409	Non mitochondrial
ENSG00000109436	TBC1 domain family member 9	TBC1D9	0.526301	0.558474	-0.516837	2.36207	0.00247682	0.0403237	Non mitochondrial
ENSG00000196411	EPH receptor B4	EPHB4	0.525072	0.734515	-0.247001	3.7916	0.000115703	0.0102023	Non mitochondrial
ENSG00000161381	plexin domain containing 1	PLXDC1	0.52499	0.0458277	-0.121295	4.52892	0.000508719	0.0196721	Non mitochondrial
ENSG00000175899	alpha-2-macroglobulin	A2M	0.521778	0.633527	-0.284069	8.55546	0.00027597	0.0150553	Non mitochondrial
ENSG00000150977	Rab interacting lysosomal protein like 2	RILPL2	0.519961	0.432769	-0.123099	1.52491	0.00247761	0.0403237	Non mitochondrial
ENSG00000127954	STEAP4 metalloreductase	STEAP4	0.5195	0.423363	-0.080228	4.46076	0.00129543	0.0295534	Non mitochondrial
ENSG00000198844	Rho guanine nucleotide exchange factor 15	ARHGEF15	0.518222	0.764467	-0.417415	4.71456	2.07225e-05	0.00788688	Non mitochondrial
ENSG00000100968	nuclear factor of activated T cells 4	NFATC4	0.517655	0.551853	-0.204509	3.43644	0.00225623	0.0382999	Non mitochondrial
ENSG00000105699	lipolysis stimulated lipoprotein receptor	LSR	0.516976	0.60111	-0.0990976	1.99031	0.000167786	0.0123702	Non mitochondrial
ENSG00000129467	adenylate cyclase 4	ADCY4	0.516938	0.802218	-0.23174	4.69024	0.000205931	0.0137199	Non mitochondrial
ENSG00000100918	REC8 meiotic recombination protein	REC8	0.516581	0.682799	-0.106463	1.23964	0.00292549	0.0426832	Non mitochondrial
ENSG00000215788	TNF receptor superfamily member 25	TNFRSF25	0.514461	0.939081	-0.413539	2.36763	0.000188152	0.0131672	Non mitochondrial
ENSG00000105655	inositol-3-phosphate synthase 1	ISYNA1	0.512654	0.53965	-0.11646	2.80154	0.00373877	0.0479511	Non mitochondrial
ENSG00000206190	ATPase phospholipid transporting 10A (putative)	ATP10A	0.512163	0.382947	0.510207	-0.191544	0.00319453	0.0444272	Non mitochondrial
ENSG00000108960	monocyte to macrophage differentiation associated	MMD	0.510521	0.488033	-0.84923	1.32259	0.00132196	0.0296887	Non mitochondrial
ENSG00000081923	ATPase phospholipid transporting 8B1	ATP8B1	0.508038	0.420676	-0.403742	2.303	0.00204484	0.0367851	Non mitochondrial
ENSG00000172578	kelch like family member 6	KLHL6	0.506174	0.897824	-0.796842	0.238881	0.00206998	0.0369896	Non mitochondrial
ENSG00000179855	GIPC PDZ domain containing family member 3	GIPC3	0.505697	0.533205	-0.334488	1.84075	0.00300441	0.0432537	Non mitochondrial
ENSG00000169894	mucin 3A, cell surface associated	MUC3A	0.505643	0.606438	-0.316692	1.93616	0.000612988	0.0209079	Non mitochondrial
ENSG00000088367	erythrocyte membrane protein band 4.1 like 1	EPB41L1	0.50296	0.736661	-0.412416	4.02144	2.93329e-05	0.00788688	Non mitochondrial
ENSG00000154783	FYVE, RhoGEF and PH domain containing 5	FGD5	0.50281	0.625042	-0.270126	3.94542	3.80987e-05	0.00829798	Non mitochondrial
ENSG00000031081	Rho GTPase activating protein 31	ARHGAP31	0.502754	0.706076	-0.390866	3.70061	4.38912e-05	0.00839534	Non mitochondrial
ENSG00000111261	MANSC domain containing 1	MANSC1	0.502248	0.505539	-0.259525	1.90317	0.0024571	0.0403055	Non mitochondrial
ENSG00000024422	EH domain containing 2	EHD2	0.501205	0.771137	-0.177169	5.53389	0.000106069	0.0102023	Non mitochondrial
ENSG00000105287	protein kinase D2	PRKD2	0.500165	0.649925	-0.522977	3.11345	0.000107883	0.0102023	Non mitochondrial
ENSG00000146966	DENN domain containing 2A	DENND2A	0.499924	0.647754	-0.50849	3.16901	8.83744e-05	0.00993938	Non mitochondrial
ENSG00000159640	angiotensin I converting enzyme	ACE	0.499492	0.762771	-0.435019	5.38167	8.06813e-05	0.00971855	Non mitochondrial
ENSG00000132669	Ras and Rab interactor 2	RIN2	0.497817	0.237448	-0.194085	3.77077	0.000867238	0.0240479	Non mitochondrial
ENSG00000132718	synaptotagmin 11	SYT11	0.496903	0.708319	-0.529312	2.53582	0.00323808	0.0446072	Non mitochondrial
ENSG00000171680	pleckstrin homology and RhoGEF domain containing G5	PLEKHG5	0.496871	0.99509	-0.520259	3.67435	1.98285e-05	0.00788688	Non mitochondrial
ENSG00000166341	dachsous cadherin-related 1	DCHS1	0.496399	0.604668	-0.485679	4.45401	6.21764e-06	0.00706753	Non mitochondrial
ENSG00000184113	claudin 5	CLDN5	0.495699	0.827195	-0.163219	3.60579	0.000113998	0.0102023	Non mitochondrial
ENSG00000125810	CD93 molecule	CD93	0.49457	0.647775	-0.595595	6.44564	0.000211213	0.0137227	Non mitochondrial
ENSG00000118257	neuropilin 2	NRP2	0.492725	0.686232	-0.591995	2.49694	0.00342026	0.0454232	Non mitochondrial
ENSG00000164054	shisa family member 5	SHISA5	0.4923	0.327675	-0.159252	3.95167	0.000813322	0.0234601	Non mitochondrial
ENSG00000106404	claudin 15	CLDN15	0.492055	0.609482	-0.111368	0.892743	0.00345652	0.0455733	Non mitochondrial
ENSG00000143341	hemicentin 1	HMCN1	0.491278	0.634791	-0.335728	3.36544	0.0012436	0.0289859	Non mitochondrial
ENSG00000224189	HOXD antisense growth-associated long non-coding RNA	HAGLR	0.4912	1.19173	-0.403458	-0.296398	0.00298584	0.0431043	Non mitochondrial
ENSG00000111801	butyrophilin subfamily 3 member A3	BTN3A3	0.49039	0.578376	-0.337937	3.1182	0.000835064	0.023699	Non mitochondrial
ENSG00000143772	inositol-trisphosphate 3-kinase B	ITPKB	0.490348	0.441714	-0.125593	4.86424	4.93498e-05	0.00843221	Non mitochondrial
ENSG00000163513	transforming growth factor beta receptor 2	TGFBR2	0.489402	0.38519	-0.220509	5.50647	0.00216033	0.0374308	Non mitochondrial
ENSG00000179403	von Willebrand factor A domain containing 1	VWA1	0.488312	0.499526	-0.469389	3.11348	0.000389335	0.0179273	Non mitochondrial
ENSG00000169744	LIM domain binding 2	LDB2	0.488022	0.620717	-0.261433	4.17768	0.00295213	0.0428854	Non mitochondrial
ENSG00000198502	major histocompatibility complex, class II, DR beta 5	HLA-DRB5	0.487037	0.335257	0.0724733	2.0843	0.000165217	0.0123152	Non mitochondrial
ENSG00000136960	ectonucleotide pyrophosphatase/phosphodiesterase 2	ENPP2	0.486407	0.556158	-0.209495	2.82973	0.00221607	0.0378907	Non mitochondrial
ENSG00000155660	protein disulfide isomerase family A member 4	PDIA4	0.486319	0.273266	-0.271552	3.48017	0.000545435	0.0201784	Non mitochondrial
ENSG00000080573	collagen type V alpha 3 chain	COL5A3	0.486042	0.448507	-0.130043	5.86957	0.000871579	0.0241238	Non mitochondrial
ENSG00000163219	Rho GTPase activating protein 25	ARHGAP25	0.485382	0.503784	-0.377997	2.0695	0.00188854	0.0352853	Non mitochondrial
ENSG00000099998	gamma-glutamyltransferase 5	GGT5	0.4839	0.639713	-0.153428	3.29327	0.00290228	0.042509	Non mitochondrial
ENSG00000157873	TNF receptor superfamily member 14	TNFRSF14	0.483683	0.445836	0.0261283	3.81884	0.00133887	0.0298397	Non mitochondrial
ENSG00000147065	moesin	MSN	0.482984	0.238117	-0.234149	6.46188	0.00319789	0.0444272	Non mitochondrial
ENSG00000015133	coiled-coil domain containing 88C	CCDC88C	0.481382	0.763551	-0.266361	2.46743	0.00096406	0.0253774	Non mitochondrial
ENSG00000170390	doublecortin like kinase 2	DCLK2	0.481295	0.38611	-0.208272	1.41987	0.00282974	0.0420134	Non mitochondrial
ENSG00000128567	podocalyxin like	PODXL	0.480762	0.572999	-0.454828	6.04715	0.000934626	0.0249074	Non mitochondrial
ENSG00000035862	TIMP metallopeptidase inhibitor 2	TIMP2	0.479637	0.285006	0.115751	5.65768	0.00307632	0.0437809	Non mitochondrial
ENSG00000008283	cytochrome b561	CYB561	0.478487	0.725812	-0.449675	3.09221	0.00171812	0.0338706	Non mitochondrial
ENSG00000196074	synaptonemal complex protein 2	SYCP2	0.477824	0.687577	-0.451922	1.03289	0.00320775	0.0444334	Non mitochondrial
ENSG00000149564	endothelial cell adhesion molecule	ESAM	0.47669	0.65593	-0.389278	5.11353	0.000193465	0.0132685	Non mitochondrial
ENSG00000157554	ETS transcription factor ERG	ERG	0.47668	0.804343	-0.509674	3.95649	4.03713e-05	0.00839534	Non mitochondrial
ENSG00000159674	spondin 2	SPON2	0.47636	0.130923	-0.136399	3.37564	0.003679	0.0473864	Non mitochondrial
ENSG00000271447	matrix metallopeptidase 28	MMP28	0.47617	1.13924	-0.14094	1.8269	7.39734e-05	0.00930011	Non mitochondrial
ENSG00000135916	integral membrane protein 2C	ITM2C	0.47537	0.596163	-0.248079	3.9844	0.000244434	0.0141969	Non mitochondrial
ENSG00000214357	neuralized E3 ubiquitin protein ligase 1B	NEURL1B	0.474624	0.890627	-0.399725	5.55406	0.000135729	0.0111676	Non mitochondrial
ENSG00000154133	roundabout guidance receptor 4	ROBO4	0.472819	0.763632	-0.350232	5.20841	4.57296e-05	0.0083988	Non mitochondrial
ENSG00000185361	TNF alpha induced protein 8 like 1	TNFAIP8L1	0.471813	0.664693	-0.602609	3.47731	0.000515776	0.0197609	Non mitochondrial
ENSG00000134802	solute carrier family 43 member 3	SLC43A3	0.47148	0.408282	-0.380756	3.61627	0.000638414	0.0214089	Non mitochondrial
ENSG00000136869	toll like receptor 4	TLR4	0.471347	0.477972	-0.47529	2.4875	0.000244499	0.0141969	Non mitochondrial
ENSG00000128052	kinase insert domain receptor	KDR	0.470058	0.767653	-0.402691	4.1808	0.000191686	0.0132395	Non mitochondrial
ENSG00000184384	mastermind like transcriptional coactivator 2	MAML2	0.469773	0.716119	-0.563541	1.48994	0.000247681	0.0141969	Non mitochondrial
ENSG00000133026	myosin heavy chain 10	MYH10	0.468525	0.868244	-0.543559	3.72903	2.36924e-05	0.00788688	Known mitochondrial
ENSG00000157110	RNA binding protein, mRNA processing factor	RBPMS	0.468477	0.54164	-0.0228391	3.23275	0.00255017	0.0406944	Non mitochondrial
ENSG00000130309	collagen beta(1-O)galactosyltransferase 1	COLGALT1	0.468166	0.510064	-0.547147	4.90866	0.000151043	0.012111	Non mitochondrial
ENSG00000171488	leucine rich repeat containing 8 VRAC subunit C	LRRC8C	0.467453	0.531085	-0.52824	3.38485	0.0012982	0.0295718	Non mitochondrial
ENSG00000107798	lipase A, lysosomal acid type	LIPA	0.465333	0.349641	-0.333666	3.98891	0.000190952	0.0132395	Non mitochondrial
ENSG00000162704	actin related protein 2/3 complex subunit 5	ARPC5	0.464575	0.308355	-0.400664	3.79407	0.000838254	0.023699	Non mitochondrial
ENSG00000167535	calcium voltage-gated channel auxiliary subunit beta 3	CACNB3	0.462839	0.7916	-0.393209	1.78617	0.000509616	0.0196721	Non mitochondrial
ENSG00000132357	caspase recruitment domain family member 6	CARD6	0.461776	0.532686	-0.284957	1.78389	0.00176927	0.0341976	Non mitochondrial
ENSG00000102024	plastin 3	PLS3	0.460239	0.615076	-0.362571	5.76585	1.17053e-05	0.00706753	Non mitochondrial
ENSG00000072786	serine/threonine kinase 10	STK10	0.45996	0.712168	-0.333604	3.48534	1.55683e-05	0.00732536	Non mitochondrial
ENSG00000163239	tudor domain containing 10	TDRD10	0.459903	0.89798	-0.23688	1.01534	0.0014631	0.0313505	Non mitochondrial
ENSG00000151617	endothelin receptor type A	EDNRA	0.459167	0.795228	-0.444501	2.69498	0.00250301	0.040351	Non mitochondrial
ENSG00000185339	transcobalamin 2	TCN2	0.458958	0.51711	-0.0487852	2.23019	0.00389948	0.0492123	Non mitochondrial
ENSG00000163815	C-type lectin domain family 3 member B	CLEC3B	0.456586	0.0321138	0.601323	4.42383	0.00268883	0.0412172	Non mitochondrial
ENSG00000116774	olfactomedin like 3	OLFML3	0.456438	0.0490848	-0.0573976	3.26388	0.00308935	0.043842	Non mitochondrial
ENSG00000156453	protocadherin 1	PCDH1	0.456275	0.849622	-0.350488	3.95502	0.000391421	0.0179684	Non mitochondrial
ENSG00000074660	scavenger receptor class F member 1	SCARF1	0.455791	0.457309	-0.160532	3.9197	0.000857385	0.0239067	Non mitochondrial
ENSG00000142089	interferon induced transmembrane protein 3	IFITM3	0.453849	0.286527	-0.0338245	5.51057	0.00165053	0.0333584	Non mitochondrial
ENSG00000153885	potassium channel tetramerization domain containing 15	KCTD15	0.452887	0.771547	-0.386758	2.54299	0.000205375	0.0137199	Non mitochondrial
ENSG00000074621	solute carrier family 24 member 1	SLC24A1	0.452407	0.829722	-0.407359	0.66077	0.00083441	0.023699	Non mitochondrial
ENSG00000163637	prickle planar cell polarity protein 2	PRICKLE2	0.452376	0.458496	-0.182059	2.28333	0.00241705	0.0399051	Non mitochondrial
ENSG00000172725	coronin 1B	CORO1B	0.452122	0.318715	-0.0689693	2.93581	0.000838918	0.023699	Non mitochondrial
ENSG00000186642	phosphodiesterase 2A	PDE2A	0.451476	0.788788	-0.0747143	4.53615	0.000397418	0.017998	Known mitochondrial
ENSG00000113319	Ras protein specific guanine nucleotide releasing factor 2	RASGRF2	0.451409	0.822378	-0.448495	3.17051	1.30705e-05	0.00706753	Non mitochondrial
ENSG00000205978	NYN domain and retroviral integrase containing	NYNRIN	0.447558	0.754241	-0.374686	3.82466	7.81423e-05	0.00956576	Non mitochondrial
ENSG00000108231	leucine rich glioma inactivated 1	LGI1	0.447071	-0.395588	-0.799039	1.11288	0.00383297	0.0486545	Non mitochondrial
ENSG00000150995	inositol 1,4,5-trisphosphate receptor type 1	ITPR1	0.446439	0.366664	-0.363975	2.61544	0.00315769	0.0441698	Non mitochondrial
ENSG00000185669	snail family transcriptional repressor 3	SNAI3	0.445257	-1.03865	0.777997	3.95981	0.000684493	0.0221168	Non mitochondrial
ENSG00000159842	ABR activator of RhoGEF and GTPase	ABR	0.445115	0.145009	0.0584961	4.57762	0.00356202	0.046476	Non mitochondrial
ENSG00000150867	phosphatidylinositol-5-phosphate 4-kinase type 2 alpha	PIP4K2A	0.443685	0.30957	0.0530125	2.14517	0.00336156	0.0452728	Non mitochondrial
ENSG00000019102	V-set and immunoglobulin domain containing 2	VSIG2	0.4433	1.05966	-0.744876	1.03773	0.000591685	0.0207669	Non mitochondrial
ENSG00000182809	cysteine rich protein 2	CRIP2	0.442542	0.575443	0.0529323	4.41637	0.000257818	0.0145392	Non mitochondrial
ENSG00000102760	regulator of cell cycle	RGCC	0.440757	0.773313	-0.00842419	3.82951	0.000101188	0.0102023	Non mitochondrial
ENSG00000169247	SH3 domain and tetratricopeptide repeats 2	SH3TC2	0.440605	1.11443	-0.787593	1.42961	0.00071743	0.0224236	Non mitochondrial
ENSG00000085276	MDS1 and EVI1 complex locus	MECOM	0.440174	1.01693	-0.527991	2.84004	9.52901e-05	0.0101758	Non mitochondrial
ENSG00000153815	c-Maf inducing protein	CMIP	0.439991	0.79972	-0.377174	1.90279	0.000468651	0.0190477	Non mitochondrial
ENSG00000162367	TAL bHLH transcription factor 1, erythroid differentiation factor	TAL1	0.439378	0.956898	-0.428989	2.33218	0.000956943	0.0253228	Non mitochondrial
ENSG00000137486	arrestin beta 1	ARRB1	0.439095	0.353111	-0.370517	3.96682	0.000537226	0.0200867	Non mitochondrial
ENSG00000180190	testis development related protein	TDRP	0.438837	0.873575	-0.41111	1.48611	0.00156275	0.0323119	Non mitochondrial
ENSG00000140464	promyelocytic leukemia	PML	0.437779	0.428488	-0.182676	4.08784	0.000350749	0.0170362	Non mitochondrial
ENSG00000160191	phosphodiesterase 9A	PDE9A	0.437206	0.732201	-0.10826	1.51332	0.000485269	0.0192789	Non mitochondrial
ENSG00000213694	sphingosine-1-phosphate receptor 3	S1PR3	0.43688	1.02539	-0.693729	2.26126	0.00105487	0.0266764	Non mitochondrial
ENSG00000127946	huntingtin interacting protein 1	HIP1	0.435953	0.567565	-0.253665	3.96191	0.0011822	0.0284352	Non mitochondrial
ENSG00000197702	parvin alpha	PARVA	0.435797	0.419818	-0.305758	3.97287	0.000443131	0.0184826	Non mitochondrial
ENSG00000251322	SH3 and multiple ankyrin repeat domains 3	SHANK3	0.43551	0.754594	-0.17857	5.67035	5.41904e-05	0.00855902	Non mitochondrial
ENSG00000173269	multimerin 2	MMRN2	0.434788	0.396464	-0.205256	5.2511	0.00176096	0.0341976	Non mitochondrial
ENSG00000143515	ATPase phospholipid transporting 8B2	ATP8B2	0.434474	0.624107	-0.207521	2.88664	0.00216231	0.0374308	Non mitochondrial
ENSG00000142102	protein-glucosylgalactosylhydroxylysine glucosidase	PGGHG	0.433858	0.259548	0.0642641	3.40553	0.00319654	0.0444272	Non mitochondrial
ENSG00000161649	CD300 molecule like family member g	CD300LG	0.430442	0.920711	-0.181762	4.61553	0.000540895	0.0201093	Non mitochondrial
ENSG00000164930	frizzled class receptor 6	FZD6	0.430043	0.706813	-0.400305	2.53374	0.000778231	0.0232572	Non mitochondrial
ENSG00000139155	solute carrier organic anion transporter family member 1C1	SLCO1C1	0.429273	1.92438	-0.466686	-1.62396	0.000716463	0.0224236	Non mitochondrial
ENSG00000074370	ATPase sarcoplasmic/endoplasmic reticulum Ca2+ transporting 3	ATP2A3	0.428951	0.602989	-0.0340733	2.04804	0.00042519	0.0183441	Non mitochondrial
ENSG00000140859	kinesin family member C3	KIFC3	0.428594	0.654604	-0.287796	2.6373	0.000546802	0.0201794	Non mitochondrial
ENSG00000099308	microtubule associated serine/threonine kinase 3	MAST3	0.428049	-0.206384	0.844096	2.31206	0.00175247	0.0341976	Non mitochondrial
ENSG00000182963	gap junction protein gamma 1	GJC1	0.42555	1.02036	-0.686026	3.48437	4.34142e-05	0.00839534	Non mitochondrial
ENSG00000120093	homeobox B3	HOXB3	0.425531	0.348794	-0.184674	2.39454	0.00280945	0.0420078	Non mitochondrial
ENSG00000013364	major vault protein	MVP	0.423579	-0.263067	0.476028	4.75719	0.00278792	0.0420078	Non mitochondrial
ENSG00000164116	guanylate cyclase 1 soluble subunit alpha 1	GUCY1A1	0.422862	0.660229	-0.536752	4.05436	0.00390287	0.0492123	Non mitochondrial
ENSG00000120279	MYC target 1	MYCT1	0.421957	0.724903	-0.503047	4.00907	8.51644e-05	0.00993938	Non mitochondrial
ENSG00000234745	major histocompatibility complex, class I, B	HLA-B	0.421906	0.469628	-0.125989	7.68844	0.000681319	0.0221168	Non mitochondrial
ENSG00000243244	stonin 1	STON1	0.421292	0.723159	-0.32785	1.933	0.00315627	0.0441698	Non mitochondrial
ENSG00000162551	alkaline phosphatase, biomineralization associated	ALPL	0.420163	0.925077	-0.410055	0.255	0.000365316	0.017321	Non mitochondrial
ENSG00000175567	uncoupling protein 2	UCP2	0.420021	0.0923849	0.443102	5.55274	0.00106799	0.0268496	Known mitochondrial
ENSG00000151702	Fli-1 proto-oncogene, ETS transcription factor	FLI1	0.419365	0.509775	-0.293079	3.61048	0.00188634	0.0352853	Non mitochondrial
ENSG00000114115	retinol binding protein 1	RBP1	0.41908	0.636162	-0.550129	2.68488	0.000853206	0.0238787	Non mitochondrial
ENSG00000081803	calcium dependent secretion activator 2	CADPS2	0.418932	0.556101	-0.196403	1.80597	0.00255479	0.0406944	Non mitochondrial
ENSG00000012660	ELOVL fatty acid elongase 5	ELOVL5	0.418608	0.593969	-0.469343	3.49369	0.000706535	0.0222931	Non mitochondrial
ENSG00000133574	GTPase, IMAP family member 4	GIMAP4	0.41821	0.680549	-0.350004	3.9202	0.000470594	0.0190477	Non mitochondrial
ENSG00000128284	apolipoprotein L3	APOL3	0.41803	0.524521	-0.165761	4.58886	7.65153e-05	0.00944337	Non mitochondrial
ENSG00000114861	forkhead box P1	FOXP1	0.417786	0.0665211	0.081089	3.20332	0.00184142	0.0349941	Non mitochondrial
ENSG00000150760	dedicator of cytokinesis 1	DOCK1	0.417706	0.653865	-0.444588	3.81668	0.000112946	0.0102023	Non mitochondrial
ENSG00000106537	tetraspanin 13	TSPAN13	0.417184	0.762836	-0.637069	3.29096	0.000478047	0.0192285	Non mitochondrial
ENSG00000268864	solute carrier family 7 member 3 pseudogene	LOC284379	0.415385	1.42782	-1.20731	0.25206	0.00334625	0.0451879	Non mitochondrial
ENSG00000166265	cysteine and tyrosine rich 1	CYYR1	0.415376	0.765779	-0.420042	4.13476	0.000230034	0.0141294	Non mitochondrial
ENSG00000100345	myosin heavy chain 9	MYH9	0.415174	0.385702	-0.0945742	7.46857	0.0027895	0.0420078	Known mitochondrial
ENSG00000037280	fms related tyrosine kinase 4	FLT4	0.414777	0.719294	-0.512846	3.37572	0.000627884	0.021245	Non mitochondrial
ENSG00000099250	neuropilin 1	NRP1	0.413734	0.560934	-0.512136	6.50214	1.6163e-06	0.00706753	Non mitochondrial
ENSG00000105854	paraoxonase 2	PON2	0.412522	0.108754	-0.115859	4.233	0.00018011	0.0128527	Non mitochondrial
ENSG00000143537	ADAM metallopeptidase domain 15	ADAM15	0.410933	0.396203	-0.00890814	5.54666	5.16466e-05	0.00843221	Non mitochondrial
ENSG00000127955	G protein subunit alpha i1	GNAI1	0.409765	0.474148	-0.25388	3.38974	0.00020897	0.0137227	Non mitochondrial
ENSG00000187531	sirtuin 7	SIRT7	0.409302	0.235059	-0.00780322	1.72424	0.0024997	0.0403409	Non mitochondrial
ENSG00000156508	eukaryotic translation elongation factor 1 alpha 1	EEF1A1	0.40911	0.155092	0.126295	8.24556	0.00108034	0.0270211	Non mitochondrial
ENSG00000091592	NLR family pyrin domain containing 1	NLRP1	0.40861	0.697213	-0.142399	4.31198	0.000937342	0.0249356	Non mitochondrial
ENSG00000151726	acyl-CoA synthetase long chain family member 1	ACSL1	0.406958	0.270329	-0.253345	8.88281	0.00242604	0.0399223	Known mitochondrial
ENSG00000158710	transgelin 2	TAGLN2	0.405736	0.365612	-0.0280908	5.47725	0.00229256	0.0387419	Non mitochondrial
ENSG00000121858	TNF superfamily member 10	TNFSF10	0.405387	0.696485	-0.321171	4.57371	0.00018889	0.0131672	Non mitochondrial
ENSG00000158555	glycerophosphodiester phosphodiesterase domain containing 5	GDPD5	0.404321	0.375801	-0.38867	3.40342	0.0016179	0.0331399	Non mitochondrial
ENSG00000124785	neuritin 1	NRN1	0.403728	0.363697	-0.138344	3.12656	0.00204431	0.0367851	Non mitochondrial
ENSG00000066735	kinesin family member 26A	KIF26A	0.403631	0.904166	-0.199562	2.7147	6.62776e-05	0.00895322	Non mitochondrial
ENSG00000204301	notch receptor 4	NOTCH4	0.403194	1.01505	-0.501089	5.8117	2.21071e-05	0.00788688	Non mitochondrial
ENSG00000234409	coiled-coil domain containing 188	CCDC188	0.403015	1.0035	-0.280711	-0.760717	0.00118149	0.0284352	Non mitochondrial
ENSG00000286190	uncharacterized LOC728392	LOC728392	0.402708	0.715987	0.106481	1.40942	0.000332103	0.0165579	Non mitochondrial
ENSG00000137726	FXYD domain containing ion transport regulator 6	FXYD6	0.402575	0.508541	-0.258722	4.17981	0.000155137	0.0121653	Non mitochondrial
ENSG00000185585	olfactomedin like 2A	OLFML2A	0.401299	0.451582	0.0163569	4.06999	0.00116078	0.028147	Non mitochondrial
ENSG00000088881	EBF family member 4	EBF4	0.40113	0.564398	-0.00340844	0.475633	0.0010958	0.0273622	Non mitochondrial
ENSG00000090975	phosphatidylinositol transfer protein membrane associated 2	PITPNM2	0.401023	0.411747	-0.221346	3.89075	0.000195067	0.0132899	Non mitochondrial
ENSG00000131236	cyclase associated actin cytoskeleton regulatory protein 1	CAP1	0.400852	0.137735	-0.169167	5.01443	0.00328484	0.0450864	Non mitochondrial
ENSG00000179776	cadherin 5	CDH5	0.40029	0.793158	-0.412443	6.3917	6.63179e-05	0.00895322	Non mitochondrial
ENSG00000103335	piezo type mechanosensitive ion channel component 1	PIEZO1	0.400209	0.260701	0.209736	3.71885	0.000278212	0.0150653	Non mitochondrial
ENSG00000196628	transcription factor 4	TCF4	0.399824	0.544155	-0.500966	5.72605	8.84556e-05	0.00993938	Non mitochondrial
ENSG00000136830	niban apoptosis regulator 2	NIBAN2	0.398806	0.456776	-0.0462571	4.4049	8.24651e-05	0.00985458	Non mitochondrial
ENSG00000138594	tropomodulin 3	TMOD3	0.398713	0.450741	-0.346958	3.01211	0.000401387	0.017998	Non mitochondrial
	uncharacterized LOC100294145	LOC100294145	0.398565	0.355323	-0.0368715	2.13912	0.00114685	0.0279419	Non mitochondrial
ENSG00000179144	GTPase, IMAP family member 7	GIMAP7	0.398489	0.586253	-0.220248	3.41349	0.00157085	0.0323119	Non mitochondrial
ENSG00000164687	fatty acid binding protein 5	FABP5	0.39838	0.687079	-0.0506673	3.8368	0.000114684	0.0102023	Non mitochondrial
ENSG00000100034	protein phosphatase, Mg2+/Mn2+ dependent 1F	PPM1F	0.397874	0.279352	-0.261495	4.93934	0.0023609	0.0393231	Non mitochondrial
ENSG00000108947	ephrin B3	EFNB3	0.39768	1.02956	-0.912108	0.0419483	0.00101991	0.0261616	Non mitochondrial
ENSG00000164284	GrpE like 2, mitochondrial	GRPEL2	0.397377	0.247337	-0.648429	4.2825	0.000220484	0.0139542	Known mitochondrial
ENSG00000168010	autophagy related 16 like 2	ATG16L2	0.3972	0.116606	-0.0363906	3.31253	0.0035971	0.0466698	Non mitochondrial
ENSG00000108828	vesicle amine transport 1	VAT1	0.395961	0.236333	0.0513206	4.65247	0.00217874	0.0375777	Non mitochondrial
ENSG00000143924	EMAP like 4	EML4	0.394868	0.463281	-0.484511	3.03996	0.00180604	0.0346123	Non mitochondrial
ENSG00000151690	major facilitator superfamily domain containing 6	MFSD6	0.394401	0.577942	-0.266515	3.21183	6.34044e-05	0.00892224	Non mitochondrial
ENSG00000166801	family with sequence similarity 111 member A	FAM111A	0.394092	0.566666	-0.346769	3.20984	0.00176701	0.0341976	Non mitochondrial
ENSG00000187244	basal cell adhesion molecule (Lutheran blood group)	BCAM	0.393908	0.576287	0.126094	5.27124	2.18921e-05	0.00788688	Non mitochondrial
ENSG00000168487	bone morphogenetic protein 1	BMP1	0.39376	0.641215	-0.289259	4.27388	5.45704e-05	0.00855902	Non mitochondrial
ENSG00000143878	ras homolog family member B	RHOB	0.393638	0.369969	-0.016062	5.85686	0.000783805	0.0233241	Non mitochondrial
ENSG00000185340	growth arrest specific 2 like 1	GAS2L1	0.390389	0.356887	-0.0195539	1.99455	0.00148659	0.0316152	Non mitochondrial
ENSG00000142798	heparan sulfate proteoglycan 2	HSPG2	0.389994	0.554728	-0.100602	8.0865	5.24675e-06	0.00706753	Non mitochondrial
ENSG00000176435	C-type lectin domain containing 14A	CLEC14A	0.389623	0.570874	-0.225258	4.9908	1.25219e-05	0.00706753	Non mitochondrial
ENSG00000196839	adenosine deaminase	ADA	0.389207	0.584001	-0.103943	2.80152	0.00119886	0.0286074	Non mitochondrial
ENSG00000140848	copine 2	CPNE2	0.388931	0.506973	-0.327414	3.35496	0.00112009	0.0276478	Non mitochondrial
ENSG00000164035	endomucin	EMCN	0.388257	0.464855	-0.507496	4.72438	0.000808507	0.023456	Non mitochondrial
ENSG00000130158	dedicator of cytokinesis 6	DOCK6	0.388004	0.798099	-0.424991	5.09632	2.79617e-05	0.00788688	Non mitochondrial
ENSG00000095370	SH2 domain containing 3C	SH2D3C	0.387048	0.767683	-0.600925	3.96793	7.47369e-05	0.00930011	Non mitochondrial
ENSG00000124440	hypoxia inducible factor 3 subunit alpha	HIF3A	0.386147	0.734265	0.0324941	4.03852	0.0014899	0.0316409	Non mitochondrial
ENSG00000111912	nuclear receptor coactivator 7	NCOA7	0.385761	0.372025	-0.0811199	2.51918	0.000470211	0.0190477	Non mitochondrial
ENSG00000176907	transcriptional and immune response regulator	TCIM	0.384437	0.823451	-0.763683	4.08676	0.00188933	0.0352853	Non mitochondrial
ENSG00000108622	intercellular adhesion molecule 2	ICAM2	0.382687	0.513223	-0.193518	3.81965	0.000403128	0.0180043	Non mitochondrial
ENSG00000162512	syndecan 3	SDC3	0.382335	0.61867	-0.298926	4.2609	0.000422018	0.0183122	Non mitochondrial
ENSG00000138134	STAM binding protein like 1	STAMBPL1	0.380423	0.592524	-0.673971	0.597228	0.00383859	0.0486545	Non mitochondrial
ENSG00000100060	MFNG O-fucosylpeptide 3-beta-N-acetylglucosaminyltransferase	MFNG	0.380282	0.702726	-0.21142	2.49262	0.000182392	0.0128933	Non mitochondrial
ENSG00000168067	mitogen-activated protein kinase kinase kinase kinase 2	MAP4K2	0.378131	0.655476	-0.34416	2.53243	0.00119636	0.0286074	Non mitochondrial
ENSG00000105722	ETS2 repressor factor	ERF	0.377032	0.67652	-0.307318	3.29311	0.00248871	0.0403409	Non mitochondrial
ENSG00000187800	platelet endothelial aggregation receptor 1	PEAR1	0.376684	0.613317	-0.220547	4.44326	0.000681681	0.0221168	Non mitochondrial
ENSG00000164300	serine incorporator 5	SERINC5	0.376066	0.494266	-0.510987	2.5625	0.00361432	0.0468069	Non mitochondrial
ENSG00000185112	family with sequence similarity 43 member A	FAM43A	0.375834	0.697736	-0.563913	2.74073	0.000600047	0.0209079	Non mitochondrial
ENSG00000148671	adipogenesis regulatory factor	ADIRF	0.375687	-0.290471	0.891483	3.99945	0.00313447	0.0441494	Non mitochondrial
ENSG00000116991	signal induced proliferation associated 1 like 2	SIPA1L2	0.373219	0.613217	-0.324274	4.0613	0.000583968	0.0205939	Non mitochondrial
ENSG00000178927	cytochrome b-245 chaperone 1	CYBC1	0.371702	0.304531	-0.113258	2.94592	0.00172086	0.0338706	Non mitochondrial
ENSG00000160447	protein kinase N3	PKN3	0.37155	0.388132	0.13485	2.73364	0.00195146	0.0358627	Non mitochondrial
ENSG00000110799	von Willebrand factor	VWF	0.369509	0.518514	-0.1399	7.63623	0.00025615	0.0144994	Non mitochondrial
ENSG00000164867	nitric oxide synthase 3	NOS3	0.369067	0.792221	-0.305972	2.23459	0.00161775	0.0331399	Non mitochondrial
ENSG00000177663	interleukin 17 receptor A	IL17RA	0.368712	0.508791	-0.171517	2.157	0.00272402	0.0415979	Non mitochondrial
ENSG00000134369	neuron navigator 1	NAV1	0.367712	0.526884	-0.301626	4.15958	0.00015619	0.0121653	Non mitochondrial
ENSG00000164406	liver enriched antimicrobial peptide 2	LEAP2	0.367634	-0.41949	-0.542247	0.734273	0.00184075	0.0349941	Non mitochondrial
	major histocompatibility complex, class I, H (pseudogene)	HLA-H	0.366661	0.178838	0.0828745	2.45579	0.00359361	0.0466698	Non mitochondrial
ENSG00000164741	DLC1 Rho GTPase activating protein	DLC1	0.366439	0.613845	-0.670523	4.20432	0.000755217	0.0229701	Non mitochondrial
ENSG00000155363	Mov10 RISC complex RNA helicase	MOV10	0.365944	0.580872	-0.396554	3.71482	9.34734e-05	0.0101254	Non mitochondrial
ENSG00000075884	Rho GTPase activating protein 15	ARHGAP15	0.3655	0.84985	-0.155619	0.197789	0.00116274	0.028147	Non mitochondrial
ENSG00000117122	microfibril associated protein 2	MFAP2	0.362988	1.17825	0.0601691	-0.990149	0.00333121	0.0451413	Non mitochondrial
ENSG00000158683	polycystin 1 like 1, transient receptor potential channel interacting	PKD1L1	0.362776	1.11469	-0.879594	2.40134	1.11558e-05	0.00706753	Non mitochondrial
ENSG00000198795	zinc finger protein 521	ZNF521	0.362053	0.47813	-0.10796	2.03144	0.000926818	0.0249074	Non mitochondrial
ENSG00000099139	proprotein convertase subtilisin/kexin type 5	PCSK5	0.361743	0.572137	0.110181	-0.00336411	0.0018476	0.035037	Non mitochondrial
ENSG00000101331	CCM2 like scaffold protein	CCM2L	0.360981	0.794414	-0.305588	2.40559	0.000243535	0.0141969	Non mitochondrial
ENSG00000133561	GTPase, IMAP family member 6	GIMAP6	0.360949	0.696298	-0.287025	4.88751	5.8575e-05	0.00856275	Non mitochondrial
ENSG00000076641	phosphoprotein membrane anchor with glycosphingolipid microdomains 1	PAG1	0.360508	0.700923	-0.480143	2.07907	0.00205756	0.0368817	Non mitochondrial
ENSG00000169242	ephrin A1	EFNA1	0.359636	0.988182	-0.478211	3.15082	0.000367911	0.0173499	Non mitochondrial
ENSG00000173918	C1q and TNF related 1	C1QTNF1	0.358088	0.498721	0.122197	3.72036	0.00156319	0.0323119	Non mitochondrial
ENSG00000065308	translocation associated membrane protein 2	TRAM2	0.356814	0.340029	0.0176104	3.2842	0.00294457	0.0428371	Non mitochondrial
ENSG00000165810	butyrophilin like 9	BTNL9	0.356703	1.26357	-0.286153	6.54073	0.00016085	0.0121653	Non mitochondrial
ENSG00000005981	ankyrin repeat and SOCS box containing 4	ASB4	0.356638	-0.709252	0.3802	5.1853	0.000228762	0.0141294	Non mitochondrial
ENSG00000214063	tetraspanin 4	TSPAN4	0.356305	0.301056	0.0628403	3.39056	0.00290497	0.042509	Non mitochondrial
ENSG00000266714	myosin XVB	MYO15B	0.355656	0.602183	-0.0897615	5.22793	0.000429309	0.0184163	Non mitochondrial
ENSG00000187513	gap junction protein alpha 4	GJA4	0.355024	0.896933	-0.218057	3.34168	0.000232908	0.0141294	Non mitochondrial
ENSG00000182162	P2Y receptor family member 8	P2RY8	0.354851	0.60915	-0.376059	2.07306	0.00132142	0.0296887	Non mitochondrial
ENSG00000171208	neuropilin and tolloid like 2	NETO2	0.354842	0.539499	-0.694286	2.21164	0.000613476	0.0209079	Non mitochondrial
ENSG00000136630	H2.0 like homeobox	HLX	0.35447	0.536639	-0.317633	2.04687	0.00267921	0.041193	Non mitochondrial
ENSG00000118473	SH3 domain GRB2 like endophilin interacting protein 1	SGIP1	0.353579	0.808957	-0.33215	1.85811	0.00088952	0.0244854	Non mitochondrial
ENSG00000090776	ephrin B1	EFNB1	0.352959	0.595596	-0.143539	3.20517	0.000266269	0.0148379	Non mitochondrial
ENSG00000222009	BTB domain containing 19	BTBD19	0.352854	0.856345	-0.160393	-0.135093	0.00170297	0.0337834	Non mitochondrial
ENSG00000134287	ADP ribosylation factor 3	ARF3	0.351169	0.297053	-0.069733	4.12	0.00209478	0.0369951	Non mitochondrial
ENSG00000107281	neural proliferation, differentiation and control 1	NPDC1	0.350523	0.296204	0.370331	3.39045	0.000179056	0.0128527	Non mitochondrial
ENSG00000170989	sphingosine-1-phosphate receptor 1	S1PR1	0.350337	0.618039	-0.336211	4.25489	0.000113047	0.0102023	Non mitochondrial
ENSG00000134824	fatty acid desaturase 2	FADS2	0.35018	0.388913	-0.336553	3.80397	0.00225489	0.0382999	Non mitochondrial
ENSG00000107738	V-set immunoregulatory receptor	VSIR	0.349805	0.511768	-0.00336123	4.80692	0.00176368	0.0341976	Non mitochondrial
ENSG00000108387	septin 4	SEPTIN4	0.349783	0.772802	-0.418727	3.43801	0.000899131	0.024615	Non mitochondrial
ENSG00000162545	calcium/calmodulin dependent protein kinase II inhibitor 1	CAMK2N1	0.349457	0.593898	-0.493062	2.24058	4.3965e-05	0.00839534	Non mitochondrial
ENSG00000135253	kielin cysteine rich BMP regulator	KCP	0.34808	0.889138	-0.319568	0.358371	0.00221702	0.0378907	Non mitochondrial
ENSG00000171115	GTPase, IMAP family member 8	GIMAP8	0.346413	0.585835	-0.262284	4.15875	0.000734578	0.0226985	Non mitochondrial
ENSG00000130307	USH1 protein network component harmonin binding protein 1	USHBP1	0.346399	0.838598	-0.272546	3.232	0.000244025	0.0141969	Non mitochondrial
ENSG00000055813	coiled-coil domain containing 85A	CCDC85A	0.346216	0.65607	-0.577601	2.72228	0.000413937	0.0182691	Non mitochondrial
ENSG00000215910	chromosome 1 open reading frame 167	C1orf167	0.346189	-0.868993	0.939749	2.02935	0.00333381	0.0451413	Non mitochondrial
ENSG00000125895	transmembrane protein 74B	TMEM74B	0.345433	0.826312	-0.137566	2.10321	0.000911238	0.0248111	Non mitochondrial
ENSG00000184347	slit guidance ligand 3	SLIT3	0.344608	0.344081	0.994063	3.13138	0.00390573	0.0492123	Known mitochondrial
ENSG00000171056	SRY-box 7	SOX7	0.343864	0.634423	-0.410172	3.8553	0.00104965	0.0266764	Non mitochondrial
ENSG00000152127	alpha-1,6-mannosylglycoprotein 6-beta-N-acetylglucosaminyltransferase	MGAT5	0.343592	0.572646	-0.27659	2.41888	0.00116716	0.0282086	Non mitochondrial
ENSG00000179772	forkhead box S1	FOXS1	0.34353	1.17962	-0.306659	0.626715	0.000703327	0.0222684	Non mitochondrial
ENSG00000074181	notch receptor 3	NOTCH3	0.342836	0.693002	-0.056496	6.42734	6.89761e-05	0.00895322	Non mitochondrial
ENSG00000174004	negative regulator of reactive oxygen species	NRROS	0.341526	0.888182	-0.588494	0.875636	0.00235528	0.0392729	Non mitochondrial
ENSG00000185633	NDUFA4 mitochondrial complex associated like 2	NDUFA4L2	0.341257	0.587088	-0.230062	4.02762	2.81552e-05	0.00788688	Known mitochondrial
ENSG00000088387	dedicator of cytokinesis 9	DOCK9	0.341016	0.595111	-0.37509	4.80241	0.00103041	0.0262963	Non mitochondrial
ENSG00000122642	FKBP prolyl isomerase 9	FKBP9	0.340052	0.224507	-0.147301	5.35776	0.00121016	0.0287404	Non mitochondrial
ENSG00000161791	formin like 3	FMNL3	0.339877	0.877821	-0.615607	4.24229	3.7791e-05	0.00829798	Non mitochondrial
ENSG00000121068	T-box 2	TBX2	0.339734	0.930504	-0.173596	3.10886	8.56155e-05	0.00993938	Non mitochondrial
ENSG00000114353	G protein subunit alpha i2	GNAI2	0.339108	0.425092	-0.171911	5.99691	0.000819805	0.0236019	Non mitochondrial
ENSG00000135218	CD36 molecule	CD36	0.338177	0.434192	-0.228726	8.67192	0.000959927	0.025348	Non mitochondrial
ENSG00000010319	semaphorin 3G	SEMA3G	0.335546	0.500148	-0.145348	4.49657	0.00343604	0.0454232	Non mitochondrial
ENSG00000121769	fatty acid binding protein 3	FABP3	0.335017	0.452881	-0.358798	8.95727	0.00124325	0.0289859	Non mitochondrial
ENSG00000138758	septin 11	SEPTIN11	0.332548	0.310394	-0.271809	4.48764	0.000267057	0.0148379	Non mitochondrial
ENSG00000164308	endoplasmic reticulum aminopeptidase 2	ERAP2	0.331656	0.376301	-0.249699	2.45583	0.00238597	0.0395655	Non mitochondrial
ENSG00000155366	ras homolog family member C	RHOC	0.331166	0.473969	-0.201602	5.15808	0.00146807	0.0313505	Non mitochondrial
ENSG00000152894	protein tyrosine phosphatase receptor type K	PTPRK	0.330903	0.369214	-0.267679	3.06985	0.000474446	0.0191521	Non mitochondrial
ENSG00000167984	NLR family CARD domain containing 3	NLRC3	0.329547	0.421593	-0.340237	1.30387	0.00288607	0.042437	Non mitochondrial
ENSG00000165507	DEPP1 autophagy regulator	DEPP1	0.325903	0.689323	-0.0447753	4.79552	0.000222919	0.0139542	Known mitochondrial
ENSG00000162654	guanylate binding protein 4	GBP4	0.324226	0.765134	-0.411118	4.09933	0.00128589	0.0294992	Non mitochondrial
ENSG00000147010	SH3 domain containing kinase binding protein 1	SH3KBP1	0.323899	0.239719	-0.076429	4.59576	0.001009	0.026061	Non mitochondrial
ENSG00000159433	StAR related lipid transfer domain containing 9	STARD9	0.323328	0.638741	-0.298666	4.43896	0.00262308	0.0409282	Non mitochondrial
ENSG00000244227	leucine rich repeat containing 77, pseudogene	LRRC77P	0.323299	1.24059	-0.725679	1.10035	1.45509e-05	0.00706753	Non mitochondrial
ENSG00000121361	potassium voltage-gated channel subfamily J member 8	KCNJ8	0.32288	0.94235	-0.434203	3.63087	1.97518e-05	0.00788688	Non mitochondrial
ENSG00000213203	GTPase, IMAP family member 1	GIMAP1	0.322611	0.722756	-0.0541509	2.61529	0.00107329	0.0269343	Non mitochondrial
ENSG00000106100	nucleotide binding oligomerization domain containing 1	NOD1	0.320324	0.444665	-0.258055	3.00021	0.00255744	0.0406944	Non mitochondrial
ENSG00000174951	fucosyltransferase 1 (H blood group)	FUT1	0.319155	0.616132	-0.484845	1.58855	0.00234745	0.0392429	Non mitochondrial
ENSG00000124212	prostaglandin I2 synthase	PTGIS	0.319151	-0.630061	1.31623	2.45645	0.00179424	0.03453	Non mitochondrial
ENSG00000168497	caveolae associated protein 2	CAVIN2	0.317687	0.701703	-0.352769	4.93998	7.13075e-05	0.00909896	Non mitochondrial
ENSG00000117298	endothelin converting enzyme 1	ECE1	0.317637	0.499755	0.0264326	4.95453	0.000895258	0.0245536	Non mitochondrial
ENSG00000213445	signal-induced proliferation-associated 1	SIPA1	0.317608	0.6422	-0.231739	3.19464	0.000212837	0.0137439	Non mitochondrial
ENSG00000061273	histone deacetylase 7	HDAC7	0.317482	0.414416	-0.14256	5.24244	0.000294267	0.0155466	Non mitochondrial
ENSG00000175264	carbohydrate sulfotransferase 1	CHST1	0.317266	0.954926	-0.733823	1.65651	0.000440066	0.0184597	Non mitochondrial
ENSG00000198369	sprouty related EVH1 domain containing 2	SPRED2	0.316775	0.559388	-0.335035	3.24122	0.000359447	0.0171816	Non mitochondrial
ENSG00000117114	adhesion G protein-coupled receptor L2	ADGRL2	0.315969	0.632436	-0.603655	3.17908	0.00338786	0.0454144	Non mitochondrial
ENSG00000157191	NECAP endocytosis associated 2	NECAP2	0.315755	0.496444	-0.364348	3.01967	0.00144082	0.0310808	Non mitochondrial
ENSG00000072135	protein tyrosine phosphatase non-receptor type 18	PTPN18	0.314129	0.213362	-0.0107215	3.88477	0.00383061	0.0486545	Non mitochondrial
ENSG00000158006	platelet activating factor acetylhydrolase 2	PAFAH2	0.313938	0.156893	-0.347677	4.12308	0.00128934	0.0294992	Non mitochondrial
ENSG00000166068	sprouty related EVH1 domain containing 1	SPRED1	0.313358	0.501459	-0.489692	3.17926	0.0039389	0.0493843	Non mitochondrial
ENSG00000129946	SHC adaptor protein 2	SHC2	0.312889	0.747949	0.0824149	2.28644	0.000152704	0.012111	Non mitochondrial
ENSG00000188643	S100 calcium binding protein A16	S100A16	0.312747	0.322455	-0.0867457	4.30785	0.000687715	0.0221726	Non mitochondrial
ENSG00000142192	amyloid beta precursor protein	APP	0.312694	0.327114	-0.166358	6.91347	0.00307587	0.0437809	Non mitochondrial
ENSG00000100299	arylsulfatase A	ARSA	0.312659	0.254344	-0.0268945	3.46081	0.000670548	0.0220715	Non mitochondrial
ENSG00000161544	cytoglobin	CYGB	0.311468	0.69064	-0.194015	3.61904	1.25763e-05	0.00706753	Non mitochondrial
ENSG00000058668	ATPase plasma membrane Ca2+ transporting 4	ATP2B4	0.309601	0.567288	-0.372551	5.57818	0.000146168	0.0118965	Non mitochondrial
ENSG00000105971	caveolin 2	CAV2	0.305891	0.461395	-0.350608	4.8073	0.00319844	0.0444272	Non mitochondrial
ENSG00000128917	delta like canonical Notch ligand 4	DLL4	0.305285	1.01421	-0.692723	3.34192	0.000168419	0.0123702	Non mitochondrial
ENSG00000105137	synapse defective Rho GTPase homolog 1	SYDE1	0.303786	0.622133	-0.164233	2.50961	0.000223715	0.0139542	Non mitochondrial
ENSG00000110237	Rho guanine nucleotide exchange factor 17	ARHGEF17	0.303052	0.798343	-0.251133	5.00402	3.4695e-05	0.00796041	Non mitochondrial
ENSG00000120318	ArfGAP with RhoGAP domain, ankyrin repeat and PH domain 3	ARAP3	0.302844	0.791204	-0.229042	4.37528	0.000114352	0.0102023	Non mitochondrial
ENSG00000167004	protein disulfide isomerase family A member 3	PDIA3	0.302299	0.173242	-0.192919	5.40873	0.00223366	0.0380454	Non mitochondrial
ENSG00000188993	leucine rich repeat containing 66	LRRC66	0.302067	-0.580597	-0.513981	3.12902	0.0011941	0.0286074	Non mitochondrial
ENSG00000183853	kirre like nephrin family adhesion molecule 1	KIRREL1	0.300606	0.651756	-0.0570107	3.65262	0.000602975	0.0209079	Non mitochondrial
ENSG00000148400	notch receptor 1	NOTCH1	0.299284	0.642113	-0.311494	4.00112	0.00011445	0.0102023	Non mitochondrial
ENSG00000166086	junctional adhesion molecule 3	JAM3	0.297606	0.553065	-0.249412	3.20136	0.000585387	0.0205939	Non mitochondrial
ENSG00000273749	cytoplasmic FMR1 interacting protein 1	CYFIP1	0.297337	0.301418	-0.110815	4.68925	0.00155785	0.0323119	Non mitochondrial
ENSG00000141012	galactosamine (N-acetyl)-6-sulfatase	GALNS	0.294773	0.22452	0.0770099	2.50363	0.00214149	0.0373632	Non mitochondrial
ENSG00000104518	gasdermin D	GSDMD	0.294499	0.461909	-0.115135	3.4696	0.000125023	0.0106492	Non mitochondrial
ENSG00000164402	septin 8	SEPTIN8	0.294492	0.435496	-0.119817	3.89869	0.00228301	0.0386239	Non mitochondrial
ENSG00000136811	outer dense fiber of sperm tails 2	ODF2	0.294483	0.354499	-0.044114	2.69107	0.0025234	0.0404631	Non mitochondrial
ENSG00000137274	biphenyl hydrolase like	BPHL	0.293311	0.0940482	0.130899	3.85692	0.00171847	0.0338706	Non mitochondrial
ENSG00000205336	adhesion G protein-coupled receptor G1	ADGRG1	0.292486	0.539512	-0.199809	3.87979	0.00137937	0.0303446	Non mitochondrial
ENSG00000030582	granulin precursor	GRN	0.291825	0.0588444	0.207658	5.5609	0.000245847	0.0141969	Non mitochondrial
ENSG00000088832	FKBP prolyl isomerase 1A	FKBP1A	0.289006	0.19529	-0.254145	5.93788	0.00362817	0.0468921	Non mitochondrial
ENSG00000076928	Rho guanine nucleotide exchange factor 1	ARHGEF1	0.28878	0.294193	-0.026258	4.40002	0.00100751	0.026061	Non mitochondrial
ENSG00000154016	GRB2 related adaptor protein	GRAP	0.288048	0.956805	-0.363916	1.24257	0.00218671	0.0376643	Non mitochondrial
ENSG00000160991	ORAI calcium release-activated calcium modulator 2	ORAI2	0.287886	0.859727	-0.521691	1.44116	0.000112897	0.0102023	Non mitochondrial
ENSG00000117461	phosphoinositide-3-kinase regulatory subunit 3	PIK3R3	0.287819	0.866473	-0.445963	3.72048	0.00138853	0.0304767	Non mitochondrial
ENSG00000197256	KN motif and ankyrin repeat domains 2	KANK2	0.2862	0.369052	0.0977922	5.01003	0.00136739	0.0301887	Non mitochondrial
ENSG00000183722	LHFPL tetraspan subfamily member 6	LHFPL6	0.285962	0.601213	-0.255836	4.78517	0.00388629	0.0491317	Non mitochondrial
ENSG00000079337	Rap guanine nucleotide exchange factor 3	RAPGEF3	0.284339	0.649704	0.0118831	4.74689	0.00278649	0.0420078	Non mitochondrial
ENSG00000114251	Wnt family member 5A	WNT5A	0.284043	-0.499918	-0.259455	2.08205	0.00135585	0.030022	Non mitochondrial
ENSG00000126822	pleckstrin homology and RhoGEF domain containing G3	PLEKHG3	0.283946	0.453096	-0.0828356	3.34501	0.00329463	0.0450991	Non mitochondrial
ENSG00000160796	neurobeachin like 2	NBEAL2	0.283392	0.511167	-0.324547	3.91338	0.000454732	0.0187074	Non mitochondrial
ENSG00000101104	poly(A) binding protein cytoplasmic 1 like	PABPC1L	0.281573	0.647682	-0.412364	0.526282	0.00149949	0.0317012	Non mitochondrial
ENSG00000213853	epithelial membrane protein 2	EMP2	0.280907	0.296365	0.0602546	4.4345	0.000738636	0.0226985	Non mitochondrial
ENSG00000122786	caldesmon 1	CALD1	0.279136	0.580251	-0.0850311	5.89997	0.00350855	0.0460353	Non mitochondrial
ENSG00000170004	chromodomain helicase DNA binding protein 3	CHD3	0.278108	0.454989	-0.257291	4.72411	0.000676469	0.0221168	Non mitochondrial
ENSG00000174804	frizzled class receptor 4	FZD4	0.277615	0.441397	-0.251714	5.77799	0.00123644	0.0289859	Non mitochondrial
ENSG00000136161	RCC1 and BTB domain containing protein 2	RCBTB2	0.277167	0.214754	-0.183637	3.40698	0.00111243	0.0276401	Non mitochondrial
ENSG00000110651	CD81 molecule	CD81	0.276506	0.186956	0.147669	6.1606	2.81177e-05	0.00788688	Non mitochondrial
ENSG00000136141	leucine rich repeats and calponin homology domain containing 1	LRCH1	0.274244	0.536929	-0.367807	2.94853	0.00083766	0.023699	Non mitochondrial
ENSG00000120156	TEK receptor tyrosine kinase	TEK	0.273317	0.58956	-0.248016	3.95032	0.00338736	0.0454144	Non mitochondrial
ENSG00000125753	vasodilator stimulated phosphoprotein	VASP	0.273124	0.377874	-0.283907	3.51111	0.00277065	0.0420078	Non mitochondrial
ENSG00000151067	calcium voltage-gated channel subunit alpha1 C	CACNA1C	0.272759	0.936644	-0.321795	2.48959	0.00300796	0.0432577	Non mitochondrial
ENSG00000152402	guanylate cyclase 1 soluble subunit alpha 2	GUCY1A2	0.270027	0.77306	-0.694325	3.506	0.0024989	0.0403409	Non mitochondrial
ENSG00000150048	C-type lectin domain family 1 member A	CLEC1A	0.26873	0.970646	-0.448989	1.46658	0.000278869	0.0150653	Non mitochondrial
ENSG00000061337	leucine zipper tumor suppressor 1	LZTS1	0.268642	1.03723	-0.472638	1.6959	9.25228e-05	0.0101254	Non mitochondrial
ENSG00000120594	plexin domain containing 2	PLXDC2	0.267208	0.475697	-0.38435	4.15918	3.24149e-05	0.00796041	Non mitochondrial
ENSG00000115457	insulin like growth factor binding protein 2	IGFBP2	0.26635	0.824537	-0.229488	3.12381	9.10147e-05	0.0101254	Non mitochondrial
ENSG00000069122	adhesion G protein-coupled receptor F5	ADGRF5	0.266049	0.757232	-0.372533	5.86947	0.0025716	0.0406944	Non mitochondrial
ENSG00000152818	utrophin	UTRN	0.265364	0.476316	-0.438531	5.04279	0.00285967	0.0421107	Non mitochondrial
ENSG00000196123	KIAA0895 like	KIAA0895L	0.264362	0.554624	-0.284692	3.09371	0.000441355	0.0184597	Non mitochondrial
ENSG00000130052	StAR related lipid transfer domain containing 8	STARD8	0.260939	0.548525	-0.322952	3.84197	9.63169e-05	0.0102023	Non mitochondrial
ENSG00000143110	chromosome 1 open reading frame 162	C1orf162	0.260221	-0.337612	-0.352295	2.42433	0.00207249	0.0369896	Non mitochondrial
ENSG00000006118	transmembrane protein 132A	TMEM132A	0.258663	0.738903	-0.396826	2.06194	0.00184302	0.0349941	Non mitochondrial
ENSG00000169908	transmembrane 4 L six family member 1	TM4SF1	0.25849	0.264628	-0.133258	5.42255	0.00306799	0.043745	Non mitochondrial
ENSG00000204681	gamma-aminobutyric acid type B receptor subunit 1	GABBR1	0.258307	0.591451	-0.222078	4.26925	0.00251511	0.0404352	Non mitochondrial
ENSG00000100234	TIMP metallopeptidase inhibitor 3	TIMP3	0.255935	0.497	0.123312	7.51338	0.00383797	0.0486545	Non mitochondrial
ENSG00000104870	Fc fragment of IgG receptor and transporter	FCGRT	0.255592	0.191443	0.0809178	5.1874	0.00159987	0.0328639	Non mitochondrial
ENSG00000134996	osteoclast stimulating factor 1	OSTF1	0.253235	0.530272	-0.446858	2.2078	0.000543666	0.0201625	Non mitochondrial
ENSG00000112902	semaphorin 5A	SEMA5A	0.252676	0.766034	-0.463734	2.71445	0.00113779	0.0278508	Non mitochondrial
ENSG00000100316	ribosomal protein L3	RPL3	0.25239	0.323283	0.0235268	7.3224	0.000446103	0.0185552	Non mitochondrial
ENSG00000152049	potassium voltage-gated channel subfamily E regulatory subunit 4	KCNE4	0.250581	0.855218	-0.220315	1.09575	0.00256596	0.0406944	Non mitochondrial
ENSG00000178537	solute carrier family 25 member 20	SLC25A20	0.250575	0.365679	-0.193658	5.2625	0.000241604	0.0141969	Known mitochondrial
ENSG00000105538	Ras interacting protein 1	RASIP1	0.250197	0.67759	-0.367111	3.01364	0.00130948	0.0296021	Non mitochondrial
ENSG00000081377	cell division cycle 14B	CDC14B	0.250055	0.377778	0.139655	1.62217	0.00297055	0.0430901	Non mitochondrial
ENSG00000170537	transmembrane channel like 7	TMC7	0.249336	1.09973	-0.504858	0.912732	0.00029622	0.0155481	Non mitochondrial
ENSG00000240583	aquaporin 1 (Colton blood group)	AQP1	0.24929	0.467577	-0.0493521	7.6628	0.00388506	0.0491317	Non mitochondrial
ENSG00000198959	transglutaminase 2	TGM2	0.24775	0.591274	-0.404234	4.95507	0.000812988	0.0234601	Non mitochondrial
ENSG00000157637	solute carrier family 38 member 10	SLC38A10	0.247678	0.226488	0.108906	3.95759	0.0011908	0.0285963	Non mitochondrial
ENSG00000130702	laminin subunit alpha 5	LAMA5	0.2444	0.470566	0.186047	4.86827	0.000204848	0.0137199	Non mitochondrial
ENSG00000204632	major histocompatibility complex, class I, G	HLA-G	0.244135	0.570829	0.362317	-2.11886	0.00199243	0.0362758	Non mitochondrial
ENSG00000131732	zinc finger CCHC-type containing 9	ZCCHC9	0.243727	-0.510568	-0.295819	3.42776	0.00144639	0.0311564	Non mitochondrial
ENSG00000197766	complement factor D	CFD	0.243049	-1.53448	1.68959	3.49285	0.00375235	0.0480434	Non mitochondrial
ENSG00000092964	dihydropyrimidinase like 2	DPYSL2	0.242338	0.449053	-0.0396796	5.10011	0.00175179	0.0341976	Non mitochondrial
ENSG00000101160	cathepsin Z	CTSZ	0.240577	0.191307	0.0314651	5.23715	0.000224021	0.0139542	Non mitochondrial
	long intergenic non-protein coding RNA 2587	LINC02587	0.239137	0.96251	-0.736592	2.24826	0.000522695	0.0198743	Non mitochondrial
ENSG00000163872	YEATS domain containing 2	YEATS2	0.237846	0.363752	-0.393706	3.62965	0.00355345	0.0464448	Non mitochondrial
ENSG00000164465	discoidin, CUB and LCCL domain containing 1	DCBLD1	0.237476	0.457688	-0.326693	3.13048	0.00061297	0.0209079	Non mitochondrial
ENSG00000108219	tetraspanin 14	TSPAN14	0.235316	0.540011	-0.0969108	4.66908	8.49357e-05	0.00993938	Non mitochondrial
ENSG00000100911	proteasome activator subunit 2	PSME2	0.230884	0.210782	0.0978948	4.98538	0.00016038	0.0121653	Non mitochondrial
ENSG00000145911	NEDD4 binding protein 3	N4BP3	0.229757	0.590521	-0.49776	3.83586	0.00248724	0.0403409	Non mitochondrial
ENSG00000129595	erythrocyte membrane protein band 4.1 like 4A	EPB41L4A	0.229345	0.660703	-0.484245	2.67325	0.0027284	0.0416227	Non mitochondrial
ENSG00000002586	CD99 molecule (Xg blood group)	CD99	0.226347	-0.107435	0.290393	5.77496	0.00204196	0.0367851	Non mitochondrial
ENSG00000100644	hypoxia inducible factor 1 subunit alpha	HIF1A	0.224622	0.4073	-0.451885	3.86737	0.00338875	0.0454144	Non mitochondrial
ENSG00000078369	G protein subunit beta 1	GNB1	0.224114	0.277095	-0.169678	5.97629	0.000605803	0.0209079	Non mitochondrial
ENSG00000167641	protein phosphatase 1 regulatory inhibitor subunit 14A	PPP1R14A	0.223055	0.446964	0.4752	1.18106	0.000401629	0.017998	Non mitochondrial
ENSG00000124508	butyrophilin subfamily 2 member A2	BTN2A2	0.222865	0.463144	-0.340559	1.67774	0.00286107	0.0421107	Non mitochondrial
ENSG00000173210	actin binding LIM protein family member 3	ABLIM3	0.22245	0.766996	-0.319437	6.50456	0.000712171	0.0223866	Non mitochondrial
ENSG00000072201	ligand of numb-protein X 1	LNX1	0.219882	0.629512	-0.245365	1.97061	0.00289913	0.042509	Non mitochondrial
ENSG00000079435	lipase E, hormone sensitive type	LIPE	0.219872	0.599038	-0.010978	2.82846	0.00339696	0.0454144	Non mitochondrial
ENSG00000128283	CDC42 effector protein 1	CDC42EP1	0.215985	0.641237	-0.0677122	3.09543	0.00253407	0.0405478	Non mitochondrial
ENSG00000100065	caspase recruitment domain family member 10	CARD10	0.21598	0.527782	0.0140951	3.54875	0.00137536	0.0303203	Non mitochondrial
ENSG00000173517	pseudopodium enriched atypical kinase 1	PEAK1	0.214794	0.426282	-0.471173	4.54522	0.000901417	0.0246327	Non mitochondrial
ENSG00000198873	G protein-coupled receptor kinase 5	GRK5	0.213526	0.603159	-0.148569	3.78518	0.00120747	0.0287404	Non mitochondrial
ENSG00000148175	stomatin	STOM	0.212844	0.400595	-0.21373	6.30156	0.00349108	0.0458684	Non mitochondrial
ENSG00000131055	cytochrome c oxidase subunit 4I2	COX4I2	0.212423	0.859639	0.113874	1.8291	5.20643e-05	0.00843221	Known mitochondrial
ENSG00000145246	ATPase phospholipid transporting 10D (putative)	ATP10D	0.207675	0.619606	-0.245571	1.7322	0.00260041	0.0408283	Non mitochondrial
ENSG00000137968	solute carrier family 44 member 5	SLC44A5	0.207182	-0.782815	-0.049698	-0.123348	0.00185867	0.0350641	Non mitochondrial
ENSG00000115183	tetratricopeptide repeat, ankyrin repeat and coiled-coil containing 1	TANC1	0.206547	0.453581	-0.305125	3.07585	0.00302949	0.0434016	Non mitochondrial
ENSG00000158195	WASP family member 2	WASF2	0.206528	0.33239	-0.0591393	5.23487	0.000800069	0.023437	Non mitochondrial
ENSG00000110697	phosphatidylinositol transfer protein membrane associated 1	PITPNM1	0.20619	0.668473	-0.00944057	3.85857	0.000300942	0.0156251	Non mitochondrial
ENSG00000166963	microtubule associated protein 1A	MAP1A	0.205933	0.299256	0.714264	3.9624	6.89548e-05	0.00895322	Non mitochondrial
ENSG00000141959	phosphofructokinase, liver type	PFKL	0.204816	0.393061	0.0263851	4.56162	0.000419147	0.018293	Non mitochondrial
ENSG00000174628	IQ motif containing K	IQCK	0.203123	0.676488	-0.103438	2.56101	0.000751777	0.022914	Non mitochondrial
ENSG00000285781	putative UPF0607 protein FLJ37424	LOC100505502	0.203047	-0.603521	-0.800082	-0.0081381	0.00101252	0.0261053	Non mitochondrial
ENSG00000152661	gap junction protein alpha 1	GJA1	0.202562	0.916632	-0.634622	3.93316	0.000318658	0.0162211	Known mitochondrial
ENSG00000143507	dual specificity phosphatase 10	DUSP10	0.199563	-0.828138	0.164416	4.66253	0.0012745	0.029478	Non mitochondrial
ENSG00000001461	NIPA like domain containing 3	NIPAL3	0.197566	0.353718	0.165037	3.67058	0.000560664	0.0203075	Non mitochondrial
ENSG00000165757	junctional cadherin 5 associated	JCAD	0.197129	0.849657	-0.578274	5.22214	0.00186031	0.0350641	Non mitochondrial
ENSG00000132359	RAP1 GTPase activating protein 2	RAP1GAP2	0.196225	0.794636	-0.127038	1.61174	0.00150116	0.0317012	Non mitochondrial
ENSG00000167861	HID1 domain containing	HID1	0.19513	0.728844	-0.136056	3.18796	0.000157933	0.0121653	Non mitochondrial
ENSG00000277258	polycomb group ring finger 2	PCGF2	0.193535	0.601258	-0.0582964	3.27832	0.000918813	0.0249074	Non mitochondrial
ENSG00000110328	polypeptide N-acetylgalactosaminyltransferase 18	GALNT18	0.191466	0.591288	-0.221658	2.39728	0.00280368	0.0420078	Non mitochondrial
ENSG00000109472	carboxypeptidase E	CPE	0.190957	0.633377	-0.175431	5.02705	0.00152531	0.0320105	Non mitochondrial
ENSG00000158352	shroom family member 4	SHROOM4	0.19094	0.711763	-0.365498	3.29581	0.00111008	0.0276273	Non mitochondrial
ENSG00000197694	spectrin alpha, non-erythrocytic 1	SPTAN1	0.189196	0.331219	0.000356837	5.83249	0.00316612	0.0442105	Non mitochondrial
ENSG00000150527	MIA SH3 domain ER export factor 2	MIA2	0.184611	-0.57894	0.15962	6.01444	0.00280587	0.0420078	Non mitochondrial
ENSG00000071575	tribbles pseudokinase 2	TRIB2	0.184407	0.499976	-0.383572	4.13743	0.00389162	0.0491578	Non mitochondrial
ENSG00000173327	mitogen-activated protein kinase kinase kinase 11	MAP3K11	0.183448	0.410413	0.0472209	4.55165	0.00042771	0.0184001	Non mitochondrial
ENSG00000121966	C-X-C motif chemokine receptor 4	CXCR4	0.183309	1.00285	-1.25017	1.42454	0.000740185	0.0226985	Non mitochondrial
ENSG00000072952	murine retrovirus integration site 1 homolog	MRVI1	0.181637	0.652444	0.0766653	3.81969	0.00265529	0.041193	Non mitochondrial
ENSG00000277494	glycosylphosphatidylinositol anchored high density lipoprotein binding protein 1	GPIHBP1	0.179207	0.851979	-0.232959	4.97241	0.00050182	0.0196257	Non mitochondrial
ENSG00000148180	gelsolin	GSN	0.178801	-0.140367	0.537377	8.37721	0.00209828	0.0369951	Non mitochondrial
ENSG00000196586	myosin VI	MYO6	0.17777	0.451521	-0.346224	3.13358	0.00203866	0.0367851	Non mitochondrial
ENSG00000136279	drebrin like	DBNL	0.177696	0.43161	-0.0173678	3.47141	0.000749704	0.0228971	Non mitochondrial
ENSG00000027075	protein kinase C eta	PRKCH	0.17708	0.47818	-0.179737	4.24376	0.00315677	0.0441698	Non mitochondrial
ENSG00000160753	RUN and SH3 domain containing 1	RUSC1	0.1767	0.327877	0.120021	3.65749	0.000327645	0.0164995	Non mitochondrial
ENSG00000135506	OS9 endoplasmic reticulum lectin	OS9	0.176492	0.161725	0.0520962	5.73547	0.00312281	0.0440263	Non mitochondrial
ENSG00000240972	macrophage migration inhibitory factor	MIF	0.175479	0.105324	0.448473	3.34361	0.00346341	0.0456243	Non mitochondrial
ENSG00000126456	interferon regulatory factor 3	IRF3	0.174253	0.143803	0.0883832	4.28365	0.00170849	0.0338038	Non mitochondrial
ENSG00000092421	semaphorin 6A	SEMA6A	0.169999	0.723917	-0.442218	3.61071	0.00109792	0.0273698	Non mitochondrial
ENSG00000185896	lysosomal associated membrane protein 1	LAMP1	0.169421	0.0819195	0.143356	5.63101	0.00141998	0.0309671	Non mitochondrial
ENSG00000142303	ADAM metallopeptidase with thrombospondin type 1 motif 10	ADAMTS10	0.168762	0.459945	0.0756314	2.73123	0.00297883	0.0431043	Non mitochondrial
ENSG00000143248	regulator of G protein signaling 5	RGS5	0.167333	0.777398	-0.494814	8.08442	0.000385439	0.0178881	Non mitochondrial
ENSG00000131730	creatine kinase, mitochondrial 2	CKMT2	0.166188	0.212036	-0.471443	10.514	0.000394832	0.017998	Known mitochondrial
ENSG00000072163	LIM zinc finger domain containing 2	LIMS2	0.165176	0.440587	0.212991	4.61077	0.000756668	0.0229701	Non mitochondrial
ENSG00000124181	phospholipase C gamma 1	PLCG1	0.165024	0.537686	-0.20519	5.70441	0.00209155	0.0369951	Non mitochondrial
ENSG00000141556	tubulin folding cofactor D	TBCD	0.163933	0.351099	-0.0739256	5.19173	0.000683027	0.0221168	Non mitochondrial
ENSG00000172889	EGF like domain multiple 7	EGFL7	0.163724	0.743997	-0.00203773	5.11475	0.00134455	0.0299016	Non mitochondrial
ENSG00000100258	lipase maturation factor 2	LMF2	0.162889	0.253612	0.0970931	3.96743	0.000234599	0.0141294	Non mitochondrial
ENSG00000130787	huntingtin interacting protein 1 related	HIP1R	0.162014	0.726342	-0.0336284	3.57783	6.32815e-05	0.00892224	Non mitochondrial
ENSG00000186994	KN motif and ankyrin repeat domains 3	KANK3	0.160155	0.730183	-0.0652152	3.40863	0.000102475	0.0102023	Non mitochondrial
ENSG00000163382	NAD(P)HX epimerase	NAXE	0.155653	0.193814	0.0668038	4.98456	0.000613755	0.0209079	Known mitochondrial
ENSG00000179796	leucine rich repeat containing 3B	LRRC3B	0.154161	-2.06573	1.37985	2.39081	0.00210982	0.0371116	Non mitochondrial
ENSG00000145555	myosin X	MYO10	0.151583	0.542093	-0.691806	3.84608	0.000409637	0.0181944	Non mitochondrial
ENSG00000108175	zinc finger MIZ-type containing 1	ZMIZ1	0.148729	0.335049	-0.109701	4.94966	0.000551307	0.0202413	Non mitochondrial
ENSG00000131473	ATP citrate lyase	ACLY	0.148142	0.314821	-0.288201	4.49806	0.00263647	0.0410945	Known mitochondrial
ENSG00000011105	tetraspanin 9	TSPAN9	0.147678	0.423585	-0.130869	5.01491	0.00175958	0.0341976	Non mitochondrial
ENSG00000124067	solute carrier family 12 member 4	SLC12A4	0.144848	0.477694	-0.189598	5.21815	0.000199914	0.0134982	Non mitochondrial
ENSG00000248713	chromosome 4 open reading frame 54	C4orf54	0.142747	-0.520833	-0.383338	7.62023	0.00383164	0.0486545	Non mitochondrial
ENSG00000183828	nudix hydrolase 14	NUDT14	0.142326	0.355028	0.181994	3.01471	0.00104692	0.0266727	Non mitochondrial
ENSG00000179051	regulator of chromosome condensation 2	RCC2	0.138782	0.483642	-0.396084	3.60824	0.00299231	0.0431563	Non mitochondrial
ENSG00000133116	klotho	KL	0.138304	0.855189	-0.720773	1.19969	0.000723882	0.0224732	Non mitochondrial
ENSG00000127329	protein tyrosine phosphatase receptor type B	PTPRB	0.137023	0.687331	-0.325778	5.45748	0.00347183	0.0456953	Non mitochondrial
ENSG00000142910	tubulointerstitial nephritis antigen like 1	TINAGL1	0.136988	0.573351	0.247961	5.05937	0.00168373	0.0336205	Non mitochondrial
ENSG00000114654	EF-hand and coiled-coil domain containing 1	EFCC1	0.13612	0.908197	-0.264315	1.08102	0.0012424	0.0289859	Non mitochondrial
ENSG00000198682	3'-phosphoadenosine 5'-phosphosulfate synthase 2	PAPSS2	0.133171	1.00431	-0.357719	2.49678	0.000618925	0.0210365	Non mitochondrial
ENSG00000100994	glycogen phosphorylase B	PYGB	0.132632	0.08366	0.289946	4.31234	0.000605234	0.0209079	Non mitochondrial
ENSG00000116478	histone deacetylase 1	HDAC1	0.132374	0.413902	-0.236664	3.94177	0.00164564	0.0333584	Non mitochondrial
ENSG00000087266	SH3 domain binding protein 2	SH3BP2	0.127014	0.364224	-0.31562	5.31776	0.000851716	0.0238787	Non mitochondrial
ENSG00000109790	kelch like family member 5	KLHL5	0.122097	0.522014	-0.428312	4.06839	0.00315939	0.0441698	Non mitochondrial
ENSG00000116016	endothelial PAS domain protein 1	EPAS1	0.121379	0.660725	-0.115563	7.15904	0.000385129	0.0178881	Non mitochondrial
ENSG00000109501	wolframin ER transmembrane glycoprotein	WFS1	0.118728	0.499133	-0.0837127	3.77059	0.0033258	0.0451409	Non mitochondrial
ENSG00000104325	2,4-dienoyl-CoA reductase 1	DECR1	0.115745	0.302761	-0.249537	7.30262	0.00292173	0.0426697	Known mitochondrial
ENSG00000115756	hippocalcin like 1	HPCAL1	0.111708	0.482106	0.028986	2.79907	0.000793012	0.0233536	Non mitochondrial
ENSG00000144746	ADP ribosylation factor like GTPase 6 interacting protein 5	ARL6IP5	0.111338	-0.410797	0.0451217	7.17702	0.00365884	0.0472075	Non mitochondrial
ENSG00000130584	zinc finger and BTB domain containing 46	ZBTB46	0.111048	0.683184	-0.273214	3.09179	0.00343608	0.0454232	Non mitochondrial
ENSG00000074416	monoglyceride lipase	MGLL	0.110865	0.436072	-0.149874	6.86615	0.00185675	0.0350641	Non mitochondrial
ENSG00000174032	solute carrier family 25 member 30	SLC25A30	0.109611	-0.333294	-0.44495	7.1983	0.000481447	0.0192285	Known mitochondrial
ENSG00000039650	polynucleotide kinase 3'-phosphatase	PNKP	0.10691	0.124015	0.322529	3.43224	0.000353484	0.017059	Known mitochondrial
ENSG00000135439	ArfGAP with GTPase domain, ankyrin repeat and PH domain 2	AGAP2	0.106302	0.792588	-0.287503	4.8632	6.66612e-06	0.00706753	Non mitochondrial
ENSG00000167874	transmembrane protein 88	TMEM88	0.105791	0.957638	-0.354442	2.61784	9.31298e-05	0.0101254	Non mitochondrial
ENSG00000039537	complement C6	C6	0.105729	-1.28571	2.40726	-1.6518	0.0019089	0.0354405	Non mitochondrial
ENSG00000185269	notum, palmitoleoyl-protein carboxylesterase	NOTUM	0.104762	-1.05751	1.12088	0.994162	0.00133862	0.0298397	Non mitochondrial
ENSG00000112079	serine/threonine kinase 38	STK38	0.102511	0.296289	-0.0373365	4.65179	0.000452112	0.0187018	Non mitochondrial
ENSG00000268001	CARD8 antisense RNA 1	CARD8-AS1	0.0994359	0.56934	-0.381569	1.61456	0.00280491	0.0420078	Non mitochondrial
ENSG00000138696	bone morphogenetic protein receptor type 1B	BMPR1B	0.0985404	-0.547124	-0.476749	1.53826	0.00236507	0.039332	Non mitochondrial
ENSG00000084710	EFR3 homolog B	EFR3B	0.0978713	0.422604	-0.311621	4.47278	0.00251898	0.0404352	Non mitochondrial
ENSG00000169085	vexin	VXN	0.096686	0.0904452	-0.861533	1.73939	0.00374882	0.0480391	Non mitochondrial
ENSG00000125266	ephrin B2	EFNB2	0.0944116	0.590966	-0.340347	3.96181	0.00142938	0.0309671	Non mitochondrial
ENSG00000130396	afadin, adherens junction formation factor	AFDN	0.0905992	0.631797	-0.483033	5.54422	0.00261424	0.0408326	Non mitochondrial
ENSG00000196482	estrogen related receptor gamma	ESRRG	0.0851294	-0.389685	-0.310969	2.99256	0.00216277	0.0374308	Non mitochondrial
ENSG00000136802	leucine rich repeat containing 8 VRAC subunit A	LRRC8A	0.0844903	0.464498	-0.171985	3.95865	0.0039326	0.0493843	Non mitochondrial
ENSG00000108774	RAB5C, member RAS oncogene family	RAB5C	0.0842114	0.319176	-0.0815503	4.44731	0.00196883	0.0359766	Known mitochondrial
ENSG00000160410	SH3KBP1 binding protein 1	SHKBP1	0.0832217	0.556665	-0.106125	2.58272	0.000348297	0.0169719	Non mitochondrial
ENSG00000151835	sacsin molecular chaperone	SACS	0.0819642	-0.182821	-0.361696	5.38067	0.00248914	0.0403409	Non mitochondrial
ENSG00000204138	phosphatase and actin regulator 4	PHACTR4	0.0783013	0.2406	-0.384851	4.75169	0.00114063	0.0278508	Non mitochondrial
ENSG00000164122	ankyrin repeat and SOCS box containing 5	ASB5	0.0778984	-0.447831	-0.274743	8.02831	0.000416172	0.0182691	Non mitochondrial
ENSG00000042062	RIPOR family member 3	RIPOR3	0.072285	0.695367	-0.251364	3.76073	0.00302558	0.0433868	Non mitochondrial
ENSG00000075539	FRY like transcription coactivator	FRYL	0.0714655	0.425538	-0.253496	4.05987	0.00334562	0.0451879	Non mitochondrial
ENSG00000164292	Rho related BTB domain containing 3	RHOBTB3	0.0708141	-0.306252	-0.0841832	5.00033	0.00100694	0.026061	Non mitochondrial
ENSG00000137962	Rho GTPase activating protein 29	ARHGAP29	0.0699077	0.406792	-0.34102	5.24295	0.00322603	0.044482	Non mitochondrial
ENSG00000205356	tectonin beta-propeller repeat containing 1	TECPR1	0.0694366	0.400706	-0.0357483	4.37214	0.000280795	0.0150653	Non mitochondrial
ENSG00000088179	protein tyrosine phosphatase non-receptor type 4	PTPN4	0.0682629	-0.243255	-0.176891	5.05924	0.00066731	0.0220344	Non mitochondrial
ENSG00000104067	tight junction protein 1	TJP1	0.0676055	0.538833	-0.347178	5.5248	0.00111879	0.0276478	Non mitochondrial
ENSG00000244754	NEDD4 binding protein 2 like 2	N4BP2L2	0.064784	-0.296872	-0.0634777	6.39482	0.00266643	0.041193	Non mitochondrial
ENSG00000164318	EGF like, fibronectin type III and laminin G domains	EGFLAM	0.060302	0.453469	-0.156642	6.09496	0.00203232	0.0367722	Non mitochondrial
ENSG00000170745	potassium voltage-gated channel modifier subfamily S member 3	KCNS3	0.058433	-0.483056	0.299429	5.9128	0.00145012	0.0311921	Non mitochondrial
ENSG00000107736	cadherin related 23	CDH23	0.0562464	0.730988	-0.034989	3.48112	0.000238668	0.0141969	Non mitochondrial
ENSG00000188566	NADPH dependent diflavin oxidoreductase 1	NDOR1	0.0466438	0.43999	0.10655	2.65872	0.00260706	0.0408326	Non mitochondrial
ENSG00000070159	protein tyrosine phosphatase non-receptor type 3	PTPN3	0.0462571	-0.529096	-0.139301	7.34435	0.000404162	0.0180043	Non mitochondrial
ENSG00000103168	TATA-box binding protein associated factor, RNA polymerase I subunit C	TAF1C	0.0455081	0.430571	-0.0401618	4.74928	0.00127968	0.0294992	Non mitochondrial
ENSG00000214097	single-pass membrane protein with coiled-coil domains 1	SMCO1	0.0430368	-0.389902	0.232563	6.68324	0.00280678	0.0420078	Non mitochondrial
ENSG00000155367	protein phosphatase, Mg2+/Mn2+ dependent 1J	PPM1J	0.0425514	-0.541245	0.122592	5.98112	0.000796535	0.023379	Non mitochondrial
ENSG00000179409	gem nuclear organelle associated protein 4	GEMIN4	0.0328502	-0.396454	0.100988	3.61621	0.00215476	0.0374308	Non mitochondrial
ENSG00000047644	WWC family member 3	WWC3	0.0292629	0.523741	-0.334408	3.95092	0.0025608	0.0406944	Non mitochondrial
ENSG00000154447	SH3 domain containing ring finger 1	SH3RF1	0.0286532	0.438474	-0.116599	3.38018	0.00342443	0.0454232	Non mitochondrial
ENSG00000151090	thyroid hormone receptor beta	THRB	0.0275531	-0.0687005	-0.470872	4.88033	0.00212559	0.0371736	Non mitochondrial
ENSG00000103502	CDP-diacylglycerol--inositol 3-phosphatidyltransferase	CDIPT	0.0255512	0.117627	0.235168	4.371	0.00203435	0.0367722	Non mitochondrial
ENSG00000150893	FRAS1 related extracellular matrix 2	FREM2	0.0244202	-0.20857	-0.389317	3.86292	0.000859685	0.0239266	Non mitochondrial
ENSG00000123989	chondroitin polymerizing factor	CHPF	0.0237562	0.280321	0.518632	2.28314	0.000451495	0.0187018	Non mitochondrial
ENSG00000123268	activating transcription factor 1	ATF1	0.0180639	-0.381164	-0.0606225	4.56451	6.82799e-05	0.00895322	Non mitochondrial
ENSG00000124701	apolipoprotein B mRNA editing enzyme catalytic subunit 2	APOBEC2	0.0146076	-0.50363	0.292199	9.12789	0.000771659	0.0232377	Non mitochondrial
ENSG00000170624	sarcoglycan delta	SGCD	0.0145643	-0.410621	0.218872	6.89935	0.00285247	0.0421107	Non mitochondrial
ENSG00000109670	F-box and WD repeat domain containing 7	FBXW7	0.00873967	-0.30134	-0.0352863	5.14803	0.00167002	0.0335273	Non mitochondrial
ENSG00000069020	microtubule associated serine/threonine kinase family member 4	MAST4	0.0080091	0.381433	-0.0635082	3.8619	0.00247659	0.0403237	Non mitochondrial
ENSG00000142733	mitogen-activated protein kinase kinase kinase 6	MAP3K6	0.00392078	0.305004	0.287822	3.79195	0.00101459	0.0261141	Non mitochondrial
ENSG00000204178	macoilin 1	MACO1	0.00336467	-0.295897	-0.00520451	5.27681	0.00356139	0.046476	Non mitochondrial
ENSG00000154359	LON peptidase N-terminal domain and ring finger 1	LONRF1	0.00219289	-0.389906	0.0346083	4.70618	0.000517376	0.0197719	Non mitochondrial
ENSG00000149115	tankyrase 1 binding protein 1	TNKS1BP1	0.000967925	0.419352	0.149665	5.54661	0.00155903	0.0323119	Non mitochondrial
ENSG00000160213	cystatin B	CSTB	-0.00317396	0.276597	0.0952334	4.96002	0.000353262	0.017059	Non mitochondrial
ENSG00000120159	caspase activity and apoptosis inhibitor 1	CAAP1	-0.00418408	-0.0768335	-0.388482	3.38021	0.00310941	0.0439197	Non mitochondrial
ENSG00000182831	chromosome 16 open reading frame 72	C16orf72	-0.00747209	-0.344636	0.114578	5.54585	0.000531455	0.020022	Non mitochondrial
ENSG00000164405	ubiquinol-cytochrome c reductase complex III subunit VII	UQCRQ	-0.00896886	0.347252	-0.328519	8.04794	0.00265646	0.041193	Known mitochondrial
ENSG00000079459	farnesyl-diphosphate farnesyltransferase 1	FDFT1	-0.0128583	-0.321728	0.140015	7.34667	0.00133968	0.0298397	Non mitochondrial
ENSG00000221914	protein phosphatase 2 regulatory subunit Balpha	PPP2R2A	-0.013544	-0.10305	-0.165825	5.59167	0.00304941	0.0435213	Non mitochondrial
ENSG00000183814	lin-9 DREAM MuvB core complex component	LIN9	-0.01464	-0.324234	-0.244751	1.55382	0.00270862	0.0414048	Non mitochondrial
ENSG00000124702	kelch domain containing 3	KLHDC3	-0.0203641	-0.313651	0.343343	8.04417	0.00157001	0.0323119	Non mitochondrial
ENSG00000100243	cytochrome b5 reductase 3	CYB5R3	-0.0211134	-0.0604599	0.397048	6.67143	0.00193824	0.0358527	Known mitochondrial
ENSG00000123728	RAP2C, member of RAS oncogene family	RAP2C	-0.0231815	-0.313442	-0.0865547	5.10484	0.000661052	0.0219723	Non mitochondrial
ENSG00000186106	ankyrin repeat domain 46	ANKRD46	-0.0236398	-0.37509	-0.00861186	5.75217	7.42048e-05	0.00930011	Non mitochondrial
ENSG00000211445	glutathione peroxidase 3	GPX3	-0.0252999	0.4341	0.0961824	6.77104	0.00165913	0.0334424	Non mitochondrial
ENSG00000084090	StAR related lipid transfer domain containing 7	STARD7	-0.0281061	-0.0756819	-0.253476	8.08839	0.00304765	0.0435213	Known mitochondrial
ENSG00000162878	protein kinase domain containing, cytoplasmic	PKDCC	-0.0313973	-0.452423	0.256829	6.07383	0.00303405	0.0434135	Non mitochondrial
ENSG00000106771	transmembrane protein 245	TMEM245	-0.0333877	-0.243436	-0.132679	6.32337	0.00301537	0.0432817	Non mitochondrial
ENSG00000137124	aldehyde dehydrogenase 1 family member B1	ALDH1B1	-0.033683	0.574936	-0.0861458	6.8156	0.000495341	0.0195245	Known mitochondrial
ENSG00000164506	syntaxin binding protein 5	STXBP5	-0.0358312	-0.13894	-0.270969	4.15642	0.00114983	0.0279693	Non mitochondrial
ENSG00000187079	TEA domain transcription factor 1	TEAD1	-0.0377892	-0.19905	-0.129004	7.74624	0.00401592	0.0499733	Non mitochondrial
ENSG00000182827	acyl-CoA binding domain containing 3	ACBD3	-0.039717	-0.180081	-0.142865	4.57618	0.00163381	0.0332574	Known mitochondrial
ENSG00000198862	listerin E3 ubiquitin protein ligase 1	LTN1	-0.0398718	-0.245868	-0.163298	4.49584	0.00179046	0.0345184	Non mitochondrial
ENSG00000088992	tescalcin	TESC	-0.0473239	0.963677	-0.376281	1.06049	0.00192066	0.0355745	Non mitochondrial
ENSG00000106086	pleckstrin homology domain containing A8	PLEKHA8	-0.0493298	-0.0031945	-0.644748	2.00804	0.00125206	0.029138	Non mitochondrial
ENSG00000158828	PTEN induced kinase 1	PINK1	-0.0500157	0.287762	0.0104782	9.26978	0.00383476	0.0486545	Known mitochondrial
ENSG00000136536	membrane associated ring-CH-type finger 7	MARCH7	-0.0537083	-0.161184	-0.135363	6.11065	0.00321893	0.044482	Non mitochondrial
ENSG00000102098	Scm polycomb group protein like 2	SCML2	-0.0555737	-0.530131	-0.187235	1.07983	0.000583346	0.0205939	Non mitochondrial
ENSG00000186130	zinc finger and BTB domain containing 6	ZBTB6	-0.0599129	-0.38849	0.074645	3.36349	0.00117119	0.0282605	Non mitochondrial
ENSG00000138796	hydroxyacyl-CoA dehydrogenase	HADH	-0.0615053	-0.0589623	-0.222837	7.63954	0.00357421	0.0465543	Known mitochondrial
ENSG00000110958	prostaglandin E synthase 3	PTGES3	-0.0635938	-0.223668	0.0150055	7.07752	0.00369475	0.047508	Non mitochondrial
ENSG00000008282	synaptophysin like 1	SYPL1	-0.0652757	-0.183795	-0.134122	6.96075	0.0012272	0.028917	Non mitochondrial
ENSG00000153902	leucine rich repeat LGI family member 4	LGI4	-0.0660341	-0.322949	0.395762	4.35451	0.000584161	0.0205939	Non mitochondrial
ENSG00000136381	iron responsive element binding protein 2	IREB2	-0.0663181	-0.308326	-0.0421874	5.3166	0.00165002	0.0333584	Non mitochondrial
ENSG00000112159	midasin AAA ATPase 1	MDN1	-0.0674608	-0.234778	-0.0147731	5.51453	0.00337324	0.0453895	Non mitochondrial
ENSG00000284862	coiled-coil domain containing 39	CCDC39	-0.069574	-1.0417	0.562412	0.694293	0.00224734	0.0382353	Non mitochondrial
ENSG00000047634	Scm polycomb group protein like 1	SCML1	-0.071819	-0.278329	-0.162752	4.48149	0.000682442	0.0221168	Non mitochondrial
ENSG00000102882	mitogen-activated protein kinase 3	MAPK3	-0.0721068	0.296331	0.00177009	4.70288	0.0023181	0.0389986	Non mitochondrial
ENSG00000089006	sorting nexin 5	SNX5	-0.0731922	-0.220909	-0.055791	5.96227	0.000721481	0.0224449	Non mitochondrial
ENSG00000108946	protein kinase cAMP-dependent type I regulatory subunit alpha	PRKAR1A	-0.075457	-0.156885	-0.0942037	7.39234	0.00372786	0.0478519	Non mitochondrial
ENSG00000151320	A-kinase anchoring protein 6	AKAP6	-0.0785457	-0.438184	-0.0163153	6.61842	0.00152121	0.0319899	Non mitochondrial
ENSG00000117984	cathepsin D	CTSD	-0.0802107	0.0187785	0.372528	7.05935	0.00235087	0.0392429	Non mitochondrial
ENSG00000119048	ubiquitin conjugating enzyme E2 B	UBE2B	-0.0815518	-0.223742	-0.0123127	7.2259	0.000789474	0.0233241	Non mitochondrial
ENSG00000099957	purinergic receptor P2X 6	P2RX6	-0.0828047	-0.355793	0.145176	5.51425	0.000568688	0.020339	Non mitochondrial
ENSG00000119401	tripartite motif containing 32	TRIM32	-0.0854397	-0.286898	0.123436	4.14658	0.0028228	0.0420134	Non mitochondrial
ENSG00000073711	protein phosphatase 2 regulatory subunit B''alpha	PPP2R3A	-0.0865176	-0.319242	0.0632097	7.82494	0.00177492	0.0342628	Non mitochondrial
ENSG00000064726	BTB domain containing 1	BTBD1	-0.0892589	-0.291746	-0.0440449	8.69598	0.0003298	0.0165074	Non mitochondrial
ENSG00000182700	IgA inducing protein	IGIP	-0.0899836	-0.0616618	-0.352375	4.04745	0.00213014	0.0372083	Non mitochondrial
ENSG00000104388	RAB2A, member RAS oncogene family	RAB2A	-0.0906588	-0.205148	-0.013764	6.66028	0.00325599	0.0447721	Non mitochondrial
ENSG00000109775	UFM1 specific peptidase 2	UFSP2	-0.0913276	-0.266595	0.128499	5.36395	0.00282944	0.0420134	Non mitochondrial
ENSG00000112183	RNA binding motif protein 24	RBM24	-0.0925525	-0.313836	-0.0732856	8.59672	0.00265948	0.041193	Non mitochondrial
ENSG00000221823	protein phosphatase 3 regulatory subunit B, alpha	PPP3R1	-0.0937213	-0.387459	0.0925691	6.58374	0.000106196	0.0102023	Non mitochondrial
ENSG00000159256	MORC family CW-type zinc finger 3	MORC3	-0.0974417	-0.244311	-0.16948	5.01944	0.00106425	0.0268417	Non mitochondrial
ENSG00000164776	phosphorylase kinase catalytic subunit gamma 1	PHKG1	-0.0992178	-0.448828	0.462849	8.02952	0.00246284	0.0403075	Non mitochondrial
ENSG00000075785	RAB7A, member RAS oncogene family	RAB7A	-0.0996425	-0.174053	0.0242154	7.99307	0.00395179	0.0495026	Non mitochondrial
ENSG00000106460	transmembrane protein 106B	TMEM106B	-0.0997611	-0.246619	-0.133394	4.95557	0.000930919	0.0249074	Non mitochondrial
ENSG00000199080	microRNA 133b	MIR133B	-0.100747	-1.36057	0.0743408	0.157571	0.00396077	0.0495738	Non mitochondrial
ENSG00000173041	zinc finger protein 680	ZNF680	-0.101429	-0.305724	-0.0991786	3.90089	0.00207832	0.0369896	Non mitochondrial
ENSG00000180182	mediator complex subunit 14	MED14	-0.101636	-0.365223	-0.0796678	6.38998	0.00183141	0.0349499	Non mitochondrial
ENSG00000228223	HLA complex group 11	HCG11	-0.10282	-0.220954	-0.138236	3.56034	0.00212568	0.0371736	Non mitochondrial
ENSG00000168827	G elongation factor mitochondrial 1	GFM1	-0.102938	-0.268244	0.0115446	6.66211	0.000435233	0.0184597	Known mitochondrial
ENSG00000102471	Nedd4 family interacting protein 2	NDFIP2	-0.103405	-0.322201	0.0676211	4.96478	0.00132006	0.0296887	Non mitochondrial
ENSG00000119446	RNA binding motif protein 18	RBM18	-0.103518	-0.0948668	-0.135485	5.40331	0.0016488	0.0333584	Non mitochondrial
ENSG00000188176	smoothelin like 2	SMTNL2	-0.104738	-0.766892	0.626368	7.7807	0.00227071	0.038459	Non mitochondrial
ENSG00000154174	translocase of outer mitochondrial membrane 70	TOMM70	-0.105354	-0.242468	-0.0805011	6.74819	0.000126678	0.0107156	Known mitochondrial
ENSG00000138802	SEC24 homolog B, COPII coat complex component	SEC24B	-0.108861	-0.201179	0.020149	4.77571	0.00331059	0.0451409	Non mitochondrial
ENSG00000011638	transmembrane protein 159	TMEM159	-0.11061	-0.454555	0.249719	5.96094	0.00112755	0.0277484	Non mitochondrial
ENSG00000121579	N(alpha)-acetyltransferase 50, NatE catalytic subunit	NAA50	-0.110956	-0.25283	-0.0065165	8.16491	0.000854814	0.0238793	Non mitochondrial
ENSG00000039123	Mtr4 exosome RNA helicase	MTREX	-0.111283	-0.216828	0.110714	5.43874	0.00280523	0.0420078	Non mitochondrial
ENSG00000062194	GC-rich promoter binding protein 1	GPBP1	-0.112545	-0.141511	-0.0542288	5.89838	0.0028472	0.0421107	Non mitochondrial
ENSG00000272047	general transcription factor IIH subunit 5	GTF2H5	-0.112989	-0.198695	0.255676	4.75907	0.0023312	0.0391751	Non mitochondrial
ENSG00000151150	ankyrin 3	ANK3	-0.113068	-0.667138	0.484546	5.95041	0.000423896	0.0183408	Non mitochondrial
ENSG00000129625	receptor accessory protein 5	REEP5	-0.113423	-0.277883	0.030503	6.9315	0.00253347	0.0405478	Non mitochondrial
ENSG00000005889	zinc finger protein X-linked	ZFX	-0.113444	-0.162306	-0.0561507	4.5175	0.00352946	0.0462114	Non mitochondrial
ENSG00000179833	SERTA domain containing 2	SERTAD2	-0.114504	-0.305226	0.105234	3.91399	0.00380183	0.0485531	Non mitochondrial
ENSG00000286075	family with sequence similarity 220 member A	FAM220A	-0.114518	-0.178684	-0.129384	6.1187	0.00122586	0.028917	Non mitochondrial
ENSG00000127993	RNA binding motif protein 48	RBM48	-0.115007	-0.119574	-0.262209	4.00613	0.00340012	0.0454144	Non mitochondrial
ENSG00000122406	ribosomal protein L5	RPL5	-0.115421	-0.174074	-0.116442	8.52618	0.00183856	0.0349941	Non mitochondrial
ENSG00000204219	transcription elongation factor A3	TCEA3	-0.116428	-0.27076	0.119163	8.48124	0.00335548	0.0452314	Non mitochondrial
ENSG00000196504	pre-mRNA processing factor 40 homolog A	PRPF40A	-0.117067	-0.195197	-0.0636367	5.1307	0.00268382	0.041193	Non mitochondrial
ENSG00000184897	H1 histone family member X	H1FX	-0.117744	0.0810473	0.546238	4.37412	0.000318884	0.0162211	Non mitochondrial
ENSG00000116539	ASH1 like histone lysine methyltransferase	ASH1L	-0.120789	-0.161559	-0.188066	5.76892	0.000636268	0.0213846	Non mitochondrial
ENSG00000109445	zinc finger protein 330	ZNF330	-0.121177	-0.216754	-0.00341208	5.97323	0.000739387	0.0226985	Non mitochondrial
ENSG00000130714	protein O-mannosyltransferase 1	POMT1	-0.124398	-0.283155	0.0164991	5.2271	0.0015324	0.0320462	Non mitochondrial
ENSG00000120162	MOB kinase activator 3B	MOB3B	-0.12507	-0.718123	0.128637	2.38541	0.000211441	0.0137227	Non mitochondrial
ENSG00000108349	CASC3 exon junction complex subunit	CASC3	-0.125409	-0.128229	-0.0844783	6.26116	0.00114126	0.0278508	Non mitochondrial
ENSG00000135974	chromosome 2 open reading frame 49	C2orf49	-0.126939	-0.167284	-0.140231	4.21453	0.00218902	0.0376643	Non mitochondrial
ENSG00000119787	atlastin GTPase 2	ATL2	-0.126989	-0.275158	0.109261	5.79195	0.0026581	0.041193	Non mitochondrial
ENSG00000187605	tet methylcytosine dioxygenase 3	TET3	-0.127372	0.75037	-0.475795	2.20544	0.00195398	0.0358627	Non mitochondrial
ENSG00000171714	anoctamin 5	ANO5	-0.129535	-0.310057	-0.0873438	7.13376	0.000578673	0.0205939	Non mitochondrial
ENSG00000069956	mitogen-activated protein kinase 6	MAPK6	-0.129714	-0.376171	0.145655	5.94424	0.00343129	0.0454232	Non mitochondrial
ENSG00000081154	PEST proteolytic signal containing nuclear protein	PCNP	-0.130176	-0.0887714	-0.253611	6.43293	0.00105593	0.0266764	Non mitochondrial
ENSG00000102547	calcium binding protein 39 like	CAB39L	-0.130868	-0.310124	0.52986	3.17827	0.00203303	0.0367722	Non mitochondrial
ENSG00000185728	YTH N6-methyladenosine RNA binding protein 3	YTHDF3	-0.132964	-0.107797	-0.126527	5.86021	0.00230996	0.0389485	Non mitochondrial
ENSG00000111615	KRR1 small subunit processome component homolog	KRR1	-0.133687	-0.273447	-0.0145522	4.57799	0.00189502	0.0352853	Non mitochondrial
ENSG00000112739	pre-mRNA processing factor 4B	PRPF4B	-0.135831	-0.154733	-0.0797189	5.62117	0.00397134	0.0496542	Non mitochondrial
ENSG00000178567	EPM2A interacting protein 1	EPM2AIP1	-0.136866	-0.198645	0.0145315	5.25048	0.000808357	0.023456	Non mitochondrial
ENSG00000158636	EMSY transcriptional repressor, BRCA2 interacting	EMSY	-0.138135	-0.0294275	-0.315825	3.80302	0.0024004	0.0397511	Non mitochondrial
ENSG00000123444	kelch repeat and BTB domain containing 4	KBTBD4	-0.139686	-0.315213	0.214931	4.33255	0.000209371	0.0137227	Non mitochondrial
ENSG00000187522	heat shock protein family A (Hsp70) member 14	HSPA14	-0.142079	-0.259695	0.0592053	4.29196	0.00168498	0.0336205	Non mitochondrial
ENSG00000124795	DEK proto-oncogene	DEK	-0.142204	-0.178194	0.0131821	6.49861	0.000777976	0.0232572	Non mitochondrial
ENSG00000156976	eukaryotic translation initiation factor 4A2	EIF4A2	-0.143036	-0.205122	0.0365498	8.85405	0.00359857	0.0466698	Non mitochondrial
ENSG00000183520	UTP11 small subunit processome component	UTP11	-0.148437	-0.356463	0.109728	6.99198	0.00237051	0.0393525	Non mitochondrial
ENSG00000152229	proline-serine-threonine phosphatase interacting protein 2	PSTPIP2	-0.148548	-0.490956	0.187069	5.968	0.00240244	0.0397511	Non mitochondrial
ENSG00000124789	nucleoporin 153	NUP153	-0.148715	-0.303485	0.0141253	4.993	0.00269088	0.0412172	Non mitochondrial
ENSG00000198815	forkhead box J3	FOXJ3	-0.149205	-0.177653	-0.0284334	5.97013	0.00174915	0.0341976	Non mitochondrial
ENSG00000174013	F-box protein 45	FBXO45	-0.149464	-0.0882352	-0.201073	4.38466	0.00165878	0.0334424	Non mitochondrial
ENSG00000171490	ribosomal L1 domain containing 1	RSL1D1	-0.149933	-0.153975	-0.0630275	6.75579	0.00274098	0.0417295	Non mitochondrial
ENSG00000173674	eukaryotic translation initiation factor 1A X-linked	EIF1AX	-0.149938	-0.23543	0.0805077	5.65266	0.00133477	0.0298397	Non mitochondrial
ENSG00000149929	HIRA interacting protein 3	HIRIP3	-0.150447	-0.267361	0.111198	4.77445	0.00220727	0.0378907	Non mitochondrial
ENSG00000163069	sarcoglycan beta	SGCB	-0.150742	-0.407142	0.24816	7.19578	0.000151744	0.012111	Non mitochondrial
ENSG00000133393	FGFR1OP N-terminal like	FOPNL	-0.153936	-0.175433	-0.0539877	5.53604	0.000702149	0.0222684	Non mitochondrial
ENSG00000101161	pre-mRNA processing factor 6	PRPF6	-0.154277	-0.115962	0.264224	5.94483	0.00344231	0.0454657	Non mitochondrial
ENSG00000070610	glucosylceramidase beta 2	GBA2	-0.156075	-0.130238	-0.0468555	6.61546	0.000608316	0.0209079	Non mitochondrial
ENSG00000103044	hyaluronan synthase 3	HAS3	-0.15805	1.24668	-0.69006	1.21107	8.84053e-05	0.00993938	Non mitochondrial
ENSG00000113638	tetratricopeptide repeat domain 33	TTC33	-0.158067	-0.188684	-0.15659	5.02645	0.000393669	0.017998	Non mitochondrial
ENSG00000129204	ubiquitin specific peptidase 6	USP6	-0.158932	-0.708809	0.361624	4.47615	0.00149595	0.0316801	Non mitochondrial
ENSG00000145743	F-box and leucine rich repeat protein 17	FBXL17	-0.159225	-0.265676	-0.00222932	6.27189	0.000224276	0.0139542	Non mitochondrial
ENSG00000155100	OTU domain containing 6B	OTUD6B	-0.159664	-0.277568	-0.0464276	3.56924	0.000931896	0.0249074	Non mitochondrial
ENSG00000115641	four and a half LIM domains 2	FHL2	-0.159883	-0.779298	0.459888	4.43058	0.00279356	0.0420078	Non mitochondrial
ENSG00000116604	myocyte enhancer factor 2D	MEF2D	-0.163026	-0.278286	0.264877	7.56031	0.000644587	0.0214725	Non mitochondrial
ENSG00000145495	membrane associated ring-CH-type finger 6	MARCH6	-0.163177	-0.267639	0.00900574	6.66712	0.00119806	0.0286074	Non mitochondrial
ENSG00000176463	solute carrier organic anion transporter family member 3A1	SLCO3A1	-0.165067	0.533395	-0.0332722	3.14614	0.00073041	0.0226292	Non mitochondrial
ENSG00000161813	La ribonucleoprotein domain family member 4	LARP4	-0.166829	-0.150786	-0.255333	5.52228	0.000289326	0.0154482	Non mitochondrial
ENSG00000163811	WD repeat domain 43	WDR43	-0.167204	-0.176802	-0.036284	4.12705	0.0030048	0.0432537	Non mitochondrial
ENSG00000072736	nuclear factor of activated T cells 3	NFATC3	-0.167306	-0.0843742	-0.189669	5.38066	0.000928968	0.0249074	Non mitochondrial
ENSG00000126858	ras homolog family member T1	RHOT1	-0.168483	-0.111458	-0.157174	5.21269	0.000827979	0.0236563	Known mitochondrial
ENSG00000085511	mitogen-activated protein kinase kinase kinase 4	MAP3K4	-0.168508	-0.139949	-0.0625583	4.45001	0.00195546	0.0358627	Non mitochondrial
ENSG00000092529	calpain 3	CAPN3	-0.168771	-0.306448	0.188572	10.0785	0.00361536	0.0468069	Non mitochondrial
ENSG00000115839	RAB3 GTPase activating protein catalytic subunit 1	RAB3GAP1	-0.169187	-0.0446711	-0.158663	5.76723	0.00215962	0.0374308	Non mitochondrial
ENSG00000165660	abraxas 2, BRISC complex subunit	ABRAXAS2	-0.169754	-0.142166	-0.00896168	4.47194	0.00328036	0.045066	Non mitochondrial
ENSG00000105518	transmembrane protein 205	TMEM205	-0.1707	-0.307416	0.319359	5.00056	0.00258098	0.0406944	Non mitochondrial
ENSG00000114416	FMR1 autosomal homolog 1	FXR1	-0.171183	-0.253227	0.0700479	9.17284	0.00315908	0.0441698	Non mitochondrial
ENSG00000196792	striatin 3	STRN3	-0.171377	-0.229476	-0.017469	5.48781	0.00393907	0.0493843	Non mitochondrial
ENSG00000164440	taxilin beta	TXLNB	-0.173254	-0.358415	0.118582	8.62979	0.00378193	0.04834	Non mitochondrial
ENSG00000105879	Cbl proto-oncogene like 1	CBLL1	-0.173435	-0.223158	0.0178694	4.75206	0.00268028	0.041193	Non mitochondrial
ENSG00000110060	pseudouridine synthase 3	PUS3	-0.173441	-0.27985	-0.017273	2.75903	0.00143273	0.0309787	Non mitochondrial
ENSG00000143164	DDB1 and CUL4 associated factor 6	DCAF6	-0.173634	-0.22131	0.0464609	9.63961	0.00120877	0.0287404	Non mitochondrial
ENSG00000158092	NCK adaptor protein 1	NCK1	-0.176617	0.0641506	-0.308371	4.60302	0.000933937	0.0249074	Non mitochondrial
ENSG00000132716	DDB1 and CUL4 associated factor 8	DCAF8	-0.176953	-0.201458	0.122885	7.8927	0.0039854	0.0497331	Non mitochondrial
ENSG00000028203	vezatin, adherens junctions transmembrane protein	VEZT	-0.178705	-0.305091	0.133162	5.87304	0.000531898	0.020022	Non mitochondrial
ENSG00000184575	exportin for tRNA	XPOT	-0.179231	0.0264591	-0.306515	4.62311	0.00283101	0.0420134	Non mitochondrial
ENSG00000136888	ATPase H+ transporting V1 subunit G1	ATP6V1G1	-0.18006	-0.162849	-0.0713513	5.73305	0.000510844	0.0196721	Non mitochondrial
ENSG00000156298	tetraspanin 7	TSPAN7	-0.181368	-0.177216	0.0774409	7.12982	0.0035099	0.0460353	Non mitochondrial
ENSG00000132388	ubiquitin conjugating enzyme E2 G1	UBE2G1	-0.183805	-0.279167	0.00401754	7.51297	0.000961261	0.025348	Non mitochondrial
ENSG00000168890	transmembrane protein 150A	TMEM150A	-0.186064	-0.303962	0.287812	4.60025	0.00130168	0.0296021	Non mitochondrial
ENSG00000169762	transmembrane anterior posterior transformation 1	TAPT1	-0.186528	-0.210767	-0.119798	6.2165	0.000761501	0.0230703	Non mitochondrial
ENSG00000069275	nuclear casein kinase and cyclin dependent kinase substrate 1	NUCKS1	-0.187697	-0.154149	0.0103345	7.77909	0.000794119	0.0233536	Non mitochondrial
ENSG00000141030	COP9 signalosome subunit 3	COPS3	-0.187824	-0.117959	-0.0336066	6.47583	0.00345537	0.0455733	Non mitochondrial
ENSG00000184203	protein phosphatase 1 regulatory inhibitor subunit 2	PPP1R2	-0.188931	-0.300393	0.134801	6.48576	0.000601735	0.0209079	Non mitochondrial
ENSG00000206418	RAB12, member RAS oncogene family	RAB12	-0.188991	-0.215971	0.015558	7.11519	0.00320136	0.0444272	Non mitochondrial
ENSG00000135316	synaptotagmin binding cytoplasmic RNA interacting protein	SYNCRIP	-0.18942	-0.17846	-0.0416967	6.21706	0.000550028	0.0202413	Non mitochondrial
ENSG00000113282	clathrin interactor 1	CLINT1	-0.189613	-0.118767	0.0288733	5.80846	0.00340223	0.0454144	Non mitochondrial
ENSG00000177508	iroquois homeobox 3	IRX3	-0.190384	-0.932375	0.778928	4.0652	0.00279533	0.0420078	Non mitochondrial
ENSG00000175395	zinc finger protein 25	ZNF25	-0.191827	-0.24095	-0.0691449	5.53394	5.62355e-05	0.00856275	Non mitochondrial
ENSG00000168872	DEAD-box helicase 19A	DDX19A	-0.192493	-0.1994	0.133961	5.61371	0.00204879	0.0368122	Non mitochondrial
ENSG00000167721	TSR1 ribosome maturation factor	TSR1	-0.192541	-0.25986	0.130851	6.17188	0.002118	0.0371688	Non mitochondrial
ENSG00000145907	G3BP stress granule assembly factor 1	G3BP1	-0.193521	-0.121688	-0.0354118	6.97846	0.00322049	0.044482	Non mitochondrial
ENSG00000099942	CRK like proto-oncogene, adaptor protein	CRKL	-0.193927	-0.177835	0.0709831	6.43413	0.0025062	0.0403592	Non mitochondrial
ENSG00000162852	consortin, connexin sorting protein	CNST	-0.194374	-0.368744	0.130994	5.14928	7.89176e-05	0.00958276	Non mitochondrial
ENSG00000185418	threonyl-tRNA synthetase like 2	TARSL2	-0.196351	-0.0736919	-0.0411528	5.97918	0.00283494	0.0420134	Non mitochondrial
ENSG00000254772	eukaryotic translation elongation factor 1 gamma	EEF1G	-0.196872	-0.192635	0.013525	10.6749	0.00310373	0.0439197	Non mitochondrial
ENSG00000213639	protein phosphatase 1 catalytic subunit beta	PPP1CB	-0.196962	-0.13982	-0.132417	9.21776	0.00320435	0.0444272	Non mitochondrial
ENSG00000134744	terminal uridylyl transferase 4	TUT4	-0.198376	-0.0751167	-0.243398	5.47474	0.000771346	0.0232377	Non mitochondrial
ENSG00000048392	ribonucleotide reductase regulatory TP53 inducible subunit M2B	RRM2B	-0.200191	-0.134652	-0.0800344	5.73509	0.00168625	0.0336205	Non mitochondrial
ENSG00000165795	NDRG family member 2	NDRG2	-0.201196	-0.410716	0.336599	10.2188	0.00096636	0.0253935	Non mitochondrial
ENSG00000006576	putative homeodomain transcription factor 2	PHTF2	-0.202693	-0.52112	0.233228	7.66731	0.00309711	0.0438694	Non mitochondrial
ENSG00000186448	zinc finger protein 197	ZNF197	-0.203849	-0.252768	-0.0173583	3.61688	0.00343379	0.0454232	Non mitochondrial
ENSG00000100364	KIAA0930	KIAA0930	-0.204187	0.0206341	0.402006	4.6132	0.000694961	0.0221907	Non mitochondrial
ENSG00000239900	adenylosuccinate lyase	ADSL	-0.206683	-0.27562	0.105308	7.71256	0.000149324	0.0120881	Non mitochondrial
ENSG00000072415	membrane palmitoylated protein 5	MPP5	-0.206746	-0.185029	-0.00607649	4.92138	0.000371722	0.0174362	Non mitochondrial
ENSG00000169139	ubiquitin conjugating enzyme E2 V2	UBE2V2	-0.207143	-0.0861955	-0.108837	5.40245	0.00280233	0.0420078	Non mitochondrial
ENSG00000134769	dystrobrevin alpha	DTNA	-0.20811	-0.235774	0.00572673	7.67588	0.00347763	0.0457316	Non mitochondrial
ENSG00000198039	zinc finger protein 273	ZNF273	-0.208461	-0.843374	-0.0478423	2.3915	0.00230399	0.0388914	Non mitochondrial
ENSG00000084463	WW domain binding protein 11	WBP11	-0.209853	-0.116583	0.0972298	5.65544	0.00154968	0.0323119	Non mitochondrial
ENSG00000183762	kringle containing transmembrane protein 1	KREMEN1	-0.21206	-0.547362	0.599423	5.51436	0.000152825	0.012111	Non mitochondrial
ENSG00000100307	chromobox 7	CBX7	-0.212234	-0.111656	0.243842	6.40741	0.00143403	0.0309787	Non mitochondrial
ENSG00000116679	influenza virus NS1A binding protein	IVNS1ABP	-0.212452	0.0813308	-0.283745	6.0406	0.00198391	0.0361643	Non mitochondrial
ENSG00000121671	cryptochrome circadian regulator 2	CRY2	-0.212954	-0.393764	0.108169	7.142	0.000281156	0.0150653	Non mitochondrial
ENSG00000131375	calpain 7	CAPN7	-0.214883	-0.311937	0.0549282	4.61234	0.000933983	0.0249074	Non mitochondrial
ENSG00000180329	coiled-coil domain containing 43	CCDC43	-0.21598	-0.168579	0.054465	5.72008	0.000775356	0.0232572	Non mitochondrial
ENSG00000143401	acidic nuclear phosphoprotein 32 family member E	ANP32E	-0.217711	-0.141654	-0.122603	5.23049	0.000555274	0.0202413	Non mitochondrial
ENSG00000152795	heterogeneous nuclear ribonucleoprotein D like	HNRNPDL	-0.221081	-0.0943417	-0.124507	7.54735	0.0024201	0.0399117	Non mitochondrial
ENSG00000153944	musashi RNA binding protein 2	MSI2	-0.224379	-0.216442	0.0244217	6.82852	0.00303609	0.0434135	Non mitochondrial
ENSG00000142864	SERPINE1 mRNA binding protein 1	SERBP1	-0.224731	-0.143895	0.00267001	8.15951	0.00358562	0.0466627	Non mitochondrial
ENSG00000124164	VAMP associated protein B and C	VAPB	-0.22513	-0.129593	0.00793957	6.48244	0.00274747	0.0417444	Non mitochondrial
ENSG00000136504	lysine acetyltransferase 7	KAT7	-0.225673	-0.148847	-0.00835913	5.17461	0.00142691	0.0309671	Non mitochondrial
ENSG00000132383	replication protein A1	RPA1	-0.226418	-0.200147	0.129654	6.11706	0.0011195	0.0276478	Non mitochondrial
ENSG00000100614	protein phosphatase, Mg2+/Mn2+ dependent 1A	PPM1A	-0.226527	-0.0497933	-0.06735	7.0421	0.00297954	0.0431043	Non mitochondrial
ENSG00000148660	calcium/calmodulin dependent protein kinase II gamma	CAMK2G	-0.227982	-0.210896	0.0935132	7.47013	0.00187292	0.0352508	Non mitochondrial
ENSG00000113916	BCL6 transcription repressor	BCL6	-0.228831	-0.205346	-0.699406	7.97478	0.000556545	0.0202413	Non mitochondrial
ENSG00000187735	transcription elongation factor A1	TCEA1	-0.228849	-0.126599	-0.111204	4.35355	0.00105349	0.0266764	Non mitochondrial
ENSG00000147419	coiled-coil domain containing 25	CCDC25	-0.229278	-0.172389	-0.00485001	5.36645	0.00210286	0.0370326	Non mitochondrial
ENSG00000141446	establishment of sister chromatid cohesion N-acetyltransferase 1	ESCO1	-0.231433	-0.0976855	-0.176316	3.53378	0.00236666	0.039332	Non mitochondrial
ENSG00000121931	ligand dependent nuclear receptor interacting factor 1	LRIF1	-0.2325	-0.232352	0.0378028	3.73912	0.00331973	0.0451409	Non mitochondrial
ENSG00000125848	fibronectin leucine rich transmembrane protein 3	FLRT3	-0.232956	-0.461233	-0.359421	1.6283	0.00182099	0.0347953	Non mitochondrial
ENSG00000135108	F-box protein 21	FBXO21	-0.233293	-0.161041	0.173181	4.6543	0.001282	0.0294992	Non mitochondrial
ENSG00000196453	zinc finger protein 777	ZNF777	-0.236446	-0.0581935	0.42103	3.21087	0.00219127	0.0376643	Non mitochondrial
ENSG00000090061	cyclin K	CCNK	-0.238027	-0.0269443	-0.0572309	4.4115	0.00392779	0.0493843	Non mitochondrial
ENSG00000047662	family with sequence similarity 184 member B	FAM184B	-0.239045	-1.98905	1.31446	1.27546	0.00132305	0.0296887	Non mitochondrial
ENSG00000153561	required for meiotic nuclear division 5 homolog A	RMND5A	-0.244801	-0.220649	-0.035371	6.70891	4.40481e-05	0.00839534	Non mitochondrial
ENSG00000148296	surfeit 6	SURF6	-0.246576	-0.125927	0.203522	4.03077	0.00359284	0.0466698	Non mitochondrial
ENSG00000119414	protein phosphatase 6 catalytic subunit	PPP6C	-0.250003	-0.0406297	-0.250492	6.61289	0.00198079	0.0361513	Non mitochondrial
ENSG00000104221	BRF2 RNA polymerase III transcription initiation factor subunit	BRF2	-0.250788	-0.279214	0.179901	3.95852	0.00186068	0.0350641	Non mitochondrial
ENSG00000166266	cullin 5	CUL5	-0.250838	-0.301283	-0.0362455	6.43917	0.000556157	0.0202413	Non mitochondrial
ENSG00000196323	zinc finger and BTB domain containing 44	ZBTB44	-0.251078	-0.0829251	-0.130553	6.53379	0.00146998	0.0313505	Non mitochondrial
ENSG00000166889	PAT1 homolog 1, processing body mRNA decay factor	PATL1	-0.251249	-0.0096675	-0.11006	5.94228	0.00285852	0.0421107	Non mitochondrial
ENSG00000260032	non-coding RNA activated by DNA damage	NORAD	-0.251277	-0.171629	0.183624	8.03509	0.00194984	0.0358627	Non mitochondrial
ENSG00000112561	transcription factor EB	TFEB	-0.251557	-0.280785	0.502325	5.0422	0.0026511	0.041193	Non mitochondrial
ENSG00000140986	ribosomal protein L3 like	RPL3L	-0.252556	-0.307827	0.236379	9.03221	0.00363225	0.0469047	Non mitochondrial
ENSG00000115816	CCAAT enhancer binding protein zeta	CEBPZ	-0.253349	-0.168776	0.111456	4.81751	0.00320277	0.0444272	Non mitochondrial
ENSG00000010818	human immunodeficiency virus type I enhancer binding protein 2	HIVEP2	-0.25444	-0.222936	0.13767	5.46324	0.00267048	0.041193	Non mitochondrial
ENSG00000107485	GATA binding protein 3	GATA3	-0.256233	1.07976	-0.135488	0.493111	0.000538139	0.0200867	Non mitochondrial
ENSG00000183386	four and a half LIM domains 3	FHL3	-0.257436	-0.396065	0.363203	9.56948	0.000561833	0.0203075	Non mitochondrial
ENSG00000005339	CREB binding protein	CREBBP	-0.261638	-0.156031	0.12628	5.91098	0.00142177	0.0309671	Non mitochondrial
ENSG00000108443	ribosomal protein S6 kinase B1	RPS6KB1	-0.265569	-0.188409	-0.00229412	4.95718	0.000460734	0.0189026	Known mitochondrial
ENSG00000068878	proteasome activator subunit 4	PSME4	-0.267052	-0.0550633	-0.141033	6.8976	0.00343352	0.0454232	Non mitochondrial
ENSG00000151948	glycosyltransferase 1 domain containing 1	GLT1D1	-0.267453	0.363671	0.25511	2.99664	0.00196793	0.0359766	Non mitochondrial
ENSG00000099954	CECR2 histone acetyl-lysine reader	CECR2	-0.267695	-0.238257	-0.0664203	5.94233	0.00128802	0.0294992	Non mitochondrial
ENSG00000227456	long intergenic non-protein coding RNA 310	LINC00310	-0.268056	-1.26413	0.23955	0.794436	0.00026066	0.0146446	Non mitochondrial
ENSG00000112782	chloride intracellular channel 5	CLIC5	-0.273312	-0.295224	0.116031	9.15283	0.00111431	0.0276411	Known mitochondrial
ENSG00000124788	ataxin 1	ATXN1	-0.27374	-0.247324	0.0214246	5.42006	0.000663667	0.0220107	Non mitochondrial
ENSG00000153879	CCAAT enhancer binding protein gamma	CEBPG	-0.275601	-0.0646804	-0.261449	6.37051	0.000765691	0.0231506	Non mitochondrial
	uncharacterized LOC101929251	LOC101929251	-0.276676	-2.43215	0.905556	-1.91955	0.00223294	0.0380454	Non mitochondrial
ENSG00000163820	FYVE and coiled-coil domain containing 1	FYCO1	-0.278299	-0.415106	0.233938	9.26965	0.000842262	0.023749	Non mitochondrial
ENSG00000104946	TBC1 domain family member 17	TBC1D17	-0.278431	-0.0915463	0.295743	5.79737	0.00298254	0.0431043	Non mitochondrial
ENSG00000124406	ATPase phospholipid transporting 8A1	ATP8A1	-0.282187	-0.139732	-0.219964	6.08312	0.000537086	0.0200867	Non mitochondrial
ENSG00000090861	alanyl-tRNA synthetase	AARS	-0.288128	-0.09719	-0.0257935	6.10146	0.00234824	0.0392429	Non mitochondrial
ENSG00000178974	F-box protein 34	FBXO34	-0.288545	-0.26927	0.108637	5.20079	0.000873232	0.0241252	Non mitochondrial
ENSG00000170677	suppressor of cytokine signaling 6	SOCS6	-0.289099	-0.161789	-0.237603	4.56794	0.00273787	0.0417247	Non mitochondrial
ENSG00000171766	glycine amidinotransferase	GATM	-0.290024	-0.404021	0.0521994	6.14643	4.67765e-05	0.0083988	Known mitochondrial
ENSG00000100284	target of myb1 membrane trafficking protein	TOM1	-0.290589	-0.119378	0.0634299	6.52094	0.00100907	0.026061	Non mitochondrial
ENSG00000164366	coiled-coil domain containing 127	CCDC127	-0.290919	-0.124358	0.0481605	3.99921	0.00048088	0.0192285	Known mitochondrial
ENSG00000189077	transmembrane protein 120A	TMEM120A	-0.292356	0.526304	-0.522558	5.27238	0.000584623	0.0205939	Non mitochondrial
ENSG00000136861	CDK5 regulatory subunit associated protein 2	CDK5RAP2	-0.297165	-0.17283	0.00777959	5.60596	0.000778484	0.0232572	Non mitochondrial
ENSG00000076685	5'-nucleotidase, cytosolic II	NT5C2	-0.298168	0.046787	-0.146001	6.46456	0.00331384	0.0451409	Non mitochondrial
ENSG00000236609	zinc finger protein 853	ZNF853	-0.299241	-0.379009	0.240697	4.34096	0.000119185	0.0103136	Non mitochondrial
ENSG00000025293	PHD finger protein 20	PHF20	-0.299897	-0.184405	-0.0613056	5.56096	0.00247371	0.0403237	Non mitochondrial
ENSG00000147124	zinc finger protein 41	ZNF41	-0.301213	0.0331801	-0.26642	4.63634	0.00078914	0.0233241	Non mitochondrial
ENSG00000169016	E2F transcription factor 6	E2F6	-0.303042	-0.234219	-0.063264	4.39342	0.000436963	0.0184597	Non mitochondrial
ENSG00000213079	SR-related CTD associated factor 8	SCAF8	-0.304234	-0.0810358	0.138852	4.75053	0.00142773	0.0309671	Non mitochondrial
ENSG00000163491	NIMA related kinase 10	NEK10	-0.304526	-0.516647	0.248122	3.33035	0.00049824	0.0195875	Non mitochondrial
ENSG00000141965	fem-1 homolog A	FEM1A	-0.305025	-0.157885	0.151556	9.64538	0.0031443	0.0441698	Non mitochondrial
ENSG00000143337	torsin 1A interacting protein 1	TOR1AIP1	-0.306712	-0.119466	0.113597	6.25728	0.00189512	0.0352853	Non mitochondrial
ENSG00000139116	kinesin family member 21A	KIF21A	-0.30674	0.155913	-0.409598	4.21733	0.00156858	0.0323119	Non mitochondrial
ENSG00000170832	ubiquitin specific peptidase 32	USP32	-0.311299	-0.0625684	-0.0742484	5.17823	0.00301217	0.043277	Non mitochondrial
ENSG00000189060	H1 histone family member 0	H1F0	-0.313253	0.182284	0.101489	7.23563	0.00217603	0.0375739	Non mitochondrial
ENSG00000163050	coenzyme Q8A	COQ8A	-0.314473	-0.274049	0.0920094	10.333	3.19764e-05	0.00796041	Known mitochondrial
ENSG00000178568	erb-b2 receptor tyrosine kinase 4	ERBB4	-0.314655	-0.367095	-0.0434142	2.73025	0.000324452	0.0163936	Non mitochondrial
ENSG00000139620	KAT8 regulatory NSL complex subunit 2	KANSL2	-0.314802	-0.398921	0.114395	5.43008	0.00133458	0.0298397	Non mitochondrial
	uncharacterized LOC102724351	LOC102724351	-0.317931	-0.509113	-0.429852	-0.717432	0.001023	0.026196	Non mitochondrial
ENSG00000164142	family with sequence similarity 160 member A1	FAM160A1	-0.319495	-0.202864	-0.0653385	6.43441	0.00152799	0.0320105	Non mitochondrial
ENSG00000138768	USO1 vesicle transport factor	USO1	-0.322989	-0.25617	-0.0284944	7.84335	0.00081041	0.0234601	Non mitochondrial
ENSG00000115592	protein kinase AMP-activated non-catalytic subunit gamma 3	PRKAG3	-0.32914	-0.708712	0.580131	6.20653	0.00209697	0.0369951	Non mitochondrial
ENSG00000138678	glycerol-3-phosphate acyltransferase 3	GPAT3	-0.32926	-0.402213	0.288525	4.62194	0.000494524	0.0195245	Non mitochondrial
ENSG00000104369	junctophilin 1	JPH1	-0.33321	-0.181076	0.0182326	8.15422	0.00332778	0.0451409	Non mitochondrial
ENSG00000109920	formin binding protein 4	FNBP4	-0.334562	-0.0679221	-0.320589	6.37327	0.000509536	0.0196721	Non mitochondrial
ENSG00000176476	SAGA complex associated factor 29	SGF29	-0.336251	-0.171594	0.0607292	3.87213	0.000376254	0.0175939	Non mitochondrial
ENSG00000178053	myeloid leukemia factor 1	MLF1	-0.338445	-0.882872	0.445459	6.40255	6.53774e-05	0.00895322	Non mitochondrial
ENSG00000159023	erythrocyte membrane protein band 4.1	EPB41	-0.342438	0.10997	-0.134168	5.02214	0.00260968	0.0408326	Non mitochondrial
ENSG00000154856	APC down-regulated 1	APCDD1	-0.347555	-0.548013	0.898072	1.99912	0.000530025	0.020022	Non mitochondrial
ENSG00000151240	disco interacting protein 2 homolog C	DIP2C	-0.351888	-0.253761	0.138586	6.18	0.00122423	0.028917	Non mitochondrial
ENSG00000187098	melanocyte inducing transcription factor	MITF	-0.357123	-0.393493	-0.0115595	5.57042	2.48277e-05	0.00788688	Non mitochondrial
ENSG00000105866	Sp4 transcription factor	SP4	-0.358009	-0.248376	0.102219	2.68138	0.00290508	0.042509	Non mitochondrial
ENSG00000182676	protein phosphatase 1 regulatory subunit 27	PPP1R27	-0.364701	0.137932	-0.382284	6.86072	0.00258647	0.0406944	Non mitochondrial
ENSG00000175105	zinc finger protein 654	ZNF654	-0.37304	-0.00758641	-0.286065	2.80843	0.00314662	0.0441698	Non mitochondrial
ENSG00000146278	proline rich nuclear receptor coactivator 1	PNRC1	-0.378094	-0.122344	0.227437	6.04569	0.0038063	0.0485691	Non mitochondrial
ENSG00000055208	TGF-beta activated kinase 1 (MAP3K7) binding protein 2	TAB2	-0.379701	-0.0293269	-0.0524228	6.56919	0.00156679	0.0323119	Non mitochondrial
ENSG00000174938	seizure related 6 homolog like 2	SEZ6L2	-0.383499	1.67466	-0.130996	-0.365347	0.00308742	0.043842	Non mitochondrial
ENSG00000162390	acyl-CoA thioesterase 11	ACOT11	-0.384181	0.901954	0.0164691	3.48481	0.000906948	0.024739	Non mitochondrial
ENSG00000186834	HEXIM P-TEFb complex subunit 1	HEXIM1	-0.40862	-0.182834	0.0924417	5.24787	0.00029636	0.0155481	Non mitochondrial
ENSG00000104973	mediator complex subunit 25	MED25	-0.417564	-0.168055	0.421023	4.38321	0.000345581	0.0168942	Non mitochondrial
ENSG00000172379	aryl hydrocarbon receptor nuclear translocator 2	ARNT2	-0.429308	-0.183961	0.309747	4.09741	0.000493401	0.0195245	Non mitochondrial
ENSG00000073282	tumor protein p63	TP63	-0.444974	-0.428592	0.340237	4.12846	1.31108e-05	0.00706753	Non mitochondrial
ENSG00000101306	myosin light chain kinase 2	MYLK2	-0.456488	-0.463132	0.663412	8.66403	0.00188036	0.0352853	Non mitochondrial
ENSG00000152192	POU class 4 homeobox 1	POU4F1	-0.460386	-0.562968	1.61235	-1.13514	0.0025763	0.0406944	Non mitochondrial
ENSG00000111860	centrosomal protein 85 like	CEP85L	-0.463101	-0.00891668	-0.0926404	3.62051	0.000339079	0.0168264	Non mitochondrial
ENSG00000198574	SH2 domain containing 1B	SH2D1B	-0.472767	-0.383759	1.14961	2.01828	0.00332605	0.0451409	Non mitochondrial
ENSG00000101608	myosin light chain 12A	MYL12A	-0.481558	0.341056	-0.424581	10.415	0.00180682	0.0346123	Non mitochondrial
ENSG00000215187	family with sequence similarity 166 member B	FAM166B	-0.48352	-0.572403	-0.0239427	5.99897	0.00201124	0.0365299	Non mitochondrial
ENSG00000187889	FYN binding protein 2	FYB2	-0.487004	-0.940666	0.235362	0.924897	0.000299212	0.0156251	Non mitochondrial
ENSG00000249464	long intergenic non-protein coding RNA 1091	LINC01091	-0.497838	-0.891027	0.448259	1.47988	0.00295359	0.0428854	Non mitochondrial
ENSG00000121690	DEP domain containing 7	DEPDC7	-0.503786	-0.0775312	-0.422304	1.78198	0.00155786	0.0323119	Non mitochondrial
ENSG00000101945	suppressor of variegation 3-9 homolog 1	SUV39H1	-0.515804	-0.0839281	0.34567	1.91935	0.00205284	0.036841	Non mitochondrial
ENSG00000099875	MAPK interacting serine/threonine kinase 2	MKNK2	-0.551133	-0.0606824	0.15434	8.5859	0.00169166	0.0336478	Non mitochondrial
	uncharacterized LOC646903	LOC646903	-0.555331	0.142762	-0.52098	4.51865	0.0025855	0.0406944	Non mitochondrial
ENSG00000034971	myocilin	MYOC	-0.670935	-1.16643	0.886057	3.77469	0.000697097	0.0221907	Non mitochondrial
ENSG00000103316	crystallin mu	CRYM	-0.674877	0.875055	-0.805751	-1.27498	0.000355531	0.0170892	Non mitochondrial
ENSG00000189316	uncharacterized LOC441239	LOC441239	-0.683555	-0.897467	-0.146398	2.24227	0.00166446	0.0334603	Non mitochondrial
ENSG00000215018	collagen type XXVIII alpha 1 chain	COL28A1	-0.692612	-0.140953	-0.0719578	2.21928	0.00245801	0.0403055	Non mitochondrial
ENSG00000179057	immunoglobulin superfamily member 22	IGSF22	-0.721299	-0.40688	2.79826	-2.33517	0.000417938	0.018293	Non mitochondrial
ENSG00000226648	PLCG1 antisense RNA 1	PLCG1-AS1	-0.722645	1.42425	-0.630942	-0.565352	0.00289338	0.0425031	Non mitochondrial
ENSG00000141639	mitogen-activated protein kinase 4	MAPK4	-0.806939	0.412022	0.834166	0.400474	0.00339729	0.0454144	Non mitochondrial
ENSG00000148702	hyaluronan binding protein 2	HABP2	-0.829977	-0.624743	-0.306914	-1.18158	0.000694666	0.0221907	Non mitochondrial
ENSG00000120875	dual specificity phosphatase 4	DUSP4	-0.948464	-0.870247	0.825133	1.15273	0.00309668	0.0438694	Non mitochondrial
ENSG00000169436	collagen type XXII alpha 1 chain	COL22A1	-1.47678	0.666989	1.92477	-0.925426	0.000110221	0.0102023	Non mitochondrial

## Sheet: GOBP-Enrichr
Term	P-value	Adjusted P-value	Odds Ratio	Combined Score	Genes
extracellular matrix organization (GO:0030198)	1.7302e-20	7.02461e-17	4.59199	208.952	APP;COL18A1;SPARC;LAMC3;COL12A1;ICAM2;F11R;CTSS;LOXL2;ADAMTS2;ADAMTSL3;MMP28;SH3PXD2B;KDR;TIMP2;COLGALT1;ADAMTS7;ITGA4;VWF;ITGA2;ITGA1;BGN;HSPG2;MMP11;MMP14;ADAM15;COL4A2;LOX;COL4A1;COL6A2;PXDN;ADAM12;COL6A1;PECAM1;COL6A3;ITGA6;ITGA5;LCP1;PPIB;CD44;LAMA5;COL15A1;LAMA4;HTRA1;NID1;NID2;ADAMTS10;SERPINH1;HAS3;A2M;JAM2;JAM3;COL28A1;GSN;TGFB1;COL22A1;LAMB1;COL1A1;COL3A1;COL1A2;BMP1;COL5A1;COL5A3;COL5A…
extracellular structure organization (GO:0043062)	1.72296e-17	2.87443e-14	4.98533	192.433	APP;COL18A1;SPARC;LAMC3;ICAM2;F11R;ADAMTS2;ADAMTSL3;MMP28;KDR;ADAMTS7;ITGA4;VWF;ITGA2;ITGA1;BGN;HSPG2;MMP11;MMP14;ADAM15;COL4A2;LOX;COL4A1;COL6A2;PXDN;ADAM12;COL6A1;PECAM1;COL6A3;ITGA6;ITGA5;CD44;LAMA5;COL15A1;LAMA4;NID1;NID2;ADAMTS10;JAM2;JAM3;COL28A1;COL22A1;LAMB1;COL1A1;COL3A1;COL1A2;COL5A1;COL5A3;COL5A2;MFAP2;AGRN
external encapsulating structure organization (GO:0045229)	2.12396e-17	2.87443e-14	4.95503	190.227	APP;COL18A1;SPARC;LAMC3;ICAM2;F11R;ADAMTS2;ADAMTSL3;MMP28;KDR;ADAMTS7;ITGA4;VWF;ITGA2;ITGA1;BGN;HSPG2;MMP11;MMP14;ADAM15;COL4A2;LOX;COL4A1;COL6A2;PXDN;ADAM12;COL6A1;PECAM1;COL6A3;ITGA6;ITGA5;CD44;LAMA5;COL15A1;LAMA4;NID1;NID2;ADAMTS10;JAM2;JAM3;COL28A1;COL22A1;LAMB1;COL1A1;COL3A1;COL1A2;COL5A1;COL5A3;COL5A2;MFAP2;AGRN
regulation of angiogenesis (GO:0045765)	3.48834e-15	3.54066e-12	4.70735	156.705	SEMA5A;GRN;RAMP2;SPARC;PLXND1;NAXE;NPR1;ECSCR;PIK3CD;HIF1A;ETS1;PIK3R6;THBS4;AQP1;CDH5;SPRED1;BMPER;ADGRA2;STAB1;KDR;PLCG1;CD34;PPP1R16B;SEMA6A;NIBAN2;PTGIS;NOS3;TIE1;WNT5A;ATP2B4;EMP2;VASH1;HLA-G;HSPG2;PGF;PML;RHOB;CLDN5;RGCC;COL4A2;ADAM12;APLNR;PRKD2;PPARG;TEK;RAPGEF3
regulation of cell migration (GO:0030334)	1.77892e-13	1.44448e-10	3.12361	91.7016	SEMA5A;SEMA5B;ROBO4;MCTP1;PLXND1;PIK3CD;PTPRK;LDB2;VSIR;CX3CL1;ARHGAP4;CXCL16;DOCK10;CDH5;DACH1;DUSP10;TMSB4X;KDR;ENPP2;TMSB10;PDGFRB;ANXA1;SEMA6A;MYOC;F2R;MITF;MIF;RHOC;RHOB;RAP2C;CLDN5;MMP14;ADAM15;KIT;PECAM1;ITGA6;CBLL1;CSF1R;GRN;NOTCH1;SEMA3G;PIK3R3;PRR5L;THY1;AIF1;PPM1F;PODXL;ERBB4;MGAT5;SRGAP2;ACE;TGFB1;YTHDF3;RCC2;CAV1;LAMB1;ALOX15B;COL1A1;BST2;TJP1;AFDN;ABI3;DLC1;SNAI2;PLXNB2;TRIM32
collagen fibril organization (GO:0030199)	5.0699e-11	3.43063e-08	6.19509	146.855	COL18A1;COL15A1;COL12A1;LOXL2;ADAMTS2;SERPINH1;COLGALT1;COL28A1;COL22A1;COL1A1;COL3A1;BMP1;COL1A2;COL4A2;LOX;COL5A1;COL4A1;COL6A2;COL5A3;COL6A1;PXDN;COL5A2;COL6A3;ITGA6;PPIB
positive regulation of cell migration (GO:0030335)	4.28171e-10	2.48339e-07	3.21325	69.3146	SEMA5A;NRP1;SEMA5B;CSF1R;GRN;NOTCH1;SEMA3G;PIK3R3;PIK3CD;HIF1A;AIF1;VSIR;PPM1F;CRKL;CXCL16;CDH5;SYDE1;GLIPR2;CAPN7;PODXL;MGAT5;KDR;PLCG2;ENPP2;CCN4;PLCG1;S100A11;PDGFRB;SEMA6A;TGFB1;MYOC;CAV1;F2R;LAMB1;RHOC;COL1A1;TJP1;MMP14;KIT;PECAM1;SNAI2;ITGA6;CBLL1;DOCK1;TRIM32
positive regulation of angiogenesis (GO:0045766)	9.1933e-10	4.6656e-07	4.81302	100.146	SEMA5A;GRN;RAMP2;PIK3CD;ETS1;FUT1;HIF1A;PIK3R6;AQP1;CDH5;BMPER;KDR;PLCG1;CD34;PTGIS;NOS3;TIE1;WNT5A;PGF;RHOB;TJP1;ADAM12;APLNR;PRKD2;ITGA5;TEK;RAPGEF3
positive regulation of epithelial cell migration (GO:0010634)	1.05834e-09	4.77431e-07	5.43118	112.244	NRP1;NRP2;GRN;SPARC;FLT4;WNT5A;PIK3CD;GATA3;ETS1;FUT1;HIF1A;PPM1F;FOXP1;RHOB;CAPN7;GLIPR2;ENPP2;KDR;PLCG2;PRKD2;PLCG1;TEK;DOCK1;RIN2
regulation of intracellular signal transduction (GO:1902531)	1.96946e-09	7.99601e-07	2.55767	51.2698	RPL5;PHF20;RASGRF2;CHD3;PRKAG3;ARHGAP4;SYDE1;SPRED1;RASSF2;TMSB4X;ARHGDIB;WWC3;PIP4K2A;CAPN3;TP63;CMKLR1;PPP1R16B;PLEKHG2;MYOC;VWF;STARD8;PLEKHG5;ARHGEF17;WNT5A;ARAP3;GMIP;RHOC;MOB3B;RHOB;RCN3;DEPDC7;PRKAR1A;PRKD2;ARHGEF1;ARHGEF26;HDAC1;AKAP6;ARHGAP15;GNAI1;FGD3;ABR;RHOT1;PRKAR2B;PLCG2;GPAT3;SRGAP2;A2M;FAM83D;MAPK3;LYN;PDE2A;RPA1;ARHGAP29;POU4F1;ARHGAP25;PML;MAPK11;ARHGAP31;DLC1;TEK
positive regulation of endothelial cell migration (GO:0010595)	5.01665e-09	1.8516e-06	5.43787	103.92	SEMA5A;NRP1;NRP2;GRN;SPARC;TGFB1;NOS3;FLT4;WNT5A;PIK3CD;GATA3;ETS1;FUT1;HIF1A;FOXP1;RHOB;TMSB4X;KDR;PRKD2;PLCG1;TEK;RIN2
supramolecular fiber organization (GO:0097435)	1.31065e-08	4.43437e-06	2.65738	48.2318	APP;COL18A1;HIP1;COL12A1;LOXL2;ADAMTS2;CAPN3;CD36;COLGALT1;TMOD3;EMP2;RHOC;HSPG2;SHROOM4;RHOB;CLIP2;COL4A2;LOX;COL4A1;COL6A2;PXDN;COL6A1;ELMO1;COL6A3;ITGA6;PPIB;COL15A1;RHOBTB3;FIGNL2;CORO1B;MYO6;SERPINH1;COL28A1;MARCKSL1;GSN;COL22A1;HIP1R;ARHGAP25;COL1A1;FKBP1A;COL3A1;MYO1B;TSPAN14;COL1A2;BMP1;COL5A1;COL5A3;CCDC88C;COL5A2;VIM
positive regulation of vasculature development (GO:1904018)	3.02719e-08	9.45415e-06	4.60581	79.7406	SEMA5A;GRN;RAMP2;PTGIS;NOS3;TIE1;WNT5A;PIK3CD;ETS1;HIF1A;PGF;PIK3R6;AQP1;RHOB;CDH5;ADAM12;KDR;APLNR;PRKD2;PLCG1;TEK;CD34;RAPGEF3
sprouting angiogenesis (GO:0002040)	3.63742e-08	1.05485e-05	7.00579	120.005	SEMA5A;NRP1;RAMP2;NAXE;FLT4;PIK3R3;PARVA;PGF;LOXL2;EFNB2;ESM1;BMPER;ADGRA2;KDR;TEK;EPHB4
regulation of endothelial cell migration (GO:0010594)	5.17915e-08	1.40182e-05	4.88019	81.8703	NRP1;NRP2;GRN;SPARC;FLT4;WNT5A;PIK3CD;EMP2;PRCP;VASH1;GATA3;ETS1;FUT1;FOXP1;RHOB;DLL4;BMPER;KDR;PRKD2;TEK;RIN2
regulation of endothelial cell proliferation (GO:0001936)	9.56622e-08	2.42743e-05	4.67324	75.531	SEMA5A;PPP1R16B;NRP1;NRP2;EGFL7;SPARC;CAV2;FLT4;CAV1;TIE1;WNT5A;PIK3CD;VASH1;FUT1;HIF1A;PGF;THBS4;RGCC;KDR;PRKD2;TEK
positive regulation of endothelial cell proliferation (GO:0001938)	1.03583e-07	2.4738e-05	5.17073	83.1603	SEMA5A;PPP1R16B;NRP1;NRP2;EGFL7;ITGA4;FLT4;WNT5A;IGF2;PIK3CD;HIF1A;PGF;THBS4;KDR;APLNR;PRKD2;PLCG1;TEK;JCAD
neutrophil mediated immunity (GO:0002446)	1.17745e-07	2.6558e-05	2.24666	35.8449	CYFIP1;PYGB;ATP8A1;GMFG;CTSZ;TCIRG1;CTSS;STK10;PNP;LAMP1;TIMP2;TOM1;COTL1;PGM2;CD36;OSTF1;CTSD;SPTAN1;CAP1;CD53;ARSA;DBNL;FCER1G;CD93;HLA-B;MIF;RAP2C;EEF1A1;ACLY;PECAM1;CD44;RAB7A;TLR2;CFD;CSTB;GRN;RAB5C;MVP;PTAFR;PRCP;IQGAP2;C3;CYB5R3;STOM;S100A11;LAIR1;GSDMD;VAT1;ACE;GSN;NBEAL2;ADA2;ARPC5;BST2;GALNS;PTPRB;PFKL;TSPAN14;FABP5;CD68
negative regulation of blood vessel morphogenesis (GO:2000181)	1.2927e-07	2.76229e-05	5.08282	80.6204	SPARC;SEMA6A;NIBAN2;NAXE;NPR1;ECSCR;ATP2B4;VASH1;HLA-G;HSPG2;THBS4;PML;CLDN5;SPRED1;RGCC;COL4A2;STAB1;PPARG;TEK
neutrophil degranulation (GO:0043312)	1.62848e-07	3.30581e-05	2.2394	35.0029	CYFIP1;PYGB;ATP8A1;GMFG;CTSZ;TCIRG1;CTSS;STK10;PNP;LAMP1;TIMP2;TOM1;COTL1;PGM2;CD36;OSTF1;CTSD;SPTAN1;CAP1;CD53;ARSA;DBNL;FCER1G;CD93;HLA-B;MIF;RAP2C;EEF1A1;ACLY;PECAM1;CD44;RAB7A;TLR2;CFD;CSTB;GRN;RAB5C;MVP;PTAFR;PRCP;IQGAP2;C3;CYB5R3;STOM;S100A11;LAIR1;GSDMD;VAT1;GSN;NBEAL2;ADA2;ARPC5;BST2;GALNS;PTPRB;PFKL;TSPAN14;FABP5;CD68
axon guidance (GO:0007411)	1.79966e-07	3.47934e-05	3.08205	47.8658	SEMA5A;CYFIP1;NRP1;SEMA5B;NOTCH3;LAMA5;NRP2;ROBO4;NOTCH1;PLXND1;SH3KBP1;SEMA3G;CXCR4;PIK3CD;EFNB2;EFNB1;EFNB3;FYN;SLIT3;PLCG1;SPTAN1;EPHB4;MAPK3;VASP;LGI1;SEMA6A;NIBAN2;UNC5B;WNT5A;EFNA1;DOK4;PLXNB2;SHANK3
neutrophil activation involved in immune response (GO:0002283)	2.16671e-07	3.99856e-05	2.21789	34.0333	CYFIP1;PYGB;ATP8A1;GMFG;CTSZ;TCIRG1;CTSS;STK10;PNP;LAMP1;TIMP2;TOM1;COTL1;PGM2;CD36;OSTF1;CTSD;SPTAN1;CAP1;CD53;ARSA;DBNL;FCER1G;CD93;HLA-B;MIF;RAP2C;EEF1A1;ACLY;PECAM1;CD44;RAB7A;TLR2;CFD;CSTB;GRN;RAB5C;MVP;PTAFR;PRCP;IQGAP2;C3;CYB5R3;STOM;S100A11;LAIR1;GSDMD;VAT1;GSN;NBEAL2;ADA2;ARPC5;BST2;GALNS;PTPRB;PFKL;TSPAN14;FABP5;CD68
regulation of small GTPase mediated signal transduction (GO:0051056)	2.93322e-07	5.17777e-05	3.57888	53.8335	ARHGEF26;RASGRF2;ARHGAP15;ARHGAP4;FGD3;SYDE1;ABR;RHOT1;ARHGDIB;A2M;SRGAP2;TGM2;PLEKHG2;STARD8;ARHGEF17;PLEKHG5;ARHGAP29;ARAP3;GMIP;RHOC;ARHGAP25;RHOB;ARHGAP31;DEPDC7;DLC1;ARHGEF1
circulatory system development (GO:0072359)	4.47975e-07	7.31233e-05	3.72091	54.3943	RAMP2;NOTCH1;TGFB1;FBXW7;NOTCH4;FLT4;ECE1;CACNA1C;HSPG2;PCSK5;CRIP1;POU4F1;PRICKLE4;TGFBR2;CDH5;COL3A1;ADAP2;CASP8;FLRT3;ERBB4;SH3PXD2B;APLNR;TAB2;TEK
positive regulation of cell motility (GO:2000147)	4.50267e-07	7.31233e-05	2.8866	42.1831	SEMA5A;SEMA5B;CSF1R;GRN;NOTCH1;CCDC25;SEMA3G;PIK3R3;PIK3CD;AIF1;VSIR;PPM1F;CXCL16;CDH5;PODXL;MGAT5;KDR;PDGFRB;SEMA6A;TGFB1;MYOC;CAV1;F2R;LAMB1;RHOC;COL1A1;TJP1;MMP14;KIT;PECAM1;SNAI2;ITGA6;CBLL1;TRIM32
negative regulation of angiogenesis (GO:0016525)	8.0124e-07	0.000125117	4.40797	61.8752	SPARC;SEMA6A;NIBAN2;NAXE;NPR1;ECSCR;ATP2B4;VASH1;HLA-G;HSPG2;THBS4;PML;CLDN5;SPRED1;RGCC;COL4A2;STAB1;PPARG;TEK
regulation of ERK1 and ERK2 cascade (GO:0070372)	9.14246e-07	0.000137475	2.73727	38.0622	APP;NRP1;CSF1R;NOTCH1;FLT4;ARRB1;CX3CL1;CRKL;SPRED2;SPRED1;DUSP10;BMPER;GLIPR2;CAMK2N1;ERBB4;KDR;TIMP3;LGALS9;CD36;FAM83D;MAPK3;LYN;DUSP4;PDGFRB;SEMA6A;TGFB1;FBXW7;F2R;MIF;NEK10;PRKD2;TEK;TLR4;CD44;MAP3K12
regulation of actin cytoskeleton reorganization (GO:2000249)	9.90224e-07	0.000143583	7.54533	104.317	TJP1;CSF1R;NRP1;ABI3;FES;ARHGDIB;HCLS1;ESAM;TEK;F11R;IQGAP2;RAPGEF3
axonogenesis (GO:0007409)	1.1156e-06	0.000154781	2.71027	37.1474	SEMA5A;APP;CYFIP1;NRP1;SEMA5B;NOTCH3;LAMA5;NRP2;ROBO4;NOTCH1;SH3KBP1;SEMA3G;CXCR4;PIK3CD;EFNB2;EFNB1;EFNB3;FYN;SLIT3;PLCG1;SPTAN1;EPHB4;MAPK3;VASP;LGI1;SEMA6A;NIBAN2;UNC5B;WNT5A;ANK3;POU4F1;EFNA1;DOK4;MAP1A;SHANK3
positive regulation of cell-matrix adhesion (GO:0001954)	1.17081e-06	0.000154781	6.59544	90.0793	NRP1;MYOC;EMP2;THY1;FUT1;CX3CL1;PPM1F;KDR;CD36;TEK;UTRN;RIN2;S100A10
positive regulation of protein phosphorylation (GO:0001934)	1.18183e-06	0.000154781	2.31173	31.5515	APP;NRP1;CSF1R;CD81;FLT4;AGAP2;PIK3R3;ARRB1;CX3CL1;THBS4;CRKL;C3;FXR1;RASSF2;ERBB4;KDR;PLCG2;ENPP2;TNKS1BP1;TNFRSF14;MAPK3;LYN;TGFB1;RBPMS;MMD;CAV1;SH2D3C;IGF2;ATP2B4;INHBB;MIF;PGF;RAP2C;EFNA1;PINK1;SLCO3A1;NEK10;APLNR;PECAM1;HCLS1;PRKD2;TAB2;LCP2;ITGA5;TEK;CD44;RAPGEF3
regulation of Notch signaling pathway (GO:0008593)	1.73025e-06	0.000219525	4.36573	57.9213	NOTCH3;EGFL7;CREBBP;NOTCH1;NIBAN2;MAML2;FBXW7;NOS3;NOTCH4;ARRB1;LFNG;DLL4;MMP14;TSPAN14;TCIM;ZMIZ1;MFNG;TP63
negative regulation of cellular process (GO:0048523)	1.90144e-06	0.000233934	2.0043	26.4025	SEMA5A;APP;COL18A1;TES;PLXND1;TGFB1I1;PTPRK;ETS1;GJA1;HYAL2;ARHGDIB;CCN4;DACT3;SOX7;CD34;NCK1;TESC;IGFBP3;F2R;ITGA1;SIRT7;MIF;SSTR2;RHOB;ADAM15;MYH9;CBLL1;TNFRSF21;TLR2;KANK2;NOTCH1;NPR1;NOTCH4;GATA3;DLL4;ADGRG1;CAMK2N1;SERTAD2;PODXL;ERBB4;IGFBP7;SLIT3;SRGAP2;TP53I11;SH2B3;S100A11;JAM2;LYN;NIBAN2;TGFB1;BTN2A2;WFS1;NOS3;ALOX15B;PML;BST2;FABP3;RGCC;BCL6;SYT11;DLC1;PLXNB2;SIPA1
vasculogenesis (GO:0001570)	2.0667e-06	0.000246788	7.85439	102.811	PDGFRB;RAMP2;SPRED1;EGFL7;NOTCH1;TGFB1;CAV1;KDR;APLNR;RASIP1;TGFBR2
regulation of inflammatory response (GO:0050727)	2.30769e-06	0.000267692	2.807	36.4328	APP;GRN;AKNA;NLRC3;GATA3;ETS1;CX3CL1;CDH5;HYAL2;TMSB4X;CASP4;CASP1;CCN4;NLRP1;GPSM3;ANXA1;PTGIS;FEM1A;PDE2A;WNT5A;IL16;IL17RA;FOXP1;BCL6;BCL6B;PPARG;TEK;TLR4;MGLL;MYD88;TLR2
establishment of endothelial barrier (GO:0061028)	4.26602e-06	0.000481112	8.26219	102.161	PPP1R16B;RAP2C;TJP1;AFDN;ROBO4;PDE2A;PECAM1;MSN;F11R;RAPGEF3
Fc-gamma receptor signaling pathway (GO:0038094)	4.60626e-06	0.000505443	4.49892	55.2832	LYN;CYFIP1;FCER1G;MYO10;WIPF1;ARPC1B;WAS;ARPC5;ELMO1;PLCG2;FYN;PLCG1;DOCK1;WASF2;NCK1;MAPK3
negative regulation of cell migration (GO:0030336)	5.30768e-06	0.000567084	3.15973	38.3792	MCTP1;IGFBP3;MITF;MIF;THY1;PTPRK;ALOX15B;CX3CL1;ARHGAP4;RHOB;BST2;RAP2C;CLDN5;AFDN;GJA1;ADGRG1;COL3A1;DACH1;DUSP10;ADAM15;HYAL2;DLC1;ARHGDIB;SRGAP2
maintenance of blood-brain barrier (GO:0035633)	6.05412e-06	0.000630249	7.84866	94.2999	TJP1;CDH5;CLDN5;GJA1;PECAM1;LSR;ESAM;F11R;JAM2;JAM3
Fc receptor mediated stimulatory signaling pathway (GO:0002431)	6.71561e-06	0.000681635	4.34332	51.7336	LYN;CYFIP1;FCER1G;MYO10;WIPF1;ARPC1B;WAS;ARPC5;ELMO1;PLCG2;FYN;PLCG1;DOCK1;WASF2;NCK1;MAPK3
vascular endothelial growth factor receptor signaling pathway (GO:0048010)	8.25537e-06	0.000817483	4.53933	53.1313	CYFIP1;NRP1;NRP2;SHC2;FLT4;CLEC14A;PGF;MAPK11;KDR;ELMO1;PRKD2;FYN;DOCK1;WASF2;NCK1
cellular response to growth factor stimulus (GO:0071363)	8.79196e-06	0.000849889	2.97012	34.5771	NRP1;RAMP2;NOTCH1;FLT4;CORO1B;CRKL;DLL4;CLEC3B;HYAL2;KDR;PLCG1;ADAMTS7;SEMA6A;TGFB1;ANXA1;WNT5A;PDE2A;TGFBR2;EEF1A1;RPS6KB1;CILP;SNAI2;PRKD2;BMPR1B;CD44
regulation of response to external stimulus (GO:0032101)	1.00537e-05	0.000949254	3.21487	36.9954	GRN;AKNA;ANXA1;CAV1;F2R;WNT5A;CXCR4;CX3CL1;FOXP1;EFNB2;CASP8;BCL6;ADGRA2;TRIM5;TMSB4X;BCL6B;CASP4;CASP1;NLRP1;CD36;MYD88;MGLL
endothelial cell development (GO:0001885)	1.25397e-05	0.00115542	8.30473	93.7323	PPP1R16B;COL18A1;COL15A1;ROBO4;COL22A1;PDE2A;PECAM1;MSN;RAPGEF3
endothelial cell migration (GO:0043542)	1.28064e-05	0.00115542	6.16934	69.5011	DPP4;NRP1;CDH5;PLXND1;ADGRA2;NOS3;PLEKHG5;MYH9;EMP2;CORO1B;LOXL2
Ras protein signal transduction (GO:0007265)	1.34337e-05	0.00118567	3.0511	34.2265	CYFIP1;SHC2;DBNL;PLEKHG5;WAS;ARHGAP29;AIF1;CRKL;ARHGAP4;RHOB;RAP2C;MAPK11;ADGRG1;COL1A2;ARHGDIB;G3BP1;GNB1;ELMO1;CDC42EP1;ARHGEF1;GRAP;RAPGEF3;PHACTR4
negative regulation of cell motility (GO:2000146)	1.45176e-05	0.00125408	3.35474	37.3723	MCTP1;WAS;MITF;MIF;GATA3;THY1;PTPRK;ALOX15B;CX3CL1;ARHGAP4;RHOB;BST2;RAP2C;CLDN5;AFDN;DACH1;DUSP10;ADAM15;DLC1;SRGAP2
heart development (GO:0007507)	1.7041e-05	0.00142909	2.841	31.1938	RAMP2;NOTCH1;ECE1;CACNA1C;PCSK5;CRIP1;PRICKLE4;ADAP2;CASP8;SGCD;FLRT3;ERBB4;SH3PXD2B;MEF2D;EPHB4;TGFB1;POU4F1;TGFBR2;TBX2;FKBP1A;COL3A1;DLC1;APLNR;TAB2;TEK
Fc-gamma receptor signaling pathway involved in phagocytosis (GO:0038096)	1.74031e-05	0.00142909	4.2142	46.1828	LYN;CYFIP1;MYO10;WIPF1;ARPC1B;WAS;ARPC5;ELMO1;PLCG2;FYN;PLCG1;DOCK1;WASF2;NCK1;MAPK3
regulation of blood vessel endothelial cell migration (GO:0043535)	1.75997e-05	0.00142909	4.86521	53.2625	TGFB1;NOS3;ATP2B4;PRCP;VASH1;ETS1;HIF1A;RGCC;TMSB4X;KDR;PPARG;PRKD2;PLCG1
positive regulation of intracellular signal transduction (GO:1902533)	1.96793e-05	0.00156662	1.89522	20.5365	SEMA5A;APP;HIP1;FLT4;PIK3CD;CX3CL1;GJA1;CASP8;CASP10;TRIM5;KDR;TNFSF10;CASP1;LGALS9;TGM2;PDGFRB;MYOC;VWF;UNC5B;PLEKHG5;F2R;WNT5A;SHISA5;ZDHHC13;MIF;RHOC;PPM1A;KIT;HCLS1;PRKD2;S100A4;TLR4;JCAD;TLR2;NOD1;GATA3;ERBB4;PLCG2;FYN;APOL3;HEXIM1;LYN;KL;NDFIP2;TGFB1;CAV2;CAV1;LAPTM5;IGF2;SEPTIN4;BST2;FKBP1A;PINK1;TCIM;TAB2;TEK;TRIM32;MYD88
basement membrane organization (GO:0071711)	2.01168e-05	0.00157066	12.1856	131.775	RAMP2;COL4A1;PXDN;LAMB1;NID1;NID2;CTSS
cellular response to vascular endothelial growth factor stimulus (GO:0035924)	2.11763e-05	0.00159215	6.53916	70.3785	DLL4;NRP1;RAMP2;NOTCH1;ANXA1;SEMA6A;FLT4;KDR;PRKD2;PGF
negative regulation of blood vessel endothelial cell migration (GO:0043537)	2.11763e-05	0.00159215	6.53916	70.3785	DLL4;CARD10;NOTCH1;TGFB1;RGCC;MMRN2;ATP2B4;PPARG;VASH1;MEOX2
blood vessel morphogenesis (GO:0048514)	2.16663e-05	0.00159937	4.75181	51.0332	NRP1;EGFL7;RAMP2;TGFB1;FLT4;CAV1;RASIP1;TGFBR2;EFNB2;LOX;COL4A1;KDR;APLNR
negative regulation of cell adhesion (GO:0007162)	2.47013e-05	0.00179085	4.06844	43.1607	SEMA5A;SEMA6A;NOTCH1;TGFB1;PLXND1;FZD4;TBCD;CX3CL1;PODXL;ARHGDIB;PLXNB2;SNAI2;CBLL1;SIPA1;JAM3
cell-matrix adhesion (GO:0007160)	2.68176e-05	0.00191017	3.4575	36.3952	ITGA4;RCC2;ITGA2;ITGA1;EMP2;THY1;PTPRK;NID2;SGCE;BCAM;COL3A1;ADAM15;PARVG;PEAK1;DLC1;HOXD3;CD34;CD44
regulation of chemokine production (GO:0032642)	2.76761e-05	0.00191419	5.57141	58.4716	APP;CSF1R;WNT5A;SNAI2;LGALS9;AIF1;HIF1A;ALOX15B;TLR4;FOXP1;TLR2
positive regulation of cysteine-type endopeptidase activity involved in apoptotic process (GO:0043280)	2.7817e-05	0.00191419	3.18446	33.4045	HIP1;GSN;F2R;ATP2A3;HIP1R;LAPTM5;NOD1;PPM1F;CASP8;CASP10;DLC1;CASP4;ARL6IP5;TNFSF10;CASP1;PPARG;LGALS9;NLRP1;SOX7;CTSD
positive regulation of cytokine production (GO:0001819)	2.92684e-05	0.0019805	2.15123	22.4567	APP;CSF1R;FLT4;CEBPG;PIK3CD;NOD1;GATA3;HIF1A;AIF1;C3;PNP;IFI16;HYAL2;G3BP1;PLCG2;STAT6;TNFRSF14;LGALS9;CD34;CREBBP;ANXA1;FCER1G;TGFB1;F2R;WNT5A;LAPTM5;IL16;MIF;HLA-G;ALOX15B;IL17RA;SULF2;FOXP1;MAPK11;RGCC;IRF3;PRKD2;TLR4;MYD88;TLR2
regulation of peptidyl-tyrosine phosphorylation (GO:0050730)	3.13605e-05	0.00205799	3.56852	37.0054	APP;NRP1;TGFB1;CD81;IGF2;MIF;THBS4;RAP2C;EFNA1;ENPP2;PECAM1;PLCG2;HCLS1;FYN;TNFRSF14;ITGA5;CD44
cell-cell junction assembly (GO:0007043)	3.14274e-05	0.00205799	4.23316	43.8886	RAMP2;TBCD;RHOC;GJC1;TJP1;CDH5;CLDN5;GJA1;GJD3;GJA4;FSCN1;CDH24;DCHS1;JAM3
positive regulation of macromolecule metabolic process (GO:0010604)	3.29828e-05	0.00212556	2.05522	21.2089	APP;RPL5;MYLK2;RAMP2;NOTCH1;PIK3R3;PIK3CD;ARRB1;ECE1;HIF1A;ETS1;VSIR;PPM1F;DLL4;CDH5;GJA1;C1QTNF1;CAMK2N1;PLCG2;LGALS9;CD36;CD34;MAPK3;GSN;TGFB1;WFS1;NOS3;TESC;PDE2A;WNT5A;LAPTM5;MSN;MITF;ANK3;POU4F1;CLDN5;MOV10;AFDN;MAPK11;RGCC;HOXD3;TLR4;MYD88;TLR2
cellular response to interferon-gamma (GO:0071346)	3.56531e-05	0.00226175	3.12107	31.9649	HLA-DRB5;WNT5A;PTAFR;HLA-B;HLA-G;AIF1;CX3CL1;PML;SYNCRIP;IRF3;TRIM5;OAS2;CASP1;LGALS9;TLR4;CAMK2G;CD44;GBP4;TLR2;GBP3
positive regulation of GTPase activity (GO:0043547)	3.69627e-05	0.00227856	2.47841	25.2936	ARHGEF26;DOCK9;THY1;F11R;SIPA1L2;CX3CL1;DOCK10;ABR;SYDE1;SRGAP2;TBC1D17;S100A10;TGM2;RAP1GAP2;USP6;ARHGEF15;CAV2;F2R;ARHGAP29;TBC1D9;ARHGAP27;GMIP;ARHGAP25;AFDN;ITGA6;AGRN;RAPGEF3;RAB3GAP1;SIPA1
blood vessel endothelial cell migration (GO:0043534)	3.70406e-05	0.00227856	8.36016	85.3028	EFNB2;NRP1;CDH5;KDR;PIK3R3;MYH9;EMP2;EPHB4
cell migration involved in heart development (GO:0060973)	3.79806e-05	0.00230151	26.0769	265.422	PDGFRB;NOTCH1;FLRT3;SNAI2;DCHS1
regulation of endothelial cell apoptotic process (GO:2000351)	4.43675e-05	0.002649	5.23319	52.4523	SEMA5A;CDH5;RAMP2;RGCC;ITGA4;ECSCR;KDR;GATA3;PLCG1;TEK;HLA-G
negative regulation of Notch signaling pathway (GO:0045746)	4.61189e-05	0.00271366	6.72145	67.1089	DLL4;LFNG;NOTCH3;EGFL7;MMP14;NIBAN2;TCIM;FBXW7;ARRB1
positive regulation of MAPK cascade (GO:0043410)	5.23888e-05	0.00303855	2.24273	22.1062	APP;NRP1;CSF1R;NOTCH1;FLT4;ARRB1;PIK3R6;CX3CL1;CRKL;BMPER;GLIPR2;TRIM5;ERBB4;ARL6IP5;KDR;PLCG2;LGALS9;CD36;MAPK3;PDGFRB;TGFB1;FBXW7;CAV2;F2R;IGF2;LAPTM5;MIF;KIT;NEK10;PRKD2;TEK;CD44;JCAD;MAP3K12
transmembrane receptor protein tyrosine kinase signaling pathway (GO:0007169)	5.37208e-05	0.00307192	1.99035	19.5685	CYFIP1;CSF1R;NRP1;SHC2;NRP2;ARPC1B;FLT4;MVP;PIK3R3;TCIRG1;EFNB2;EFNB1;SPRED2;SPRED1;EFNB3;FLRT3;ERBB4;KDR;FYN;WASF2;EPHB4;NCK1;MAPK3;LYN;PDGFRB;KL;ATP6V1G1;CAV2;TIE1;IGF2;ARPC5;PGF;NFATC4;SULF2;COL1A1;EFNA1;MAPK11;COL4A2;FES;KIT;ELMO1;PRKD2;LCP2;TEK;DOCK1
positive regulation of gene expression (GO:0010628)	6.79447e-05	0.00383132	1.88128	18.0543	RPL5;MYLK2;APP;PIK3CD;ETS1;VSIR;CDH5;GJA1;C1QTNF1;LGALS9;CD36;CD34;TESC;WNT5A;MITF;ANK3;MIF;CLDN5;TLR4;RBM24;TLR2;RAMP2;NOTCH1;PIK3R3;HIF1A;PPM1F;FXR1;DLL4;IFI16;CAMK2N1;TAF1C;PLCG2;MAPK3;GSN;TGFB1;YTHDF3;NOS3;PDE2A;MSN;DEK;LARP4;POU4F1;MOV10;AFDN;MAPK11;RGCC;RPS6KB1;PLXNB2;HOXD3;VIM;MYD88
myeloid leukocyte differentiation (GO:0002573)	7.37064e-05	0.00409929	3.8608	36.7371	CSF1R;SPI1;PDE1B;PIK3CD;DEK;PML;FOXP1;TGFBR2;CASP8;IFI16;KIT;MYH9;PPARG;LGALS9
positive regulation of focal adhesion assembly (GO:0051894)	7.54865e-05	0.00411679	9.13775	86.7315	NRP1;MYOC;KDR;THY1;TEK;PPM1F;S100A10
skeletal system development (GO:0001501)	7.6049e-05	0.00411679	2.68719	25.4856	PKDCC;MYOC;WNT5A;IGF2;PCSK5;PAPSS2;SULF2;COL1A1;GJA1;MMP14;BMP1;COL1A2;HYAL2;SH3PXD2B;PLS3;ALPL;HOXD3;NOTUM;PPIB;BMPR1B;CD44;CMKLR1;TGM2
aortic valve morphogenesis (GO:0003180)	8.1049e-05	0.00417298	6.13632	57.8069	DLL4;EFNA1;NOTCH1;TGFB1;NOS3;TIE1;SNAI2;SLIT3;GATA3
long-chain fatty acid transport (GO:0015909)	8.1049e-05	0.00417298	6.13632	57.8069	CPT1A;FABP3;FABP4;FABP5;RPS6KB1;ACSL1;PPARG;CD36;SLC25A20
regulation of cell migration involved in sprouting angiogenesis (GO:0090049)	8.1049e-05	0.00417298	6.13632	57.8069	DLL4;CARD10;NOTCH1;ANXA1;MMRN2;KDR;MEOX2;JCAD;HDAC7
synapse pruning (GO:0098883)	8.11983e-05	0.00417298	19.5566	184.196	C1QB;C3;C1QA;CX3CL1;C1QC
cell morphogenesis involved in differentiation (GO:0000904)	8.6484e-05	0.00438906	3.79403	35.4952	NRP1;LAMA5;SPI1;ITGA4;LAMC3;TBCD;LAMB1;PARVA;EFNA1;RILPL2;PARVG;PEAK1;TEK;SRGAP2
branching involved in blood vessel morphogenesis (GO:0001569)	9.36681e-05	0.00466783	11.7413	108.909	DLL4;NRP1;COL4A1;NOTCH4;KDR;TGFBR2
regulation of cytokine production (GO:0001817)	9.64294e-05	0.00466783	2.70964	25.0553	BTNL9;LYN;SRGN;ANXA1;BTN2A2;HLA-B;PIK3CD;BTN3A3;MIF;GATA3;FOXP1;RGCC;CASP8;BCL6;IRF3;IFI16;SYT11;BCL6B;CCN4;SNAI2;LGALS9;TRIM32
response to cytokine (GO:0034097)	9.64294e-05	0.00466783	2.70964	25.0553	IFITM3;GGT5;APP;CSF1R;PTPN18;ANXA1;CXCR4;AKAP6;POU4F1;PML;CXCL16;BST2;COL3A1;CASP8;CASP1;TIMP2;TIMP3;HCLS1;LGALS9;PTPN4;TRIM32;MYD88
positive regulation of I-kappaB kinase/NF-kappaB signaling (GO:0043123)	9.65758e-05	0.00466783	2.57564	23.8123	NDFIP2;PLEKHG5;F2R;SHISA5;ZDHHC13;NOD1;RHOC;CX3CL1;BST2;FKBP1A;PPM1A;GJA1;PINK1;CASP8;CASP10;TRIM5;TNFSF10;CASP1;S100A4;TAB2;LGALS9;TRIM32;MYD88;APOL3
negative regulation of cytokine production (GO:0001818)	9.93474e-05	0.00472692	2.51285	23.1607	NLRC5;ARRB1;NLRC3;CX3CL1;VSIR;HDAC7;TMSB4X;TBX21;LGALS9;VSIG4;CD34;CMKLR1;SRGN;ANXA1;BTN2A2;LAPTM5;INHBB;SSC5D;RNF125;RGCC;IRF3;SYT11;TRIB2;TLR4;TNFRSF21
regulation of Rho protein signal transduction (GO:0035023)	0.000101144	0.00472692	3.72952	34.3078	KANK2;NRP1;MYOC;STARD8;F2R;ARRB1;F11R;RASIP1;P2RY8;ADGRG1;COL3A1;LPAR6;DLC1;ARHGDIB
peptidyl-tyrosine modification (GO:0018212)	0.000102949	0.00472692	4.28278	39.3214	PDGFRB;LYN;CSF1R;PKDCC;ERBB4;ABI3;FES;FLT4;KIT;KDR;FYN;TEK
positive regulation of blood vessel endothelial cell migration (GO:0043536)	0.000104682	0.00472692	4.66645	42.7661	ANXA1;TGFB1;NOS3;TMSB4X;KDR;PRKD2;PLCG1;ETS1;HIF1A;JCAD;HDAC7
substrate adhesion-dependent cell spreading (GO:0034446)	0.000104682	0.00472692	4.66645	42.7661	EFNA1;LAMA5;NRP1;ITGA4;PARVG;LAMC3;PEAK1;LAMB1;PARVA;TEK;SRGAP2
antigen processing and presentation of peptide antigen via MHC class I (GO:0002474)	0.000105518	0.00472692	5.88033	53.8439	PDIA3;MFSD6;SEC24B;ACE;FCER1G;ERAP2;HLA-B;SEC24D;HLA-G
positive regulation of ERK1 and ERK2 cascade (GO:0070374)	0.000105948	0.00472692	2.5581	23.4132	PDGFRB;APP;CSF1R;NRP1;NOTCH1;TGFB1;FBXW7;FLT4;F2R;ARRB1;MIF;CX3CL1;CRKL;BMPER;GLIPR2;ERBB4;KDR;PRKD2;LGALS9;CD36;TEK;CD44;MAP3K12;MAPK3
cellular component assembly (GO:0022607)	0.000107946	0.00476369	2.20974	20.1835	CYFIP1;SYCP2;WIPF1;WAS;AIF1;CORO1B;CALD1;TSPAN4;HAS3;CAPN3;PLS3;TEAD1;MDN1;VASP;CARD10;CREBBP;GSN;TGFB1;YTHDF3;WNT5A;PARVA;MITF;ANK3;PML;REC8;AIF1L;MYO1B;PARVG;IL2RB;FSCN1;LCP1;LIMS2
fatty acid transport (GO:0015908)	0.000110104	0.00480669	8.4344	76.8718	FABP3;FABP4;FABP5;ACSL1;PPARG;CD36;SLC27A3
actin filament organization (GO:0007015)	0.000117643	0.0050812	2.66767	24.1367	GAS2L3;MARCKSL1;HIP1;GSN;TMOD3;RHOBTB3;WAS;HIP1R;EMP2;RHOC;ARHGAP25;AIF1;CORO1B;SHROOM4;RHOB;MYO1B;MYO6;ELMO1;PLS3;VILL;LCP1;GAS2L1
positive regulation of multicellular organismal process (GO:0051240)	0.000120745	0.00516026	2.01912	18.2162	EPAS1;NPR1;TGFB1I1;CXCR4;PIK3CD;LOXL2;SYDE1;GJA1;IFI16;GLIPR2;UCP2;STAT6;CD36;HADH;TAPT1;CMKLR1;DECR1;PRKCH;NIBAN2;TGFB1;ACSL1;CAV1;F2R;WNT5A;ESRRG;INHBB;MIF;HLA-G;TGFBR2;COL1A1;GATM;FABP4;BMP1;RGCC;FABP5;MFAP2;SMTNL2;PPIB;BMPR1B
epithelial cell migration (GO:0010631)	0.000123054	0.00520417	5.06069	45.5608	KANK2;DPP4;NRP1;PLXND1;PKN3;ADGRA2;NOS3;PLEKHG5;KIT;LOXL2
cellular response to cytokine stimulus (GO:0071345)	0.000130357	0.00545617	1.83844	16.4452	PIK3CD;CX3CL1;CRKL;SYNCRIP;HYAL2;CASP1;LGALS9;CD36;ADAMTS7;ANXA1;PTGIS;WNT5A;IL16;FOS;IL3RA;KIT;FSCN1;HCLS1;TLR4;TNFRSF21;TLR2;CSF1R;LAMA5;PDE1B;PTAFR;CXCR4;AKAP6;GATA3;HIF1A;AIF1;IFI16;S1PR1;STAT6;FYN;SOCS6;SH2B3;GBP4;GBP3;PTPN18;TGFB1;IL10RA;PDE2A;POU4F1;MAPK11;COL1A2;LRCH1;BCL6;IL2RB;VIM;PTPN4
protein phosphorylation (GO:0006468)	0.000139593	0.00578314	1.82071	16.162	MYLK2;APP;MAST4;MAST3;GMFG;FLT4;PIK3CD;PRKAG3;LIPE;STK10;KDR;MAP3K6;STK32B;EPHB4;PDGFRB;MAP4K2;MORC3;PRKCH;IGFBP3;PRPF4B;TGFBR2;PEAK1;KIT;PRKD2;ERG;TRIB2;TLR4;TLR2;CSF1R;PKDCC;PKN3;GRK5;ERBB4;STK38;MKNK2;FYN;MAPK6;MAPK3;LYN;TGFB1;GTF2H5;PINK1;RPS6KB1;ABI3;FES;NEK10;COQ8A;TEK;BMPR1B;MAP3K11;MAP3K12
neuron remodeling (GO:0016322)	0.000154317	0.00632857	15.6445	137.304	C3;APP;C1QA;SCARF1;CX3CL1
cellular response to transforming growth factor beta stimulus (GO:0071560)	0.000157574	0.0063975	2.95107	25.8385	NRROS;TGFB1;WNT5A;PDE2A;PTPRK;FOS;F11R;CRKL;TGFBR2;FKBP1A;CDH5;CLDN5;CLEC3B;COL3A1;COL1A2;ZMIZ1;CILP;HYAL2
cell junction disassembly (GO:0150146)	0.000178875	0.00708975	31.2679	269.805	C1QB;C1QA;CX3CL1;C1QC
negative regulation of neuron migration (GO:2001223)	0.000178875	0.00708975	31.2679	269.805	ADGRG1;COL3A1;SRGAP2;CX3CL1
regulation of GTPase activity (GO:0043087)	0.000182219	0.00708975	2.40469	20.7051	PLXND1;DOCK9;THY1;F11R;ARHGAP15;CX3CL1;RASIP1;DOCK10;FGD3;FGD5;SRGAP2;TGM2;S100A10;CAV2;RCC2;F2R;ARHGAP27;GMIP;AFDN;LRCH1;PLXNB2;ITGA6;AGRN;RAPGEF3;RAB3GAP1
negative regulation of developmental process (GO:0051093)	0.000183466	0.00708975	3.49198	30.0432	VAT1;SPI1;NOTCH1;TGFB1;ARHGEF15;NOS3;NOTCH4;MIF;VASH1;THY1;LOXL2;TBX2;PINK1;RAPGEF3
mesenchymal cell differentiation (GO:0048762)	0.000186848	0.00708975	4.31577	37.0518	AKNA;NOTCH1;TGFB1;NOTCH4;WNT5A;FBXL17;SNAI2;S100A4;FAM83D;HIF1A;LOXL2
regulation of epithelial cell migration (GO:0010632)	0.000186848	0.00708975	4.31577	37.0518	DUSP10;BMPER;CAPN7;GLIPR2;ENPP2;PLCG2;EMP2;PLCG1;DOCK1;HIF1A;PPM1F
regulation of interleukin-12 production (GO:0032655)	0.000186848	0.00708975	4.31577	37.0518	MAPK11;HLA-B;PLCG2;LAPTM5;IL16;LGALS9;HLA-G;TLR4;CMKLR1;FOXP1;TLR2
positive regulation of cell differentiation (GO:0045597)	0.000198093	0.00744683	2.15794	18.4003	PKDCC;TGFB1I1;ADIRF;LOXL2;GJA1;GLIPR2;KDR;CCN4;LRRC8A;CD36;CD34;TP63;CMKLR1;PRKCH;TGFB1;MMD;IGFBP3;ALOX15B;TGFBR2;COL1A1;MAPK11;RGCC;FES;PPARG;TCF4;ASB4;HOXD3;BMPR1B;RIN2;RBM24;TRIM32
cellular protein modification process (GO:0006464)	0.000201164	0.00749289	1.54037	13.1107	APP;GMFG;PIK3CD;DCAF8;PPP2R2A;PTPRK;HIF3A;FBXO21;PRKAG3;LOXL2;DCAF6;CDC14B;PPP1CB;LIPE;STK10;PPP6C;DUSP10;MAP3K6;TGM2;DUSP4;RAB2A;MAP4K2;MORC3;PRKCH;ANXA1;USP6;FBXW7;IGFBP4;IGFBP3;SHISA5;PRPF4B;SIRT7;TGFBR2;PPM1A;LOX;PEAK1;PSME4;PSME2;B3GNT2;VWA1;PRKD2;ERG;TRIB2;CUL5;PKN3;EPAS1;PPM1H;PPM1J;FUT1;HIF1A;PPM1F;C3;GRK5;BTBD1;STK38;MKNK2;FYN;IGFBP7;SOCS6;APOL1;MAPK6;MAPK3;LYN;PTPN18;TGFB1;FEM1A;WFS1;TM…
regulation of I-kappaB kinase/NF-kappaB signaling (GO:0043122)	0.0002047	0.00755529	2.2554	19.1573	NLRC3;NOD1;CX3CL1;GJA1;CASP8;CASP10;TRIM5;TNFSF10;PLCG2;CASP1;CAPN3;LGALS9;APOL3;NDFIP2;PLEKHG5;F2R;WNT5A;SHISA5;ZDHHC13;RHOC;BST2;FKBP1A;PPM1A;PINK1;S100A4;TAB2;TRIM32;MYD88
negative regulation of cell population proliferation (GO:0008285)	0.000212793	0.00770224	1.92167	16.2481	KANK2;APP;COL18A1;TES;NOTCH1;TGFB1I1;NLRC3;GATA3;PTPRK;AIF1;ETS1;DLL4;ADGRG1;DUSP10;CAMK2N1;ERBB4;IGFBP7;SOX7;TP53I11;SH2B3;S100A11;LYN;MORC3;NIBAN2;TGFB1;NOS3;TESC;IGFBP3;F2R;WNT5A;ITGA1;SSTR2;ALOX15B;PML;MED25;FABP3;RGCC;DLC1;PPARG;BMPR1B;TRIM32
peptidyl-tyrosine phosphorylation (GO:0018108)	0.00021363	0.00770224	3.64618	30.8148	PDGFRB;LYN;CSF1R;PKDCC;FLT4;ERBB4;ABI3;FES;KIT;KDR;FYN;TEK;MAPK3
positive regulation of cold-induced thermogenesis (GO:0120162)	0.000214373	0.00770224	3.10621	26.2407	ACSL1;EPAS1;CAV1;CXCR4;ESRRG;GJA1;GATM;FABP4;FABP5;UCP2;MFAP2;STAT6;CD36;HADH;CMKLR1;DECR1
aortic valve development (GO:0003176)	0.000218691	0.00772076	5.22612	44.045	DLL4;EFNA1;NOTCH1;TGFB1;NOS3;TIE1;SNAI2;SLIT3;GATA3
endoderm formation (GO:0001706)	0.000218691	0.00772076	5.22612	44.045	DUSP4;MMP14;ITGA4;COL4A2;COL12A1;COL6A1;LAMB1;ITGA5;SOX7
positive regulation of protein modification process (GO:0031401)	0.000226375	0.00792312	2.27869	19.1257	APP;CSF1R;NNMT;FLT4;PIK3R3;ARRB1;CRKL;C3;FXR1;CDH5;ERBB4;KDR;MAPK3;LYN;PPP1R16B;ACE;TGFB1;IGF2;PGF;EFNA1;PINK1;SLCO3A1;DLC1;PECAM1;TEK;RAPGEF3;RAB3GAP1
positive regulation of response to external stimulus (GO:0032103)	0.000255402	0.00886268	2.64642	21.893	PDGFRB;APP;GRN;TGFB1;FEM1A;WNT5A;PDE2A;SH2D1B;IL16;ETS1;AIF1;CX3CL1;PPM1F;IL17RA;HYAL2;CCN4;SCARF1;TLR4;GPSM3;TLR2
positive regulation of inflammatory response (GO:0050729)	0.000262281	0.00902424	3.18606	26.2725	APP;GRN;FEM1A;CD81;WNT5A;PDE2A;IL16;ETS1;CX3CL1;IL17RA;HYAL2;CCN4;TLR4;GPSM3;TLR2
monocyte differentiation (GO:0030224)	0.000268861	0.0091729	13.0364	107.176	CSF1R;IFI16;PDE1B;MYH9;PPARG
regulation of pri-miRNA transcription by RNA polymerase II (GO:1902893)	0.000281027	0.00950807	4.48137	36.6444	SPI1;TGFB1;NFATC3;PPARG;GATA3;FOS;ETS1;HIF1A;TEAD1;NFATC4
positive regulation of interleukin-1 production (GO:0032732)	0.00028509	0.00956583	3.76764	30.7541	GSDMD;APP;CASP8;IFI16;WNT5A;CASP1;IL16;CD36;LGALS9;NLRP1;TLR4;MYD88
regulation of mononuclear cell migration (GO:0071675)	0.000296832	0.00987819	6.85186	55.6531	LYN;CSF1R;STK10;MSN;AIF1;CMKLR1;MAPK3
cytoskeleton organization (GO:0007010)	0.000303759	0.0100265	2.77659	22.4884	SEMA6A;MAST4;MAST3;SH3KBP1;RHOBTB3;ARAP3;PRPF40A;THY1;LARP4;RHOC;ARHGAP4;RHOB;FGD3;FMNL3;CECR2;FGD5;DPYSL2;SIPA1
regulation of interleukin-6 production (GO:0032675)	0.000308516	0.0101014	2.87507	23.2413	APP;F2R;WNT5A;HLA-B;ARRB1;IL16;NLRC3;AIF1;CX3CL1;IL17RA;SYT11;HYAL2;PLCG2;LGALS9;TLR4;MYD88;TLR2
activation of cysteine-type endopeptidase activity involved in apoptotic process (GO:0006919)	0.000318065	0.0103308	3.28281	26.4373	HIP1;F2R;ATP2A3;HIP1R;LAPTM5;NOD1;CASP8;CASP10;DLC1;CASP4;CASP1;TNFSF10;PPARG;NLRP1
positive regulation of transcription of Notch receptor target (GO:0007221)	0.000330013	0.01055	8.53773	68.4417	NOTCH3;CREBBP;NOTCH1;MAML2;PLXND1;NOTCH4
vasculature development (GO:0001944)	0.000330013	0.01055	8.53773	68.4417	PDGFRB;CDH5;FBXW7;FLT4;NOTCH4;APLNR
regulation of actin cytoskeleton organization (GO:0032956)	0.00033667	0.0106788	3.10188	24.8039	PDGFRB;CSF1R;RHOBTB3;HIP1R;F11R;RHOC;IQGAP2;RHOB;BST2;ABI3;DLC1;ARHGDIB;FSCN1;ESAM;RAPGEF3
apoptotic process (GO:0006915)	0.000341719	0.0107549	2.1768	17.3742	APP;HIP1;PDE1B;CXCR4;FXR1;CASP8;CASP10;CASP4;CASP1;CAPN3;NLRP1;RNF152;TP63;SEMA6A;KREMEN1;SEPTIN4;ALOX15B;RHOB;TGFBR2;IFI27;ADAM15;IRF3;DLC1;ELMO1;TNFRSF25;MYD88;TNFRSF21;TLR2
T cell activation (GO:0042110)	0.000380215	0.0118744	3.06143	24.1081	PIK3CD;MSN;NLRC3;GATA3;LFNG;DLL4;DPP4;FKBP1A;CASP8;KIT;LCP1;TNFRSF4;CD44;ADA;NCK1
cell junction assembly (GO:0034329)	0.00038638	0.0119748	2.92484	22.9854	VASP;DBNL;PLXND1;POU4F1;GJC1;TJP1;CDH5;CLDN5;FLRT3;GJA4;FSCN1;CDH24;DCHS1;ITGA6;SHANK3;LIMS2
regulation of cell motility (GO:2000145)	0.000395351	0.0120403	2.62286	20.552	CSF1R;ROBO4;TGFB1;PLXND1;CCDC25;RCC2;WAS;GATA3;LDB2;RHOB;DOCK10;FES;ERBB4;ABI3;TMSB4X;ENPP2;PLXNB2;TMSB10;TRIM32
positive regulation of cell-substrate junction organization (GO:0150117)	0.000397385	0.0120403	6.44846	50.4954	NRP1;MYOC;KDR;THY1;TEK;PPM1F;S100A10
regulation of extracellular matrix assembly (GO:1901201)	0.000397389	0.0120403	20.8441	163.222	NOTCH1;RGCC;TGFB1;TIE1
epithelial to mesenchymal transition (GO:0001837)	0.00040872	0.0122123	4.23868	33.0722	AKNA;NOTCH1;TGFB1;NOTCH4;WNT5A;SNAI2;S100A4;FAM83D;HIF1A;LOXL2
regulation of defense response (GO:0031347)	0.000412377	0.0122123	3.18731	24.8405	GRN;ANXA1;AKNA;WNT5A;FOXP1;CASP8;BCL6;TMSB4X;BCL6B;CASP4;CASP1;NLRP1;MGLL;MYD88
regulation of interleukin-1 beta production (GO:0032651)	0.000412377	0.0122123	3.18731	24.8405	GSDMD;APP;F2R;WNT5A;CX3CL1;FOXP1;CASP8;IFI16;CASP1;CD36;LGALS9;NLRP1;TLR4;MYD88
cellular response to ketone (GO:1901655)	0.000418105	0.0122123	4.70276	36.5864	GNG2;NDOR1;ADAM15;GNB1;MSN;TRERF1;GNAI1;AQP1;PCK2
regulation of protein tyrosine kinase activity (GO:0061097)	0.000418105	0.0122123	4.70276	36.5864	EFNA1;RAP2C;APP;CSF1R;ACE;MVP;HYAL2;CAV1;THY1
positive regulation of metabolic process (GO:0009893)	0.000426472	0.0123677	2.78478	21.6098	ACSL1;EPAS1;CAV1;CXCR4;ESRRG;ACLY;GJA1;GATM;FABP4;FABP5;UCP2;MFAP2;STAT6;CD36;HADH;CMKLR1;DECR1
positive regulation of peptidyl-tyrosine phosphorylation (GO:0050731)	0.000435156	0.0124915	2.59991	20.1228	LYN;CSF1R;NRP1;ACE;TGFB1;CD81;IGF2;MIF;THBS4;EFNA1;ERBB4;KIT;ENPP2;PLCG2;PECAM1;HCLS1;TNFRSF14;ITGA5;CD44
regulation of stress fiber assembly (GO:0051492)	0.00043738	0.0124915	3.34642	25.8836	NRP1;ARHGEF15;MYOC;WAS;F11R;RHOC;PPM1F;TJP1;RGCC;DLC1;WASF2;RAPGEF3;S100A10
positive regulation of interleukin-1 beta production (GO:0032731)	0.000443049	0.0124915	3.83522	29.6149	GSDMD;APP;CASP8;IFI16;WNT5A;CASP1;CD36;LGALS9;NLRP1;TLR4;MYD88
Rho protein signal transduction (GO:0007266)	0.000443049	0.0124915	3.83522	29.6149	ADGRG1;COL1A2;PLEKHG5;ARHGDIB;WAS;CDC42EP1;ARHGAP29;ARHGEF1;ARHGAP4;PHACTR4;RHOB
defense response to symbiont (GO:0140546)	0.000456949	0.0127946	2.67124	20.5443	IFITM3;FCN3;MLKL;NLRC5;RNASE1;BST2;SLFN13;MOV10;IFI27;IRF3;IFI16;TRIM5;OAS2;G3BP1;NLRP1;MYD88;SERINC5;TLR2
neuron maturation (GO:0042551)	0.000469876	0.0130664	7.82583	59.9697	C3;APP;C1QA;LGI4;SCARF1;CX3CL1
hemopoiesis (GO:0030097)	0.000481947	0.0133109	2.98361	22.7879	CSF1R;TGFB1;FLT4;NOTCH4;WNT5A;TGFBR2;MECOM;IFI16;TAL1;KIT;MKNK2;KDR;TEK;CD34;SH2B3
cellular component disassembly (GO:0022411)	0.000520177	0.0141739	3.48781	26.3725	MMP11;MMP14;GSN;BMP1;ADAM15;SH3PXD2B;TIMP2;HTRA1;LCP1;A2M;CTSS;CD44
extracellular matrix disassembly (GO:0022617)	0.000520177	0.0141739	3.48781	26.3725	MMP11;MMP14;GSN;BMP1;ADAM15;SH3PXD2B;TIMP2;HTRA1;LCP1;A2M;CTSS;CD44
actin filament bundle assembly (GO:0051017)	0.000611586	0.016444	5.01342	37.0966	MYO1B;CALD1;FSCN1;PLS3;LCP1;AIF1;CORO1B;AIF1L
actin filament bundle organization (GO:0061572)	0.000611586	0.016444	5.01342	37.0966	MYO1B;CALD1;FSCN1;PLS3;LCP1;AIF1;CORO1B;AIF1L
positive regulation of transcription by RNA polymerase II (GO:0045944)	0.000639259	0.0169684	1.51906	11.173	ATF1;APP;CCNK;SPI1;THRB;MAML2;PLXND1;CD81;ADIRF;ARRB1;LDB2;MEOX2;ETS1;CX3CL1;DCAF6;ELK3;MED14;ZMIZ1;HYAL2;KAT7;TEAD1;TP63;NCK1;WNT5A;TFEB;MITF;FOS;SIRT7;MED25;NR5A2;PRPF6;IRF3;TAL1;TET3;HOXB3;HCLS1;PPARG;ITGA6;NCOA7;PRKD2;ERG;HOXB7;TLR4;TLR2;NOTCH3;NOTCH1;AKNA;EPAS1;HDAC1;NOTCH4;CEBPG;NLRC5;WAS;GATA3;HIF1A;HELZ2;PPP3R1;IFI16;MYO6;STAT6;MEF2D;MAPK3;ARNT2;CREBBP;TGFB1;IRX3;FOXJ3;IGF2;NFATC3;MEIS3;P…
positive regulation of signal transduction (GO:0009967)	0.000639449	0.0169684	2.05188	15.0914	NRP1;NOTCH1;MAML2;NOTCH4;GATA3;HIF1A;C3;DLL4;ESM1;ZMIZ1;MGAT5;TP63;SNX5;CREBBP;PTGIS;VWF;CAV2;NOS3;IGF2;EMP2;SULF2;TSPAN14;PRKD2;ITGA5;TEK;SHANK3;LIMS2;JCAD;TLR2
regulation of cell-cell adhesion mediated by cadherin (GO:2000047)	0.000651902	0.0171865	7.22346	52.9885	TJP1;AFDN;NOTCH1;RGCC;NOTCH4;PPM1F
embryonic hemopoiesis (GO:0035162)	0.000676571	0.0177218	9.77623	71.3515	TAL1;KIT;KDR;SH2B3;TGFBR2
positive regulation of phosphorylation (GO:0042327)	0.000681683	0.0177412	2.04261	14.8926	APP;NRP1;CSF1R;FLT4;PIK3R3;ARRB1;HIF1A;CRKL;C3;FXR1;ERBB4;KDR;EPHB4;MAPK3;LYN;PDGFRB;TGFB1;PTGES3;TIE1;IGF2;MIF;PGF;EFNA1;PINK1;SLCO3A1;KIT;PECAM1;ITGA6;TEK
protein dephosphorylation (GO:0006470)	0.00069064	0.0178599	2.49092	18.1286	DUSP4;PTPN18;PPM1H;PPP2R2A;PPM1J;PTPRK;PPP2R3A;PPM1F;CDC14B;PPP1CB;FAM220A;PTPRE;PPP6C;PPM1A;PTPRB;DUSP10;PTPN4;NCK1;PTPN3
protein localization to membrane (GO:0072657)	0.000705448	0.0181273	2.2113	16.0467	FYB2;RAMP2;TMEM150A;ITGA4;CD81;TESC;CAV1;EMP2;ANK3;THY1;F11R;EFR3B;EHD2;CACNB3;TSPAN14;EHD4;TMEM88;RAB12;SH3PXD2B;CAPN3;CPE;AGRN;SHANK3;S100A10
inflammatory response (GO:0006954)	0.000713046	0.0182073	2.09728	15.1968	CSF1R;NRROS;CXCR4;PIK3CD;NOD1;F11R;AIF1;CX3CL1;LGALS9;TNFRSF4;APOL3;CMKLR1;AOC3;GGT5;ANXA1;TGFB1;F2R;NFATC3;FOS;HSPG2;NFATC4;KIT;FOLR2;TLR4;CD44;MGLL;TLR2
positive regulation of defense response (GO:0031349)	0.000756475	0.0186503	2.83922	20.405	APP;GRN;FEM1A;WNT5A;PDE2A;SH2D1B;IL16;ETS1;CX3CL1;IL17RA;HYAL2;CCN4;TLR4;GPSM3;TLR2
regulation of peptidyl-serine phosphorylation (GO:0033135)	0.000756475	0.0186503	2.83922	20.405	APP;TGFB1;CAV1;SH2D3C;ATP2B4;MIF;PPM1F;PINK1;RASSF2;TNKS1BP1;HCLS1;PRKD2;CD44;RAPGEF3;NCK1
self proteolysis (GO:0097264)	0.0007568	0.0186503	15.6323	112.34	CASP8;CAPN7;CAPN3;NLRP1
positive regulation of calcium ion transport into cytosol (GO:0010524)	0.000757958	0.0186503	4.82034	34.6336	CAV1;F2R;APLNR;CAPN3;AKAP6;THY1;PLCG1;CX3CL1
positive regulation of interleukin-12 production (GO:0032735)	0.000757958	0.0186503	4.82034	34.6336	MAPK11;PLCG2;LAPTM5;IL16;LGALS9;HLA-G;TLR4;TLR2
positive regulation of pri-miRNA transcription by RNA polymerase II (GO:1902895)	0.000757958	0.0186503	4.82034	34.6336	SPI1;TGFB1;PPARG;GATA3;FOS;ETS1;HIF1A;TEAD1
positive regulation of transcription, DNA-templated (GO:0045893)	0.000798146	0.0195209	1.44361	10.2976	ATF1;APP;CCNK;SPI1;MAML2;CD81;ETS1;DCAF6;ELK3;ZMIZ1;CAPN3;KAT7;TP63;CDK5RAP2;F2R;WNT5A;MITF;PRPF6;HOXB3;PRKD2;ERG;HOXB7;NOTCH1;AKNA;EPAS1;NOTCH4;GATA3;HIF1A;HELZ2;PPP3R1;MYO6;SNX5;CREBBP;NIBAN2;TGFB1;FZD4;IGF2;NFATC3;ESRRG;TRERF1;FLI1;COL1A1;RGCC;TCF4;HOXD3;BMPR1B;MAP3K12;THRB;TGFB1I1;ADIRF;ARRB1;LDB2;MEOX2;WDR43;CX3CL1;MED14;MECOM;HYAL2;TEAD1;NCK1;TESC;TFEB;FOS;SIRT7;PPM1A;MED25;NR5A2;IRF3;TAL1;…
regulation of protein modification process (GO:0031399)	0.000810113	0.019695	3.82433	27.2229	PPP1R16B;LYN;CDH5;SPRED2;SPRED1;CCDC88C;IGF2;PLXNB2;PPIB;PML
negative regulation of actin filament bundle assembly (GO:0032232)	0.000869742	0.0207715	5.48032	38.6215	TJP1;MYOC;DLC1;WAS;F11R;WASF2;SHANK3
positive regulation of calcium ion transmembrane transport (GO:1904427)	0.000869742	0.0207715	5.48032	38.6215	F2R;APLNR;CAPN3;AKAP6;THY1;PLCG1;CX3CL1
positive regulation of striated muscle cell differentiation (GO:0051155)	0.000869742	0.0207715	5.48032	38.6215	EFNB2;MMP14;NIBAN2;TGFB1;PIEZO1;AKAP6;RBM24
myeloid cell development (GO:0061515)	0.000884102	0.0208689	6.70714	47.1575	APP;NRROS;KIT;SH2B3;FOXP1;TLR2
regulation of smooth muscle cell migration (GO:0014910)	0.000884102	0.0208689	6.70714	47.1575	PDGFRB;NRP1;ACE;IGFBP3;CCN4;S100A11
dephosphorylation (GO:0016311)	0.000898363	0.0210102	2.36608	16.5979	DUSP4;PTPN18;PNKP;PPM1H;PPP2R2A;PPM1J;PTPRK;PPP2R3A;PPM1F;CDC14B;PPP1CB;FAM220A;PTPRE;PPP6C;PPM1A;PTPRB;DUSP10;ALPL;PTPN4;PTPN3
positive regulation of cell-substrate adhesion (GO:0010811)	0.000900439	0.0210102	3.24658	22.767	NRP1;MYOC;EMP2;CD36;UTRN;DOCK1;FUT1;CX3CL1;PPM1F;LIMS2;CRKL;S100A10
semaphorin-plexin signaling pathway (GO:0071526)	0.000931218	0.0216042	4.64156	32.3936	SEMA5A;NRP1;SEMA5B;NRP2;SEMA6A;PLXND1;SEMA3G;PLXNB2
regulation of NIK/NF-kappaB signaling (GO:1901222)	0.000942433	0.0216174	3.04576	21.22	APP;SPI1;LAPTM5;NLRC3;NOD1;HDAC7;PPM1A;RASSF2;TCIM;TMSB4X;LGALS9;TLR4;TLR2
response to interferon-gamma (GO:0034341)	0.000942433	0.0216174	3.04576	21.22	IFITM3;WNT5A;AIF1;CX3CL1;CXCL16;BST2;SYNCRIP;CASP1;LGALS9;TLR4;GBP4;TLR2;GBP3
negative regulation of cell migration involved in sprouting angiogenesis (GO:0090051)	0.00100041	0.0224401	8.68952	60.0215	DLL4;CARD10;NOTCH1;MMRN2;MEOX2
regulation of macrophage cytokine production (GO:0010935)	0.00100041	0.0224401	8.68952	60.0215	TGFB1;WNT5A;LAPTM5;PLCG2;HLA-G
regulation of vasculogenesis (GO:2001212)	0.00100041	0.0224401	8.68952	60.0215	KDR;EMP2;ASB4;CD34;RIN2
vascular endothelial growth factor signaling pathway (GO:0038084)	0.00100041	0.0224401	8.68952	60.0215	NRP1;FLT4;KDR;PIK3CD;PGF
cytokine-mediated signaling pathway (GO:0019221)	0.00104603	0.0233345	1.60348	11.0043	IFITM3;PLVAP;SPI1;PIK3CD;CX3CL1;CRKL;TRIM5;TMSB4X;CASP1;CD36;TNFRSF4;ANXA1;FCER1G;HLA-B;IL16;FOS;MIF;HLA-G;IL17RA;IFI27;IRF3;OAS2;PSME4;IL3RA;KIT;FSCN1;PSME2;TNFRSF25;LCP1;CD44;CSF1R;LAMA5;PTAFR;NOD1;GATA3;HIF1A;HNRNPDL;S1PR1;STAT6;TNFRSF14;FYN;SOCS6;SH2B3;CAMK2G;MAPK3;HLA-DRB5;TGFB1;IL10RA;MSN;PML;BST2;COL1A2;BCL6;IL2RB;TAB2;VIM;MYD88
defense response to virus (GO:0051607)	0.00106102	0.0235395	2.461	16.8542	IFITM3;FCN3;MLKL;NLRC5;RNASE1;BST2;SLFN13;MOV10;IFI27;IRF3;IFI16;TRIM5;OAS2;G3BP1;NLRP1;MYD88;SERINC5;TLR2
positive regulation of cysteine-type endopeptidase activity (GO:2001056)	0.00108636	0.0239707	3.38294	23.0883	CASP8;IFI16;F2R;ARL6IP5;CASP1;TNFSF10;NOD1;FYN;CTSD;SOX7;PPM1F
positive regulation of chemokine production (GO:0032722)	0.0011082	0.0243204	3.64607	24.8116	APP;CSF1R;WNT5A;LGALS9;TLR4;AIF1;HIF1A;ALOX15B;IL17RA;TLR2
macrophage activation (GO:0042116)	0.0011348	0.0244992	4.47555	30.3501	APP;C1QA;CD93;PLCG2;AIF1;TLR4;CX3CL1;FOXP1
Wnt signaling pathway, calcium modulating pathway (GO:0007223)	0.0011348	0.0244992	4.47555	30.3501	MOV10;PPP3R1;GNG2;FZD4;FZD6;WNT5A;GNB1;PLCB2
cellular response to organic substance (GO:0071310)	0.00114048	0.0244992	2.52072	17.0811	CSF1R;PTPN18;RAMP2;TGFB1;CXCR4;AKAP6;POU4F1;TGFBR2;CLEC3B;NDOR1;RPS6KB1;ARL6IP5;CASP1;HCLS1;SLIT3;BMPR1B;PTPN4
regulation of anatomical structure morphogenesis (GO:0022603)	0.00114048	0.0244992	2.52072	17.0811	SPARC;TGFB1;PLXND1;FLT4;EMP2;VASH1;LARP4;ETS1;LFNG;INF2;BMPER;BCL6;ADGRA2;ABI3;HECW2;LZTS1;SHANK3
negative regulation of epithelial cell proliferation (GO:0050680)	0.00116394	0.0248715	3.13802	21.2003	SPARC;DUSP10;TGFB1;RGCC;FBXW7;CAV2;CAV1;SNAI2;NLRC3;PTPRK;VASH1;GATA3
regulation of immune response (GO:0050776)	0.00117452	0.0249662	2.2057	14.8817	LYN;COLEC12;NPDC1;ITGA4;CD81;ICAM2;HLA-B;SH2D1B;HLA-G;FOXP1;C3;COL1A1;FKBP1A;COL3A1;COL1A2;CASP8;BCL6;KLRD1;CD300LG;CD34;CD99;LAIR1
cell-cell junction organization (GO:0045216)	0.00119353	0.0252382	2.95717	19.9042	CSF1R;TGFB1;F2R;GJC1;TJP1;CDH5;CLDN5;AFDN;GJA4;FSCN1;CDH24;DCHS1;LIMS2
positive regulation of chemotaxis (GO:0050921)	0.0012626	0.0260741	3.91771	26.1491	SEMA5A;PDGFRB;NRP1;TGFB1;TMSB4X;KDR;PRKD2;AIF1;PPM1F
positive regulation of Notch signaling pathway (GO:0045747)	0.0012626	0.0260741	3.91771	26.1491	DLL4;CREBBP;TSPAN14;NOTCH1;MAML2;ZMIZ1;NOS3;NOTCH4;TP63
regulation of focal adhesion assembly (GO:0051893)	0.00128776	0.0260741	3.56301	23.7113	NRP1;MYOC;PEAK1;RCC2;DLC1;KDR;THY1;TEK;PPM1F;S100A10
actin-mediated cell contraction (GO:0070252)	0.00129729	0.0260741	12.5052	83.1278	GSN;CCDC88C;EMP2;PARVA
negative regulation of nitric oxide biosynthetic process (GO:0045019)	0.00129729	0.0260741	12.5052	83.1278	PTGIS;CAV1;ATP2B4;CD34
negative regulation of nitric oxide metabolic process (GO:1904406)	0.00129729	0.0260741	12.5052	83.1278	PTGIS;CAV1;ATP2B4;CD34
positive regulation of macrophage cytokine production (GO:0060907)	0.00129729	0.0260741	12.5052	83.1278	WNT5A;LAPTM5;PLCG2;HLA-G
regulation of cell adhesion molecule production (GO:0060353)	0.00129729	0.0260741	12.5052	83.1278	COLEC12;NOTCH1;CAV1;NOTCH4
regulation of gap junction assembly (GO:1903596)	0.00129729	0.0260741	12.5052	83.1278	ACE;CAV1;IRX3;APLNR
regulation of interleukin-23 production (GO:0032667)	0.00129729	0.0260741	12.5052	83.1278	PLCG2;TLR4;MYD88;IL17RA
response to lipid (GO:0033993)	0.00133493	0.0266986	2.56505	16.9777	PAQR8;GGT5;TGFB1;ANXA1;GPX3;NOS3;F2R;FOXP1;STRN3;ALPL;TAB2;PPARG;LGALS9;CD36;TLR4;PCK2
T cell receptor signaling pathway (GO:0050852)	0.00134204	0.0267093	2.27974	15.0772	BTNL9;FYB2;HLA-DRB5;BTN2A2;WAS;PIK3CD;BTN3A3;GATA3;THY1;PSME4;PLCG2;PSME2;PRKD2;TAB2;LCP2;FYN;PLCG1;PAG1;TNFRSF21;NCK1
regulation of transport (GO:0051049)	0.00137235	0.0271054	4.32099	28.4807	NRP1;PINK1;USP6;REEP5;EPB41;FES;MYO6;ARL6IP5
regulation of actin polymerization or depolymerization (GO:0008064)	0.0013753	0.0271054	4.98158	32.824	DBNL;PLEKHG2;WAS;COTL1;HCLS1;ESAM;GBA2
protein autophosphorylation (GO:0046777)	0.00145024	0.0284443	2.26321	14.7924	PDGFRB;LYN;MYLK2;CSF1R;FLT4;STK10;PINK1;GRK5;FES;PEAK1;ERBB4;KIT;MKNK2;KDR;PRKD2;TEK;EPHB4;MAP3K11;MAP3K12;MAPK3
positive regulation of transferase activity (GO:0051347)	0.00148055	0.0288992	2.31601	15.0896	PDGFRB;CSF1R;TGFB1;FBXW7;FLT4;PNKP;PTGES3;TIE1;IGF2;EPM2AIP1;PINK1;ERBB4;KIT;KDR;TEK;EPHB4;MAP3K4;SERINC5;MAPK3
regulation of gene expression (GO:0010468)	0.00156051	0.0303142	1.43291	9.26054	MYLK2;RPL5;APP;SPI1;PIK3CD;CHD3;ETS1;VSIR;CRKL;CDH5;GJA1;C1QTNF1;CASP8;TRIM5;GPBP1;KDR;WWC3;CCN4;KAT7;LGALS9;CD36;CD34;SOX7;ZNF680;FBXW7;TESC;WNT5A;TFEB;MITF;BTN3A3;ANK3;MIF;MLF1;FOXP1;CLDN5;NR5A2;APLNR;HCLS1;HOXB7;TLR4;TLR2;RAMP2;ZNF273;NOTCH1;HDAC1;PIK3R3;GATA3;CRIP1;HIF1A;AIF1;PPM1F;DLL4;ATXN1;HNRNPDL;IFI16;CAMK2N1;TBX21;PLCG2;MAPK3;LYN;BTNL9;ARNT2;CREBBP;NDFIP2;GSN;TGFB1;BTN2A2;NOS3;SNAI3;PDE…
positive regulation of hydrolase activity (GO:0051345)	0.00160333	0.0309976	2.29808	14.7897	CAV2;DOCK9;F2R;THY1;ARHGAP27;F11R;RHOC;CX3CL1;DOCK10;RCN3;AFDN;PINK1;ITGA6;SRGAP2;AGRN;RAPGEF3;RAB3GAP1;TGM2;S100A10
plasma membrane invagination (GO:0099024)	0.00170166	0.0327429	4.76473	30.3806	GSN;ELMO1;MYH9;CD36;AIF1;ARHGAP25;DOCK1
tight junction assembly (GO:0120192)	0.001718	0.0329012	3.40774	21.6957	CDH5;CLDN5;AFDN;RAMP2;CLDN15;PECAM1;TBCD;LSR;ESAM;F11R
embryonic organ development (GO:0048568)	0.00184252	0.0351203	3.13623	19.7477	PKDCC;TGFB1;TAL1;KIT;KDR;GATA3;PCSK5;TEAD1;SH2B3;TGFBR2;TBX2
positive regulation of interleukin-6 production (GO:0032755)	0.00188383	0.0355206	2.94127	18.4548	APP;HYAL2;F2R;WNT5A;PLCG2;IL16;LGALS9;TLR4;AIF1;MYD88;IL17RA;TLR2
positive regulation of macromolecule biosynthetic process (GO:0010557)	0.00193257	0.0355206	2.38491	14.9031	PDGFRB;RPL5;YTHDF3;IGF2;NLRC5;LARP4;FXR1;EPM2AIP1;RGCC;RPS6KB1;KDR;PLXNB2;KAT7;PRKD2;VIM;TLR4;TLR2
positive regulation of epithelial cell apoptotic process (GO:1904037)	0.0019708	0.0355206	5.52265	34.4023	GSN;RGCC;ITGA4;ECSCR;PLCG1;HLA-G
positive regulation of endothelial cell apoptotic process (GO:2000353)	0.0019727	0.0355206	7.10885	44.2764	RGCC;ITGA4;ECSCR;PLCG1;HLA-G
positive regulation of myeloid leukocyte cytokine production involved in immune response (GO:0061081)	0.0019727	0.0355206	7.10885	44.2764	WNT5A;KIT;LAPTM5;PLCG2;HLA-G
cellular response to peptide (GO:1901653)	0.00197299	0.0355206	3.33505	20.7714	APP;GJA1;ITGA4;CAV1;CASP4;NOD1;FYN;CD36;VIM;TLR4
positive regulation of cell junction assembly (GO:1901890)	0.00197299	0.0355206	3.33505	20.7714	NRP1;CLDN5;MYOC;CAV1;IRX3;KDR;THY1;TEK;PPM1F;S100A10
positive regulation of cellular process (GO:0048522)	0.00198396	0.0355206	1.55972	9.70558	VIPR1;CD81;FLT4;TCIRG1;ETS1;CX3CL1;CXCL16;CRKL;ESM1;KDR;CD36;TGM2;PDGFRB;FCER1G;F2R;WNT5A;EMP2;PGF;TGFBR2;CLDN5;ACLY;MMP14;TAL1;MAP1A;HCLS1;PRKD2;TLR4;TLR2;COLEC12;CSF1R;GRN;NOTCH1;HDAC1;AKAP6;AIF1;GNAI2;FXR1;DPP4;EFNB2;ADGRG1;GRK5;ERBB4;S1PR3;LYN;LGI1;TGFB1;SPAG5;CAV1;IGF2;MEIS3;TBX2;TJP1;IL2RB;FOLR2;BMPR1B;TRIM32
caveola assembly (GO:0070836)	0.00199476	0.0355206	23.4314	145.679	CAV2;CAV1;EMP2
cellular response to macrophage colony-stimulating factor stimulus (GO:0036006)	0.00199476	0.0355206	23.4314	145.679	CSF1R;PDE1B;PDE2A
inosine metabolic process (GO:0046102)	0.00199476	0.0355206	23.4314	145.679	PNP;ADA2;ADA
PML body organization (GO:0030578)	0.00199476	0.0355206	23.4314	145.679	SERBP1;ETS1;PML
positive regulation of CD4-positive, alpha-beta T cell proliferation (GO:2000563)	0.00199476	0.0355206	23.4314	145.679	CD81;LGALS9;TGFBR2
regulation of microvillus assembly (GO:0032534)	0.00199476	0.0355206	23.4314	145.679	ATP8B1;PODXL;FSCN1
response to macrophage colony-stimulating factor (GO:0036005)	0.00199476	0.0355206	23.4314	145.679	CSF1R;PDE1B;PDE2A
regulation of interleukin-2 production (GO:0032663)	0.00203175	0.0358713	3.61577	22.4136	PNP;ANXA1;TBX21;PLCG2;LAPTM5;PRKD2;VSIG4;CD34;HDAC7
cellular response to oxidised low-density lipoprotein particle stimulus (GO:0140052)	0.00205927	0.0358713	10.4204	64.4545	CD36;CD68;TLR4;MYD88
negative regulation of cell-cell adhesion mediated by cadherin (GO:2000048)	0.00205927	0.0358713	10.4204	64.4545	NOTCH1;RGCC;NOTCH4;PPM1F
positive regulation of vasculogenesis (GO:2001214)	0.00205927	0.0358713	10.4204	64.4545	KDR;ASB4;CD34;RIN2
regulation of cell-cell adhesion mediated by integrin (GO:0033632)	0.00205927	0.0358713	10.4204	64.4545	DPP4;PODXL;PIEZO1;ADA
negative regulation of transmembrane receptor protein serine/threonine kinase signaling pathway (GO:0090101)	0.00206874	0.0358713	2.53257	15.6533	NOTCH1;TGFB1;CAV1;TGFB1I1;ASPN;TGFBR2;FKBP1A;SPRED2;PPM1A;SPRED1;BMPER;CILP;CD109;PPARG;BMPR1B
positive regulation of locomotion (GO:0040017)	0.00208513	0.0358713	4.56596	28.1853	PDGFRB;CSF1R;TGFB1;CCDC25;AIF1;TRIM32;PPM1F
positive regulation of Rho protein signal transduction (GO:0035025)	0.00208513	0.0358713	4.56596	28.1853	P2RY8;ADGRG1;COL3A1;LPAR6;F2R;ARRB1;F11R
bone development (GO:0060348)	0.00232862	0.0398911	3.91528	23.7363	GJA1;MYOC;SH3PXD2B;PLS3;NOTUM;PPIB;TGM2;SULF2
negative regulation of transforming growth factor beta receptor signaling pathway (GO:0030512)	0.0023565	0.0400582	3.02587	18.3083	FKBP1A;SPRED2;PPM1A;SPRED1;NRROS;TGFB1;TGFB1I1;CD109;CAV1;ASPN;TGFBR2
cellular response to mechanical stimulus (GO:0071260)	0.0023581	0.0400582	3.52519	21.327	CASP8;PDE2A;CASP1;PIEZO1;F11R;TLR4;MYD88;AQP1;MAPK3
axon extension (GO:0048675)	0.00249528	0.0418208	5.21556	31.2587	SEMA5A;CYFIP1;NRP1;SEMA5B;NRP2;SLIT3
negative regulation of stress fiber assembly (GO:0051497)	0.00249528	0.0418208	5.21556	31.2587	TJP1;MYOC;DLC1;WAS;F11R;WASF2
endodermal cell differentiation (GO:0035987)	0.00253207	0.0418208	4.38309	26.2052	MMP14;ITGA4;COL4A2;COL12A1;COL6A1;LAMB1;ITGA5
hematopoietic progenitor cell differentiation (GO:0002244)	0.00253207	0.0418208	4.38309	26.2052	CSF1R;ACE;TGFB1;FLT4;KIT;KDR;MLF1
negative regulation of chemotaxis (GO:0050922)	0.00253207	0.0418208	4.38309	26.2052	SEMA5A;SEMA5B;NOTCH1;SEMA6A;SEMA3G;AIF1;CORO1B
regulation of chemotaxis (GO:0050920)	0.00253207	0.0418208	4.38309	26.2052	EFNB2;PDGFRB;TGFB1;ADGRA2;CXCR4;AIF1;PPM1F
negative regulation of multicellular organismal process (GO:0051241)	0.00253397	0.0418208	1.98814	11.885	SRGN;GRN;SPI1;NOTCH1;TGFB1;BTN2A2;NOS3;LAMA4;ACOT11;F2R;ATP2B4;GATA3;LOXL2;EFNA1;SPRED2;GJA1;SPRED1;RGCC;DUSP10;SYT11;NOVA2;ARHGDIB;WWC3;TLR4
epithelial cell morphogenesis (GO:0003382)	0.00265716	0.0431522	6.5161	38.6437	COL18A1;COL15A1;RILPL2;COL22A1;CCDC88C
positive regulation of collagen metabolic process (GO:0010714)	0.00265716	0.0431522	6.5161	38.6437	TGFB1;RGCC;F2R;VIM;VSIR
positive regulation of smooth muscle cell migration (GO:0014911)	0.00265716	0.0431522	6.5161	38.6437	PDGFRB;NRP1;CCN4;AIF1;S100A11
ruffle organization (GO:0031529)	0.00265716	0.0431522	6.5161	38.6437	CSF1R;CYFIP1;AIF1;CORO1B;AIF1L
regulation of cell adhesion (GO:0030155)	0.00268375	0.0434104	2.30218	13.6302	SEMA5A;LYN;PLXND1;TESC;CXCR4;FUT1;PPP1CB;EFNA1;ADGRG1;PODXL;FES;ARHGDIB;PLXNB2;PRKD2;CBLL1;SIPA1;TGM2
innate immune response (GO:0045087)	0.00271813	0.04367	1.80329	10.6535	IFITM3;CFD;COLEC12;APP;COLEC11;FCN3;CYBC1;NRROS;NLRC5;PIK3CD;CXCL16;C3;TRIM5;PLCG2;FYN;NLRP1;APOL1;LYN;FCER1G;PML;BST2;IFI27;ADAM15;FES;PPARG;KLRD1;TLR4;TRIM32;MYD88;SERINC5;TLR2
negative regulation of ERK1 and ERK2 cascade (GO:0070373)	0.00272473	0.04367	3.43902	20.3088	DUSP4;LYN;SPRED2;SPRED1;DUSP10;SEMA6A;CAMK2N1;TIMP3;TLR4
negative regulation of cell-cell adhesion (GO:0022408)	0.00274282	0.04367	3.79643	22.3943	AKNA;NOTCH1;TGFB1;RGCC;PODXL;NOTCH4;FXYD5;PPM1F
T cell differentiation (GO:0030217)	0.00274282	0.04367	3.79643	22.3943	DLL4;LFNG;SPI1;ANXA1;FCER1G;KIT;PIK3CD;GATA3
apical junction assembly (GO:0043297)	0.0029257	0.0463997	3.13445	18.2871	CDH5;CLDN5;AFDN;RAMP2;CLDN15;PECAM1;TBCD;ESAM;F11R;RHOC
positive regulation of epithelial cell proliferation (GO:0050679)	0.00295446	0.0466735	2.34817	13.6768	SEMA5A;PPP1R16B;NRP1;NRP2;EGFL7;GRN;FLT4;WNT5A;PIK3CD;LAMB1;HIF1A;PGF;THBS4;KDR;PRKD2;TEK
regulation of protein phosphorylation (GO:0001932)	0.00297836	0.0468688	1.85319	10.7789	APP;CSF1R;FLT4;PIK3R3;ARRB1;PRR5L;CRKL;C3;FXR1;CDH5;BMPER;ERBB4;KDR;FYN;MAPK3;LYN;TGFB1;IGFBP3;IGF2;PGF;PML;EFNA1;PINK1;SLCO3A1;CCDC88C;PECAM1;PLXNB2;TEK
angiogenesis involved in wound healing (GO:0060055)	0.00308236	0.0472241	8.9313	51.6413	MCAM;KDR;PRCP;CD34
calcineurin-NFAT signaling cascade (GO:0033173)	0.00308236	0.0472241	8.9313	51.6413	PPP3R1;ADGRB2;NFATC3;NFATC4
establishment of endothelial intestinal barrier (GO:0090557)	0.00308236	0.0472241	8.9313	51.6413	RAP2C;TJP1;AFDN;F11R
humoral immune response mediated by circulating immunoglobulin (GO:0002455)	0.00308236	0.0472241	8.9313	51.6413	C1QB;C1QA;CD81;C1QC
positive regulation of cellular extravasation (GO:0002693)	0.00308236	0.0472241	8.9313	51.6413	PLVAP;THY1;CD99;JAM3
positive regulation of leukocyte apoptotic process (GO:2000108)	0.00308236	0.0472241	8.9313	51.6413	LYN;ANXA1;PIK3CD;LGALS9
regulation of CD4-positive, alpha-beta T cell proliferation (GO:2000561)	0.00308236	0.0472241	8.9313	51.6413	CD81;LGALS9;VSIR;TGFBR2
regulation of cAMP-mediated signaling (GO:0043949)	0.00311798	0.0474135	4.94079	28.5112	UBE2B;PRKAR2B;PRKAR1A;PDE2A;APLNR;GNAI1
blood circulation (GO:0008015)	0.00313501	0.0474135	3.35696	19.3533	DLL4;GUCY1A1;SGCD;CYB5R3;ACE;NPR1;NOS3;MYOF;MEOX2
positive regulation of actin filament bundle assembly (GO:0032233)	0.00313501	0.0474135	3.35696	19.3533	NRP1;RGCC;ARHGEF15;MYOC;RHOC;CX3CL1;RAPGEF3;PPM1F;S100A10
negative regulation of signal transduction (GO:0009968)	0.00314144	0.0474135	1.84534	10.6348	KANK2;NOTCH3;ARRB1;GATA3;APCDD1;CX3CL1;DLL4;PIP4K2A;DACT3;NCK1;PHACTR4;LYN;PTPN18;EGFL7;SEMA6A;NIBAN2;FBXW7;IGFBP3;SULF2;PTPRE;MMP14;RPS6KB1;TCIM;CILP;KIF26A;MMRN2;SNAI2;NOTUM
positive regulation of epithelial to mesenchymal transition (GO:0010718)	0.00321232	0.0483037	3.68457	21.1523	COL1A1;NOTCH1;TGFB1;RGCC;GLIPR2;TGFB1I1;LOXL2;TGFBR2
regulation of interleukin-8 production (GO:0032677)	0.00325943	0.0487557	2.72741	15.6177	ANXA1;HYAL2;TMSB4X;F2R;ARRB1;PRKD2;NOD1;SSC5D;LGALS9;TLR4;MYD88;TLR2
negative regulation of macromolecule metabolic process (GO:0010605)	0.00326639	0.0487557	2.01173	11.5153	APP;NDFIP2;SPI1;NOTCH1;TGFB1;FBXW7;HDAC1;ATP2B4;MIF;HIF1A;POU4F1;CRKL;FOXP1;DLL4;CLDN5;MOV10;PINK1;CILP;KDR;APLNR;LGALS9;CD34
negative regulation of response to stimulus (GO:0048585)	0.00331423	0.0492885	3.07282	17.5444	LYN;COL3A1;MCTP1;WFS1;KIF26A;IGFBP3;THY1;CD34;HLA-G;SH2B3
protein localization to plasma membrane (GO:0072659)	0.00339449	0.0502979	2.24378	12.7573	FYB2;RAMP2;TMEM150A;CD81;TESC;EMP2;ANK3;F11R;EFR3B;AFDN;EHD2;CACNB3;TSPAN14;EHD4;TMEM88;RAB12;S100A10
platelet degranulation (GO:0002576)	0.00347731	0.0509089	2.30483	13.0488	CFD;LYN;SRGN;APP;SPARC;TGFB1;VWF;IGF2;CLEC3B;CD109;TMSB4X;PECAM1;TIMP3;TAGLN2;CD36;A2M
cell migration involved in sprouting angiogenesis (GO:0002042)	0.00349842	0.0509089	6.01454	34.0149	EFNB2;NRP1;KDR;PIK3R3;EPHB4
endothelial cell proliferation (GO:0001935)	0.00349842	0.0509089	6.01454	34.0149	SEMA5A;BMPER;TEK;CD34;LOXL2
positive regulation of cartilage development (GO:0061036)	0.00349842	0.0509089	6.01454	34.0149	PKDCC;BMP1;BMPR1B;TAPT1;LOXL2
T cell migration (GO:0072678)	0.00349842	0.0509089	6.01454	34.0149	S1PR1;MSN;PIK3CD;CD99;CXCL16
ameboidal-type cell migration (GO:0001667)	0.00359242	0.0519047	3.27872	18.4557	SEMA5A;SEMA5B;SEMA6A;ITGA4;PKN3;ERBB4;SEMA3G;SRGAP2;PHACTR4
regulation of release of sequestered calcium ion into cytosol (GO:0051279)	0.00359242	0.0519047	3.27872	18.4557	FKBP1A;F2R;APLNR;CAPN3;AKAP6;THY1;PLCG1;JPH1;CX3CL1
epithelial tube morphogenesis (GO:0060562)	0.00364314	0.0520814	4.05798	22.7852	CSF1R;PODXL;COL4A1;PRKD2;GATA3;RASIP1;RHOB
positive regulation of release of sequestered calcium ion into cytosol (GO:0051281)	0.00364314	0.0520814	4.05798	22.7852	F2R;APLNR;CAPN3;AKAP6;THY1;PLCG1;CX3CL1
regulation of cell adhesion mediated by integrin (GO:0033628)	0.00364314	0.0520814	4.05798	22.7852	DPP4;LYN;EFNA1;TESC;SNAI2;ADA;JAM3
stress-activated MAPK cascade (GO:0051403)	0.00374266	0.0529836	3.01357	16.8397	MAP4K2;MAPK11;SH2D3C;NOD1;TAB2;LGALS9;MAP3K11;CRKL;MAPK3;MAP3K12
glomerulus vasculature development (GO:0072012)	0.00381065	0.0529836	15.6201	87.0034	PECAM1;TEK;CD34
plasma membrane raft assembly (GO:0044854)	0.00381065	0.0529836	15.6201	87.0034	CAV2;CAV1;EMP2
positive regulation of endothelial cell development (GO:1901552)	0.00381065	0.0529836	15.6201	87.0034	CDH5;CLDN5;F11R
positive regulation of establishment of endothelial barrier (GO:1903142)	0.00381065	0.0529836	15.6201	87.0034	CDH5;CLDN5;F11R
purine ribonucleoside catabolic process (GO:0046130)	0.00381065	0.0529836	15.6201	87.0034	PNP;ADA2;ADA
regulation of glutamate receptor signaling pathway (GO:1900449)	0.00381065	0.0529836	15.6201	87.0034	FYN;SHANK3;CX3CL1
regulation of hematopoietic stem cell proliferation (GO:1902033)	0.00381065	0.0529836	15.6201	87.0034	ACE;KAT7;N4BP2L2
mononuclear cell differentiation (GO:1903131)	0.00384959	0.053161	4.6935	26.0949	LYN;CSF1R;IFI16;PDE1B;MYH9;PPARG
regulation of chondrocyte differentiation (GO:0032330)	0.00384959	0.053161	4.6935	26.0949	PKDCC;MBOAT2;SNAI2;BMPR1B;LOXL2;ADAMTS7
bicellular tight junction assembly (GO:0070830)	0.00410056	0.0564348	3.20403	17.6114	CDH5;CLDN5;AFDN;RAMP2;CLDN15;PECAM1;TBCD;ESAM;F11R
negative regulation of MAPK cascade (GO:0043409)	0.00414107	0.0566086	2.51745	13.8128	DUSP4;LYN;SEMA6A;CAV1;SPRED2;SPRED1;DUSP10;CAMK2N1;HYAL2;STK38;TIMP3;TLR4;SH2B3
regulation of kinase activity (GO:0043549)	0.00414107	0.0566086	2.51745	13.8128	PDGFRB;CSF1R;FLT4;TIE1;NLRC5;EMP2;LDB2;EEF1A1;ERBB4;KIT;KDR;TEK;EPHB4
regulation of actin filament polymerization (GO:0030833)	0.0041598	0.0566738	2.7811	15.2468	VASP;DBNL;PLEKHG2;COTL1;HIP1R;CDC42EP1;HCLS1;ESAM;GBA2;NCK1;KANK3
regulation of signal transduction (GO:0009966)	0.00418285	0.0567972	1.96558	10.765	SEMA5A;APP;CREBBP;TGFB1;IGFBP4;IGFBP3;IGFBP2;FBXL17;NUCKS1;GATA3;CX3CL1;LFNG;RGS5;GRK5;TRIM5;KIF26A;MFNG;IGFBP7;FYN;CD36;MGLL;NCK1
actin cytoskeleton reorganization (GO:0031532)	0.00421379	0.0568372	2.95655	16.1706	NRP1;SYDE1;ANXA1;GSN;PARVG;KIT;S1PR1;MYH9;PARVA;THSD7A
positive regulation of Ras protein signal transduction (GO:0046579)	0.00421379	0.0568372	2.95655	16.1706	P2RY8;LYN;ADGRG1;COL3A1;NOTCH1;LPAR6;F2R;ARRB1;F11R;CRKL
cellular response to amyloid-beta (GO:1904646)	0.00432112	0.0576851	3.91284	21.3025	APP;GJA1;ITGA4;CASP4;FYN;CD36;TLR4
negative regulation of T cell proliferation (GO:0042130)	0.00432112	0.0576851	3.91284	21.3025	BTN2A2;PRKAR1A;TNFRSF14;LGALS9;VSIG4;HLA-G;TNFRSF21
branching morphogenesis of an epithelial tube (GO:0048754)	0.00433648	0.0576851	3.4795	18.9309	DLL4;NRP1;COL4A1;NOTCH4;TIE1;KDR;RASIP1;TGFBR2
positive regulation of stress fiber assembly (GO:0051496)	0.00433648	0.0576851	3.4795	18.9309	NRP1;RGCC;ARHGEF15;MYOC;RHOC;PPM1F;RAPGEF3;S100A10
actin crosslink formation (GO:0051764)	0.00440453	0.0576851	7.81448	42.3945	GAS2L3;LCP1;GAS2L1;AIF1
calcineurin-mediated signaling (GO:0097720)	0.00440453	0.0576851	7.81448	42.3945	PPP3R1;ADGRB2;NFATC3;NFATC4
cGMP metabolic process (GO:0046068)	0.00440453	0.0576851	7.81448	42.3945	GUCY1A1;NPR1;PDE2A;PDE9A
positive regulation of leukocyte proliferation (GO:0070665)	0.00440453	0.0576851	7.81448	42.3945	BST2;LYN;CSF1R;MAPK3
regulation of dendritic cell differentiation (GO:2001198)	0.00440453	0.0576851	7.81448	42.3945	TMEM176A;HLA-B;LGALS9;HLA-G
heart trabecula morphogenesis (GO:0061384)	0.00451504	0.0585656	5.58463	30.1589	DLL4;FKBP1A;NOTCH1;S1PR1;TEK
pyroptosis (GO:0070269)	0.00451504	0.0585656	5.58463	30.1589	GSDMD;CASP8;CASP4;CASP1;NLRP1
regulation of bicellular tight junction assembly (GO:2000810)	0.00451504	0.0585656	5.58463	30.1589	TJP1;CLDN5;PRKCH;SNAI2;F11R
regulation of phosphatidylinositol 3-kinase signaling (GO:0014066)	0.00456322	0.0590001	2.38755	12.8682	PDGFRB;PPP1R16B;LYN;MYOC;UNC5B;F2R;PIK3CD;NLRC3;KIT;KDR;PIP4K2A;HCLS1;TEK;MAPK3
protein localization to cell periphery (GO:1990778)	0.0045776	0.0590001	2.17035	11.6908	FYB2;RAMP2;TMEM150A;CD81;CAV1;TESC;EMP2;ANK3;F11R;EFR3B;EHD2;CACNB3;TSPAN14;EHD4;TMEM88;RAB12;S100A10
negative regulation of endothelial cell apoptotic process (GO:2000352)	0.00470097	0.0600187	4.46976	23.9579	SEMA5A;CDH5;RAMP2;KDR;GATA3;TEK
regulation of cell junction assembly (GO:1901888)	0.00470097	0.0600187	4.46976	23.9579	TJP1;CLDN5;PRKCH;APLNR;SNAI2;F11R
regulation of vasculature development (GO:1901342)	0.00470097	0.0600187	4.46976	23.9579	PLXND1;BMPER;ADGRA2;EMP2;VASH1;ETS1
regulation of cell population proliferation (GO:0042127)	0.00482052	0.0613521	1.44861	7.72813	APP;COL18A1;VIPR1;TES;CD81;TGFB1I1;FLT4;TCIRG1;PTPRK;ETS1;CX3CL1;CRKL;ESM1;KDR;SOX7;PDGFRB;TESC;IGFBP3;F2R;ITGA1;EMP2;SSTR2;PGF;TGFBR2;CLDN5;KIT;HCLS1;KANK2;CSF1R;NOTCH1;HDAC1;GATA3;AIF1;GNAI2;DPP4;EFNB2;DLL4;ADGRG1;GRK5;CAMK2N1;ERBB4;STAT6;IGFBP7;S1PR3;TP53I11;SH2B3;S100A11;LYN;NIBAN2;TGFB1;NOS3;IGF2;MEIS3;ALOX15B;PML;TBX2;TJP1;FABP3;RGCC;BCL6;FES;DLC1;BCL6B;FOLR2
neural crest cell development (GO:0014032)	0.0050011	0.0634267	3.38528	17.9356	SEMA5A;SEMA5B;SEMA6A;ERBB4;SEMA3G;SNAI2;TAPT1;PHACTR4
positive regulation of cell population proliferation (GO:0008284)	0.00501477	0.0634267	1.57527	8.34164	CSF1R;GRN;VIPR1;NOTCH1;HDAC1;CD81;FLT4;TCIRG1;AIF1;CX3CL1;AQP1;CRKL;GNAI2;DPP4;EFNB2;DLL4;GJA1;ESM1;GRK5;ERBB4;KDR;CCN4;S1PR3;LYN;PDGFRB;PRKCH;TGFB1;F2R;WNT5A;IGF2;EMP2;LAMB1;MIF;MEIS3;PGF;FOXP1;TBX2;TGFBR2;BST2;TJP1;CLDN5;HCLS1;FOLR2
cyclic-nucleotide-mediated signaling (GO:0019935)	0.00509023	0.0639825	3.77772	19.948	CAP1;PDE2A;AKAP6;CD36;PDE9A;RAPGEF3;AQP1
positive regulation of cytokine-mediated signaling pathway (GO:0001961)	0.00509023	0.0639825	3.77772	19.948	CASP4;WNT5A;NLRC5;CASP1;LAPTM5;CXCR4;HIF1A
integrin-mediated signaling pathway (GO:0007229)	0.00513324	0.0643239	2.69391	14.2023	NRP1;LAMA5;FYB2;COL3A1;ADAM15;ITGA2;RCC2;MYH9;ITGA5;THY1;DOCK1
regulation of MAPK cascade (GO:0043408)	0.00542217	0.0677354	2.03046	10.5934	LYN;MYOC;CAV2;CAV1;FLT4;F2R;IGF2;LAPTM5;CX3CL1;SPRED1;TRIM5;KIT;KDR;PLCG2;NEK10;TEK;FAM83D;JCAD;MAPK3
receptor-mediated endocytosis (GO:0006898)	0.00567073	0.0703461	2.11833	10.9569	COLEC12;COLEC11;RAMP2;SPARC;FCER1G;CD81;CAV2;SGIP1;CAV1;HIP1R;ARHGAP27;HSPG2;CXCL16;STAB1;CD36;APOL1;SCARF1
regulation of neuron migration (GO:2001222)	0.00568308	0.0703461	4.26636	22.0582	ADGRG1;COL3A1;SEMA6A;PLXNB2;SRGAP2;CX3CL1
regulation of epithelial to mesenchymal transition (GO:0010717)	0.00568314	0.0703461	2.65232	13.7132	COL1A1;EFNA1;SPRED2;SPRED1;TGFB1;RGCC;GLIPR2;TGFB1I1;GATA3;LOXL2;TGFBR2
negative regulation of viral life cycle (GO:1903901)	0.00572535	0.0704392	5.21205	26.909	IFITM3;BST2;FCN3;GSN;TRIM5
regulation of protein kinase A signaling (GO:0010738)	0.00572535	0.0704392	5.21205	26.909	TCIM;PRKAR1A;PRKAR2B;AKAP6;MIF
negative regulation of endothelial cell proliferation (GO:0001937)	0.00595774	0.072313	3.6516	18.7074	DLL4;SPARC;RGCC;CAV2;CAV1;PPARG;VASH1
negative regulation of epithelial cell apoptotic process (GO:1904036)	0.00595774	0.072313	3.6516	18.7074	SEMA5A;CDH5;RAMP2;WFS1;KDR;GATA3;TEK
neural crest cell migration (GO:0001755)	0.00595774	0.072313	3.6516	18.7074	SEMA5A;NRP1;SEMA5B;SEMA6A;ERBB4;SEMA3G;PHACTR4
phagocytosis, engulfment (GO:0006911)	0.00595774	0.072313	3.6516	18.7074	GSN;ELMO1;MYH9;CD36;AIF1;ARHGAP25;DOCK1
glycosaminoglycan catabolic process (GO:0006027)	0.00596671	0.072313	2.99904	15.3598	GALNS;TGFB1;HYAL2;SDC3;BGN;HMMR;AGRN;HSPG2;CD44
post-translational protein modification (GO:0043687)	0.00602904	0.0728508	1.66652	8.51786	APP;CUL5;EPAS1;DCAF8;HIF3A;FBXO21;HIF1A;DCAF6;C3;BTBD1;IGFBP7;APOL1;SOCS6;RAB2A;ESCO1;FEM1A;FBXW7;IGFBP4;WFS1;IGFBP3;TMEM132A;SHISA5;LAMB1;COPS3;KLHL5;PSME4;ASB9;PSME2;VWA1;ASB4;NOTUM;ASB5;FBXL7
semaphorin-plexin signaling pathway involved in neuron projection guidance (GO:1902285)	0.0060614	0.0730246	6.94583	35.4641	NRP1;NRP2;PLXND1;PLXNB2
cellular response to monoamine stimulus (GO:0071868)	0.0063706	0.0738496	11.7145	59.2291	GNG2;GNB1;TGM2
endothelial cell morphogenesis (GO:0001886)	0.0063706	0.0738496	11.7145	59.2291	COL18A1;COL15A1;COL22A1
gap junction assembly (GO:0016264)	0.0063706	0.0738496	11.7145	59.2291	GJC1;GJA1;GJD3
marginal zone B cell differentiation (GO:0002315)	0.0063706	0.0738496	11.7145	59.2291	DOCK10;LFNG;MFNG
negative regulation of membrane protein ectodomain proteolysis (GO:0051045)	0.0063706	0.0738496	11.7145	59.2291	TIMP2;TIMP3;PTPN3
pericardium morphogenesis (GO:0003344)	0.0063706	0.0738496	11.7145	59.2291	DLL4;NOTCH1;FLRT3
positive regulation of B cell receptor signaling pathway (GO:0050861)	0.0063706	0.0738496	11.7145	59.2291	PRKCH;CD81;FOXP1
positive regulation of hormone metabolic process (GO:0032352)	0.0063706	0.0738496	11.7145	59.2291	SLCO1C1;GATA3;HIF1A
positive regulation of interleukin-23 production (GO:0032747)	0.0063706	0.0738496	11.7145	59.2291	PLCG2;MYD88;IL17RA
positive regulation of membrane depolarization (GO:1904181)	0.0063706	0.0738496	11.7145	59.2291	MYOC;KDR;ANK3
regulation of T cell tolerance induction (GO:0002664)	0.0063706	0.0738496	11.7145	59.2291	HLA-B;HLA-G;TGFBR2
skin morphogenesis (GO:0043589)	0.0063706	0.0738496	11.7145	59.2291	COL1A1;COL1A2;ITGA6
vascular wound healing (GO:0061042)	0.0063706	0.0738496	11.7145	59.2291	MCAM;KDR;CD34
transmembrane receptor protein serine/threonine kinase signaling pathway (GO:0007178)	0.00638454	0.0738496	2.14632	10.8472	NRROS;TGFB1;TGFB1I1;INHBB;PTPRK;FOS;F11R;TGFBR2;FKBP1A;CDH5;CLDN5;COL3A1;COL1A2;ZMIZ1;BMPR1B;MAPK3
metal ion transport (GO:0030001)	0.00644128	0.0742943	2.47527	12.4878	SLC24A1;CACNB3;RAMP2;NDFIP2;TUSC3;CAV1;NIPAL3;ATP2A3;ITPR1;CDH23;FYN;CACNA1C
positive regulation of cell-cell adhesion (GO:0022409)	0.00656111	0.075462	3.21134	16.1421	TJP1;AFDN;PODXL;PIEZO1;THY1;ANK3;CX3CL1;CD44
negative regulation of endothelial cell migration (GO:0010596)	0.00693096	0.0792668	3.53362	17.5683	DLL4;NOTCH1;TGFB1;RGCC;ATP2B4;PPARG;VASH1
negative regulation of innate immune response (GO:0045824)	0.00693096	0.0792668	3.53362	17.5683	GRN;IFI16;YTHDF3;NLRC5;NLRC3;VSIG4;A2M
transforming growth factor beta receptor signaling pathway (GO:0007179)	0.00704776	0.0803761	2.44299	12.1051	FKBP1A;CDH5;CLDN5;COL3A1;NRROS;TGFB1;COL1A2;ZMIZ1;PTPRK;FOS;F11R;TGFBR2
autonomic nervous system development (GO:0048483)	0.00714731	0.081056	4.88603	24.142	NRP1;EDNRB;KIF26A;GATA3;PHACTR4
focal adhesion assembly (GO:0048041)	0.00714731	0.081056	4.88603	24.142	PEAK1;RCC2;DLC1;PTPRK;THY1
interferon-gamma-mediated signaling pathway (GO:0060333)	0.00731218	0.0826948	2.70096	13.2839	HLA-DRB5;IRF3;TRIM5;OAS2;PTAFR;HLA-B;HLA-G;CAMK2G;CD44;PML
phosphatidylinositol metabolic process (GO:0046488)	0.00743538	0.0838545	2.24065	10.9826	PDGFRB;ARF3;CSF1R;PIK3R3;PIK3CD;PIK3R6;PLEKHA8;PITPNM1;PITPNM2;PLCG2;PIP4K2A;PLCG1;CDIPT;PLCB2
aorta development (GO:0035904)	0.0080858	0.0894506	6.25092	30.1147	PDGFRB;PDE2A;APLNR;TBX2
atrioventricular valve development (GO:0003171)	0.0080858	0.0894506	6.25092	30.1147	NOTCH1;APLNR;SLIT3;TGFBR2
cellular response to low-density lipoprotein particle stimulus (GO:0071404)	0.0080858	0.0894506	6.25092	30.1147	FCER1G;CD81;PPARG;CD36
cGMP-mediated signaling (GO:0019934)	0.0080858	0.0894506	6.25092	30.1147	PDE2A;CD36;PDE9A;AQP1
positive regulation of lymphocyte migration (GO:2000403)	0.0080858	0.0894506	6.25092	30.1147	APP;TNFRSF14;AIF1;JAM2
positive regulation of regulatory T cell differentiation (GO:0045591)	0.0080858	0.0894506	6.25092	30.1147	DUSP10;BCL6;HLA-G;VSIR
regulation of trophoblast cell migration (GO:1901163)	0.0080858	0.0894506	6.25092	30.1147	SYDE1;GJA1;YTHDF3;ARHGDIB
antigen receptor-mediated signaling pathway (GO:0050851)	0.00824087	0.0909183	1.90393	9.13629	BTNL9;FYB2;HLA-DRB5;BTN2A2;WAS;PIK3CD;BTN3A3;GATA3;THY1;PSME4;PLCG2;PSME2;PRKD2;TAB2;LCP2;FYN;PLCG1;PAG1;TNFRSF21;NCK1
regulation of phosphorylation (GO:0042325)	0.00829456	0.0912627	2.13923	10.2515	LYN;APP;NRP1;PTGES3;NLRC5;NUP153;EMP2;MIF;LDB2;HIF1A;PML;CDH5;CCDC88C;PLXNB2;ITGA6
skin development (GO:0043588)	0.00836104	0.0916899	2.49803	11.951	COL1A1;COL3A1;ANXA1;COL1A2;COL5A1;COL5A3;WNT5A;COL5A2;LSR;ITGA6;TP63
proteolysis (GO:0006508)	0.00837856	0.0916899	1.701	8.13434	TINAGL1;CTSZ;HTRA1;ECE1;UFSP2;PRCP;PCSK5;CTSS;DPP4;CASP8;CAPN7;CASP4;CASP1;CAPN3;NLRP1;CTSD;HABP2;ADAMTS7;GGT5;SRGN;ACE;ERAP2;VASH1;FAM111A;MMP14;CAPN11;BMP1;CPE
adherens junction organization (GO:0034332)	0.00846383	0.0923741	3.05436	14.5753	TJP1;CDH5;AFDN;RAMP2;TBCD;CDH24;DCHS1;JAM3
negative regulation of intracellular signal transduction (GO:1902532)	0.00852564	0.0927992	1.86396	8.88118	LYN;SPI1;UBE2B;CAV1;PDE2A;ITPR1;ATP2B4;NLRC3;HLA-G;ARHGAP25;HDAC7;PPM1A;SPRED1;PINK1;CASP8;HYAL2;TMSB4X;TNFAIP8L1;WWC3;APLNR;SH2B3
positive regulation of kinase activity (GO:0033674)	0.00866104	0.094021	2.1956	10.4267	PDGFRB;CSF1R;MMD;FLT4;TIE1;AGAP2;RASSF2;ERBB4;KIT;KDR;TAB2;LCP2;TEK;EPHB4
microglial cell activation (GO:0001774)	0.00879825	0.0942504	4.59837	21.765	APP;C1QA;GRN;AIF1;CX3CL1
negative regulation of biomineral tissue development (GO:0070168)	0.00879825	0.0942504	4.59837	21.765	SRGN;NOTCH1;TGFB1;NOS3;ASPN
negative regulation of interleukin-2 production (GO:0032703)	0.00879825	0.0942504	4.59837	21.765	TBX21;LAPTM5;VSIG4;CD34;HDAC7
positive regulation of peptidase activity (GO:0010952)	0.00879825	0.0942504	4.59837	21.765	RCN3;GRN;PINK1;PSME2;VSIR
regulation of platelet activation (GO:0010543)	0.00879825	0.0942504	4.59837	21.765	LYN;FCER1G;C1QTNF1;NOS3;TLR4
synapse organization (GO:0050808)	0.00890654	0.0951593	2.11984	10.0077	C1QB;APP;CYFIP1;C1QA;DBNL;PLXND1;F2R;ANK3;POU4F1;CX3CL1;CACNB3;FLRT3;AGRN;SHANK3;C1QC
negative regulation of cell-substrate adhesion (GO:0010812)	0.00922393	0.0980581	3.3191	15.5532	NOTCH1;MYOC;ADAM15;FZD4;RCC2;TBCD;CX3CL1
negative regulation of inflammatory response (GO:0050728)	0.00922615	0.0980581	1.81938	8.5251	LYN;GGT5;VIPR1;ADCYAP1R1;GRN;RAMP2;PTGIS;FEM1A;ADCY4;NLRC3;GATA3;CDH5;GNG2;PRKAR1A;PRKAR2B;GNB1;PLCG2;MYH9;PPARG;FYN;PLCG1;TEK
calcium ion transport (GO:0006816)	0.00933093	0.0989127	2.17375	10.161	SLC24A1;RAMP2;TRPC6;CAV1;ITPR1;ATP2A3;ATP2B4;CACNA2D4;CACNA1C;FKBP1A;CACNB3;ORAI2;CDH23;FYN
Notch signaling pathway (GO:0007219)	0.00939798	0.0993465	2.76323	12.8967	DLL4;NOTCH3;CREBBP;NOTCH1;MAML2;PLXND1;NOTCH4;SNAI2;HOXD3
axon extension involved in axon guidance (GO:0048846)	0.00973889	0.0993465	9.37107	43.4033	NRP1;NRP2;SLIT3
coronary vasculature morphogenesis (GO:0060977)	0.00973889	0.0993465	9.37107	43.4033	NRP1;SPRED1;NOTCH1
excitatory synapse assembly (GO:1904861)	0.00973889	0.0993465	9.37107	43.4033	WNT5A;PLXNB2;SHANK3
lipid import into cell (GO:0140354)	0.00973889	0.0993465	9.37107	43.4033	RPS6KB1;ACSL1;CD36
mast cell activation involved in immune response (GO:0002279)	0.00973889	0.0993465	9.37107	43.4033	MILR1;KIT;PIK3CD
mast cell degranulation (GO:0043303)	0.00973889	0.0993465	9.37107	43.4033	MILR1;KIT;PIK3CD
negative regulation of microglial cell activation (GO:1903979)	0.00973889	0.0993465	9.37107	43.4033	GRN;SYT11;CX3CL1
neuron projection extension involved in neuron projection guidance (GO:1902284)	0.00973889	0.0993465	9.37107	43.4033	NRP1;NRP2;SLIT3
positive regulation of aspartic-type peptidase activity (GO:1905247)	0.00973889	0.0993465	9.37107	43.4033	EFNA1;LYN;GRN
positive regulation of cell migration by vascular endothelial growth factor signaling pathway (GO:0038089)	0.00973889	0.0993465	9.37107	43.4033	KDR;PIK3CD;PRKD2
positive regulation of cysteine-type endopeptidase activity involved in apoptotic signaling pathway (GO:2001269)	0.00973889	0.0993465	9.37107	43.4033	CASP8;GSN;LGALS9
positive regulation of myotube differentiation (GO:0010831)	0.00973889	0.0993465	9.37107	43.4033	MMP14;PIEZO1;RBM24
regulation of chemokine-mediated signaling pathway (GO:0070099)	0.00973889	0.0993465	9.37107	43.4033	SLIT3;HIF1A;SH2B3
regulation of microvillus organization (GO:0032530)	0.00973889	0.0993465	9.37107	43.4033	ATP8B1;PODXL;FSCN1
negative regulation of neuron apoptotic process (GO:0043524)	0.00987586	0.100491	2.56771	11.8568	GRN;PINK1;UNC5B;WFS1;F2R;AGAP2;HIF1A;POU4F1;CX3CL1;NFATC4
positive regulation of peptidyl-serine phosphorylation (GO:0033138)	0.00993515	0.100842	2.32186	10.7076	APP;PINK1;TGFB1;CAV1;SH2D3C;ATP2B4;TNKS1BP1;HCLS1;PRKD2;MIF;CD44;RAPGEF3
activation of GTPase activity (GO:0090630)	0.010464	0.104559	2.21515	10.1007	RAP1GAP2;USP6;ARHGEF26;ARHGEF15;ARHGAP29;TBC1D9;SIPA1L2;GMIP;ARHGAP25;SYDE1;ABR;TBC1D17;SIPA1
modulation by host of viral genome replication (GO:0044827)	0.0105074	0.104559	5.68235	25.887	CCNK;IFI27;NUCKS1;PPIB
positive regulation of endothelial cell chemotaxis (GO:2001028)	0.0105074	0.104559	5.68235	25.887	SEMA5A;TMSB4X;KDR;PRKD2
positive regulation of sprouting angiogenesis (GO:1903672)	0.0105074	0.104559	5.68235	25.887	TJP1;BMPER;ITGA5;FUT1
protein homotrimerization (GO:0070207)	0.0105074	0.104559	5.68235	25.887	STEAP4;MLKL;MIF;HLA-G
protein localization to cell-cell junction (GO:0150105)	0.0105074	0.104559	5.68235	25.887	TJP1;CDH5;LSR;F11R
protein trimerization (GO:0070206)	0.0105074	0.104559	5.68235	25.887	STEAP4;MLKL;MIF;HLA-G
regulation of endothelial cell chemotaxis (GO:2001026)	0.0105074	0.104559	5.68235	25.887	SEMA5A;NOTCH1;TMSB4X;PRKD2
JNK cascade (GO:0007254)	0.0105583	0.104808	3.22131	14.6597	MAP4K2;SH2D3C;NOD1;TAB2;MAP3K11;CRKL;MAP3K12
hyaluronan metabolic process (GO:0030212)	0.0106948	0.10539	4.34268	19.7071	TGFB1;HYAL2;HAS3;HMMR;CD44
positive regulation of protein autophosphorylation (GO:0031954)	0.0106948	0.10539	4.34268	19.7071	RAP2C;ACE;RASSF2;NEK10;TNKS1BP1
regulation of peptidase activity (GO:0052547)	0.0106948	0.10539	4.34268	19.7071	RCN3;CSTB;PINK1;HDAC1;CAV1
inositol lipid-mediated signaling (GO:0048017)	0.0107518	0.10544	2.91199	13.1991	PDGFRB;CSF1R;ADAP2;RPS6KB1;PITPNM2;PTAFR;PIK3CD;PLCB2
negative regulation of transport (GO:0051051)	0.0107518	0.10544	2.91199	13.1991	BST2;NDFIP2;MCTP1;SYT11;ARL6IP5;PPM1F;RAB7A;TLR2
adenylate cyclase-modulating G protein-coupled receptor signaling pathway (GO:0007188)	0.0107868	0.105529	1.92197	8.70545	VIPR1;ADCYAP1R1;RAMP2;GABBR1;PDE2A;ADCY4;GNAI1;GNAI2;ADGRG1;ADGRB2;GRK5;GPR161;S1PR1;ADGRL1;S1PR3;ADGRL4;WASF2;ADGRL2
positive regulation of receptor signaling pathway via STAT (GO:1904894)	0.0111359	0.108682	3.60923	16.2328	NOTCH1;ERBB4;MGAT5;IL10RA;F2R;KIT
negative regulation of immune response (GO:0050777)	0.0111967	0.109014	1.87601	8.42728	GGT5;LYN;VIPR1;ADCYAP1R1;RAMP2;SPI1;ADCY4;NLRC3;HLA-G;COL3A1;GNG2;IFI16;PRKAR1A;PRKAR2B;GNB1;PLCG2;MYH9;FYN;PLCG1
positive regulation of protein-containing complex assembly (GO:0031334)	0.0115875	0.112549	2.11071	9.40916	TGFB1;RPA1;RHOC;RASIP1;GTF2H5;CDH5;MED25;TAL1;FSCN1;PIEZO1;CD36;LCP1;TLR4;MYD88
regulation of actin filament-based process (GO:0032970)	0.0119315	0.115613	2.48593	11.0091	PDGFRB;BST2;DLC1;FSCN1;RHOBTB3;HIP1R;F11R;RHOC;IQGAP2;RHOB
phosphatidylinositol phosphate biosynthetic process (GO:0046854)	0.0120275	0.11624	3.12911	13.8324	ITPKB;TMEM150A;PIK3CD;PIK3R3;PIP4K2A;SOCS6;EFR3B
negative regulation of cellular biosynthetic process (GO:0031327)	0.0120535	0.11624	2.84565	12.5732	FCN3;PTGIS;FBXW7;CAV1;ATP2B4;SNAI2;FYN;CD34
positive regulation of NF-kappaB transcription factor activity (GO:0051092)	0.0123432	0.118752	1.93289	8.49437	APP;PRKCH;CAV1;WNT5A;NOD1;CX3CL1;SLCO3A1;TRIM5;CAPN3;PRKD2;TAB2;LGALS9;CD36;TLR4;TRIM32;MYD88;TLR2
positive regulation of cellular biosynthetic process (GO:0031328)	0.0125162	0.120132	1.85251	8.11533	PDGFRB;RPL5;NNMT;YTHDF3;ELOVL5;IGF2;LARP4;HIF1A;FXR1;EPM2AIP1;FABP3;RGCC;RPS6KB1;PLXNB2;KAT7;PRKD2;CD36;VIM;TLR4
cellular response to catecholamine stimulus (GO:0071870)	0.0128525	0.121265	4.1139	17.9128	GNG2;GNB1;ATP2B4;MAPK3;TGM2
extracellular matrix assembly (GO:0085029)	0.0128525	0.121265	4.1139	17.9128	RAMP2;TGFB1;PXDN;HAS3;LAMB1
lipid translocation (GO:0034204)	0.0128525	0.121265	4.1139	17.9128	ATP8A1;ATP8B2;ATP8B1;ATP10D;ATP10A
negative regulation of NIK/NF-kappaB signaling (GO:1901223)	0.0128525	0.121265	4.1139	17.9128	PPM1A;SPI1;TMSB4X;NLRC3;HDAC7
regulation of axon extension involved in axon guidance (GO:0048841)	0.0128525	0.121265	4.1139	17.9128	SEMA5A;NRP1;SEMA5B;SEMA6A;SEMA3G
regulation of vascular endothelial growth factor receptor signaling pathway (GO:0030947)	0.0128525	0.121265	4.1139	17.9128	NIBAN2;MMRN2;PRKD2;ITGA5;HIF1A
wound healing, spreading of cells (GO:0044319)	0.0128525	0.121265	4.1139	17.9128	COL5A1;ITGA5;LCP1;RHOC;CD44
neuron projection extension (GO:1990138)	0.012933	0.121265	3.47537	15.1108	SEMA5A;CYFIP1;NRP1;SEMA5B;NRP2;FLRT3
positive regulation of cytokine production involved in immune response (GO:0002720)	0.012933	0.121265	3.47537	15.1108	WNT5A;KIT;PLCG2;LAPTM5;TNFRSF14;HLA-G
regulation of sprouting angiogenesis (GO:1903670)	0.012933	0.121265	3.47537	15.1108	PPP1R16B;TJP1;SEMA6A;BMPER;ITGA5;FUT1
negative regulation of anoikis (GO:2000811)	0.0133523	0.123205	5.20854	22.4804	NOTCH1;CAV1;SNAI2;ITGA5
negative regulation of epithelial cell differentiation (GO:0030857)	0.0133523	0.123205	5.20854	22.4804	SPRED2;SPRED1;CAV1;NOTCH4
negative regulation of natural killer cell mediated cytotoxicity (GO:0045953)	0.0133523	0.123205	5.20854	22.4804	HLA-B;KLRD1;LGALS9;HLA-G
positive regulation of alpha-beta T cell proliferation (GO:0046641)	0.0133523	0.123205	5.20854	22.4804	CD81;LGALS9;RASAL3;TGFBR2
positive regulation of collagen biosynthetic process (GO:0032967)	0.0133523	0.123205	5.20854	22.4804	TGFB1;RGCC;F2R;VIM
regulation of blood vessel endothelial cell proliferation involved in sprouting angiogenesis (GO:1903587)	0.0133523	0.123205	5.20854	22.4804	PPP1R16B;DLL4;APLNR;JCAD
regulation of interleukin-1 production (GO:0032652)	0.0133523	0.123205	5.20854	22.4804	ANXA1;F2R;TLR4;FOXP1
positive regulation of T cell differentiation (GO:0045582)	0.0136386	0.123478	3.04203	13.0651	DUSP10;PNP;BCL6;ZMIZ1;GATA3;HLA-G;VSIR
regulation of cell-substrate adhesion (GO:0010810)	0.0136386	0.123478	3.04203	13.0651	NOTCH1;FZD4;TBCD;EMP2;THY1;CX3CL1;PPM1F
positive regulation of DNA-binding transcription factor activity (GO:0051091)	0.0138898	0.123478	1.69863	7.26437	APP;PRKCH;FZD4;CAV1;WNT5A;CEBPG;NOD1;CX3CL1;RGCC;SLCO3A1;TRIM5;KIT;PLCG2;HCLS1;CAPN3;PRKD2;PPARG;TAB2;LGALS9;CD36;TLR4;TRIM32;MYD88;TLR2
adenosine metabolic process (GO:0046085)	0.0139597	0.123478	7.80881	33.356	ADA2;NT5C2;ADA
basement membrane assembly (GO:0070831)	0.0139597	0.123478	7.80881	33.356	RAMP2;PXDN;LAMB1
bone cell development (GO:0098751)	0.0139597	0.123478	7.80881	33.356	KIT;SH2B3;FOXP1
collagen-activated signaling pathway (GO:0038065)	0.0139597	0.123478	7.80881	33.356	COL1A1;COL4A2;ITGA2
complement activation, classical pathway (GO:0006958)	0.0139597	0.123478	7.80881	33.356	C1QB;C1QA;C1QC
endothelial cell chemotaxis (GO:0035767)	0.0139597	0.123478	7.80881	33.356	NRP1;PLEKHG5;CORO1B
glomerular filtration (GO:0003094)	0.0139597	0.123478	7.80881	33.356	MCAM;CD34;SULF2
mast cell mediated immunity (GO:0002448)	0.0139597	0.123478	7.80881	33.356	MILR1;KIT;PIK3CD
mitral valve morphogenesis (GO:0003183)	0.0139597	0.123478	7.80881	33.356	EFNA1;NOTCH1;DCHS1
negative regulation of biomineralization (GO:0110150)	0.0139597	0.123478	7.80881	33.356	NOTCH1;TGFB1;NOS3
positive regulation of blood vessel endothelial cell proliferation involved in sprouting angiogenesis (GO:1903589)	0.0139597	0.123478	7.80881	33.356	PPP1R16B;APLNR;JCAD
positive regulation of NLRP3 inflammasome complex assembly (GO:1900227)	0.0139597	0.123478	7.80881	33.356	CD36;TLR4;MYD88
positive regulation of tumor necrosis factor-mediated signaling pathway (GO:1903265)	0.0139597	0.123478	7.80881	33.356	CASP4;CASP1;LAPTM5
regulation of cellular extravasation (GO:0002691)	0.0139597	0.123478	7.80881	33.356	PLVAP;THY1;JAM3
regulation of histone H4 acetylation (GO:0090239)	0.0139597	0.123478	7.80881	33.356	SPI1;ARRB1;KAT7
regulation of protein deacetylation (GO:0090311)	0.0139597	0.123478	7.80881	33.356	SPRED2;SPRED1;NNMT
lipid transport (GO:0006869)	0.0140679	0.124128	2.1224	9.0496	CETP;ATP8A1;ACSL1;ATP8B1;PLEKHA8;SLCO1C1;FABP3;PITPNM1;FABP5;SLCO3A1;CD36;SLC27A3;PLTP
response to interleukin-1 (GO:0070555)	0.0140943	0.124128	2.29745	9.7917	APP;MAPK11;ANXA1;PTGIS;HYAL2;LGALS9;HIF1A;CX3CL1;MYD88;ADAMTS7;GBP3
positive regulation of T cell activation (GO:0050870)	0.0142944	0.125618	2.40918	10.2339	PNP;ANXA1;CD81;ZMIZ1;CD209;LGALS9;GATA3;THY1;AIF1;NCK1
cell-substrate junction assembly (GO:0007044)	0.0149237	0.130301	3.35107	14.0906	PEAK1;RCC2;DLC1;ITGA6;PTPRK;THY1
positive regulation of DNA binding (GO:0043388)	0.0149237	0.130301	3.35107	14.0906	NIBAN2;TGFB1;CEBPG;PPARG;GATA3;POU4F1
positive regulation of protein dephosphorylation (GO:0035307)	0.0149237	0.130301	3.35107	14.0906	PDGFRB;PPP1R16B;CDH5;TGFB1;DLC1;ITGA1
negative regulation of actin filament polymerization (GO:0030837)	0.0152862	0.132328	3.90799	16.3386	GSN;TMSB4X;HIP1R;TMSB10;KANK3
outflow tract septum morphogenesis (GO:0003148)	0.0152862	0.132328	3.90799	16.3386	NRP1;NRP2;PARVA;TBX2;TGFBR2
positive regulation of vascular endothelial growth factor production (GO:0010575)	0.0152862	0.132328	3.90799	16.3386	C3;TGFB1;FLT4;HIF1A;SULF2
regulation of myotube differentiation (GO:0010830)	0.0152862	0.132328	3.90799	16.3386	MMP14;NOTCH1;HDAC1;PIEZO1;RBM24
cardiac ventricle morphogenesis (GO:0003208)	0.0153984	0.132453	2.95965	12.3521	DLL4;FKBP1A;NOTCH1;TGFB1;CPE;GATA3;TGFBR2
positive regulation of biosynthetic process (GO:0009891)	0.0153984	0.132453	2.95965	12.3521	TGFB1;RGCC;F2R;PLCG2;CD36;VIM;TLR4
response to amyloid-beta (GO:1904645)	0.0153984	0.132453	2.95965	12.3521	APP;GJA1;ITGA4;CASP4;FYN;CD36;TLR4
regulation of cell-matrix adhesion (GO:0001952)	0.015565	0.133603	2.51584	10.4728	MYOC;ADAM15;PEAK1;EMP2;CD36;THY1;UTRN;FUT1;CX3CL1
actomyosin structure organization (GO:0031032)	0.0155992	0.133613	2.37255	9.8711	TJP1;EPB41L4A;EPB41;EPB41L1;TMOD3;CAPN3;MYH9;ARRB1;F11R;MYH10
cell communication by electrical coupling involved in cardiac conduction (GO:0086064)	0.0166431	0.139898	4.80763	19.6909	GJC1;GJA1;GJD3;CACNA1C
cell surface receptor signaling pathway involved in heart development (GO:0061311)	0.0166431	0.139898	4.80763	19.6909	DLL4;NOTCH1;TGFB1;SNAI2
negative regulation of viral entry into host cell (GO:0046597)	0.0166431	0.139898	4.80763	19.6909	IFITM3;FCN3;GSN;TRIM5
positive regulation of cardiac muscle tissue growth (GO:0055023)	0.0166431	0.139898	4.80763	19.6909	NOTCH1;ERBB4;AKAP6;TBX2
positive regulation of cytokine production involved in inflammatory response (GO:1900017)	0.0166431	0.139898	4.80763	19.6909	HIF1A;TLR4;MYD88;IL17RA
regulation of Arp2/3 complex-mediated actin nucleation (GO:0034315)	0.0166431	0.139898	4.80763	19.6909	CYFIP1;GMFG;WASF2;CORO1B
regulation of establishment of endothelial barrier (GO:1903140)	0.0166431	0.139898	4.80763	19.6909	CDH5;CLDN5;S1PR3;F11R
regulation of NLRP3 inflammasome complex assembly (GO:1900225)	0.0166431	0.139898	4.80763	19.6909	NLRC3;CD36;TLR4;MYD88
regulation of transferase activity (GO:0051338)	0.0166431	0.139898	4.80763	19.6909	FEM1A;NLRC5;EMP2;LDB2
positive regulation of phosphatidylinositol 3-kinase signaling (GO:0014068)	0.0169903	0.142228	2.33702	9.52361	PDGFRB;LYN;MYOC;UNC5B;F2R;KIT;KDR;PIK3CD;HCLS1;TEK
positive regulation of type I interferon production (GO:0032481)	0.0169903	0.142228	2.33702	9.52361	TOMM70;CREBBP;IRF3;IFI16;OAS2;G3BP1;STAT6;TLR4;MYD88;TLR2
blood vessel diameter maintenance (GO:0097746)	0.0171173	0.14241	3.23534	13.1603	EDNRA;EDNRB;ACE;NPR1;NOS3;ECE1
embryonic skeletal system development (GO:0048706)	0.0171173	0.14241	3.23534	13.1603	COL1A1;WNT5A;HOXB3;HOXD3;PCSK5;SULF2
regulation of protein polymerization (GO:0032271)	0.0171173	0.14241	3.23534	13.1603	DBNL;PLEKHG2;COTL1;HCLS1;ESAM;GBA2
regulation of insulin receptor signaling pathway (GO:0046626)	0.0173137	0.142928	2.88161	11.6886	PTPRE;RPS6KB1;IGF2;PIP4K2A;NUCKS1;SNX5;NCK1
regulation of receptor signaling pathway via JAK-STAT (GO:0046425)	0.0173137	0.142928	2.88161	11.6886	NOTCH1;ERBB4;CAV1;IL10RA;F2R;KIT;SH2B3
Fc receptor signaling pathway (GO:0038093)	0.0173432	0.142928	2.05775	8.34327	LYN;FCER1G;NFATC3;FOS;PPP3R1;PSME4;KIT;PLCG2;PSME2;TAB2;LCP2;PLCG1;MAPK3
regulation of cytoskeleton organization (GO:0051493)	0.0173432	0.142928	2.05775	8.34327	PDGFRB;RHOBTB3;HIP1R;F11R;IQGAP2;RHOC;RHOB;BST2;TJP1;SYDE1;DLC1;FSCN1;MAPK3
regulation of tumor necrosis factor production (GO:0032680)	0.0173556	0.142928	1.99494	8.08716	APP;WNT5A;NLRC3;MIF;CX3CL1;VSIR;FOXP1;OAS2;SYT11;PLCG2;LGALS9;CD34;TLR4;TLR2
regulation of cysteine-type endopeptidase activity involved in apoptotic process (GO:0043281)	0.0178865	0.147003	2.20873	8.88729	F2R;ARL6IP5;CASP1;TNFSF10;NOD1;CTSD;SOX7;SH3RF1;CD44;PPM1F;AQP1
lamellipodium assembly (GO:0030032)	0.0180092	0.147414	3.7217	14.9496	CYFIP1;ABLIM3;KIT;S1PR1;SRGAP2
regulation of biomineral tissue development (GO:0070167)	0.0180092	0.147414	3.7217	14.9496	NOTCH1;TGFB1;NOS3;S1PR1;NOTUM
regulation of inflammatory response to antigenic stimulus (GO:0002861)	0.0182673	0.149226	1.92757	7.71538	GGT5;LYN;VIPR1;ADCYAP1R1;RAMP2;CD81;ADCY4;GNG2;PRKAR1A;PRKAR2B;GNB1;PLCG2;MYH9;FYN;PLCG1
brain development (GO:0007420)	0.0189629	0.150844	1.87232	7.42426	ARNT2;CXCR4;MEIS3;HSPG2;SHROOM4;TGFBR2;ADGRG1;ATXN1;PITPNM1;COL4A1;PLXNB2;SHANK3;MDGA1;ADGRL2;RAB3GAP1;CDK5RAP2
adherens junction assembly (GO:0034333)	0.0190599	0.150844	6.69291	26.5051	RAMP2;TBCD;JAM3
defense response to tumor cell (GO:0002357)	0.0190599	0.150844	6.69291	26.5051	SPI1;ABI3;LAPTM5
endothelium development (GO:0003158)	0.0190599	0.150844	6.69291	26.5051	KDR;PECAM1;CD34
long-chain fatty acid import into cell (GO:0044539)	0.0190599	0.150844	6.69291	26.5051	RPS6KB1;ACSL1;CD36
morphogenesis of an epithelial sheet (GO:0002011)	0.0190599	0.150844	6.69291	26.5051	DLL4;NOTCH1;PHACTR4
negative regulation of alpha-beta T cell proliferation (GO:0046642)	0.0190599	0.150844	6.69291	26.5051	TNFRSF14;LGALS9;VSIR
negative regulation of cAMP-mediated signaling (GO:0043951)	0.0190599	0.150844	6.69291	26.5051	UBE2B;PDE2A;APLNR
negative regulation of extracellular matrix organization (GO:1903054)	0.0190599	0.150844	6.69291	26.5051	DPP4;NOTCH1;TGFB1
peptidyl-lysine acetylation (GO:0018394)	0.0190599	0.150844	6.69291	26.5051	CREBBP;ESCO1;KAT7
positive regulation of vascular endothelial growth factor receptor signaling pathway (GO:0030949)	0.0190599	0.150844	6.69291	26.5051	PRKD2;ITGA5;HIF1A
regulation of granulocyte differentiation (GO:0030852)	0.0190599	0.150844	6.69291	26.5051	TESC;HCLS1;C1QC
regulation of podosome assembly (GO:0071801)	0.0190599	0.150844	6.69291	26.5051	GSN;FSCN1;LCP1
regulation of protein neddylation (GO:2000434)	0.0190599	0.150844	6.69291	26.5051	RPL5;EPAS1;HIF1A
renal filtration (GO:0097205)	0.0190599	0.150844	6.69291	26.5051	MCAM;CD34;SULF2
sequestering of actin monomers (GO:0042989)	0.0190599	0.150844	6.69291	26.5051	GSN;TMSB4X;TMSB10
negative regulation of tumor necrosis factor production (GO:0032720)	0.0193909	0.152277	2.80757	11.0701	SYT11;NLRC3;LGALS9;CD34;TLR4;CX3CL1;VSIR
positive regulation of organelle assembly (GO:1902117)	0.0193909	0.152277	2.80757	11.0701	SPAG5;G3BP1;FSCN1;PIP4K2A;LCP1;TAPT1;RAB3GAP1
positive regulation of smooth muscle cell proliferation (GO:0048661)	0.0193909	0.152277	2.80757	11.0701	PDGFRB;GJA1;CCN4;AIF1;MEF2D;CX3CL1;FOXP1
regulation of fibroblast proliferation (GO:0048145)	0.0193909	0.152277	2.80757	11.0701	MORC3;MED25;WNT5A;NLRC3;MIF;TRIM32;AQP1
positive regulation of substrate adhesion-dependent cell spreading (GO:1900026)	0.0195227	0.152721	3.12733	12.3097	NRP1;MYOC;DOCK1;LIMS2;CRKL;S100A10
regulation of cell cycle G1/S phase transition (GO:1902806)	0.0195227	0.152721	3.12733	12.3097	TCIM;FBXW7;PLCG2;ATP2B4;PSME2;FAM83D
negative regulation of growth (GO:0045926)	0.0196974	0.153401	1.9591	7.69392	NOTCH1;TGFB1;NPR1;ALOX15B;PML;BST2;GJA1;ADAM15;BCL6;SERTAD2;HYAL2;DACT3;SLIT3;SIPA1
phosphatidylinositol biosynthetic process (GO:0006661)	0.0196974	0.153401	1.9591	7.69392	ARF3;TMEM150A;PIK3R3;PIK3CD;EFR3B;PIK3R6;PLEKHA8;ITPKB;PITPNM1;PITPNM2;PLCG2;PIP4K2A;SOCS6;CDIPT
positive regulation of cellular protein metabolic process (GO:0032270)	0.019723	0.153401	2.08867	8.20004	FXR1;RPL5;TGFB1;CASP8;YTHDF3;RPS6KB1;CAPN3;MSN;PLXNB2;VIM;LARP4;TRIM32
cellular response to glucocorticoid stimulus (GO:0071385)	0.0203987	0.155674	4.46399	17.3751	ANXA1;SSTR2;AQP1;PCK2
embryonic digit morphogenesis (GO:0042733)	0.0203987	0.155674	4.46399	17.3751	CREBBP;HDAC1;ECE1;TBX2
hyaluronan catabolic process (GO:0030214)	0.0203987	0.155674	4.46399	17.3751	TGFB1;HYAL2;HMMR;CD44
negative regulation of fibroblast proliferation (GO:0048147)	0.0203987	0.155674	4.46399	17.3751	MORC3;MED25;NLRC3;TRIM32
negative regulation of interleukin-8 production (GO:0032717)	0.0203987	0.155674	4.46399	17.3751	ANXA1;TMSB4X;ARRB1;SSC5D
positive regulation of cell migration involved in sprouting angiogenesis (GO:0090050)	0.0203987	0.155674	4.46399	17.3751	ANXA1;KDR;JCAD;HDAC7
positive regulation of extracellular matrix organization (GO:1903055)	0.0203987	0.155674	4.46399	17.3751	TGFB1;RGCC;FSCN1;COLGALT1
regulation of cartilage development (GO:0061035)	0.0203987	0.155674	4.46399	17.3751	BMP1;MBOAT2;BMPR1B;TAPT1
regulation of platelet aggregation (GO:0090330)	0.0203987	0.155674	4.46399	17.3751	LYN;C1QTNF1;F11R;SH2B3
regulation of vascular endothelial cell proliferation (GO:1905562)	0.0203987	0.155674	4.46399	17.3751	ITGA4;IGF2;PPARG;PLCG1
positive regulation of cellular component movement (GO:0051272)	0.0210338	0.15992	3.55234	13.7178	LYN;CSF1R;CCDC25;ETS1;TRIM32
regulation of vascular endothelial growth factor production (GO:0010574)	0.0210338	0.15992	3.55234	13.7178	C3;TGFB1;FLT4;HIF1A;SULF2
positive regulation of neuron death (GO:1901216)	0.0216361	0.164192	2.73724	10.4929	EFNB2;C1QA;GRN;WNT5A;FYN;FOS;TLR4
regulation of organelle organization (GO:0033043)	0.0217135	0.164472	2.2365	8.5654	TJP1;SYDE1;PINK1;RHOT1;SYT11;PDE2A;MSN;SIRT7;F11R;MAPK3
enzyme linked receptor protein signaling pathway (GO:0007167)	0.0218039	0.164849	1.88101	7.19611	PDGFRB;LYN;CSF1R;SHC2;NPR1;FLT4;TIE1;FES;ERBB4;KIT;KDR;LCP2;FYN;TEK;EPHB4
lysosome localization (GO:0032418)	0.0221482	0.166522	3.02629	11.5302	MILR1;KIT;TFEB;PIK3CD;MYH9;TMEM106B
positive regulation of myeloid cell differentiation (GO:0045639)	0.0221482	0.166522	3.02629	11.5302	MAPK11;FES;TAL1;TESC;ETS1;HIF1A
regulation of erythrocyte differentiation (GO:0045646)	0.0221482	0.166522	3.02629	11.5302	LYN;MAPK11;SPI1;TAL1;ETS1;HIF1A
cell chemotaxis (GO:0060326)	0.0223131	0.167146	2.34762	8.92701	SEMA5A;PDGFRB;NRP1;PLEKHG5;KIT;CXCR4;PARVA;CX3CL1;CORO1B
chordate embryonic development (GO:0043009)	0.0223959	0.167146	2.50337	9.51	COL1A1;ARNT2;TGFB1;WNT5A;IGF2;GATA3;PCSK5;SULF2
eye development (GO:0001654)	0.0223959	0.167146	2.50337	9.51	COL5A1;SH3PXD2B;COL5A2;CACNA1C;MEIS3;BMPR1B;FREM2;RAB3GAP1
muscle organ development (GO:0007517)	0.0223959	0.167146	2.50337	9.51	SGCE;FXR1;SGCD;FHL3;CAPN3;COL6A3;UTRN;MEF2D
protein stabilization (GO:0050821)	0.0230924	0.172027	1.75353	6.60774	RPL5;MORC3;GRN;HIP1;UBE2B;FBXW7;WFS1;TESC;PTGES3;HIP1R;PARVA;EFNA1;PINK1;RASSF2;LAMP1;TMEM88;PPIB;GPIHBP1
negative regulation of tumor necrosis factor superfamily cytokine production (GO:1903556)	0.0240552	0.174758	2.67034	9.95341	SYT11;NLRC3;LGALS9;CD34;TLR4;CX3CL1;VSIR
regulation of interleukin-10 production (GO:0032653)	0.0240552	0.174758	2.67034	9.95341	PLCG2;LGALS9;CD34;TLR4;TRIB2;VSIR;TNFRSF21
regulated exocytosis (GO:0045055)	0.0242675	0.174758	1.74261	6.48011	CFD;LYN;SRGN;APP;SPARC;TGFB1;VWF;IGF2;CLEC3B;SYT11;CD109;TMSB4X;PECAM1;TIMP3;MYH9;TAGLN2;CD36;A2M
negative regulation of viral process (GO:0048525)	0.024284	0.174758	2.30901	8.58476	IFITM3;HEXIM1;BST2;FAM111A;IFI16;TRIM5;OAS2;TRIM32;PML
regulation of plasma membrane bounded cell projection assembly (GO:0120032)	0.024284	0.174758	2.30901	8.58476	PPP1R16B;FXR1;MYO10;PODXL;ATP8B1;CAV1;FSCN1;WAS;TBC1D17
cytosolic calcium ion transport (GO:0060401)	0.0243709	0.174758	3.39771	12.6203	CACNB3;MCUB;ATP2A3;CACNA1C;JPH1
internal peptidyl-lysine acetylation (GO:0018393)	0.0243709	0.174758	3.39771	12.6203	NAA50;CREBBP;PHF20;KAT7;SGF29
leukocyte cell-cell adhesion (GO:0007159)	0.0243709	0.174758	3.39771	12.6203	ITGA4;CD209;PECAM1;MSN;F11R
positive regulation of phosphatidylinositol 3-kinase activity (GO:0043552)	0.0243709	0.174758	3.39771	12.6203	PDGFRB;TGFB1;KIT;AGAP2;TEK
regulation of DNA damage response, signal transduction by p53 class mediator (GO:0043516)	0.0243709	0.174758	3.39771	12.6203	SPRED2;SPRED1;SNAI2;MIF;CD44
regulation of sodium ion transmembrane transport (GO:1902305)	0.0243709	0.174758	3.39771	12.6203	ATP2B4;FXYD6;FXYD5;UTRN;PTPN3
atrioventricular valve morphogenesis (GO:0003181)	0.0246343	0.174758	4.16617	15.4299	EFNA1;NOTCH1;SLIT3;TGFBR2
endocardial cushion morphogenesis (GO:0003203)	0.0246343	0.174758	4.16617	15.4299	NOTCH1;NOS3;TBX2;TGFBR2
maintenance of protein localization in organelle (GO:0072595)	0.0246343	0.174758	4.16617	15.4299	MORC3;PINK1;PML;TAPT1
positive regulation of actin cytoskeleton reorganization (GO:2000251)	0.0246343	0.174758	4.16617	15.4299	NRP1;FES;HCLS1;TEK
positive regulation of macrophage migration (GO:1905523)	0.0246343	0.174758	4.16617	15.4299	CSF1R;CX3CL1;CMKLR1;MAPK3
Rac protein signal transduction (GO:0016601)	0.0246343	0.174758	4.16617	15.4299	CYFIP1;DBNL;ELMO1;AIF1
regulation of collagen biosynthetic process (GO:0032965)	0.0246343	0.174758	4.16617	15.4299	TGFB1;RGCC;F2R;VIM
regulation of insulin-like growth factor receptor signaling pathway (GO:0043567)	0.0246343	0.174758	4.16617	15.4299	IGFBP4;CILP;IGFBP3;IGFBP2
response to estradiol (GO:0032355)	0.0250014	0.174758	2.93156	10.814	GGT5;ANXA1;TGFB1;SSTR2;POU4F1;STRN3
ventricular septum development (GO:0003281)	0.0250014	0.174758	2.93156	10.814	NOTCH1;PDE2A;APLNR;SLIT3;GATA3;TGFBR2
cell-cell junction maintenance (GO:0045217)	0.0250515	0.174758	5.85599	21.59	TJP1;CSF1R;F2R
enteric nervous system development (GO:0048484)	0.0250515	0.174758	5.85599	21.59	EDNRB;KIF26A;PHACTR4
hematopoietic stem cell proliferation (GO:0071425)	0.0250515	0.174758	5.85599	21.59	MECOM;WNT5A;CD34
negative regulation of activated T cell proliferation (GO:0046007)	0.0250515	0.174758	5.85599	21.59	BTN2A2;PRKAR1A;LGALS9
negative regulation of natural killer cell mediated immunity (GO:0002716)	0.0250515	0.174758	5.85599	21.59	KLRD1;LGALS9;HLA-G
negative regulation of voltage-gated potassium channel activity (GO:1903817)	0.0250515	0.174758	5.85599	21.59	KCNE4;CAV1;ANK3
Notch signaling involved in heart development (GO:0061314)	0.0250515	0.174758	5.85599	21.59	DLL4;NOTCH1;SNAI2
positive regulation by host of viral process (GO:0044794)	0.0250515	0.174758	5.85599	21.59	CAV2;NUCKS1;PPIB
positive regulation of actin nucleation (GO:0051127)	0.0250515	0.174758	5.85599	21.59	CYFIP1;GSN;WASF2
positive regulation of chondrocyte differentiation (GO:0032332)	0.0250515	0.174758	5.85599	21.59	PKDCC;BMPR1B;LOXL2
positive regulation of nitric-oxide synthase biosynthetic process (GO:0051770)	0.0250515	0.174758	5.85599	21.59	KDR;TLR4;TLR2
positive regulation of vacuole organization (GO:0044090)	0.0250515	0.174758	5.85599	21.59	GRN;PIP4K2A;RAB3GAP1
regulation of cysteine-type endopeptidase activity involved in apoptotic signaling pathway (GO:2001267)	0.0250515	0.174758	5.85599	21.59	GSN;CAAP1;LGALS9
regulation of lamellipodium morphogenesis (GO:2000392)	0.0250515	0.174758	5.85599	21.59	ENPP2;CD44;CORO1B
regulation of lymphocyte migration (GO:2000401)	0.0250515	0.174758	5.85599	21.59	STK10;MSN;JAM2
regulation of synapse maturation (GO:0090128)	0.0250515	0.174758	5.85599	21.59	CDC20;ARHGEF15;ADGRL1
positive regulation of cytoskeleton organization (GO:0051495)	0.0253505	0.17654	2.17415	7.98989	SEMA5A;VASP;NRP1;SPAG5;FES;CDC42EP1;HCLS1;TEK;CX3CL1;NCK1
regulation of protein kinase B signaling (GO:0051896)	0.0254368	0.176838	1.67795	6.16071	SEMA5A;PDGFRB;KL;HIP1;TGFB1;MYOC;IGF2;PIK3CD;GATA3;HLA-G;CX3CL1;RCN3;PINK1;ERBB4;HYAL2;KIT;HCLS1;FYN;TEK;SH2B3
regulation of programmed cell death (GO:0043067)	0.0255197	0.177111	1.70303	6.24721	TOMM70;KANK2;CREBBP;HIP1;WFS1;IGFBP3;SEPTIN4;POU4F1;RSL1D1;PINK1;MECOM;BCL6;IRF3;CASP10;ANP32E;CASP1;TNFRSF25;TP63;TGM2
small GTPase mediated signal transduction (GO:0007264)	0.0258571	0.179146	1.99936	7.308	ABR;MAPK11;SHC2;ARHGAP31;G3BP1;CCDC88C;GNB1;GRAP;RGL1;RAPGEF5;RIN2;CRKL
regulation of cellular localization (GO:0060341)	0.0266538	0.184038	2.60662	9.44853	LYN;PINK1;GSN;SPAG5;REEP5;FES;PPM1F
regulation of smooth muscle cell proliferation (GO:0048660)	0.0266538	0.184038	2.60662	9.44853	PDGFRB;IGFBP3;CCN4;PPARG;AIF1;CX3CL1;FOXP1
cellular protein catabolic process (GO:0044257)	0.0269239	0.185587	2.40683	8.70008	CASP8;RAB12;CTSZ;UBE2G1;TCIRG1;CTSS;ADAMTS7;RAB7A
MyD88-dependent toll-like receptor signaling pathway (GO:0002755)	0.0280301	0.191992	3.25597	11.6384	TAB2;CD36;TLR4;MYD88;TLR2
regulation of DNA biosynthetic process (GO:2000278)	0.0280301	0.191992	3.25597	11.6384	PDGFRB;DACH1;NIBAN2;RGCC;PRKD2
regulation of response to biotic stimulus (GO:0002831)	0.0280301	0.191992	3.25597	11.6384	CASP8;TRIM5;CD36;CX3CL1;FOXP1
regulation of cellular component biogenesis (GO:0044087)	0.0280894	0.191992	2.84258	10.1547	TJP1;PINK1;NOTCH1;TIE1;MSN;CD36
response to peptide (GO:1901652)	0.0280894	0.191992	2.84258	10.1547	ANXA1;FYN;KAT7;STAT6;NLRP1;GNAI1
cardiac ventricle development (GO:0003231)	0.0293616	0.195121	3.90557	13.7791	DLL4;NOTCH1;PDE2A;GATA3
granulocyte differentiation (GO:0030851)	0.0293616	0.195121	3.90557	13.7791	SPI1;TAL1;DEK;PML
inositol phosphate-mediated signaling (GO:0048016)	0.0293616	0.195121	3.90557	13.7791	PPP3R1;ADGRB2;NFATC3;NFATC4
negative regulation of axon extension involved in axon guidance (GO:0048843)	0.0293616	0.195121	3.90557	13.7791	SEMA5A;SEMA5B;SEMA6A;SEMA3G
positive regulation of nitrogen compound metabolic process (GO:0051173)	0.0293616	0.195121	3.90557	13.7791	SLCO1C1;APP;WFS1;GATA3
regulation of granulocyte chemotaxis (GO:0071622)	0.0293616	0.195121	3.90557	13.7791	CSF1R;CMKLR1;JAM3;MAPK3
regulation of protein modification by small protein conjugation or removal (GO:1903320)	0.0293616	0.195121	3.90557	13.7791	PINK1;EPAS1;ZMIZ1;HIF1A
regulation of T cell migration (GO:2000404)	0.0293616	0.195121	3.90557	13.7791	APP;LRCH1;TNFRSF14;AIF1
pattern recognition receptor signaling pathway (GO:0002221)	0.0294104	0.195121	2.36129	8.32689	PLCG2;NOD1;TAB2;CD36;TLR4;CTSS;MYD88;TLR2
positive regulation of interleukin-8 production (GO:0032757)	0.0294104	0.195121	2.36129	8.32689	HYAL2;F2R;PRKD2;NOD1;LGALS9;TLR4;MYD88;TLR2
regulation of vesicle-mediated transport (GO:0060627)	0.0296152	0.195121	2.02608	7.13072	NRP1;HIP1;USP6;RAB5C;FES;RAB12;STON1;HIP1R;STXBP5;SEPTIN4;MAPK3
regulation of hydrolase activity (GO:0051336)	0.0309337	0.195121	2.20042	7.64847	FGD3;FGD5;PLXND1;CAV1;PLXNB2;ARHGAP27;ARHGAP15;RASIP1;RAB3GAP1
regulation of nitric oxide biosynthetic process (GO:0045428)	0.0314187	0.195121	2.75882	9.5465	PTGIS;CAV1;ATP2B4;CD36;CD34;TLR4
regulation of sodium ion transmembrane transporter activity (GO:2000649)	0.0314187	0.195121	2.75882	9.5465	HECW2;FXYD6;ANK3;FXYD5;UTRN;PTPN3
glycosaminoglycan biosynthetic process (GO:0006024)	0.0316554	0.195121	2.00241	6.91402	CSGALNACT1;CHPF;CHST11;SDC3;BGN;HAS3;B3GNT2;CHST1;AGRN;HSPG2;CHST2
phosphate-containing compound metabolic process (GO:0006796)	0.0317176	0.195121	1.63382	5.63812	DUSP4;ISYNA1;TGFB1;PNKP;PIK3CD;ALOX15B;ITPKB;PPM1A;PTPRB;PFKL;DUSP10;PLCG2;PIP4K2A;ALPL;PLCG1;COQ8A;PLCB2;NUDT14;PFKP;MAPK3
cellular response to thyroid hormone stimulus (GO:0097067)	0.0319338	0.195121	5.20504	17.9266	THRB;GAS2L1;CTSS
epithelial cell-cell adhesion (GO:0090136)	0.0319338	0.195121	5.20504	17.9266	KIT;KIFC3;THBS4
maintenance of protein localization in endoplasmic reticulum (GO:0035437)	0.0319338	0.195121	5.20504	17.9266	OS9;KDELR3;TAPT1
megakaryocyte differentiation (GO:0030219)	0.0319338	0.195121	5.20504	17.9266	TAL1;KIT;SH2B3
modulation by host of viral process (GO:0044788)	0.0319338	0.195121	5.20504	17.9266	IFI27;CAV2;PPIB
negative regulation of vascular permeability (GO:0043116)	0.0319338	0.195121	5.20504	17.9266	CLDN5;RAMP2;PDE2A
nuclear body organization (GO:0030575)	0.0319338	0.195121	5.20504	17.9266	SERBP1;ETS1;PML
phospholipid homeostasis (GO:0055091)	0.0319338	0.195121	5.20504	17.9266	RCN3;CETP;FABP3
positive regulation of vascular permeability (GO:0043117)	0.0319338	0.195121	5.20504	17.9266	TJP1;TGFB1;PDE2A
regulation of B cell apoptotic process (GO:0002902)	0.0319338	0.195121	5.20504	17.9266	LYN;BCL6;FOXP1
regulation of cell communication by electrical coupling involved in cardiac conduction (GO:1901844)	0.0319338	0.195121	5.20504	17.9266	GJD3;CAV1;IRX3
positive regulation of endopeptidase activity (GO:0010950)	0.0320195	0.195121	3.12556	10.7563	LYN;EFNA1;PSME2;FYN;VSIR
positive regulation of lipid kinase activity (GO:0090218)	0.0320195	0.195121	3.12556	10.7563	PDGFRB;TGFB1;CD81;KIT;TEK
positive regulation of phosphate metabolic process (GO:0045937)	0.0320195	0.195121	3.12556	10.7563	APP;NRP1;PTGES3;ITGA6;MIF
primary neural tube formation (GO:0014020)	0.0320195	0.195121	3.12556	10.7563	VASP;TGFB1;DLC1;PLXNB2;PHACTR4
regulation of natural killer cell mediated cytotoxicity (GO:0042269)	0.0320195	0.195121	3.12556	10.7563	LAMP1;KLRD1;LGALS9;HLA-G;PIK3R6
regulation of vasoconstriction (GO:0019229)	0.0320195	0.195121	3.12556	10.7563	ACE;CAV1;F2R;ECE1;SMTNL2
cardiac muscle cell myoblast differentiation (GO:0060379)	0.0321517	0.195121	10.4048	35.7642	NOTCH1;TBX2
caveolin-mediated endocytosis (GO:0072584)	0.0321517	0.195121	10.4048	35.7642	CAV1;MAPK3
cellular response to salt stress (GO:0071472)	0.0321517	0.195121	10.4048	35.7642	CAPN3;AQP1
cyclic-GMP-AMP transmembrane import across plasma membrane (GO:0140361)	0.0321517	0.195121	10.4048	35.7642	LRRC8C;LRRC8A
exocyst localization (GO:0051601)	0.0321517	0.195121	10.4048	35.7642	EXOC3L1;EXOC3L2
hematopoietic stem cell migration (GO:0035701)	0.0321517	0.195121	10.4048	35.7642	JAM2;JAM3
immature B cell differentiation (GO:0002327)	0.0321517	0.195121	10.4048	35.7642	KIT;LRRC8A
lipid transport across blood-brain barrier (GO:1990379)	0.0321517	0.195121	10.4048	35.7642	FABP5;CD36
negative regulation of dendritic cell differentiation (GO:2001199)	0.0321517	0.195121	10.4048	35.7642	TMEM176A;HLA-G
negative regulation of gene silencing by RNA (GO:0060967)	0.0321517	0.195121	10.4048	35.7642	TGFB1;PPARG
negative regulation of gonadotropin secretion (GO:0032277)	0.0321517	0.195121	10.4048	35.7642	GJA1;INHBB
negative regulation of leukocyte differentiation (GO:1902106)	0.0321517	0.195121	10.4048	35.7642	TMEM176A;HLA-G
negative regulation of metallopeptidase activity (GO:1905049)	0.0321517	0.195121	10.4048	35.7642	TIMP2;TIMP3
negative regulation of myelination (GO:0031642)	0.0321517	0.195121	10.4048	35.7642	JAM2;TNFRSF21
negative regulation of oxidative stress-induced neuron intrinsic apoptotic signaling pathway (GO:1903377)	0.0321517	0.195121	10.4048	35.7642	PINK1;HIF1A
negative regulation of posttranscriptional gene silencing (GO:0060149)	0.0321517	0.195121	10.4048	35.7642	TGFB1;PPARG
negative regulation of synapse organization (GO:1905809)	0.0321517	0.195121	10.4048	35.7642	ARHGEF15;TLR2
peptidyl-lysine oxidation (GO:0018057)	0.0321517	0.195121	10.4048	35.7642	LOX;LOXL2
positive regulation by host of viral genome replication (GO:0044829)	0.0321517	0.195121	10.4048	35.7642	NUCKS1;PPIB
positive regulation of axon extension involved in axon guidance (GO:0048842)	0.0321517	0.195121	10.4048	35.7642	SEMA5A;NRP1
positive regulation of endothelial cell chemotaxis by VEGF-activated vascular endothelial growth factor receptor signaling pathway (GO:0038033)	0.0321517	0.195121	10.4048	35.7642	KDR;PRKD2
positive regulation of endothelial cell-matrix adhesion via fibronectin (GO:1904906)	0.0321517	0.195121	10.4048	35.7642	FUT1;RIN2
positive regulation of leukocyte mediated immunity (GO:0002705)	0.0321517	0.195121	10.4048	35.7642	KIT;PLCG2
positive regulation of macrophage proliferation (GO:0120041)	0.0321517	0.195121	10.4048	35.7642	CSF1R;MAPK3
positive regulation of membrane permeability (GO:1905710)	0.0321517	0.195121	10.4048	35.7642	LAPTM5;JAM3
positive regulation of mitochondrial depolarization (GO:0051901)	0.0321517	0.195121	10.4048	35.7642	MYOC;KDR
positive regulation of oxidative stress-induced neuron death (GO:1903223)	0.0321517	0.195121	10.4048	35.7642	FBXW7;TLR4
positive regulation of protein kinase C activity (GO:1900020)	0.0321517	0.195121	10.4048	35.7642	TCIM;WNT5A
positive regulation of protein localization to cell cortex (GO:1904778)	0.0321517	0.195121	10.4048	35.7642	EPB41;GNAI1
positive regulation of transcription from RNA polymerase II promoter in response to hypoxia (GO:0061419)	0.0321517	0.195121	10.4048	35.7642	NOTCH1;HIF1A
regulation of cyclase activity (GO:0031279)	0.0321517	0.195121	10.4048	35.7642	CAP1;MAPK3
regulation of dendritic cell cytokine production (GO:0002730)	0.0321517	0.195121	10.4048	35.7642	KIT;PLCG2
regulation of interleukin-1 alpha production (GO:0032650)	0.0321517	0.195121	10.4048	35.7642	IL16;CX3CL1
regulation of natural killer cell mediated immunity (GO:0002715)	0.0321517	0.195121	10.4048	35.7642	SH2D1B;PIK3R6
regulation of plasma membrane organization (GO:1903729)	0.0321517	0.195121	10.4048	35.7642	GSN;MYH9
regulation of platelet-derived growth factor receptor-beta signaling pathway (GO:2000586)	0.0321517	0.195121	10.4048	35.7642	HIP1;HIP1R
regulation of protein kinase C activity (GO:1900019)	0.0321517	0.195121	10.4048	35.7642	TCIM;WNT5A
regulation of systemic arterial blood pressure by endothelin (GO:0003100)	0.0321517	0.195121	10.4048	35.7642	NOS3;ECE1
regulation of vitamin D receptor signaling pathway (GO:0070562)	0.0321517	0.195121	10.4048	35.7642	KANK2;SNAI2
response to salt stress (GO:0009651)	0.0321517	0.195121	10.4048	35.7642	CAPN3;AQP1
T cell extravasation (GO:0072683)	0.0321517	0.195121	10.4048	35.7642	F11R;CD99
vascular endothelial growth factor receptor-2 signaling pathway (GO:0036324)	0.0321517	0.195121	10.4048	35.7642	KDR;CLEC14A
regulation of substrate adhesion-dependent cell spreading (GO:1900024)	0.0324097	0.196393	2.48787	8.53165	NRP1;MYOC;RCC2;DOCK1;LIMS2;CRKL;S100A10
protein-containing complex assembly (GO:0065003)	0.0332232	0.200951	1.55008	5.27727	GSDMD;CARD10;CREBBP;SEC24B;DBNL;WIPF1;HDAC1;CTSZ;USO1;WAS;MITF;CX3CL1;PML;AFDN;PPP6C;CASP8;SH3PXD2B;IL2RB;TSPAN4;CAPN3;SEC24D;TEAD1;FBXL7;MDN1
negative regulation of gene expression (GO:0010629)	0.0332609	0.200951	1.49567	5.09034	APP;SPI1;NOTCH1;HDAC1;HIF1A;CRKL;FXR1;DLL4;SYNCRIP;KDR;LGALS9;CD34;SRGN;NDFIP2;TGFB1;BTN2A2;FBXW7;ATP2B4;MIF;POU4F1;FOXP1;CLDN5;MOV10;PINK1;RGCC;CILP;SYT11;APLNR
regulation of cytosolic calcium ion concentration (GO:0051480)	0.0337439	0.203566	1.76711	5.98865	CD52;TRPC6;CAV2;CAV1;F2R;WNT5A;ATP2B4;CXCR4;CACNA1C;EDNRA;C1QTNF1;CDH23;S1PR3;CD36;CMKLR1
positive regulation of protein kinase B signaling (GO:0051897)	0.0339569	0.204547	1.72926	5.84951	SEMA5A;PDGFRB;KL;TGFB1;HIP1;MYOC;IGF2;PIK3CD;GATA3;CX3CL1;PINK1;ERBB4;KIT;HCLS1;FYN;TEK
calcium ion transport into cytosol (GO:0060402)	0.0345885	0.205306	3.67564	12.3657	CACNB3;ATP2B4;CACNA1C;JPH1
chondroitin sulfate biosynthetic process (GO:0030206)	0.0345885	0.205306	3.67564	12.3657	CSGALNACT1;CHPF;CHST11;BGN
intracellular lipid transport (GO:0032365)	0.0345885	0.205306	3.67564	12.3657	CPT1A;FABP3;SLC25A20;PLEKHA8
linoleic acid metabolic process (GO:0043651)	0.0345885	0.205306	3.67564	12.3657	FADS2;ACSL1;ELOVL5;ALOX15B
negative regulation of peptidyl-serine phosphorylation (GO:0033137)	0.0345885	0.205306	3.67564	12.3657	RASSF2;CAV1;PPM1F;NCK1
positive regulation of antigen receptor-mediated signaling pathway (GO:0050857)	0.0345885	0.205306	3.67564	12.3657	PRKCH;CD81;PRKD2;FOXP1
positive regulation of immune system process (GO:0002684)	0.0345885	0.205306	3.67564	12.3657	ANXA1;PIK3CD;LGALS9;HLA-G
positive regulation of transcription regulatory region DNA binding (GO:2000679)	0.0345885	0.205306	3.67564	12.3657	NIBAN2;TGFB1;GATA3;POU4F1
purinergic nucleotide receptor signaling pathway (GO:0035590)	0.0345885	0.205306	3.67564	12.3657	C3;APP;ENTPD1;CASP1
regulation of anoikis (GO:2000209)	0.0345885	0.205306	3.67564	12.3657	NOTCH1;CAV1;SNAI2;ITGA5
positive regulation of cation transmembrane transport (GO:1904064)	0.0349947	0.20681	2.67986	8.98438	GABBR1;GNG2;GNB1;AKAP6;ANK3;CTSS
regulation of filopodium assembly (GO:0051489)	0.0349947	0.20681	2.67986	8.98438	FXR1;PPP1R16B;NRP1;MYO10;FSCN1;AGRN
visual system development (GO:0150063)	0.0349947	0.20681	2.67986	8.98438	C3;C1QA;SH3PXD2B;MEIS3;BMPR1B;FREM2
negative regulation of inflammatory response to antigenic stimulus (GO:0002862)	0.0351189	0.207242	1.79756	6.02005	GGT5;LYN;VIPR1;ADCYAP1R1;RAMP2;ADCY4;GNG2;PRKAR1A;PRKAR2B;GNB1;PLCG2;MYH9;FYN;PLCG1
Fc-epsilon receptor signaling pathway (GO:0038095)	0.0353496	0.208301	1.89787	6.34358	LYN;PPP3R1;FCER1G;PSME4;PLCG2;NFATC3;PSME2;TAB2;LCP2;PLCG1;FOS;MAPK3
negative regulation of interleukin-6 production (GO:0032715)	0.0363458	0.212308	3.00519	9.96123	SYT11;ARRB1;NLRC3;TLR4;CX3CL1
negative regulation of peptidyl-tyrosine phosphorylation (GO:0050732)	0.0363458	0.212308	3.00519	9.96123	MVP;HYAL2;CAV1;THY1;SH2B3
phospholipid translocation (GO:0045332)	0.0363458	0.212308	3.00519	9.96123	ATP8A1;ATP8B2;ATP8B1;ATP10D;ATP10A
regulation of macrophage derived foam cell differentiation (GO:0010743)	0.0363458	0.212308	3.00519	9.96123	CETP;PRKCH;PPARG;CD36;ALOX15B
renal water homeostasis (GO:0003091)	0.0363458	0.212308	3.00519	9.96123	PRKAR2B;WFS1;PRKAR1A;ADCY4;AQP1
tube closure (GO:0060606)	0.0363458	0.212308	3.00519	9.96123	VASP;TGFB1;DLC1;PLXNB2;PHACTR4
non-canonical Wnt signaling pathway (GO:0035567)	0.0363957	0.212308	1.83411	6.07698	FZD4;WNT5A;FZD6;PRICKLE2;VANGL1;MOV10;PPP3R1;GNG2;PSME4;CCDC88C;GNB1;PSME2;PLCB2
plasma membrane organization (GO:0007009)	0.0378054	0.220215	2.23444	7.31846	EHD2;COL5A1;CAVIN2;SYT11;MYOF;MYH9;CXCR4;ANK3
regulation of transforming growth factor beta receptor signaling pathway (GO:0017015)	0.038372	0.223195	1.93461	6.30764	FKBP1A;SPRED2;PPM1A;CREBBP;SPRED1;TGFB1;CD109;CAV1;TGFB1I1;ASPN;TGFBR2
heart morphogenesis (GO:0003007)	0.0389406	0.223839	2.37945	7.72301	FKBP1A;MYLK2;NOTCH1;NOS3;DLC1;EPHB4;TBX2
positive regulation of NIK/NF-kappaB signaling (GO:1901224)	0.0389406	0.223839	2.37945	7.72301	APP;TCIM;LAPTM5;NOD1;LGALS9;TLR4;TLR2
alpha-linolenic acid metabolic process (GO:0036109)	0.0396956	0.223839	4.68429	15.1139	FADS2;ACSL1;ELOVL5
atrial cardiac muscle cell action potential (GO:0086014)	0.0396956	0.223839	4.68429	15.1139	GJC1;GJA1;CACNA1C
chromatin organization involved in regulation of transcription (GO:0034401)	0.0396956	0.223839	4.68429	15.1139	SPI1;SERTAD2;ZMIZ1
homeostasis of number of cells (GO:0048872)	0.0396956	0.223839	4.68429	15.1139	NOTCH1;NOS3;F2R
mature B cell differentiation involved in immune response (GO:0002313)	0.0396956	0.223839	4.68429	15.1139	DOCK10;LFNG;MFNG
negative regulation of viral release from host cell (GO:1902187)	0.0396956	0.223839	4.68429	15.1139	TRIM5;TRIM32;PML
plasma membrane repair (GO:0001778)	0.0396956	0.223839	4.68429	15.1139	SYT11;MYOF;MYH9
positive regulation of CD4-positive, alpha-beta T cell activation (GO:2000516)	0.0396956	0.223839	4.68429	15.1139	CD81;LGALS9;TGFBR2
positive regulation of purine nucleotide biosynthetic process (GO:1900373)	0.0396956	0.223839	4.68429	15.1139	PINK1;NOS3;TMSB4X
positive regulation of reactive oxygen species biosynthetic process (GO:1903428)	0.0396956	0.223839	4.68429	15.1139	PLCG2;CD36;TLR4
positive regulation of vascular endothelial cell proliferation (GO:1905564)	0.0396956	0.223839	4.68429	15.1139	ITGA4;IGF2;PLCG1
regulation of cell aging (GO:0090342)	0.0396956	0.223839	4.68429	15.1139	RSL1D1;MIF;VASH1
regulation of cell communication by electrical coupling (GO:0010649)	0.0396956	0.223839	4.68429	15.1139	CAV1;IRX3;ANK3
regulation of interleukin-5 production (GO:0032674)	0.0396956	0.223839	4.68429	15.1139	GATA3;LGALS9;TNFRSF21
regulation of membrane repolarization (GO:0060306)	0.0396956	0.223839	4.68429	15.1139	CACNB3;CAV1;AKAP6
regulation of nucleocytoplasmic transport (GO:0046822)	0.0396956	0.223839	4.68429	15.1139	TGFB1;IFI27;SIRT7
regulation of tube diameter (GO:0035296)	0.0396956	0.223839	4.68429	15.1139	ACE;NOS3;NPR1
response to muramyl dipeptide (GO:0032495)	0.0396956	0.223839	4.68429	15.1139	NOD1;NLRP1;VIM
response to thyroid hormone (GO:0097066)	0.0396956	0.223839	4.68429	15.1139	THRB;GAS2L1;CTSS
vascular process in circulatory system (GO:0003018)	0.0396956	0.223839	4.68429	15.1139	ACE;NOS3;NPR1
cell projection assembly (GO:0030031)	0.0403197	0.226004	3.47125	11.1459	CYFIP1;GSN;PARVG;PARVA
peptidyl-threonine dephosphorylation (GO:0035970)	0.0403197	0.226004	3.47125	11.1459	DUSP4;PPM1A;DUSP10;PPM1F
regulation of adenylate cyclase activity (GO:0045761)	0.0403197	0.226004	3.47125	11.1459	CAP1;EDNRB;CACNA1C;GNAI2
regulation of macrophage chemotaxis (GO:0010758)	0.0403197	0.226004	3.47125	11.1459	CSF1R;MIF;CMKLR1;MAPK3
negative regulation of cell differentiation (GO:0045596)	0.0403579	0.226004	1.63085	5.23496	CETP;NOTCH1;TGFB1;NOTCH4;CAV1;WNT5A;IGF2;GATA3;HDAC7;EFNA1;SPRED2;SPRED1;COL5A1;COL5A2;SNAI2;PPARG;TRIB2;ADAMTS7
negative regulation of cell growth (GO:0030308)	0.0406331	0.227173	1.80146	5.77039	TGFB1;NPR1;SEMA3G;PML;BST2;GJA1;ADAM15;BCL6;SERTAD2;HYAL2;DACT3;SLIT3;SIPA1
cellular response to type I interferon (GO:0071357)	0.0409269	0.227173	2.19512	7.01553	IFITM3;BST2;IFI27;IRF3;OAS2;HLA-B;HLA-G;MYD88
type I interferon signaling pathway (GO:0060337)	0.0409269	0.227173	2.19512	7.01553	IFITM3;BST2;IFI27;IRF3;OAS2;HLA-B;HLA-G;MYD88
cardiac muscle tissue morphogenesis (GO:0055008)	0.0410143	0.227173	2.89373	9.2421	FKBP1A;MYLK2;NOTCH1;TGFB1;S1PR1
liver development (GO:0001889)	0.0410143	0.227173	2.89373	9.2421	CCDC39;ANXA1;CEBPG;LSR;PCK2
negative regulation of intracellular steroid hormone receptor signaling pathway (GO:0033144)	0.0410143	0.227173	2.89373	9.2421	KANK2;HDAC1;CRY2;STRN3;FOXP1
positive regulation of lamellipodium organization (GO:1902745)	0.0410143	0.227173	2.89373	9.2421	CYFIP1;ENPP2;FSCN1;WASF2;CORO1B
regulation of intracellular protein transport (GO:0033157)	0.0410143	0.227173	2.89373	9.2421	TGFB1;IFI27;PRR5L;SIRT7;LCP1
negative regulation of protein phosphorylation (GO:0001933)	0.0412388	0.228105	1.71514	5.46853	LYN;TGFB1;IGFBP3;CAV1;MVP;PRR5L;THY1;PPM1F;CRKL;SPRED2;SPRED1;RASSF2;CAMK2N1;TRIB2;NCK1
phosphorylation (GO:0016310)	0.0423886	0.234147	1.41255	4.4649	APP;PKN3;GMFG;PNKP;PIK3CD;PRKAG3;LIPE;STK10;GRK5;STK38;MKNK2;FYN;MAP3K6;MAPK6;MAPK3;LYN;MAP4K2;MORC3;PRKCH;TGFB1;IGFBP3;PRPF4B;TGFBR2;PINK1;PEAK1;NEK10;PRKD2;COQ8A;ERG;BMPR1B;TRIB2;MAP3K11;MAP3K12
heart looping (GO:0001947)	0.0429065	0.236044	2.53473	7.98118	CCDC39;NOTCH1;TBX21;APLNR;TBX2;TGFBR2
negative regulation of proteolysis (GO:0045861)	0.0429065	0.236044	2.53473	7.98118	EFNA1;CSTB;CAMK2N1;TIMP2;TIMP3;PTPN3
regulation of cell-cell adhesion (GO:0022407)	0.0429065	0.236044	2.53473	7.98118	DPP4;AFDN;TGFB1;PODXL;MDGA1;ADA
regulation of protein localization (GO:0032880)	0.0442149	0.240177	2.15716	6.72752	FKBP1A;AFDN;RSL1D1;TRIM5;FBXW7;MMD;CTSD;PPM1F
negative regulation of protein kinase activity (GO:0006469)	0.0442786	0.240177	1.95589	6.09702	SPRED1;PTPRB;DUSP10;CAMK2N1;HYAL2;MVP;CAV1;THY1;TRIB2;PPM1F
cellular response to lectin (GO:1990858)	0.0445479	0.240177	1.82378	5.67412	LYN;CREBBP;FCER1G;CD209;PSME4;ICAM2;PLCG2;PSME2;KLRD1;TAB2;FYN;MUC3A
stimulatory C-type lectin receptor signaling pathway (GO:0002223)	0.0445479	0.240177	1.82378	5.67412	LYN;CREBBP;FCER1G;CD209;PSME4;ICAM2;PLCG2;PSME2;KLRD1;TAB2;FYN;MUC3A
MAPK cascade (GO:0000165)	0.044712	0.240177	1.47293	4.57715	PLVAP;SHC2;RASGRF2;RASAL3;PPP1CB;SPRED1;SYNGAP1;ERBB4;KDR;FYN;LGALS9;SPTAN1;MAPK3;PDGFRB;KL;TGFB1;MAPK11;PSME4;KIT;IL3RA;IL2RB;PSME2;TEK;RGL1;SHANK3;PTPN3
positive regulation of receptor signaling pathway via JAK-STAT (GO:0046427)	0.0460288	0.240177	2.79023	8.5897	NOTCH1;ERBB4;IL10RA;F2R;KIT
regulation of cholesterol efflux (GO:0010874)	0.0460288	0.240177	2.79023	8.5897	CETP;NAXE;CAV1;PPARG;PLTP
triglyceride metabolic process (GO:0006641)	0.0462768	0.240177	2.28006	7.00688	CETP;FABP3;FABP4;FABP5;CAV1;APOBR;GPAT3
adherens junction maintenance (GO:0034334)	0.0463223	0.240177	7.80316	23.9723	TJP1;KIFC3
blood vessel endothelial cell proliferation involved in sprouting angiogenesis (GO:0002043)	0.0463223	0.240177	7.80316	23.9723	SEMA5A;BMPER
cellular response to bacterial lipopeptide (GO:0071221)	0.0463223	0.240177	7.80316	23.9723	CD36;TLR2
chondrocyte development (GO:0002063)	0.0463223	0.240177	7.80316	23.9723	BMPR1B;SULF2
ear development (GO:0043583)	0.0463223	0.240177	7.80316	23.9723	ECE1;GATA3
epithelial tube formation (GO:0072175)	0.0463223	0.240177	7.80316	23.9723	PODXL;GATA3
foam cell differentiation (GO:0090077)	0.0463223	0.240177	7.80316	23.9723	TGFB1;PPARG
guanine nucleotide transmembrane transport (GO:1903790)	0.0463223	0.240177	7.80316	23.9723	LRRC8C;LRRC8A
hepatocyte differentiation (GO:0070365)	0.0463223	0.240177	7.80316	23.9723	ANXA1;PCK2
macrophage derived foam cell differentiation (GO:0010742)	0.0463223	0.240177	7.80316	23.9723	TGFB1;PPARG
megakaryocyte development (GO:0035855)	0.0463223	0.240177	7.80316	23.9723	KIT;SH2B3
membrane raft assembly (GO:0001765)	0.0463223	0.240177	7.80316	23.9723	EMP2;S100A10
morphogenesis of an endothelium (GO:0003159)	0.0463223	0.240177	7.80316	23.9723	PRKD2;RHOB
negative regulation of amyloid precursor protein biosynthetic process (GO:0042985)	0.0463223	0.240177	7.80316	23.9723	ITM2A;ITM2C
negative regulation of Arp2/3 complex-mediated actin nucleation (GO:0034316)	0.0463223	0.240177	7.80316	23.9723	GMFG;CORO1B
negative regulation of chemokine-mediated signaling pathway (GO:0070100)	0.0463223	0.240177	7.80316	23.9723	SLIT3;SH2B3
negative regulation of lens fiber cell differentiation (GO:1902747)	0.0463223	0.240177	7.80316	23.9723	SPRED2;SPRED1
negative regulation of myeloid leukocyte mediated immunity (GO:0002887)	0.0463223	0.240177	7.80316	23.9723	SPI1;LGALS9
negative regulation of trophoblast cell migration (GO:1901164)	0.0463223	0.240177	7.80316	23.9723	GJA1;ARHGDIB
neutrophil extravasation (GO:0072672)	0.0463223	0.240177	7.80316	23.9723	PECAM1;PIK3CD
peptidyl-glutamine methylation (GO:0018364)	0.0463223	0.240177	7.80316	23.9723	CREBBP;SIRT7
positive regulation of animal organ morphogenesis (GO:0110110)	0.0463223	0.240177	7.80316	23.9723	GATA3;CD34
positive regulation of cell-cell adhesion mediated by integrin (GO:0033634)	0.0463223	0.240177	7.80316	23.9723	PODXL;PIEZO1
positive regulation of gap junction assembly (GO:1903598)	0.0463223	0.240177	7.80316	23.9723	CAV1;IRX3
positive regulation of granulocyte differentiation (GO:0030854)	0.0463223	0.240177	7.80316	23.9723	TESC;HCLS1
positive regulation of I-kappaB phosphorylation (GO:1903721)	0.0463223	0.240177	7.80316	23.9723	PLCG2;CX3CL1
protection from natural killer cell mediated cytotoxicity (GO:0042270)	0.0463223	0.240177	7.80316	23.9723	HLA-B;HLA-G
regulation of blood vessel remodeling (GO:0060312)	0.0463223	0.240177	7.80316	23.9723	TGFB1;FLT4
regulation of endothelial cell-matrix adhesion via fibronectin (GO:1904904)	0.0463223	0.240177	7.80316	23.9723	FUT1;RIN2
regulation of glomerular filtration (GO:0003093)	0.0463223	0.240177	7.80316	23.9723	F2R;EMP2
regulation of long-chain fatty acid import across plasma membrane (GO:0010746)	0.0463223	0.240177	7.80316	23.9723	ACSL1;ACSL5
regulation of macrophage proliferation (GO:0120040)	0.0463223	0.240177	7.80316	23.9723	CSF1R;MAPK3
regulation of peptidyl-cysteine S-nitrosylation (GO:2000169)	0.0463223	0.240177	7.80316	23.9723	ACE;ATP2B4
regulation of T cell activation via T cell receptor contact with antigen bound to MHC molecule on antigen presenting cell (GO:2001188)	0.0463223	0.240177	7.80316	23.9723	CD81;LGALS9
response to catecholamine (GO:0071869)	0.0463223	0.240177	7.80316	23.9723	GNG2;GNB1
ruffle assembly (GO:0097178)	0.0463223	0.240177	7.80316	23.9723	AIF1;AIF1L
TORC2 signaling (GO:0038203)	0.0463223	0.240177	7.80316	23.9723	PINK1;PRR5L
negative regulation of GTPase activity (GO:0034260)	0.0465565	0.240177	3.28838	10.0858	LRCH1;RCC2;F11R;GMIP
positive regulation of natural killer cell mediated immunity (GO:0002717)	0.0465565	0.240177	3.28838	10.0858	LAMP1;SH2D1B;KLRD1;HLA-G
protein deacylation (GO:0035601)	0.0465565	0.240177	3.28838	10.0858	HDAC1;SIRT7;NOTUM;HDAC7
regulation of B cell receptor signaling pathway (GO:0050855)	0.0465565	0.240177	3.28838	10.0858	LYN;PRKCH;CD81;FOXP1
toll-like receptor signaling pathway (GO:0002224)	0.0471765	0.242179	1.93164	5.89897	COLEC12;CASP8;PLCG2;TAB2;CD36;LGALS9;TLR4;CTSS;MYD88;TLR2
DNA-templated transcription, initiation (GO:0006352)	0.0471788	0.242179	1.649	5.03575	NOTCH3;CREBBP;NOTCH1;THRB;BRF2;MAML2;HDAC1;NOTCH4;ESRRG;GTF2H5;HDAC7;NR5A2;TAF1C;PPARG;TEAD1;MAPK3
neurogenesis (GO:0022008)	0.0472499	0.242179	2.46789	7.53277	ANXA1;BTBD1;CXCR4;DCHS1;VXN;CDK5RAP2
muscle contraction (GO:0006936)	0.0476229	0.242179	1.75459	5.34174	MYLK2;DTNA;TMOD3;ITGA1;MYOF;MYL12A;GJC1;CKMT2;P2RX6;EDNRA;CALD1;VIM;UTRN
cardiac left ventricle morphogenesis (GO:0003214)	0.0483164	0.242179	4.25822	12.9023	NOTCH1;CPE;TGFBR2
detection of bacterium (GO:0016045)	0.0483164	0.242179	4.25822	12.9023	HLA-B;NOD1;SSC5D
heart process (GO:0003015)	0.0483164	0.242179	4.25822	12.9023	ACE;SGCD;FYN
immune response-regulating cell surface receptor signaling pathway (GO:0002768)	0.0483164	0.242179	4.25822	12.9023	LYN;KIT;HLA-G
NAD biosynthesis via nicotinamide riboside salvage pathway (GO:0034356)	0.0483164	0.242179	4.25822	12.9023	NNMT;PTGIS;NAXE
negative regulation of DNA damage response, signal transduction by p53 class mediator (GO:0043518)	0.0483164	0.242179	4.25822	12.9023	SNAI2;MIF;CD44
negative regulation of neuroinflammatory response (GO:0150079)	0.0483164	0.242179	4.25822	12.9023	GRN;SYT11;CX3CL1
negative regulation of pri-miRNA transcription by RNA polymerase II (GO:1902894)	0.0483164	0.242179	4.25822	12.9023	NFATC3;PPARG;NFATC4
negative regulation of smooth muscle cell migration (GO:0014912)	0.0483164	0.242179	4.25822	12.9023	IGFBP3;AIF1;CORO1B
negative regulation of viral transcription (GO:0032897)	0.0483164	0.242179	4.25822	12.9023	HEXIM1;IFITM3;TRIM32
peptidyl-serine dephosphorylation (GO:0070262)	0.0483164	0.242179	4.25822	12.9023	PPP2R2A;PPM1F;NCK1
positive regulation of cardiac muscle cell proliferation (GO:0060045)	0.0483164	0.242179	4.25822	12.9023	NOTCH1;ERBB4;TBX2
positive regulation of cyclase activity (GO:0031281)	0.0483164	0.242179	4.25822	12.9023	NOS3;CACNA1C;MAPK3
positive regulation of macrophage chemotaxis (GO:0010759)	0.0483164	0.242179	4.25822	12.9023	CSF1R;CMKLR1;MAPK3
positive regulation of transmembrane transport (GO:0034764)	0.0483164	0.242179	4.25822	12.9023	C3;ACSL1;ACSL5
regulation of cAMP-dependent protein kinase activity (GO:2000479)	0.0483164	0.242179	4.25822	12.9023	PRKAR1A;PRKAR2B;ATP2B4
regulation of integrin-mediated signaling pathway (GO:2001044)	0.0483164	0.242179	4.25822	12.9023	EMP2;LIMS2;PHACTR4
regulation of lipase activity (GO:0060191)	0.0483164	0.242179	4.25822	12.9023	RHOC;PCSK5;GPIHBP1
regulation of nitric-oxide synthase biosynthetic process (GO:0051769)	0.0483164	0.242179	4.25822	12.9023	KDR;TLR4;TLR2
negative regulation of transcription by RNA polymerase II (GO:0000122)	0.050436	0.252491	1.29492	3.868	SPI1;THRB;SUV39H1;FHL2;CHD3;LDB2;N4BP2L2;LOXL2;DACH1;EDNRB;WWC3;MITF;SIRT7;FOXP1;PPM1A;MED25;IFI27;CRY2;ERF;PPARG;KANK2;NOTCH1;HDAC1;NOTCH4;GATA3;ZNF25;DLL4;ATXN1;IFI16;TBX21;CRYM;E2F6;HEXIM1;CBX7;CREBBP;WFS1;PCGF2;IRX3;CAV1;CBX2;PDE2A;NFATC3;IGF2;POU4F1;NFATC4;TBX2;FAM220A;EFNA1;BCL6;YEATS2;BCL6B;SNAI2
negative regulation of cell cycle (GO:0045786)	0.0511312	0.255656	1.98274	5.8954	HEXIM1;TGFB1;CAMK2N1;PTPRK;GATA3;ALOX15B;SIPA1;RHOB;PTPN3
neural tube closure (GO:0001843)	0.0513917	0.255699	2.69388	7.99617	VASP;TGFB1;DLC1;PLXNB2;PHACTR4
regulation of activated T cell proliferation (GO:0046006)	0.0513917	0.255699	2.69388	7.99617	BTN2A2;PRKAR1A;IGFBP2;IGF2;LGALS9
regulation of lamellipodium assembly (GO:0010591)	0.0513917	0.255699	2.69388	7.99617	CYFIP1;ABI3;WAS;FSCN1;WASF2
regulation of myoblast differentiation (GO:0045661)	0.0513917	0.255699	2.69388	7.99617	NOTCH1;TGFB1;IGFBP3;LRRC8A;RBM24
regulation of DNA repair (GO:0006282)	0.0518555	0.257691	2.40449	7.11559	CEBPG;UBE2V2;KAT7;DEK;SIRT7;PML
adenylate cyclase-activating G protein-coupled receptor signaling pathway (GO:0007189)	0.0524495	0.260324	1.77188	5.22333	ADGRG1;RAMP2;GNG2;ADGRB2;GPR161;GNB1;ADCY4;S1PR1;ADGRL1;S1PR3;ADGRL4;ADGRL2
long-chain fatty-acyl-CoA metabolic process (GO:0035336)	0.0532973	0.263245	3.12379	9.15856	ACSL1;ELOVL5;ACSL5;FAR2
negative regulation of protein tyrosine kinase activity (GO:0061099)	0.0532973	0.263245	3.12379	9.15856	CAV1;MVP;HYAL2;THY1
neuromuscular junction development (GO:0007528)	0.0532973	0.263245	3.12379	9.15856	CACNB3;F2R;ANK3;AGRN
purine ribonucleotide catabolic process (GO:0009154)	0.0532973	0.263245	3.12379	9.15856	PNP;PDE2A;NT5C2;PDE9A
regulation of canonical Wnt signaling pathway (GO:0060828)	0.0541839	0.267298	1.49316	4.35313	SEMA5A;TGFB1;UBE2B;FZD4;IGFBP4;HDAC1;CAV1;FZD6;IGFBP2;WNT5A;KREMEN1;COL1A1;PPM1A;ADGRA2;TMEM88;PSME4;CCDC88C;PSME2;SNAI2;DACT3;NOTUM;SOX7
regulation of bone mineralization (GO:0030500)	0.0544417	0.268244	2.18862	6.37026	SRGN;KL;PKDCC;TGFB1;S1PR1;NOTUM;BMPR1B
positive regulation of nucleic acid-templated transcription (GO:1903508)	0.0550679	0.271001	1.33456	3.86913	NOTCH1;HDAC1;TGFB1I1;NOTCH4;GATA3;HIF1A;ETS1;MED14;MECOM;ZMIZ1;ERBB4;TBX21;HAS3;CAPN3;TEAD1;TP63;SNX5;CDK5RAP2;ARNT2;CREBBP;NIBAN2;TGFB1;FZD4;TESC;F2R;WNT5A;TFEB;MITF;ESRRG;FOS;TRERF1;FLI1;PML;COL1A1;PPM1A;NR5A2;TAL1;PPARG;TCF4;MAP3K12
innate immune response activating cell surface receptor signaling pathway (GO:0002220)	0.0552817	0.271723	1.75522	5.08193	LYN;CREBBP;FCER1G;CD209;PSME4;ICAM2;PLCG2;PSME2;KLRD1;TAB2;FYN;MUC3A
positive regulation of apoptotic process (GO:0043065)	0.0559844	0.274845	1.43608	4.13977	GRN;ARHGEF26;RASGRF2;FGD3;ABR;RASSF2;CASP8;ARL6IP5;TNFSF10;CTSD;TP63;TGM2;PLEKHG2;PTGIS;UTP11;IGFBP3;ARHGEF17;PLEKHG5;HIP1R;SEPTIN4;RHOB;BCL6;DLC1;ARHGEF1;ITGA6;MAP3K11
negative regulation of cell death (GO:0060548)	0.0566259	0.276256	1.86236	5.34737	KANK2;PINK1;MECOM;WFS1;CCN4;FYN;SRGAP2;CD34;POU4F1;NCK1
erythrocyte differentiation (GO:0030218)	0.0567252	0.276256	2.34425	6.72691	LYN;TAL1;CEBPG;KIT;HCLS1;SH2B3
acylglycerol catabolic process (GO:0046464)	0.0571041	0.276256	2.60394	7.45477	LIPE;FABP3;FABP4;FABP5;MGLL
cellular response to virus (GO:0098586)	0.0571041	0.276256	2.60394	7.45477	TOMM70;MAPK11;IRF3;LGALS9;HIF1A
negative regulation of Ras protein signal transduction (GO:0046580)	0.0571041	0.276256	2.60394	7.45477	SYNGAP1;MYOC;DLC1;RASAL3;RASIP1
positive regulation of cell cycle G1/S phase transition (GO:1902808)	0.0571041	0.276256	2.60394	7.45477	ANXA1;RGCC;PLCG2;FAM83D;AIF1
regulation of phosphatidylinositol 3-kinase activity (GO:0043551)	0.0571041	0.276256	2.60394	7.45477	PDGFRB;TGFB1;KIT;PIK3R3;TEK
Arp2/3 complex-mediated actin nucleation (GO:0034314)	0.0577687	0.276256	3.90316	11.1291	ARPC1B;ARPC5;IQGAP2
clathrin coat assembly (GO:0048268)	0.0577687	0.276256	3.90316	11.1291	HIP1;SGIP1;HIP1R
glucan catabolic process (GO:0009251)	0.0577687	0.276256	3.90316	11.1291	PYGB;PHKG1;PGM2
glycogen catabolic process (GO:0005980)	0.0577687	0.276256	3.90316	11.1291	PYGB;PHKG1;PGM2
histone H4-K5 acetylation (GO:0043981)	0.0577687	0.276256	3.90316	11.1291	PHF20;KANSL2;KAT7
histone H4-K8 acetylation (GO:0043982)	0.0577687	0.276256	3.90316	11.1291	PHF20;KANSL2;KAT7
membrane raft organization (GO:0031579)	0.0577687	0.276256	3.90316	11.1291	NAXE;EMP2;S100A10
myoblast fusion (GO:0007520)	0.0577687	0.276256	3.90316	11.1291	CD81;ADAM12;JAM2
negative regulation of leukocyte mediated cytotoxicity (GO:0001911)	0.0577687	0.276256	3.90316	11.1291	KLRD1;LGALS9;HLA-G
prostanoid biosynthetic process (GO:0046457)	0.0577687	0.276256	3.90316	11.1291	PTGIS;PTGES3;MIF
regulation of extracellular matrix disassembly (GO:0010715)	0.0577687	0.276256	3.90316	11.1291	DPP4;TGFB1;FSCN1
regulation of integrin activation (GO:0033623)	0.0577687	0.276256	3.90316	11.1291	PIEZO1;RASIP1;JAM3
regulation of microglial cell activation (GO:1903978)	0.0577687	0.276256	3.90316	11.1291	GRN;SYT11;CX3CL1
regulation of neuron projection arborization (GO:0150011)	0.0577687	0.276256	3.90316	11.1291	MOV10;FZD4;WNT5A
regulation of phospholipase C activity (GO:1900274)	0.0577687	0.276256	3.90316	11.1291	PDGFRB;KIT;PLCG1
ephrin receptor signaling pathway (GO:0048013)	0.058192	0.277953	1.92821	5.48384	EFNB2;LYN;EFNA1;EFNB1;EFNB3;ARPC1B;FYN;ARPC5;EPHB4
negative regulation of hydrolase activity (GO:0051346)	0.0588402	0.279503	2.1456	6.07832	CSTB;PPP1R27;LRCH1;RCC2;ZCCHC9;F11R;GMIP
negative regulation of neuron projection development (GO:0010977)	0.0588402	0.279503	2.1456	6.07832	EFNB2;EFNA1;LINGO1;EFNB3;CRMP1;THY1;ITM2C
positive regulation of cytosolic calcium ion concentration (GO:0007204)	0.060477	0.279503	1.64792	4.62322	CD52;CAV1;F2R;CXCR4;CACNA1C;JPH1;P2RY8;EDNRA;CACNB3;C1QTNF1;LPAR6;S1PR3;CD36;CMKLR1
cAMP-mediated signaling (GO:0019933)	0.0605375	0.279503	2.97488	8.34304	CAP1;PDE2A;AKAP6;RAPGEF3
negative regulation of cell junction assembly (GO:1901889)	0.0605375	0.279503	2.97488	8.34304	ACE;RCC2;DLC1;TLR2
peptide catabolic process (GO:0043171)	0.0605375	0.279503	2.97488	8.34304	GGT5;ACE;ERAP2;ECE1
positive regulation of T cell migration (GO:2000406)	0.0605375	0.279503	2.97488	8.34304	APP;WNT5A;TNFRSF14;AIF1
ribosomal large subunit assembly (GO:0000027)	0.0605375	0.279503	2.97488	8.34304	RPL5;RPL3;MDN1;RPL3L
determination of heart left/right asymmetry (GO:0061371)	0.0618602	0.279503	2.28695	6.36431	CCDC39;NOTCH1;TBX21;APLNR;TBX2;TGFBR2
embryonic heart tube morphogenesis (GO:0003143)	0.0618602	0.279503	2.28695	6.36431	CCDC39;NOTCH1;TBX21;APLNR;TBX2;TGFBR2
adenylate cyclase-activating dopamine receptor signaling pathway (GO:0007191)	0.0623029	0.279503	6.24219	17.3267	GNG2;GNB1
antigen processing and presentation of endogenous peptide antigen via MHC class I via ER pathway (GO:0002484)	0.0623029	0.279503	6.24219	17.3267	HLA-B;HLA-G
antigen processing and presentation of endogenous peptide antigen via MHC class I via ER pathway, TAP-independent (GO:0002486)	0.0623029	0.279503	6.24219	17.3267	HLA-B;HLA-G
atrioventricular valve formation (GO:0003190)	0.0623029	0.279503	6.24219	17.3267	NOTCH1;DCHS1
AV node cell to bundle of His cell communication (GO:0086067)	0.0623029	0.279503	6.24219	17.3267	GJC1;GJD3
bleb assembly (GO:0032060)	0.0623029	0.279503	6.24219	17.3267	EMP1;EMP2
cellular response to prostaglandin E stimulus (GO:0071380)	0.0623029	0.279503	6.24219	17.3267	GNG2;GNB1
collagen-activated tyrosine kinase receptor signaling pathway (GO:0038063)	0.0623029	0.279503	6.24219	17.3267	COL1A1;COL4A2
complement activation, alternative pathway (GO:0006957)	0.0623029	0.279503	6.24219	17.3267	C3;CFD
creatine metabolic process (GO:0006600)	0.0623029	0.279503	6.24219	17.3267	CKMT2;GATM
cyclic nucleotide transport (GO:0070729)	0.0623029	0.279503	6.24219	17.3267	LRRC8C;LRRC8A
delamination (GO:0060232)	0.0623029	0.279503	6.24219	17.3267	AKNA;SPI1
detection of molecule of bacterial origin (GO:0032490)	0.0623029	0.279503	6.24219	17.3267	SSC5D;TLR4
gas homeostasis (GO:0033483)	0.0623029	0.279503	6.24219	17.3267	CAV1;HIF1A
gland morphogenesis (GO:0022612)	0.0623029	0.279503	6.24219	17.3267	TGFB1;MSN
heart trabecula formation (GO:0060347)	0.0623029	0.279503	6.24219	17.3267	FKBP1A;TEK
hemostasis (GO:0007599)	0.0623029	0.279503	6.24219	17.3267	VWF;FLI1
negative regulation of nervous system process (GO:0031645)	0.0623029	0.279503	6.24219	17.3267	JAM2;TNFRSF21
negative regulation of type 2 immune response (GO:0002829)	0.0623029	0.279503	6.24219	17.3267	ANXA1;TBX21
nucleobase catabolic process (GO:0046113)	0.0623029	0.279503	6.24219	17.3267	DPYSL2;CRMP1
parallel actin filament bundle assembly (GO:0030046)	0.0623029	0.279503	6.24219	17.3267	FSCN1;AIF1
positive regulation of aspartic-type endopeptidase activity involved in amyloid precursor protein catabolic process (GO:1902961)	0.0623029	0.279503	6.24219	17.3267	EFNA1;LYN
positive regulation of cardiac epithelial to mesenchymal transition (GO:0062043)	0.0623029	0.279503	6.24219	17.3267	NOTCH1;TGFBR2
positive regulation of cardiac muscle cell differentiation (GO:2000727)	0.0623029	0.279503	6.24219	17.3267	EFNB2;TGFB1
positive regulation of epithelial tube formation (GO:1905278)	0.0623029	0.279503	6.24219	17.3267	PIK3CD;GATA3
positive regulation of histone H4 acetylation (GO:0090240)	0.0623029	0.279503	6.24219	17.3267	ARRB1;KAT7
positive regulation of integrin-mediated signaling pathway (GO:2001046)	0.0623029	0.279503	6.24219	17.3267	EMP2;LIMS2
positive regulation of lamellipodium morphogenesis (GO:2000394)	0.0623029	0.279503	6.24219	17.3267	ENPP2;CORO1B
positive regulation of podosome assembly (GO:0071803)	0.0623029	0.279503	6.24219	17.3267	FSCN1;LCP1
positive regulation of type I interferon-mediated signaling pathway (GO:0060340)	0.0623029	0.279503	6.24219	17.3267	WNT5A;NLRC5
positive regulation of urine volume (GO:0035810)	0.0623029	0.279503	6.24219	17.3267	NPR1;HYAL2
receptor-mediated endocytosis of virus by host cell (GO:0019065)	0.0623029	0.279503	6.24219	17.3267	CAV2;CAV1
regulation of defense response to bacterium (GO:1900424)	0.0623029	0.279503	6.24219	17.3267	GRN;FOXP1
regulation of glycogen (starch) synthase activity (GO:2000465)	0.0623029	0.279503	6.24219	17.3267	EPM2AIP1;IGF2
regulation of I-kappaB phosphorylation (GO:1903719)	0.0623029	0.279503	6.24219	17.3267	PLCG2;CX3CL1
regulation of lens fiber cell differentiation (GO:1902746)	0.0623029	0.279503	6.24219	17.3267	SPRED2;SPRED1
regulation of morphogenesis of an epithelium (GO:1905330)	0.0623029	0.279503	6.24219	17.3267	GJA1;FOXP1
regulation of oxidative stress-induced neuron intrinsic apoptotic signaling pathway (GO:1903376)	0.0623029	0.279503	6.24219	17.3267	FBXW7;HIF1A
regulation of transcription from RNA polymerase II promoter involved in myocardial precursor cell differentiation (GO:0003256)	0.0623029	0.279503	6.24219	17.3267	NOTCH1;TBX2
regulation of vascular associated smooth muscle cell differentiation (GO:1905063)	0.0623029	0.279503	6.24219	17.3267	KIT;NFATC3
SMAD protein complex assembly (GO:0007183)	0.0623029	0.279503	6.24219	17.3267	FKBP1A;TGFB1
smooth muscle cell migration (GO:0014909)	0.0623029	0.279503	6.24219	17.3267	PDGFRB;PARVA
thyroid hormone transport (GO:0070327)	0.0623029	0.279503	6.24219	17.3267	SLCO1C1;CRYM
TRAIL-activated apoptotic signaling pathway (GO:0036462)	0.0623029	0.279503	6.24219	17.3267	CASP8;SPI1
vascular associated smooth muscle cell development (GO:0097084)	0.0623029	0.279503	6.24219	17.3267	RAMP2;NOTCH1
embryonic limb morphogenesis (GO:0030326)	0.0631657	0.281971	2.51981	6.9597	CREBBP;HDAC1;ECE1;CACNA1C;TBX2
positive regulation of interferon-beta production (GO:0032728)	0.0631657	0.281971	2.51981	6.9597	TOMM70;IRF3;OAS2;TLR4;TLR2
positive regulation of myeloid leukocyte differentiation (GO:0002763)	0.0631657	0.281971	2.51981	6.9597	CASP8;FES;TESC;HCLS1;POU4F1
gland development (GO:0048732)	0.0632311	0.281971	1.98543	5.48168	ANXA1;NOTCH4;CAV1;CEBPG;MSN;LSR;HOXD3;ALOX15B
phosphatidylinositol-mediated signaling (GO:0048015)	0.0632311	0.281971	1.98543	5.48168	PDGFRB;CSF1R;RPS6KB1;PITPNM2;PTAFR;PIK3CD;GATA3;PLCB2
positive regulation of intracellular protein transport (GO:0090316)	0.06327	0.281971	1.63553	4.51463	TGFB1;CD81;FBXW7;PRR5L;ANK3;PPP3R1;PINK1;CASP8;ABLIM3;HYAL2;HCLS1;FYN;TP63;RAPGEF3
phospholipid transport (GO:0015914)	0.0634512	0.282469	2.10422	5.80236	ATP8A1;PITPNM1;ATP8B2;ATP8B1;ATP10D;ATP10A;PLTP
regulation of protein ubiquitination (GO:0031396)	0.0643015	0.285941	1.75609	4.81902	IVNS1ABP;FKBP1A;NDFIP2;PINK1;FBXW7;WFS1;CAV1;LAPTM5;ARRB1;SIRT7;SEPTIN4
epithelium development (GO:0060429)	0.0643882	0.286013	1.70708	4.68222	RCN3;KANK2;CPT1A;TGFB1;KDR;SNAI2;TAGLN2;PPARG;PPP2R3A;MEOX2;CD34;TBX2
lymphocyte differentiation (GO:0030098)	0.0658512	0.292192	1.87659	5.105	LFNG;DLL4;ITGA4;KIT;CEBPG;PLCG2;PIK3CD;KAT7;GATA3
protein maturation (GO:0051604)	0.0672375	0.295521	1.79785	4.85334	NAA50;SRGN;MMP14;TSPAN14;TESC;CPE;ECE1;PCSK5;CTSS;LMF2
regulation of MAP kinase activity (GO:0043405)	0.0672375	0.295521	1.79785	4.85334	PDGFRB;LYN;TGFB1;HYAL2;STK38;KIT;NEK10;TRIB2;SH2B3;PIK3R6
regulation of mitochondrion organization (GO:0010821)	0.0672609	0.295521	2.23238	6.02559	PINK1;RHOT1;INF2;FBXW7;PDE2A;SIRT7
cytoskeleton-dependent cytokinesis (GO:0061640)	0.0675611	0.295521	1.9543	5.26629	CECR2;ANK3;SEPTIN4;RHOC;MYH10;SEPTIN11;RHOB;SEPTIN8
regulation of protein kinase activity (GO:0045859)	0.0677485	0.295521	1.73826	4.67932	RAP2C;SPRED1;RASSF2;MMD;CAMK2N1;AGAP2;TAB2;LCP2;THY1;TRIB2;PPM1F
response to endoplasmic reticulum stress (GO:0034976)	0.0677485	0.295521	1.73826	4.67932	PDIA3;RCN3;OS9;WFS1;RASGRF2;CASP4;ITPR1;ATP2A3;THBS4;PDIA4;NCK1
cellular polysaccharide catabolic process (GO:0044247)	0.0680187	0.295521	3.60272	9.68402	PYGB;PHKG1;PGM2
epiboly involved in wound healing (GO:0090505)	0.0680187	0.295521	3.60272	9.68402	LCP1;RHOC;CD44
filopodium assembly (GO:0046847)	0.0680187	0.295521	3.60272	9.68402	FGD3;FGD5;SRGAP2
negative regulation of macrophage activation (GO:0043031)	0.0680187	0.295521	3.60272	9.68402	GRN;SYT11;CX3CL1
negative regulation of platelet activation (GO:0010544)	0.0680187	0.295521	3.60272	9.68402	C1QTNF1;NOS3;SH2B3
positive regulation of syncytium formation by plasma membrane fusion (GO:0060143)	0.0680187	0.295521	3.60272	9.68402	CD53;EHD2;RAPGEF3
positive regulation of vasoconstriction (GO:0045907)	0.0680187	0.295521	3.60272	9.68402	CAV1;F2R;SMTNL2
regulation of interleukin-13 production (GO:0032656)	0.0680187	0.295521	3.60272	9.68402	GATA3;LGALS9;TNFRSF21
regulation of mast cell degranulation (GO:0043304)	0.0680187	0.295521	3.60272	9.68402	LYN;FES;LGALS9
regulation of systemic arterial blood pressure by hormone (GO:0001990)	0.0680187	0.295521	3.60272	9.68402	ACE;NOS3;ECE1
sympathetic nervous system development (GO:0048485)	0.0680187	0.295521	3.60272	9.68402	NRP1;NRP2;GATA3
negative regulation of intrinsic apoptotic signaling pathway in response to DNA damage (GO:1902230)	0.0682699	0.295521	2.83951	7.62206	SNAI2;MIF;TRIM32;CD44
positive regulation of interleukin-2 production (GO:0032743)	0.0682699	0.295521	2.83951	7.62206	PNP;ANXA1;PLCG2;PRKD2
proteoglycan metabolic process (GO:0006029)	0.0682699	0.295521	2.83951	7.62206	CSGALNACT1;CHST11;BMPR1B;SULF2
regulation of regulatory T cell differentiation (GO:0045589)	0.0682699	0.295521	2.83951	7.62206	DUSP10;BCL6;HLA-G;VSIR
TOR signaling (GO:0031929)	0.0682699	0.295521	2.83951	7.62206	PINK1;RPS6KB1;PRR5L;GATA3
response to organic cyclic compound (GO:0014070)	0.0682755	0.295521	2.06441	5.54129	PAQR8;GGT5;ANXA1;TGFB1;ARL6IP5;ALPL;STRN3
positive regulation of developmental process (GO:0051094)	0.0690264	0.298453	1.55607	4.1598	NIBAN2;FZD4;WNT5A;CORO1B;CDC20;SYDE1;GJA1;PINK1;BMP1;ENPP2;KDR;ADGRL1;BMPR1B;SHANK3;TAPT1;RAPGEF3
cellular response to organic cyclic compound (GO:0071407)	0.0691119	0.298505	1.61131	4.30545	TGFB1;PDE2A;MSN;AKAP6;SSTR2;POU4F1;GNAI1;AQP1;GNG2;FES;GNB1;ARL6IP5;RAPGEF3;TGM2
positive regulation of calcium ion transport (GO:0051928)	0.0695747	0.299547	2.44093	6.50596	PDGFRB;TRPC6;WFS1;CAV1;F2R
positive regulation of signaling receptor activity (GO:2000273)	0.0695747	0.299547	2.44093	6.50596	NRP1;HDAC1;FBXW7;HIF1A;SHANK3
regulation of protein autophosphorylation (GO:0031952)	0.0695747	0.299547	2.44093	6.50596	RAP2C;RASSF2;MVP;NEK10;TNKS1BP1
negative regulation of nucleic acid-templated transcription (GO:1903507)	0.0727326	0.312654	1.32035	3.46058	EIF4A2;SPI1;NOTCH1;HDAC1;SUV39H1;GATA3;PTPRK;PPM1F;ELK3;LOXL2;FOXS1;SCML2;DACH1;ATXN1;SCML1;MECOM;IFI16;TBX21;CAPN3;KAT7;TNFRSF4;SOX7;TP63;HEXIM1;NIBAN2;TGFB1;ATP8B1;WNT5A;TRERF1;PML;FOXP1;TBX2;BCL6;YEATS2;CRY2;PPARG
positive regulation of reactive oxygen species metabolic process (GO:2000379)	0.072927	0.312654	2.18035	5.7088	PDGFRB;TGFB1;PLCG2;CD36;TLR4;TGFBR2
receptor internalization (GO:0031623)	0.072927	0.312654	2.18035	5.7088	RAMP2;FCER1G;CD81;CAV1;ARRB1;CD36
regulation of interferon-beta production (GO:0032648)	0.072927	0.312654	2.18035	5.7088	TOMM70;IRF3;OAS2;NLRC3;TLR4;TLR2
positive regulation of DNA biosynthetic process (GO:2000573)	0.0733136	0.313649	2.02607	5.29414	PDGFRB;RGCC;PNKP;PTGES3;PRKD2;MAP3K4;MAPK3
regulation of endocytosis (GO:0030100)	0.0733136	0.313649	2.02607	5.29414	HIP1;MCTP1;RAB5C;SYT11;STON1;HIP1R;CBLL1
negative regulation of canonical Wnt signaling pathway (GO:0090090)	0.073622	0.314637	1.56541	4.08385	IGFBP4;FZD4;HDAC1;CAV1;IGFBP2;WNT5A;FZD6;KREMEN1;TMEM88;PSME4;CCDC88C;PSME2;SNAI2;DACT3;NOTUM
regulation of Ras protein signal transduction (GO:0046578)	0.0741167	0.316418	1.82765	4.75576	KANK2;LYN;SYNGAP1;NOTCH1;STARD8;DLC1;ARHGDIB;RASAL3;CRKL
protein-containing complex subunit organization (GO:0043933)	0.0749938	0.318044	1.70366	4.41307	CARD10;CREBBP;WIPF1;IL2RB;TSPAN4;WAS;CAPN3;MITF;TEAD1;MDN1;PML
connective tissue development (GO:0061448)	0.0763282	0.318044	2.36684	6.0892	HYAL2;SH3PXD2B;HOXD3;CD44;SULF2
regulation of phosphoprotein phosphatase activity (GO:0043666)	0.0763282	0.318044	2.36684	6.0892	PDGFRB;FKBP1A;PPP1R2;ITGA1;CRY2
chondroitin sulfate proteoglycan biosynthetic process (GO:0050650)	0.0764849	0.318044	2.71591	6.98168	CSGALNACT1;CHPF;CHST11;BGN
entrainment of circadian clock by photoperiod (GO:0043153)	0.0764849	0.318044	2.71591	6.98168	PPP1CB;CRY2;FBXL17;PML
negative regulation of insulin receptor signaling pathway (GO:0046627)	0.0764849	0.318044	2.71591	6.98168	PTPRE;RPS6KB1;PIP4K2A;NCK1
negative regulation of protein polymerization (GO:0032272)	0.0764849	0.318044	2.71591	6.98168	CDH5;HIP1R;TBCD;KANK3
positive regulation of erythrocyte differentiation (GO:0045648)	0.0764849	0.318044	2.71591	6.98168	MAPK11;TAL1;ETS1;HIF1A
regulation of transcription regulatory region DNA binding (GO:2000677)	0.0764849	0.318044	2.71591	6.98168	NIBAN2;TGFB1;GATA3;POU4F1
stress-activated protein kinase signaling cascade (GO:0031098)	0.0764849	0.318044	2.71591	6.98168	MAPK11;CCDC88C;KAT7;MAPK3
negative regulation of transcription, DNA-templated (GO:0045892)	0.0768176	0.318044	1.2164	3.12167	SPI1;THRB;SUV39H1;FHL2;PTPRK;CHD3;LDB2;N4BP2L2;LOXL2;ELK3;SCML2;SCML1;DACH1;EDNRB;MECOM;WWC3;CAPN3;KAT7;TNFRSF4;SOX7;TP63;WNT5A;MITF;SIRT7;FOXP1;PPM1A;MED25;IFI27;CRY2;ERF;PPARG;KANK2;NOTCH1;HDAC1;NOTCH4;GATA3;ZNF25;PPM1F;DLL4;FOXS1;ATXN1;IFI16;TBX21;CRYM;E2F6;HEXIM1;CBX7;CREBBP;NIBAN2;TGFB1;ATP8B1;WFS1;CAV1;PCGF2;IRX3;CBX2;PDE2A;IGF2;POU4F1;TRERF1;PML;TBX2;FAM220A;EFNA1;BCL6;YEATS2;BCL6B;SNAI2
calcium ion transmembrane transport (GO:0070588)	0.0784784	0.318044	1.80413	4.59138	FKBP1A;SLC24A1;CACNB3;TRPC6;MCUB;ATP2A3;ATP2B4;CACNA2D4;CACNA1C
positive regulation of cell morphogenesis involved in differentiation (GO:0010770)	0.0788574	0.318044	2.13068	5.41217	NRP1;MYOC;DOCK1;LIMS2;CRKL;S100A10
regulation of complement activation (GO:0030449)	0.0788574	0.318044	2.13068	5.41217	C1QB;C3;C1QA;C6;CD81;C1QC
activation of protein kinase A activity (GO:0034199)	0.0790278	0.318044	3.34521	8.48999	PRKAR1A;PRKAR2B;ADCY4
aorta morphogenesis (GO:0035909)	0.0790278	0.318044	3.34521	8.48999	PDGFRB;DLL4;TBX2
mesenchyme morphogenesis (GO:0072132)	0.0790278	0.318044	3.34521	8.48999	NOTCH1;NOS3;TBX2
negative regulation of interleukin-10 production (GO:0032693)	0.0790278	0.318044	3.34521	8.48999	TRIB2;VSIR;TNFRSF21
positive regulation of positive chemotaxis (GO:0050927)	0.0790278	0.318044	3.34521	8.48999	KDR;IL16;PGF
positive regulation of stem cell proliferation (GO:2000648)	0.0790278	0.318044	3.34521	8.48999	GJA1;KAT7;N4BP2L2
positive regulation of telomere capping (GO:1904355)	0.0790278	0.318044	3.34521	8.48999	PNKP;MAP3K4;MAPK3
protein autoprocessing (GO:0016540)	0.0790278	0.318044	3.34521	8.48999	FAM111A;CASP4;CASP1
regulation of metal ion transport (GO:0010959)	0.0790278	0.318044	3.34521	8.48999	EPB41;IL16;CAMK2G
antigen processing and presentation of exogenous peptide antigen via MHC class I, TAP-independent (GO:0002480)	0.0798243	0.318044	5.20155	13.1491	HLA-B;HLA-G
atrial cardiac muscle cell to AV node cell signaling (GO:0086026)	0.0798243	0.318044	5.20155	13.1491	GJC1;GJA1
cardiac atrium development (GO:0003230)	0.0798243	0.318044	5.20155	13.1491	DLL4;NOTCH1
cell-cell adhesion mediated by cadherin (GO:0044331)	0.0798243	0.318044	5.20155	13.1491	AFDN;CDH5
cellular response to UV-B (GO:0071493)	0.0798243	0.318044	5.20155	13.1491	HYAL2;CRIP1
forebrain neuron differentiation (GO:0021879)	0.0798243	0.318044	5.20155	13.1491	ERBB4;SHANK3
fusion of virus membrane with host plasma membrane (GO:0019064)	0.0798243	0.318044	5.20155	13.1491	HYAL2;CXCR4
immune response-inhibiting cell surface receptor signaling pathway (GO:0002767)	0.0798243	0.318044	5.20155	13.1491	LYN;HLA-G
immunological synapse formation (GO:0001771)	0.0798243	0.318044	5.20155	13.1491	CD81;MSN
leukocyte aggregation (GO:0070486)	0.0798243	0.318044	5.20155	13.1491	CD44;JAM2
membrane fusion involved in viral entry into host cell (GO:0039663)	0.0798243	0.318044	5.20155	13.1491	HYAL2;CXCR4
myoblast migration (GO:0051451)	0.0798243	0.318044	5.20155	13.1491	ANXA1;THBS4
natural killer cell differentiation (GO:0001779)	0.0798243	0.318044	5.20155	13.1491	PIK3CD;KAT7
negative regulation by symbiont of host programmed cell death (GO:0052041)	0.0798243	0.318044	5.20155	13.1491	MAPK3;RAB7A
negative regulation of actin nucleation (GO:0051126)	0.0798243	0.318044	5.20155	13.1491	GMFG;CORO1B
negative regulation of B cell apoptotic process (GO:0002903)	0.0798243	0.318044	5.20155	13.1491	BCL6;FOXP1
negative regulation of cAMP-dependent protein kinase activity (GO:2000480)	0.0798243	0.318044	5.20155	13.1491	PRKAR1A;PRKAR2B
negative regulation of CD4-positive, alpha-beta T cell proliferation (GO:2000562)	0.0798243	0.318044	5.20155	13.1491	LGALS9;VSIR
negative regulation of keratinocyte proliferation (GO:0010839)	0.0798243	0.318044	5.20155	13.1491	SNAI2;PTPRK
negative regulation of T cell mediated cytotoxicity (GO:0001915)	0.0798243	0.318044	5.20155	13.1491	KLRD1;HLA-G
peptidyl-tyrosine dephosphorylation involved in inactivation of protein kinase activity (GO:1990264)	0.0798243	0.318044	5.20155	13.1491	PTPRB;DUSP10
positive regulation of Arp2/3 complex-mediated actin nucleation (GO:2000601)	0.0798243	0.318044	5.20155	13.1491	CYFIP1;WASF2
positive regulation of dendritic cell cytokine production (GO:0002732)	0.0798243	0.318044	5.20155	13.1491	KIT;PLCG2
positive regulation of execution phase of apoptosis (GO:1900119)	0.0798243	0.318044	5.20155	13.1491	PTGIS;DLC1
positive regulation of glial cell migration (GO:1903977)	0.0798243	0.318044	5.20155	13.1491	CX3CL1;CRKL
positive regulation of homotypic cell-cell adhesion (GO:0034112)	0.0798243	0.318044	5.20155	13.1491	ANK3;F11R
positive regulation of myeloid cell apoptotic process (GO:0033034)	0.0798243	0.318044	5.20155	13.1491	ANXA1;PIK3CD
positive regulation of neuron projection arborization (GO:0150012)	0.0798243	0.318044	5.20155	13.1491	FZD4;WNT5A
protein retention in ER lumen (GO:0006621)	0.0798243	0.318044	5.20155	13.1491	OS9;KDELR3
purine ribonucleoside monophosphate catabolic process (GO:0009169)	0.0798243	0.318044	5.20155	13.1491	PNP;NT5C2
pyrimidine nucleobase catabolic process (GO:0006208)	0.0798243	0.318044	5.20155	13.1491	DPYSL2;CRMP1
regulation of alpha-beta T cell differentiation (GO:0046637)	0.0798243	0.318044	5.20155	13.1491	PNP;SH3RF1
regulation of alpha-beta T cell proliferation (GO:0046640)	0.0798243	0.318044	5.20155	13.1491	TNFRSF14;SH3RF1
regulation of apoptotic cell clearance (GO:2000425)	0.0798243	0.318044	5.20155	13.1491	C3;TGM2
regulation of CD8-positive, alpha-beta T cell proliferation (GO:2000564)	0.0798243	0.318044	5.20155	13.1491	SH3RF1;VSIR
regulation of epithelial to mesenchymal transition involved in endocardial cushion formation (GO:1905005)	0.0798243	0.318044	5.20155	13.1491	TGFB1;TGFBR2
regulation of extracellular matrix constituent secretion (GO:0003330)	0.0798243	0.318044	5.20155	13.1491	NOTCH1;RGCC
regulation of Golgi to plasma membrane protein transport (GO:0042996)	0.0798243	0.318044	5.20155	13.1491	CNST;PKDCC
regulation of oxidative stress-induced neuron death (GO:1903203)	0.0798243	0.318044	5.20155	13.1491	PINK1;TLR4
regulation of protein localization to cell cortex (GO:1904776)	0.0798243	0.318044	5.20155	13.1491	EPB41;GNAI1
regulation of RNA biosynthetic process (GO:2001141)	0.0798243	0.318044	5.20155	13.1491	FCN3;MITF
vascular associated smooth muscle cell differentiation (GO:0035886)	0.0798243	0.318044	5.20155	13.1491	RAMP2;APLNR
vascular associated smooth muscle contraction (GO:0014829)	0.0798243	0.318044	5.20155	13.1491	EDNRA;EDNRB
ventricular trabecula myocardium morphogenesis (GO:0003222)	0.0798243	0.318044	5.20155	13.1491	DLL4;NOTCH1
wound healing, spreading of epidermal cells (GO:0035313)	0.0798243	0.318044	5.20155	13.1491	COL5A1;ITGA5
transcription initiation from RNA polymerase II promoter (GO:0006367)	0.0802157	0.31929	1.60167	4.04108	NOTCH3;CREBBP;NOTCH1;THRB;MAML2;HDAC1;NOTCH4;ESRRG;GTF2H5;HDAC7;NR5A2;PPARG;TEAD1
positive regulation of lymphocyte proliferation (GO:0050671)	0.0816202	0.324562	1.86649	4.67683	PNP;ANXA1;CD81;CD209;MIF;TNFRSF4;AIF1;NCK1
positive regulation of cellular component organization (GO:0051130)	0.0827111	0.328578	1.6704	4.1633	CDC20;CDH5;TGFB1;TAL1;HAS3;ADGRL1;ATP10A;RHOC;CBLL1;SHANK3;RAPGEF3
regulation of intracellular transport (GO:0032386)	0.0834221	0.32979	2.29711	5.70565	MYLK2;LAMP1;SPAG5;REEP5;LCP1
regulation of ion transmembrane transporter activity (GO:0032412)	0.0834221	0.32979	2.29711	5.70565	TRPC6;FXYD6;FXYD5;UTRN;PTPN3
regulation of nitric-oxide synthase activity (GO:0050999)	0.0834221	0.32979	2.29711	5.70565	NOS3;CAV1;ATP2B4;HIF1A;CYGB
regulation of peptidyl-threonine phosphorylation (GO:0010799)	0.0834221	0.32979	2.29711	5.70565	APP;SPRED2;SPRED1;TGFB1;TNKS1BP1
regulation of viral entry into host cell (GO:0046596)	0.0834221	0.32979	2.29711	5.70565	IFITM3;FCN3;GSN;TRIM5;LGALS9
negative regulation of axonogenesis (GO:0050771)	0.0851706	0.333777	2.60261	6.41048	LINGO1;EFNB3;SEMA3G;THY1
negative regulation of cellular response to insulin stimulus (GO:1900077)	0.0851706	0.333777	2.60261	6.41048	PTPRE;RPS6KB1;PIP4K2A;NCK1
negative regulation of phosphatase activity (GO:0010923)	0.0851706	0.333777	2.60261	6.41048	FKBP1A;PPP1R27;ZCCHC9;CRY2
photoperiodism (GO:0009648)	0.0851706	0.333777	2.60261	6.41048	PPP1CB;CRY2;FBXL17;PML
protein localization to cell surface (GO:0034394)	0.0851706	0.333777	2.60261	6.41048	EMP2;PTPRK;GPIHBP1;JAM3
regulation of calcineurin-NFAT signaling cascade (GO:0070884)	0.0851706	0.333777	2.60261	6.41048	FHL2;PLCG2;ATP2B4;AKAP6
regulation of DNA-templated transcription, elongation (GO:0032784)	0.0851706	0.333777	2.60261	6.41048	CCNK;SCAF8;KAT7;WDR43
regulation of protein transport (GO:0051223)	0.0851706	0.333777	2.60261	6.41048	NDFIP2;STXBP5;LCP1;PPM1F
ventricular septum morphogenesis (GO:0060412)	0.0851706	0.333777	2.60261	6.41048	NOTCH1;APLNR;SLIT3;TGFBR2
plasma membrane bounded cell projection organization (GO:0120036)	0.0854194	0.334429	1.61826	3.98122	LYN;LGI1;APP;CYFIP1;CSF1R;MYOC;FLRT3;ODF2;LAMB1;POU4F1;CORO1B;FRYL
regulation of T cell proliferation (GO:0042129)	0.0866631	0.338971	1.83895	4.49756	PNP;ANXA1;CD209;VSIG4;HLA-G;AIF1;TNFRSF21;NCK1
regulation of apoptotic process (GO:0042981)	0.0869774	0.339873	1.2336	3.01259	HIP1;FLT4;RASGRF2;FHL2;CX3CL1;SH3RF1;AQP1;RASSF2;CASP8;CASP10;ARL6IP5;KDR;TNFSF10;CASP1;CAPN3;CTSD;TP63;TGM2;TOMM70;ANXA1;PLEKHG2;UTP11;IGFBP3;PLEKHG5;ARHGEF17;WNT5A;MIF;RHOB;IRF3;ITGA6;TNFRSF25;ARHGEF1;CD44;ARHGEF26;HDAC1;FGD3;ABR;GRK5;CREBBP;NIBAN2;WFS1;HIP1R;SEPTIN4;TJP1;RSL1D1;PINK1;BCL6;RPS6KB1;TCIM;IL2RB;ANP32E;TEK;MAP3K11;MYD88
intrinsic apoptotic signaling pathway (GO:0097193)	0.0875719	0.341867	1.69969	4.13924	CUL5;IFI16;CASP4;ARL6IP5;ITPR1;ATP2A3;CRIP1;POU4F1;PPM1F;PML
regulation of type I interferon production (GO:0032479)	0.0876606	0.341885	1.75883	4.2815	CREBBP;RNF125;IRF3;IFI16;G3BP1;NLRC5;STAT6;TRIM32;MYD88
central nervous system development (GO:0007417)	0.0880784	0.343185	1.40098	3.40373	C1QA;ARNT2;MARCKSL1;GSN;CXCR4;LSR;MEIS3;GBA2;HSPG2;SHROOM4;TGFBR2;C3;ADGRG1;ATXN1;PITPNM1;ADGRA2;COL4A1;PLXNB2;MDGA1;ADGRL2;RAB3GAP1;CDK5RAP2
regulation of cell differentiation (GO:0045595)	0.0887254	0.345374	1.54273	3.73681	CREBBP;TGFB1;NOTCH4;IGF2;MBOAT2;EMP2;GATA3;ALOX15B;BCL6;FES;BCL6B;SNAI2;BMPR1B;CDK5RAP2
cell-cell adhesion via plasma-membrane adhesion molecules (GO:0098742)	0.0895998	0.346019	1.5145	3.65359	ROBO4;TGFBR2;MILR1;CDH5;CLDN5;CLDN15;FLRT3;CD209;CDH23;PECAM1;CDH24;PLXNB2;ADGRL1;DCHS1;HMCN1
protein secretion (GO:0009306)	0.0897067	0.346019	1.91913	4.62742	RCN3;ANXA1;RAB12;MIA2;PCSK5;CAMK2G;PDIA4
regulation of extrinsic apoptotic signaling pathway (GO:2001236)	0.0897067	0.346019	1.91913	4.62742	CASP8;HYAL2;CAV1;TNFSF10;ITGA6;SH3RF1;PML
long-chain fatty-acyl-CoA biosynthetic process (GO:0035338)	0.0907536	0.346019	3.12203	7.49164	ACSL1;ELOVL5;ACSL5
negative regulation of Rho protein signal transduction (GO:0035024)	0.0907536	0.346019	3.12203	7.49164	MYOC;DLC1;RASIP1
negative regulation of signal transduction by p53 class mediator (GO:1901797)	0.0907536	0.346019	3.12203	7.49164	SNAI2;MIF;CD44
nitric oxide mediated signal transduction (GO:0007263)	0.0907536	0.346019	3.12203	7.49164	GUCY1A1;NOS3;CD36
nucleotide biosynthetic process (GO:0009165)	0.0907536	0.346019	3.12203	7.49164	ADSL;PNP;RRM2B
positive chemotaxis (GO:0050918)	0.0907536	0.346019	3.12203	7.49164	SEMA5A;NRP1;CX3CL1
positive regulation of glial cell differentiation (GO:0045687)	0.0907536	0.346019	3.12203	7.49164	NOTCH1;TGFB1;CXCR4
positive regulation of interleukin-4 production (GO:0032753)	0.0907536	0.346019	3.12203	7.49164	FCER1G;GATA3;LGALS9
positive regulation of macrophage derived foam cell differentiation (GO:0010744)	0.0907536	0.346019	3.12203	7.49164	PRKCH;CD36;ALOX15B
positive regulation of myoblast differentiation (GO:0045663)	0.0907536	0.346019	3.12203	7.49164	IGFBP3;LRRC8A;RBM24
regulation of delayed rectifier potassium channel activity (GO:1902259)	0.0907536	0.346019	3.12203	7.49164	KCNE4;AKAP6;ANK3
regulation of fatty acid metabolic process (GO:0019217)	0.0907536	0.346019	3.12203	7.49164	FABP3;CAV1;PPARG
regulation of transforming growth factor beta production (GO:0071634)	0.0907536	0.346019	3.12203	7.49164	LGALS9;HIF1A;CD34
response to interferon-alpha (GO:0035455)	0.0907536	0.346019	3.12203	7.49164	IFITM3;BST2;GATA3
digestive tract development (GO:0048565)	0.0908512	0.346019	2.23135	5.35198	CCDC39;PKDCC;EDNRB;KIT;PCSK5
lymphocyte migration (GO:0072676)	0.0908512	0.346019	2.23135	5.35198	TBX21;S1PR1;MSN;GATA3;CX3CL1
negative regulation of ERBB signaling pathway (GO:1901185)	0.0908512	0.346019	2.23135	5.35198	PTPN18;SH3KBP1;MVP;ITGA1;PTPN3
positive regulation of cation channel activity (GO:2001259)	0.0908512	0.346019	2.23135	5.35198	TMSB4X;AKAP6;ANK3;SHANK3;CTSS
positive regulation of ossification (GO:0045778)	0.0908512	0.346019	2.23135	5.35198	KL;PKDCC;TGFB1;WNT5A;BMPR1B
regulation of microtubule polymerization (GO:0031113)	0.0908512	0.346019	2.23135	5.35198	CDH5;FES;TBCD;GBA2;CDK5RAP2
myeloid cell differentiation (GO:0030099)	0.0915036	0.348177	2.03783	4.87321	LYN;SPI1;IFI16;TAL1;KIT;HCLS1
positive regulation of protein modification by small protein conjugation or removal (GO:1903322)	0.0918837	0.348969	1.8122	4.32614	FKBP1A;NDFIP2;PINK1;FBXW7;WFS1;CAV1;LAPTM5;SEPTIN4
positive regulation of tumor necrosis factor production (GO:0032760)	0.0918837	0.348969	1.8122	4.32614	APP;OAS2;WNT5A;PLCG2;LGALS9;MIF;TLR4;TLR2
positive regulation of binding (GO:0051099)	0.0924808	0.350908	1.73703	4.13544	FKBP1A;APP;CLDN5;MED25;EPB41;CAV1;CEBPG;HIP1R;PPARG
actin filament polymerization (GO:0030041)	0.0943131	0.355205	2.49837	5.89899	GSN;PSTPIP2;WAS;AIF1
lamellipodium organization (GO:0097581)	0.0943131	0.355205	2.49837	5.89899	CYFIP1;ABLIM3;KIT;S1PR1
negative regulation of epithelial to mesenchymal transition (GO:0010719)	0.0943131	0.355205	2.49837	5.89899	EFNA1;SPRED2;SPRED1;GATA3
negative regulation of interferon-gamma production (GO:0032689)	0.0943131	0.355205	2.49837	5.89899	LAPTM5;LGALS9;TLR4;VSIR
positive regulation of dephosphorylation (GO:0035306)	0.0943131	0.355205	2.49837	5.89899	PPP1R16B;CDH5;TGFB1;DLC1
positive regulation of extrinsic apoptotic signaling pathway (GO:2001238)	0.0943131	0.355205	2.49837	5.89899	HYAL2;CAV1;TNFSF10;PML
positive regulation of leukocyte migration (GO:0002687)	0.0943131	0.355205	2.49837	5.89899	PLVAP;THY1;AIF1;JAM3
telomere maintenance via telomerase (GO:0007004)	0.0943131	0.355205	2.49837	5.89899	PPP6C;PTGES3;RPA1;TNKS1BP1
nervous system development (GO:0007399)	0.0971067	0.35822	1.29113	3.01085	SEMA5A;PLXND1;CXCR4;CRMP1;LDB2;VXN;GBA2;ATXN1;EDNRB;EFNB3;BTBD1;FLRT3;ADGRA2;ERBB4;DPYSL2;PCDH1;TEAD1;CDK5RAP2;LGI1;ARNT2;MARCKSL1;GSN;SEMA6A;DBNL;TGFB1;UTP11;FBXL17;NAV1;POU4F1;ADGRB2;DCHS1;RAPGEF5;LY6H;SHANK3
antigen processing and presentation of exogenous peptide antigen via MHC class I (GO:0042590)	0.097281	0.35822	1.78622	4.16215	PDIA3;MFSD6;FCER1G;PSME4;HLA-B;PSME2;CD36;HLA-G
negative regulation of protein serine/threonine kinase activity (GO:0071901)	0.097281	0.35822	1.78622	4.16215	HEXIM1;LYN;PRKAR1A;PRKAR2B;HYAL2;STK38;SH2B3;RASIP1
positive regulation of supramolecular fiber organization (GO:1902905)	0.0974532	0.35822	1.71575	3.99493	SEMA5A;VASP;APP;FES;CDC42EP1;COLGALT1;CX3CL1;CDK5RAP2;NCK1
sensory perception of sound (GO:0007605)	0.0974532	0.35822	1.71575	3.99493	COL1A1;CLIC5;LOXHD1;WFS1;KIT;CDH23;SNAI2;GRAP;CRYM
positive regulation of programmed cell death (GO:0043068)	0.0978627	0.35822	1.36989	3.18389	PLEKHG2;ARHGEF26;UTP11;IGFBP3;RASGRF2;ARHGEF17;PLEKHG5;LAPTM5;HIP1R;SEPTIN4;RHOB;FGD3;ABR;RASSF2;CASP8;BCL6;ARL6IP5;TNFSF10;ARHGEF1;ITGA6;CTSD;MAP3K11;TGM2
regulation of immune effector process (GO:0002697)	0.0982138	0.35822	1.99436	4.62813	C1QB;C3;C1QA;C6;CD81;C1QC
cortical cytoskeleton organization (GO:0030865)	0.0986091	0.35822	2.16926	5.02528	FMNL3;RHOBTB3;LCP1;RHOC;RHOB
import into cell (GO:0098657)	0.0986091	0.35822	2.16926	5.02528	NEURL1B;SLC12A4;IL10RA;LRRC8C;LRRC8A
regulation of protein dephosphorylation (GO:0035304)	0.0986091	0.35822	2.16926	5.02528	PPP1R16B;CDH5;PPP1R2;TGFB1;DLC1
cellular response to muramyl dipeptide (GO:0071225)	0.0986428	0.35822	4.45823	10.3264	NOD1;VIM
epithelial to mesenchymal transition involved in endocardial cushion formation (GO:0003198)	0.0986428	0.35822	4.45823	10.3264	NOTCH1;SNAI2
fructose 1,6-bisphosphate metabolic process (GO:0030388)	0.0986428	0.35822	4.45823	10.3264	PFKL;PFKP
galactose metabolic process (GO:0006012)	0.0986428	0.35822	4.45823	10.3264	CHST1;PGM2
hormone transport (GO:0009914)	0.0986428	0.35822	4.45823	10.3264	SLCO1C1;CRYM
IMP metabolic process (GO:0046040)	0.0986428	0.35822	4.45823	10.3264	PNP;NT5C2
negative regulation of exocytosis (GO:0045920)	0.0986428	0.35822	4.45823	10.3264	ANXA1;RAB7A
negative regulation of glycoprotein biosynthetic process (GO:0010561)	0.0986428	0.35822	4.45823	10.3264	ITM2A;ITM2C
negative regulation of leukocyte degranulation (GO:0043301)	0.0986428	0.35822	4.45823	10.3264	SPI1;LGALS9
negative regulation of platelet aggregation (GO:0090331)	0.0986428	0.35822	4.45823	10.3264	C1QTNF1;SH2B3
neuronal ion channel clustering (GO:0045161)	0.0986428	0.35822	4.45823	10.3264	MYOC;AGRN
pericardium development (GO:0060039)	0.0986428	0.35822	4.45823	10.3264	DLL4;NOTCH1
peripheral nervous system axon ensheathment (GO:0032292)	0.0986428	0.35822	4.45823	10.3264	MYOC;LGI4
positive regulation of ATP biosynthetic process (GO:2001171)	0.0986428	0.35822	4.45823	10.3264	PINK1;TMSB4X
positive regulation of autophagosome assembly (GO:2000786)	0.0986428	0.35822	4.45823	10.3264	PIP4K2A;RAB3GAP1
positive regulation of cell-cell adhesion mediated by cadherin (GO:2000049)	0.0986428	0.35822	4.45823	10.3264	TJP1;AFDN
positive regulation of extracellular matrix assembly (GO:1901203)	0.0986428	0.35822	4.45823	10.3264	RGCC;TGFB1
positive regulation of protein kinase A signaling (GO:0010739)	0.0986428	0.35822	4.45823	10.3264	TCIM;MIF
positive regulation of protein kinase C signaling (GO:0090037)	0.0986428	0.35822	4.45823	10.3264	FLT4;WNT5A
positive regulation of synapse maturation (GO:0090129)	0.0986428	0.35822	4.45823	10.3264	CDC20;ADGRL1
protein hexamerization (GO:0034214)	0.0986428	0.35822	4.45823	10.3264	LRRC8C;LRRC8A
regulation of aspartic-type endopeptidase activity involved in amyloid precursor protein catabolic process (GO:1902959)	0.0986428	0.35822	4.45823	10.3264	EFNA1;LYN
regulation of dendritic cell antigen processing and presentation (GO:0002604)	0.0986428	0.35822	4.45823	10.3264	NOD1;CD68
regulation of glial cell proliferation (GO:0060251)	0.0986428	0.35822	4.45823	10.3264	NOTCH1;PRKCH
regulation of leukocyte degranulation (GO:0043300)	0.0986428	0.35822	4.45823	10.3264	LYN;FES
response to vitamin D (GO:0033280)	0.0986428	0.35822	4.45823	10.3264	FES;ALPL
Schwann cell development (GO:0014044)	0.0986428	0.35822	4.45823	10.3264	MYOC;LGI4
semaphorin-plexin signaling pathway involved in axon guidance (GO:1902287)	0.0986428	0.35822	4.45823	10.3264	PLXND1;PLXNB2
sensory organ morphogenesis (GO:0090596)	0.0986428	0.35822	4.45823	10.3264	COL5A1;COL5A2
sympathetic ganglion development (GO:0061549)	0.0986428	0.35822	4.45823	10.3264	NRP1;NRP2
positive regulation of T cell proliferation (GO:0042102)	0.10169	0.368955	1.85388	4.23764	PNP;ANXA1;CD209;IGFBP2;IGF2;AIF1;NCK1
cellular response to glucagon stimulus (GO:0071377)	0.103151	0.370941	2.92675	6.64828	PRKAR1A;PRKAR2B;ADCY4
fatty acid transmembrane transport (GO:1902001)	0.103151	0.370941	2.92675	6.64828	CPT1A;CD36;SLC25A20
histone H4-K16 acetylation (GO:0043984)	0.103151	0.370941	2.92675	6.64828	PHF20;KANSL2;KAT7
mesenchymal cell development (GO:0014031)	0.103151	0.370941	2.92675	6.64828	NOTCH1;SNAI2;TAPT1
negative regulation of immune system process (GO:0002683)	0.103151	0.370941	2.92675	6.64828	LYN;COL3A1;HLA-G
neural crest cell differentiation (GO:0014033)	0.103151	0.370941	2.92675	6.64828	FBXL17;SNAI2;TAPT1
pore complex assembly (GO:0046931)	0.103151	0.370941	2.92675	6.64828	GSDMD;AFDN;NUP153
prostaglandin biosynthetic process (GO:0001516)	0.103151	0.370941	2.92675	6.64828	PTGIS;PTGES3;MIF
regulation of epithelial cell differentiation (GO:0030856)	0.103151	0.370941	2.92675	6.64828	CAV1;GATA3;ALOX15B
regulation of oligodendrocyte differentiation (GO:0048713)	0.103151	0.370941	2.92675	6.64828	NOTCH1;CXCR4;TNFRSF21
artery morphogenesis (GO:0048844)	0.103897	0.370995	2.40215	5.43933	PDGFRB;NRP1;NOTCH1;TBX2
cell projection organization (GO:0030030)	0.103897	0.370995	2.40215	5.43933	CYFIP1;GSN;PARVG;PARVA
chondroitin sulfate metabolic process (GO:0030204)	0.103897	0.370995	2.40215	5.43933	CSGALNACT1;CHPF;CHST11;BGN
fatty-acyl-CoA biosynthetic process (GO:0046949)	0.103897	0.370995	2.40215	5.43933	ACLY;ACSL1;ELOVL5;ACSL5
heterotypic cell-cell adhesion (GO:0034113)	0.103897	0.370995	2.40215	5.43933	ITGA4;PARVA;ITGA5;JAM3
negative regulation of cytoskeleton organization (GO:0051494)	0.103897	0.370995	2.40215	5.43933	TJP1;HIP1R;SHANK3;KANK3
positive regulation of small GTPase mediated signal transduction (GO:0051057)	0.103897	0.370995	2.40215	5.43933	LYN;NOTCH1;CRKL;TGM2
RNA-dependent DNA biosynthetic process (GO:0006278)	0.103897	0.370995	2.40215	5.43933	PPP6C;PTGES3;RPA1;TNKS1BP1
positive regulation of leukocyte chemotaxis (GO:0002690)	0.105177	0.374579	1.95271	4.39771	CSF1R;LGALS9;AIF1;PGF;CMKLR1;MAPK3
regulation of humoral immune response (GO:0002920)	0.105177	0.374579	1.95271	4.39771	C1QB;C3;C1QA;C6;CD81;C1QC
regulation of proteolysis (GO:0030162)	0.105177	0.374579	1.95271	4.39771	CSTB;CASP8;CAMK2N1;CAV1;CAPN3;TRIM32
regulation of cell growth (GO:0001558)	0.10619	0.377377	1.41579	3.17494	LGI1;TGFB1;NPR1;AKAP6;PML;CXCL16;BST2;GJA1;MMP14;ADAM15;BCL6;SERTAD2;KIF26A;HYAL2;DACT3;SLIT3;TRIM32;SIPA1
positive regulation of protein serine/threonine kinase activity (GO:0071902)	0.106242	0.377377	1.62852	3.6512	PDGFRB;CSF1R;TGFB1;RGCC;TCIM;WNT5A;KIT;ATP2B4;NEK10;PIK3R6
protein processing (GO:0016485)	0.106242	0.377377	1.62852	3.6512	SRGN;FAM111A;MMP14;CASP4;CASP1;CPE;ECE1;PCSK5;CTSS;VSIR
calcium ion transmembrane import into cytosol (GO:0097553)	0.106688	0.378301	2.11052	4.72301	SLC24A1;F2R;ITPR1;PLCG2;ATP2B4
positive regulation of protein tyrosine kinase activity (GO:0061098)	0.106688	0.378301	2.11052	4.72301	EFNA1;CSF1R;ACE;FBXW7;FYN
positive regulation of catabolic process (GO:0009896)	0.107992	0.381922	1.82288	4.05718	HECW2;WNT5A;ASB9;ASB5;TRIM32;VSIR;RAB7A
regulation of epidermal growth factor receptor signaling pathway (GO:0042058)	0.107992	0.381922	1.82288	4.05718	HIP1;SH3KBP1;MVP;SHKBP1;ITGA1;HIP1R;PTPN3
regulation of viral genome replication (GO:0045069)	0.107992	0.381922	1.82288	4.05718	IFITM3;BST2;FAM111A;NR5A2;IFI16;OAS2;VAPB
negative regulation of cellular response to growth factor stimulus (GO:0090288)	0.108601	0.383742	1.73641	3.85497	NOTCH1;NIBAN2;BMPER;MMRN2;ATP2B4;PPARG;BMPR1B;SULF2
negative regulation of protein modification by small protein conjugation or removal (GO:1903321)	0.11239	0.396784	1.91276	4.18087	IVNS1ABP;RPL5;CAV1;CAPN3;ARRB1;SIRT7
aminoglycan catabolic process (GO:0006026)	0.113904	0.39807	2.31306	5.02488	HYAL2;SDC3;AGRN;HSPG2
cardiac muscle cell action potential involved in contraction (GO:0086002)	0.113904	0.39807	2.31306	5.02488	GJC1;GJA1;KCNE4;CACNA1C
cellular response to cAMP (GO:0071320)	0.113904	0.39807	2.31306	5.02488	PDE2A;AKAP6;RAPGEF3;AQP1
negative regulation of axon extension (GO:0030517)	0.113904	0.39807	2.31306	5.02488	SEMA5A;SEMA5B;SEMA6A;SEMA3G
negative regulation of response to DNA damage stimulus (GO:2001021)	0.113904	0.39807	2.31306	5.02488	SNAI2;MIF;TRIM32;CD44
positive regulation of ubiquitin-protein transferase activity (GO:0051443)	0.113904	0.39807	2.31306	5.02488	CDC20;PINK1;FBXW7;CDC14B
regulation of cellular senescence (GO:2000772)	0.113904	0.39807	2.31306	5.02488	RSL1D1;ABI3;VASH1;HLA-G
negative regulation of protein modification process (GO:0031400)	0.11452	0.39807	1.71253	3.71107	PPP1R16B;LYN;TGFB1;IGFBP3;PNKP;ATP2B4;PRR5L;CRKL
positive regulation of cellular amide metabolic process (GO:0034250)	0.11452	0.39807	1.71253	3.71107	FXR1;EFNA1;RPL5;YTHDF3;RPS6KB1;PLXNB2;VIM;LARP4
positive regulation of tumor necrosis factor superfamily cytokine production (GO:1903557)	0.11452	0.39807	1.71253	3.71107	APP;OAS2;WNT5A;PLCG2;LGALS9;MIF;TLR4;TLR2
negative regulation of Wnt signaling pathway (GO:0030178)	0.114842	0.39807	1.43051	3.09591	IGFBP4;FZD4;HDAC1;CAV1;IGFBP2;WNT5A;FZD6;KREMEN1;APCDD1;TMEM88;PSME4;CCDC88C;PSME2;SNAI2;DACT3;NOTUM
cellular response to retinoic acid (GO:0071300)	0.115081	0.39807	2.05487	4.44287	LYN;FZD4;TESC;WNT5A;AQP1
positive regulation of leukocyte mediated cytotoxicity (GO:0001912)	0.115081	0.39807	2.05487	4.44287	SPI1;LAMP1;HLA-B;KLRD1;HLA-G
positive regulation of phospholipase C activity (GO:0010863)	0.115081	0.39807	2.05487	4.44287	PDGFRB;EDNRA;KIT;PLCG1;PLCB2
regulation of cytokine production involved in inflammatory response (GO:1900015)	0.115081	0.39807	2.05487	4.44287	NLRC3;HIF1A;TLR4;MYD88;IL17RA
glycerophospholipid biosynthetic process (GO:0046474)	0.115391	0.39807	1.44852	3.12797	ARF3;SLC44A5;STARD7;PIK3R3;PIK3CD;PIK3R6;AGPAT4;PLEKHA8;PITPNM1;PITPNM2;LPCAT2;PLCG2;PIP4K2A;GPAT3;CDIPT
endoplasmic reticulum calcium ion homeostasis (GO:0032469)	0.116173	0.39807	2.75444	5.92942	WFS1;PML;TGM2
eye morphogenesis (GO:0048592)	0.116173	0.39807	2.75444	5.92942	COL5A1;COL5A2;MFAP2
lipopolysaccharide-mediated signaling pathway (GO:0031663)	0.116173	0.39807	2.75444	5.92942	LYN;TGFB1;TLR4
negative regulation of dephosphorylation (GO:0035305)	0.116173	0.39807	2.75444	5.92942	PPP1R16B;PPP1R27;ZCCHC9
positive regulation of lymphocyte differentiation (GO:0045621)	0.116173	0.39807	2.75444	5.92942	MMP14;ZMIZ1;GATA3
positive regulation of protein processing (GO:0010954)	0.116173	0.39807	2.75444	5.92942	CLEC3B;GSN;MYH9
regulation of tissue remodeling (GO:0034103)	0.116173	0.39807	2.75444	5.92942	TGFB1;FLT4;THBS4
plasma membrane bounded cell projection assembly (GO:0120031)	0.117104	0.39807	1.34553	2.88575	CYFIP1;NRP1;GSN;NOTCH1;EMP1;PARVA;EMP2;AIF1;AIF1L;CDC14B;RAP2C;FGD3;EHD2;FGD5;EHD4;RILPL2;ABLIM3;KIT;FSCN1;S1PR1;FXYD5;SRGAP2
apical protein localization (GO:0045176)	0.118539	0.39807	3.90075	8.31841	ATP8B1;JAM3
arachidonate transport (GO:1903963)	0.118539	0.39807	3.90075	8.31841	ACE;ANXA1
arachidonic acid secretion (GO:0050482)	0.118539	0.39807	3.90075	8.31841	ACE;ANXA1
B cell homeostasis (GO:0001782)	0.118539	0.39807	3.90075	8.31841	DOCK10;LYN
cellular response to acetylcholine (GO:1905145)	0.118539	0.39807	3.90075	8.31841	ATP2B4;LY6H
cellular response to dopamine (GO:1903351)	0.118539	0.39807	3.90075	8.31841	MAPK3;TGM2
cellular response to interleukin-4 (GO:0071353)	0.118539	0.39807	3.90075	8.31841	STAT6;GATA3
cellular response to prostaglandin stimulus (GO:0071379)	0.118539	0.39807	3.90075	8.31841	GNG2;GNB1
cGMP biosynthetic process (GO:0006182)	0.118539	0.39807	3.90075	8.31841	GUCY1A1;NPR1
complement activation, lectin pathway (GO:0001867)	0.118539	0.39807	3.90075	8.31841	COLEC11;FCN3
endothelial tube morphogenesis (GO:0061154)	0.118539	0.39807	3.90075	8.31841	PRKD2;RHOB
fructose 6-phosphate metabolic process (GO:0006002)	0.118539	0.39807	3.90075	8.31841	PFKL;PFKP
granulocyte migration (GO:0097530)	0.118539	0.39807	3.90075	8.31841	ANXA1;JAM3
I-kappaB phosphorylation (GO:0007252)	0.118539	0.39807	3.90075	8.31841	TLR4;TLR2
immunoglobulin mediated immune response (GO:0016064)	0.118539	0.39807	3.90075	8.31841	FCER1G;CD81
lipoprotein transport (GO:0042953)	0.118539	0.39807	3.90075	8.31841	PPARG;CD36
monocyte activation (GO:0042117)	0.118539	0.39807	3.90075	8.31841	HYAL2;FOXP1
negative regulation of cell adhesion mediated by integrin (GO:0033629)	0.118539	0.39807	3.90075	8.31841	SNAI2;JAM3
negative regulation of circadian rhythm (GO:0042754)	0.118539	0.39807	3.90075	8.31841	SUV39H1;CRY2
negative regulation of delayed rectifier potassium channel activity (GO:1902260)	0.118539	0.39807	3.90075	8.31841	KCNE4;ANK3
negative regulation of establishment of protein localization (GO:1904950)	0.118539	0.39807	3.90075	8.31841	NDFIP2;PPM1F
negative regulation of lymphocyte apoptotic process (GO:0070229)	0.118539	0.39807	3.90075	8.31841	BCL6;FOXP1
negative regulation of protein autophosphorylation (GO:0031953)	0.118539	0.39807	3.90075	8.31841	CAV1;MVP
negative regulation of receptor binding (GO:1900121)	0.118539	0.39807	3.90075	8.31841	ADAM15;ATP2A3
neuron projection maintenance (GO:1990535)	0.118539	0.39807	3.90075	8.31841	APP;MAP1A
positive regulation of cell activation (GO:0050867)	0.118539	0.39807	3.90075	8.31841	CAPN3;TLR4
positive regulation of myoblast fusion (GO:1901741)	0.118539	0.39807	3.90075	8.31841	CD53;EHD2
positive regulation of rRNA processing (GO:2000234)	0.118539	0.39807	3.90075	8.31841	SIRT7;WDR43
Rap protein signal transduction (GO:0032486)	0.118539	0.39807	3.90075	8.31841	RAP2C;RAPGEF3
regulation of attachment of spindle microtubules to kinetochore (GO:0051988)	0.118539	0.39807	3.90075	8.31841	SPAG5;RCC2
regulation of mast cell activation (GO:0033003)	0.118539	0.39807	3.90075	8.31841	LYN;MILR1
regulation of receptor binding (GO:1900120)	0.118539	0.39807	3.90075	8.31841	ADAM15;ATP2A3
regulation of urine volume (GO:0035809)	0.118539	0.39807	3.90075	8.31841	NPR1;HYAL2
response to dopamine (GO:1903350)	0.118539	0.39807	3.90075	8.31841	MAPK3;TGM2
secretory granule organization (GO:0033363)	0.118539	0.39807	3.90075	8.31841	SRGN;F2R
cellular calcium ion homeostasis (GO:0006874)	0.119412	0.400673	1.51321	3.21583	CDH5;SLC24A1;TRPC6;CAV2;WFS1;VAPB;CAV1;MCUB;CDH23;ATP2A3;ATP2B4;PML
negative regulation of metabolic process (GO:0009892)	0.119846	0.401133	1.8744	3.97663	NOTCH1;BTN2A2;LAMA4;NOVA2;ACOT11;TLR4
positive regulation of establishment of protein localization to mitochondrion (GO:1903749)	0.119846	0.401133	1.8744	3.97663	PPP3R1;PINK1;CASP8;ABLIM3;FBXW7;TP63
sensory organ development (GO:0007423)	0.119846	0.401133	1.8744	3.97663	SH3PXD2B;ECE1;GATA3;MEIS3;BMPR1B;FREM2
positive regulation of protein ubiquitination (GO:0031398)	0.12061	0.403357	1.6893	3.5732	FKBP1A;NDFIP2;PINK1;FBXW7;WFS1;CAV1;LAPTM5;SEPTIN4
cellular response to calcium ion (GO:0071277)	0.121203	0.404011	1.76389	3.72231	ITPKB;CPNE8;SYT11;WNT5A;PLCG2;CAPN3;CPNE2
cellular response to decreased oxygen levels (GO:0036294)	0.121203	0.404011	1.76389	3.72231	PINK1;PTGIS;RGCC;EPAS1;SUV39H1;HIF1A;AQP1
positive regulation of MAP kinase activity (GO:0043406)	0.121203	0.404011	1.76389	3.72231	PDGFRB;TGFB1;KIT;NEK10;MAP3K4;PIK3R6;MAP3K11
synapse assembly (GO:0007416)	0.121203	0.404011	1.76389	3.72231	DBNL;PLXND1;FLRT3;WNT5A;PLXNB2;SHANK3;POU4F1
negative regulation of epidermal growth factor receptor signaling pathway (GO:0042059)	0.123777	0.411687	2.00207	4.18288	SH3KBP1;MVP;ITGA1;PTPN3;RAB7A
protein K63-linked ubiquitination (GO:0070534)	0.123777	0.411687	2.00207	4.18288	UBE2B;TRIM5;UBE2V2;UBE2G1;RNF152
ERBB2 signaling pathway (GO:0038128)	0.124317	0.411687	2.23033	4.65006	PTPN18;CUL5;MYOC;ERBB4
negative regulation of cell-matrix adhesion (GO:0001953)	0.124317	0.411687	2.23033	4.65006	MYOC;ADAM15;RCC2;DLC1
positive regulation of interleukin-10 production (GO:0032733)	0.124317	0.411687	2.23033	4.65006	PLCG2;LGALS9;CD34;TLR4
positive regulation of telomere maintenance (GO:0032206)	0.124317	0.411687	2.23033	4.65006	PNKP;MAP3K4;PML;MAPK3
regulation of cell morphogenesis (GO:0022604)	0.124317	0.411687	2.23033	4.65006	MOV10;SPARC;LARP4;CD44
regulation of dendritic spine morphogenesis (GO:0061001)	0.124317	0.411687	2.23033	4.65006	EFNA1;DBNL;ABI3;SHANK3
long-chain fatty acid metabolic process (GO:0001676)	0.126867	0.419789	1.66669	3.44107	FADS2;CPT1A;ACSL1;ELOVL5;ACSL5;SLC27A3;ALOX15B;MGLL
response to tumor necrosis factor (GO:0034612)	0.127018	0.419944	1.56304	3.22523	GGT5;CASP8;HYAL2;GATA3;TRIM32;CX3CL1;TNFRSF21;CXCL16;ADAMTS7;GBP3
regulation of mitotic nuclear division (GO:0007088)	0.12754	0.420645	1.83755	3.78411	PDGFRB;RGCC;CAV2;IGF2;MKI67;CDK5RAP2
renal system development (GO:0072001)	0.12754	0.420645	1.83755	3.78411	ACE;WFS1;HYAL2;GATA3;PCSK5;SULF2
ribosomal large subunit biogenesis (GO:0042273)	0.12754	0.420645	1.83755	3.78411	RPL5;RSL1D1;RPL3;SURF6;MDN1;RPL3L
regulation of cell cycle (GO:0051726)	0.127892	0.421462	1.319	2.71262	NOTCH1;TGFB1;FBXL17;MIF;GATA3;PTPRK;LIN9;ALOX15B;POU4F1;MLF1;PML;RHOB;CDC14B;MED25;RGCC;MECOM;GRK5;CAMK2N1;GAS2L1;PRR11;TRIM32;SIPA1;PHACTR4
kidney development (GO:0001822)	0.128106	0.421484	1.7358	3.56689	KANK2;ACE;WFS1;HYAL2;GATA3;PCSK5;SULF2
wound healing (GO:0042060)	0.128106	0.421484	1.7358	3.56689	COL3A1;SYT11;MYOF;WNT5A;MYH9;PRCP;CORO1B
fatty acid metabolic process (GO:0006631)	0.128388	0.421493	1.52176	3.12371	GGT5;ACLY;CPT1A;ACSL1;PON2;ACOT11;ACSL5;PPARG;CD36;SLC27A3;ALOX15B
acetylcholine receptor signaling pathway (GO:0095500)	0.12977	0.421493	2.60127	5.31178	GNB1;AGRN;LY6H
actin nucleation (GO:0045010)	0.12977	0.421493	2.60127	5.31178	ARPC1B;ARPC5;IQGAP2
cyclic purine nucleotide metabolic process (GO:0052652)	0.12977	0.421493	2.60127	5.31178	GUCY1A1;NPR1;ADCY4
endocardial cushion development (GO:0003197)	0.12977	0.421493	2.60127	5.31178	NOTCH1;NOS3;TBX2
NAD biosynthetic process (GO:0009435)	0.12977	0.421493	2.60127	5.31178	NNMT;PTGIS;NAXE
negative regulation of protein localization to plasma membrane (GO:1903077)	0.12977	0.421493	2.60127	5.31178	PKDCC;TGFB1;ABI3
negative regulation of small GTPase mediated signal transduction (GO:0051058)	0.12977	0.421493	2.60127	5.31178	SYNGAP1;RASAL3;ARHGAP25
neuron apoptotic process (GO:0051402)	0.12977	0.421493	2.60127	5.31178	APP;NLRP1;TNFRSF21
regulation of cardiac muscle cell proliferation (GO:0060043)	0.12977	0.421493	2.60127	5.31178	NOTCH1;ERBB4;TBX2
regulation of fibroblast migration (GO:0010762)	0.12977	0.421493	2.60127	5.31178	TGFB1;HYAL2;PRR5L
regulation of lipopolysaccharide-mediated signaling pathway (GO:0031664)	0.12977	0.421493	2.60127	5.31178	TRIM5;CD36;CX3CL1
regulation of ubiquitin protein ligase activity (GO:1904666)	0.12977	0.421493	2.60127	5.31178	CDC20;RPL5;CDC14B
response to glucagon (GO:0033762)	0.12977	0.421493	2.60127	5.31178	PRKAR1A;PRKAR2B;ADCY4
response to progesterone (GO:0032570)	0.12977	0.421493	2.60127	5.31178	TGFB1;CAV1;TRERF1
sterol transport (GO:0015918)	0.12977	0.421493	2.60127	5.31178	CETP;CAV1;CD36
negative regulation of T cell activation (GO:0050868)	0.132767	0.430883	1.95192	3.94123	LAPTM5;VSIG4;HLA-G;PAG1;TNFRSF21
keratan sulfate metabolic process (GO:0042339)	0.135116	0.434752	2.15331	4.31011	GALNS;B3GNT2;CHST1;CHST2
positive regulation of ATP metabolic process (GO:1903580)	0.135116	0.434752	2.15331	4.31011	APP;PINK1;TMSB4X;HIF1A
positive regulation of cholesterol transport (GO:0032376)	0.135116	0.434752	2.15331	4.31011	CETP;CAV1;PPARG;PLTP
regulation of histone acetylation (GO:0035065)	0.135116	0.434752	2.15331	4.31011	SPI1;ARRB1;RAPGEF3;MAPK3
regulation of interleukin-17 production (GO:0032660)	0.135116	0.434752	2.15331	4.31011	TGFB1;TLR4;VSIR;MYD88
histone acetylation (GO:0016573)	0.135202	0.434752	1.70859	3.41886	NAA50;CREBBP;SPI1;YEATS2;PHF20;KAT7;SGF29
positive regulation of cellular protein localization (GO:1903829)	0.135202	0.434752	1.70859	3.41886	CARD10;TGFB1;SYT11;MAP1A;KAT7;FYN;NDC80
positive regulation of protein binding (GO:0032092)	0.135467	0.434752	1.80212	3.60247	FKBP1A;APP;CLDN5;EPB41;CAV1;HIP1R
receptor metabolic process (GO:0043112)	0.135467	0.434752	1.80212	3.60247	RAMP2;FCER1G;TGFB1;CD81;CAV1;CD36
regulation of calcium ion transport (GO:0051924)	0.135467	0.434752	1.80212	3.60247	TRPC6;EPB41;WFS1;F2R;IL16;CAMK2G
negative regulation of neuron death (GO:1901215)	0.136435	0.434752	1.58021	3.14764	GRN;PINK1;UNC5B;WFS1;F2R;AGAP2;CD34;POU4F1;NFATC4
actin filament network formation (GO:0051639)	0.139313	0.434752	3.46715	6.83385	PLS3;LCP1
B cell mediated immunity (GO:0019724)	0.139313	0.434752	3.46715	6.83385	FCER1G;HLA-G
carnitine shuttle (GO:0006853)	0.139313	0.434752	3.46715	6.83385	CPT1A;SLC25A20
cellular response to increased oxygen levels (GO:0036295)	0.139313	0.434752	3.46715	6.83385	ATP6V1G1;CAV1
chromatin-mediated maintenance of transcription (GO:0048096)	0.139313	0.434752	3.46715	6.83385	SERTAD2;ZMIZ1
cyclooxygenase pathway (GO:0019371)	0.139313	0.434752	3.46715	6.83385	PTGIS;PTGES3
embryonic eye morphogenesis (GO:0048048)	0.139313	0.434752	3.46715	6.83385	MFAP2;TBX2
Golgi to lysosome transport (GO:0090160)	0.139313	0.434752	3.46715	6.83385	LAMP1;LAPTM5
induction of positive chemotaxis (GO:0050930)	0.139313	0.434752	3.46715	6.83385	IL16;PGF
lipoprotein catabolic process (GO:0042159)	0.139313	0.434752	3.46715	6.83385	NOTUM;CTSD
lipoprotein localization (GO:0044872)	0.139313	0.434752	3.46715	6.83385	PPARG;CD36
negative regulation of homotypic cell-cell adhesion (GO:0034111)	0.139313	0.434752	3.46715	6.83385	C1QTNF1;SH2B3
negative regulation of interleukin-17 production (GO:0032700)	0.139313	0.434752	3.46715	6.83385	TLR4;VSIR
negative regulation of intracellular estrogen receptor signaling pathway (GO:0033147)	0.139313	0.434752	3.46715	6.83385	KANK2;STRN3
negative regulation of oxidative stress-induced neuron death (GO:1903204)	0.139313	0.434752	3.46715	6.83385	PINK1;HIF1A
negative regulation of receptor signaling pathway via STAT (GO:1904893)	0.139313	0.434752	3.46715	6.83385	CAV1;SH2B3
negative regulation of T-helper cell differentiation (GO:0045623)	0.139313	0.434752	3.46715	6.83385	ANXA1;TBX21
positive regulation of integrin activation (GO:0033625)	0.139313	0.434752	3.46715	6.83385	PIEZO1;RASIP1
positive regulation of interleukin-13 production (GO:0032736)	0.139313	0.434752	3.46715	6.83385	GATA3;LGALS9
positive regulation of macrophage differentiation (GO:0045651)	0.139313	0.434752	3.46715	6.83385	CASP8;TGFB1
positive regulation of transforming growth factor beta production (GO:0071636)	0.139313	0.434752	3.46715	6.83385	LGALS9;CD34
protein kinase C signaling (GO:0070528)	0.139313	0.434752	3.46715	6.83385	ADGRG1;PLVAP
protein oxidation (GO:0018158)	0.139313	0.434752	3.46715	6.83385	LOX;LOXL2
regulation of amyloid precursor protein biosynthetic process (GO:0042984)	0.139313	0.434752	3.46715	6.83385	ITM2A;ITM2C
regulation of cardiac muscle cell differentiation (GO:2000725)	0.139313	0.434752	3.46715	6.83385	EFNB2;TGFB1
regulation of coagulation (GO:0050818)	0.139313	0.434752	3.46715	6.83385	CAV1;F2R
regulation of dendritic cell apoptotic process (GO:2000668)	0.139313	0.434752	3.46715	6.83385	LYN;LGALS9
regulation of long-term neuronal synaptic plasticity (GO:0048169)	0.139313	0.434752	3.46715	6.83385	APP;SHANK3
regulation of mast cell activation involved in immune response (GO:0033006)	0.139313	0.434752	3.46715	6.83385	LYN;FES
regulation of mesenchymal cell proliferation (GO:0010464)	0.139313	0.434752	3.46715	6.83385	WNT5A;TGFBR2
regulation of mitochondrial depolarization (GO:0051900)	0.139313	0.434752	3.46715	6.83385	MYOC;KDR
regulation of myeloid leukocyte mediated immunity (GO:0002886)	0.139313	0.434752	3.46715	6.83385	LYN;FES
regulation of stress-activated protein kinase signaling cascade (GO:0070302)	0.139313	0.434752	3.46715	6.83385	LYN;MAPK3
regulation of T-helper 2 cell cytokine production (GO:2000551)	0.139313	0.434752	3.46715	6.83385	CD81;TBX21
response to prostaglandin E (GO:0034695)	0.139313	0.434752	3.46715	6.83385	GNG2;GNB1
response to sterol (GO:0036314)	0.139313	0.434752	3.46715	6.83385	TGFB1;TGFBR2
somite development (GO:0061053)	0.139313	0.434752	3.46715	6.83385	PPP2R3A;MEOX2
T cell chemotaxis (GO:0010818)	0.139313	0.434752	3.46715	6.83385	PIK3CD;CXCL16
vasoconstriction (GO:0042310)	0.139313	0.434752	3.46715	6.83385	EDNRA;EDNRB
negative regulation of defense response (GO:0031348)	0.139875	0.436169	1.62322	3.19289	CDH5;PTGIS;IFI16;FEM1A;PPARG;NLRC3;GATA3;TEK
interleukin-12-mediated signaling pathway (GO:0035722)	0.14204	0.441904	1.90421	3.71633	HNRNPDL;MSN;PSME2;MIF;LCP1
positive regulation of response to stimulus (GO:0048584)	0.14204	0.441904	1.90421	3.71633	FXR1;ABI3;WNT5A;GATA3;HLA-G
regulation of B cell proliferation (GO:0030888)	0.14204	0.441904	1.90421	3.71633	LYN;CD81;MIF;TNFRSF4;TNFRSF21
cell junction organization (GO:0034330)	0.142486	0.442907	1.68221	3.2778	VASP;TJP1;APP;C1QA;TGFB1;AGRN;LIMS2
positive regulation of stress-activated MAPK cascade (GO:0032874)	0.142581	0.442907	1.56257	3.04365	APP;MAP4K2;SPI1;RASSF2;FLT4;ARL6IP5;MAP3K4;MAP3K11;SH3RF1
cellular response to interleukin-1 (GO:0071347)	0.143271	0.444265	1.43133	2.7811	PTGIS;NOD1;HIF1A;CX3CL1;MAPK11;HYAL2;PSME4;PSME2;TAB2;MYD88;ADAMTS7;GBP3;MAPK3
response to reactive oxygen species (GO:0000302)	0.14362	0.444265	1.76802	3.43099	HYAL2;FYN;PTPRK;FOS;HIF1A;MAPK3
negative regulation of B cell activation (GO:0050869)	0.143894	0.444265	2.46423	4.77736	LYN;LAPTM5;TNFRSF21
negative regulation of protein dephosphorylation (GO:0035308)	0.143894	0.444265	2.46423	4.77736	PPP1R16B;FKBP1A;CRY2
positive regulation of axon extension (GO:0045773)	0.143894	0.444265	2.46423	4.77736	SEMA5A;NRP1;DBNL
positive regulation of signal transduction by p53 class mediator (GO:1901798)	0.143894	0.444265	2.46423	4.77736	HEXIM1;SPRED2;SPRED1
regulation of membrane protein ectodomain proteolysis (GO:0051043)	0.143894	0.444265	2.46423	4.77736	TIMP2;TIMP3;PTPN3
regulation of viral release from host cell (GO:1902186)	0.143894	0.444265	2.46423	4.77736	TRIM5;TRIM32;PML
positive regulation of epidermal growth factor receptor signaling pathway (GO:0045742)	0.146279	0.449918	2.08142	4.00099	HIP1;FBXW7;SHKBP1;HIP1R
positive regulation of mitochondrial outer membrane permeabilization involved in apoptotic signaling pathway (GO:1901030)	0.146279	0.449918	2.08142	4.00099	PPP3R1;CASP8;HIP1R;TP63
positive regulation of telomerase activity (GO:0051973)	0.146279	0.449918	2.08142	4.00099	PNKP;PTGES3;MAP3K4;MAPK3
protein destabilization (GO:0031648)	0.146279	0.449918	2.08142	4.00099	CREBBP;GSN;CCDC88C;CAPN3
ventricular cardiac muscle tissue morphogenesis (GO:0055010)	0.146279	0.449918	2.08142	4.00099	DLL4;FKBP1A;NOTCH1;TGFB1
transport across blood-brain barrier (GO:0150104)	0.146619	0.450624	1.60233	3.07633	SLCO1C1;ATP8A1;KCNJ8;FABP5;SLCO3A1;ATP2A3;ATP2B4;CD36
peptidyl-serine phosphorylation (GO:0018105)	0.14823	0.455228	1.42125	2.71315	MORC3;PRKCH;MAST4;MAST3;PKN3;TGFBR2;PINK1;RPS6KB1;STK38;MKNK2;PRKD2;STK32B;MAP3K12
response to molecule of bacterial origin (GO:0002237)	0.149955	0.460179	1.65663	3.14333	GGT5;NOS3;F2R;TAB2;LGALS9;TLR4;FOXP1
negative regulation of cold-induced thermogenesis (GO:0120163)	0.151586	0.464131	1.85877	3.50676	NOTCH1;LAMA4;NOVA2;ACOT11;TLR4
polyol metabolic process (GO:0019751)	0.151586	0.464131	1.85877	3.50676	ITPKB;ISYNA1;PLCG2;PLCG1;PLCB2
regulation of T cell activation (GO:0050863)	0.151586	0.464131	1.85877	3.50676	CD209;TBX21;LAPTM5;THY1;PAG1
negative regulation of DNA-binding transcription factor activity (GO:0043433)	0.154625	0.473079	1.43182	2.67285	FOXS1;SPI1;PTGIS;WFS1;TMSB4X;FZD6;CEBPG;NLRC5;ARRB1;NLRC3;TNFRSF4;CMKLR1
negative regulation of apoptotic process (GO:0043066)	0.155043	0.474001	1.21841	2.27118	GRN;NOTCH1;HDAC1;FLT4;AGAP2;FHL2;CX3CL1;SH3RF1;AQP1;GRK5;KDR;CAPN3;MAPK3;PRKCH;ANXA1;NIBAN2;UNC5B;WFS1;CAV1;F2R;WNT5A;MIF;POU4F1;NFATC4;TJP1;PINK1;RPS6KB1;TCIM;IL2RB;SNAI2;HCLS1;ITGA5;TEK;MYD88;CD44
epithelial cell differentiation (GO:0030855)	0.155286	0.474387	1.52844	2.8467	CPT1A;ANXA1;HDAC1;ERBB4;KDR;TAGLN2;PPARG;GATA3;PCK2
negative regulation of neurogenesis (GO:0050768)	0.157785	0.474422	2.01417	3.71921	LINGO1;NOTCH1;EFNB3;THY1
peptidyl-tyrosine dephosphorylation (GO:0035335)	0.157785	0.474422	2.01417	3.71921	DUSP4;PTPN18;PTPRB;DUSP10
regulation of T cell receptor signaling pathway (GO:0050856)	0.157785	0.474422	2.01417	3.71921	CD81;LAPTM5;PRKD2;THY1
artery development (GO:0060840)	0.158494	0.474422	2.3409	4.31202	NRP1;PDE2A;APLNR
ERK1 and ERK2 cascade (GO:0070371)	0.158494	0.474422	2.3409	4.31202	KDR;LGALS9;MAPK3
negative regulation of phosphoprotein phosphatase activity (GO:0032515)	0.158494	0.474422	2.3409	4.31202	FKBP1A;MGAT5;CRY2
positive regulation of cholesterol efflux (GO:0010875)	0.158494	0.474422	2.3409	4.31202	CAV1;PPARG;PLTP
positive regulation of histone acetylation (GO:0035066)	0.158494	0.474422	2.3409	4.31202	ARRB1;KAT7;MAPK3
regulation of interleukin-4 production (GO:0032673)	0.158494	0.474422	2.3409	4.31202	FCER1G;GATA3;LGALS9
regulation of protein export from nucleus (GO:0046825)	0.158494	0.474422	2.3409	4.31202	IFI27;SIRT7;RAPGEF3
regulation of SMAD protein signal transduction (GO:0060390)	0.158494	0.474422	2.3409	4.31202	TGFB1;RBPMS;CILP
regulation of telomere capping (GO:1904353)	0.158494	0.474422	2.3409	4.31202	PNKP;MAP3K4;MAPK3
triglyceride catabolic process (GO:0019433)	0.158494	0.474422	2.3409	4.31202	FABP3;FABP4;FABP5
positive regulation of neuron projection development (GO:0010976)	0.160572	0.474422	1.5621	2.8571	LYN;DBNL;FES;WNT5A;PLXNB2;ITGA6;SCARF1;CX3CL1
sensory perception of mechanical stimulus (GO:0050954)	0.160572	0.474422	1.5621	2.8571	COL1A1;CLIC5;LOXHD1;WFS1;CDH23;SNAI2;GRAP;CRYM
angiotensin maturation (GO:0002003)	0.160789	0.474422	3.12027	5.70278	ACE;CTSZ
endoplasmic reticulum membrane organization (GO:0090158)	0.160789	0.474422	3.12027	5.70278	VAPB;ATL2
ganglion development (GO:0061548)	0.160789	0.474422	3.12027	5.70278	NRP1;NRP2
gas transport (GO:0015669)	0.160789	0.474422	3.12027	5.70278	CYGB;AQP1
magnesium ion transport (GO:0015693)	0.160789	0.474422	3.12027	5.70278	TUSC3;NIPAL3
melanocyte differentiation (GO:0030318)	0.160789	0.474422	3.12027	5.70278	KIT;MITF
negative regulation of B cell proliferation (GO:0030889)	0.160789	0.474422	3.12027	5.70278	LYN;TNFRSF21
negative regulation of calcineurin-mediated signaling (GO:0106057)	0.160789	0.474422	3.12027	5.70278	ATP2B4;FHL2
negative regulation of calcineurin-NFAT signaling cascade (GO:0070885)	0.160789	0.474422	3.12027	5.70278	ATP2B4;FHL2
negative regulation of cardiac muscle hypertrophy (GO:0010614)	0.160789	0.474422	3.12027	5.70278	NOTCH1;ATP2B4
negative regulation of cellular response to vascular endothelial growth factor stimulus (GO:1902548)	0.160789	0.474422	3.12027	5.70278	SEMA6A;ATP2B4
negative regulation of complement activation (GO:0045916)	0.160789	0.474422	3.12027	5.70278	VSIG4;A2M
negative regulation of gene silencing by miRNA (GO:0060965)	0.160789	0.474422	3.12027	5.70278	TGFB1;PPARG
negative regulation of microtubule polymerization (GO:0031115)	0.160789	0.474422	3.12027	5.70278	CDH5;TBCD
positive regulation of cardiocyte differentiation (GO:1905209)	0.160789	0.474422	3.12027	5.70278	EFNB2;TGFB1
positive regulation of cellular senescence (GO:2000774)	0.160789	0.474422	3.12027	5.70278	ABI3;HLA-G
positive regulation of ubiquitin protein ligase activity (GO:1904668)	0.160789	0.474422	3.12027	5.70278	CDC20;CDC14B
purine nucleotide biosynthetic process (GO:0006164)	0.160789	0.474422	3.12027	5.70278	ADSL;ADA
pyrimidine nucleobase metabolic process (GO:0006206)	0.160789	0.474422	3.12027	5.70278	DPYSL2;CRMP1
regulation of actin nucleation (GO:0051125)	0.160789	0.474422	3.12027	5.70278	GSN;CORO1B
regulation of angiotensin levels in blood (GO:0002002)	0.160789	0.474422	3.12027	5.70278	ACE;CTSZ
regulation of axon regeneration (GO:0048679)	0.160789	0.474422	3.12027	5.70278	GRN;SCARF1
regulation of myoblast fusion (GO:1901739)	0.160789	0.474422	3.12027	5.70278	CD53;EHD2
regulation of oxidative stress-induced cell death (GO:1903201)	0.160789	0.474422	3.12027	5.70278	PINK1;FYN
regulation of plasminogen activation (GO:0010755)	0.160789	0.474422	3.12027	5.70278	CLEC3B;CTSZ
regulation of response to oxidative stress (GO:1902882)	0.160789	0.474422	3.12027	5.70278	PINK1;MCTP1
regulation of sensory perception (GO:0051931)	0.160789	0.474422	3.12027	5.70278	F2R;MGLL
regulation of ventricular cardiac muscle cell action potential (GO:0098911)	0.160789	0.474422	3.12027	5.70278	CAV1;CACNA1C
smooth muscle cell differentiation (GO:0051145)	0.160789	0.474422	3.12027	5.70278	EDNRB;APLNR
toll-like receptor 3 signaling pathway (GO:0034138)	0.160789	0.474422	3.12027	5.70278	COLEC12;CASP8
tricarboxylic acid metabolic process (GO:0072350)	0.160789	0.474422	3.12027	5.70278	ACLY;IREB2
urogenital system development (GO:0001655)	0.160789	0.474422	3.12027	5.70278	ANXA1;ALOX15B
cellular response to interleukin-12 (GO:0071349)	0.161391	0.474473	1.81544	3.31124	HNRNPDL;MSN;PSME2;MIF;LCP1
inositol phosphate metabolic process (GO:0043647)	0.161391	0.474473	1.81544	3.31124	ITPKB;ISYNA1;PLCG2;PLCG1;PLCB2
negative regulation of MAP kinase activity (GO:0043407)	0.161391	0.474473	1.81544	3.31124	LYN;DUSP10;HYAL2;STK38;SH2B3
purine ribonucleotide biosynthetic process (GO:0009152)	0.161391	0.474473	1.81544	3.31124	ADSL;GUCY1A1;NPR1;ADCY4;PAPSS2
regulation of protein metabolic process (GO:0051246)	0.161391	0.474473	1.81544	3.31124	FKBP1A;APP;ACE;WFS1;FAM83D
regulation of protein catabolic process (GO:0042176)	0.161839	0.475445	1.51192	2.75345	EEF1A1;HECW2;WNT5A;ASB9;AGAP2;ASB5;FAM83D;TRIM32;RAB7A
regulation of transcription from RNA polymerase II promoter in response to hypoxia (GO:0061418)	0.165424	0.485627	1.60774	2.89271	CREBBP;NOTCH1;EPAS1;PSME4;PSME2;HIF3A;HIF1A
cellular response to hypoxia (GO:0071456)	0.167146	0.489972	1.43245	2.5625	CREBBP;PINK1;RGCC;PTGIS;EPAS1;SUV39H1;PSME4;PSME2;HIF3A;HIF1A;AQP1
cellular response to metal ion (GO:0071248)	0.167146	0.489972	1.43245	2.5625	ITPKB;CPNE8;SYT11;WNT5A;PLCG2;CAPN3;CPNE2;ANK3;FOS;AQP1;MAPK3
second-messenger-mediated signaling (GO:0019932)	0.167774	0.491458	1.54274	2.754	GUCY1A1;MCTP1;EDNRB;NOS3;PLCG2;CXCR4;CD36;PLCG1
antigen processing and presentation of exogenous peptide antigen (GO:0002478)	0.168522	0.493294	1.49576	2.66349	HLA-DRB5;MFSD6;SEC24B;FCER1G;KIF26A;SEC24D;CTSD;CTSS;RAB7A
activation of adenylate cyclase activity (GO:0007190)	0.169613	0.49364	1.95112	3.46176	CAP1;ACR;EDNRA;ADCY4
calcium-dependent cell-cell adhesion via plasma membrane cell adhesion molecules (GO:0016339)	0.169613	0.49364	1.95112	3.46176	CDH5;CDH23;CDH24;DCHS1
establishment of protein localization to plasma membrane (GO:0061951)	0.169613	0.49364	1.95112	3.46176	AFDN;RILPL2;ANK3;RAB7A
negative regulation of fat cell differentiation (GO:0045599)	0.169613	0.49364	1.95112	3.46176	TGFB1;WNT5A;GATA3;TRIB2
positive regulation of bone mineralization (GO:0030501)	0.169613	0.49364	1.95112	3.46176	KL;PKDCC;TGFB1;BMPR1B
positive regulation of innate immune response (GO:0045089)	0.169613	0.49364	1.95112	3.46176	SPI1;WNT5A;NLRC5;SH2D1B
regulation of ossification (GO:0030278)	0.169613	0.49364	1.95112	3.46176	NOTCH1;WNT5A;S1PR1;NOTUM
telomere maintenance via telomere lengthening (GO:0010833)	0.169613	0.49364	1.95112	3.46176	PPP6C;PTGES3;RPA1;TNKS1BP1
cellular response to oxygen-containing compound (GO:1901701)	0.170357	0.49545	1.25596	2.22288	LYN;FZD4;TESC;PDE2A;WNT5A;ATP2B4;AKAP6;PTPRK;FOS;SSTR2;POU4F1;AQP1;GNG2;FES;GNB1;CASP1;VIM;CD68;TLR4;RAPGEF3;MYD88;TLR2;TGM2;MAPK3
chloride transport (GO:0006821)	0.173414	0.500001	1.58435	2.7759	CLIC5;SLC12A4;TTYH3;LRRC8A;APOL1;CLIC1;ANO5
positive regulation of growth (GO:0045927)	0.173414	0.500001	1.58435	2.7759	LGI1;MMP14;WFS1;AKAP6;TRIM32;PPM1F;CXCL16
dendritic cell differentiation (GO:0097028)	0.173522	0.500001	2.22931	3.90452	LYN;LGALS9;TGFBR2
establishment of mitotic spindle orientation (GO:0000132)	0.173522	0.500001	2.22931	3.90452	GJA1;NDC80;CDK5RAP2
immune response-activating cell surface receptor signaling pathway (GO:0002429)	0.173522	0.500001	2.22931	3.90452	LYN;FCER1G;CMKLR1
mammary gland development (GO:0030879)	0.173522	0.500001	2.22931	3.90452	ERBB4;CAV1;NOTCH4
nucleotide-binding domain, leucine rich repeat containing receptor signaling pathway (GO:0035872)	0.173522	0.500001	2.22931	3.90452	CASP8;NOD1;TAB2
positive regulation of lamellipodium assembly (GO:0010592)	0.173522	0.500001	2.22931	3.90452	CYFIP1;FSCN1;WASF2
positive regulation of phospholipase activity (GO:0010518)	0.173522	0.500001	2.22931	3.90452	PDGFRB;KIT;PLCG1
protein kinase B signaling (GO:0043491)	0.173522	0.500001	2.22931	3.90452	TGFB1;KDR;PIK3R3
purine nucleotide metabolic process (GO:0006163)	0.173522	0.500001	2.22931	3.90452	ADSL;PNP;NT5C2
regulation of cytokine production involved in immune response (GO:0002718)	0.173522	0.500001	2.22931	3.90452	WNT5A;LAPTM5;TNFRSF14
regulation of monooxygenase activity (GO:0032768)	0.173522	0.500001	2.22931	3.90452	NOS3;CAV1;CYGB
proteasomal protein catabolic process (GO:0010498)	0.175267	0.504671	1.32355	2.30489	UBE2B;FBXW7;FBXL17;UBE2G1;FBXO45;ARRB1;PML;PCNP;RCN3;RMND5A;IFI27;HECW2;TBX21;PSME4;PSME2;SOCS6
defense response to bacterium (GO:0042742)	0.176808	0.508745	1.35082	2.34055	GSDMD;COLEC12;FCER1G;NOD1;MPEG1;AQP1;OAS2;STAB1;TNFRSF14;NLRP1;TLR4;MYD88;GBP4;TLR2
amyloid fibril formation (GO:1990000)	0.178344	0.511858	1.6436	2.83363	FKBP1A;APP;TSPAN14;GSN;CD36;HSPG2
cellular response to reactive oxygen species (GO:0034614)	0.178344	0.511858	1.6436	2.83363	ANXA1;PTPRK;FOS;AQP1;RHOB;MAPK3
actin polymerization or depolymerization (GO:0008154)	0.181731	0.511858	1.73457	2.95784	GSN;PSTPIP2;WAS;VILL;AIF1
neuron migration (GO:0001764)	0.181731	0.511858	1.73457	2.95784	NRP1;CEP85L;NAV1;MDGA1;SH3RF1
regulation of p38MAPK cascade (GO:1900744)	0.181738	0.511858	1.8919	3.22604	SPI1;DUSP10;LGALS9;MAP3K4
positive regulation of cellular metabolic process (GO:0031325)	0.182265	0.511858	1.46444	2.49291	PDGFRB;SLCO1C1;ACLY;TGFB1;ARRB1;ECE1;PPARG;GATA3;TGFBR2
regulation of JNK cascade (GO:0046328)	0.182265	0.511858	1.46444	2.49291	APP;MAP4K2;PINK1;RASSF2;DUSP10;MECOM;FLT4;MAP3K11;SH3RF1
entry into host (GO:0044409)	0.182806	0.511858	2.83645	4.82006	CXCR4;CBLL1
icosanoid secretion (GO:0032309)	0.182806	0.511858	2.83645	4.82006	ACE;ANXA1
lymphocyte mediated immunity (GO:0002449)	0.182806	0.511858	2.83645	4.82006	BTN3A3;KLRD1
macrophage activation involved in immune response (GO:0002281)	0.182806	0.511858	2.83645	4.82006	GRN;PLCG2
mitochondrion transport along microtubule (GO:0047497)	0.182806	0.511858	2.83645	4.82006	RHOT1;HIF1A
myelination in peripheral nervous system (GO:0022011)	0.182806	0.511858	2.83645	4.82006	MYOC;LGI4
negative regulation of adenylate cyclase activity (GO:0007194)	0.182806	0.511858	2.83645	4.82006	EDNRB;GNAI2
negative regulation of CD4-positive, alpha-beta T cell activation (GO:2000515)	0.182806	0.511858	2.83645	4.82006	LGALS9;VSIR
negative regulation of endoplasmic reticulum unfolded protein response (GO:1900102)	0.182806	0.511858	2.83645	4.82006	WFS1;NCK1
negative regulation of intrinsic apoptotic signaling pathway in response to DNA damage by p53 class mediator (GO:1902166)	0.182806	0.511858	2.83645	4.82006	MIF;CD44
negative regulation of locomotion (GO:0040013)	0.182806	0.511858	2.83645	4.82006	WAS;GATA3
negative regulation of macromolecule biosynthetic process (GO:0010558)	0.182806	0.511858	2.83645	4.82006	FCN3;TGFB1
negative regulation of macrophage derived foam cell differentiation (GO:0010745)	0.182806	0.511858	2.83645	4.82006	CETP;PPARG
negative regulation of myoblast differentiation (GO:0045662)	0.182806	0.511858	2.83645	4.82006	NOTCH1;TGFB1
negative regulation of myotube differentiation (GO:0010832)	0.182806	0.511858	2.83645	4.82006	NOTCH1;HDAC1
negative regulation of stem cell differentiation (GO:2000737)	0.182806	0.511858	2.83645	4.82006	NOTCH1;N4BP2L2
negative regulation of vascular endothelial growth factor receptor signaling pathway (GO:0030948)	0.182806	0.511858	2.83645	4.82006	NIBAN2;MMRN2
pathway-restricted SMAD protein phosphorylation (GO:0060389)	0.182806	0.511858	2.83645	4.82006	TGFB1;TGFBR2
plasma membrane tubulation (GO:0097320)	0.182806	0.511858	2.83645	4.82006	EHD2;CAVIN2
positive regulation of cell aging (GO:0090343)	0.182806	0.511858	2.83645	4.82006	ABI3;HLA-G
positive regulation of histone deacetylation (GO:0031065)	0.182806	0.511858	2.83645	4.82006	APLNR;PRKD2
positive regulation of insulin receptor signaling pathway (GO:0046628)	0.182806	0.511858	2.83645	4.82006	IGF2;SNX5
positive regulation of mRNA metabolic process (GO:1903313)	0.182806	0.511858	2.83645	4.82006	MOV10;PRR5L
purine nucleotide catabolic process (GO:0006195)	0.182806	0.511858	2.83645	4.82006	PNP;NT5C2
purine-containing compound catabolic process (GO:0072523)	0.182806	0.511858	2.83645	4.82006	PNP;NT5C2
purine-containing compound salvage (GO:0043101)	0.182806	0.511858	2.83645	4.82006	PNP;ADA
regulation of chemokine (C-X-C motif) ligand 2 production (GO:2000341)	0.182806	0.511858	2.83645	4.82006	TLR4;FOXP1
regulation of histone modification (GO:0031056)	0.182806	0.511858	2.83645	4.82006	NNMT;IGF2
regulation of homotypic cell-cell adhesion (GO:0034110)	0.182806	0.511858	2.83645	4.82006	LYN;ANK3
regulation of mitotic cell cycle spindle assembly checkpoint (GO:0090266)	0.182806	0.511858	2.83645	4.82006	NDC80;CDK5RAP2
response to UV-B (GO:0010224)	0.182806	0.511858	2.83645	4.82006	HYAL2;CRIP1
triglyceride-rich lipoprotein particle remodeling (GO:0034370)	0.182806	0.511858	2.83645	4.82006	CETP;GPIHBP1
lipid homeostasis (GO:0055088)	0.187513	0.523944	1.61517	2.70365	RCN3;CETP;FABP3;FBXW7;RBP1;PPARG
cellular polysaccharide biosynthetic process (GO:0033692)	0.188929	0.523944	2.12786	3.54583	CSGALNACT1;HAS3;B3GNT2
divalent inorganic cation homeostasis (GO:0072507)	0.188929	0.523944	2.12786	3.54583	WFS1;CAV1;ANK3
negative regulation of endocytosis (GO:0045806)	0.188929	0.523944	2.12786	3.54583	MCTP1;SYT11;CAV1
negative regulation of sequestering of calcium ion (GO:0051283)	0.188929	0.523944	2.12786	3.54583	F2R;ITPR1;PLCG2
positive regulation of DNA-templated transcription, elongation (GO:0032786)	0.188929	0.523944	2.12786	3.54583	CCNK;SCAF8;KAT7
positive regulation of ERBB signaling pathway (GO:1901186)	0.188929	0.523944	2.12786	3.54583	HIP1;SHKBP1;HIP1R
positive regulation of peptidyl-threonine phosphorylation (GO:0010800)	0.188929	0.523944	2.12786	3.54583	APP;TGFB1;TNKS1BP1
regulation of interferon-alpha production (GO:0032647)	0.188929	0.523944	2.12786	3.54583	IRF3;NLRC3;TLR4
regulation of mitochondrial fission (GO:0090140)	0.188929	0.523944	2.12786	3.54583	PINK1;INF2;KDR
regulation of neutrophil chemotaxis (GO:0090022)	0.188929	0.523944	2.12786	3.54583	DPP4;THBS4;JAM3
regulation of proteolysis involved in cellular protein catabolic process (GO:1903050)	0.188929	0.523944	2.12786	3.54583	EFNA1;PINK1;PSME2
regulation of ryanodine-sensitive calcium-release channel activity (GO:0060314)	0.188929	0.523944	2.12786	3.54583	FKBP1A;AKAP6;JPH1
ventricular cardiac muscle tissue development (GO:0003229)	0.188929	0.523944	2.12786	3.54583	FKBP1A;TGFB1;IRX3
cellular response to peptide hormone stimulus (GO:0071375)	0.189319	0.524665	1.44927	2.41205	RPS6KB1;PRKAR1A;PRKAR2B;CAV1;RAB12;ADCY4;INHBB;PPARG;PCK2
cellular response to fibroblast growth factor stimulus (GO:0044344)	0.190227	0.526104	1.4874	2.4684	DLL4;SPRED2;KL;SPRED1;FLRT3;HYAL2;CD44;MAPK3
positive regulation of cellular component biogenesis (GO:0044089)	0.190227	0.526104	1.4874	2.4684	CDH5;TGFB1;RGCC;TAL1;HAS3;RHOC;CX3CL1;RAB7A
positive regulation of transmembrane receptor protein serine/threonine kinase signaling pathway (GO:0090100)	0.190227	0.526104	1.4874	2.4684	CDH5;CREBBP;NOTCH1;TGFB1;RBPMS;TGFB1I1;INHBB;BMPR1B
organelle organization (GO:0006996)	0.19141	0.529016	1.20382	1.99032	MAST4;SH3KBP1;MAST3;ATL2;THY1;ARHGAP4;FGD3;CECR2;FGD5;RHOT1;DPYSL2;RAB2A;SEMA6A;YTHDF3;ATP8B2;ATP8B1;ODF2;CAV2;NOS3;CAV1;ARAP3;PRPF40A;LARP4;FMNL3;PINK1;REEP5;VAPB;RAB3GAP1;SIPA1;RAB7A
regulation of axonogenesis (GO:0050770)	0.19224	0.530948	1.69677	2.798	LINGO1;EFNB3;PLXND1;PLXNB2;THY1
mRNA destabilization (GO:0061157)	0.19414	0.534378	1.83616	3.00978	MOV10;YTHDF3;TUT4;RBM24
positive regulation of potassium ion transport (GO:0043268)	0.19414	0.534378	1.83616	3.00978	GABBR1;GNG2;GNB1;AKAP6
positive regulation of production of molecular mediator of immune response (GO:0002702)	0.19414	0.534378	1.83616	3.00978	WNT5A;LAPTM5;TNFRSF14;TNFRSF4
regulation of cell communication (GO:0010646)	0.19414	0.534378	1.83616	3.00978	ANXA1;GRK5;IGFBP7;MGLL
response to cAMP (GO:0051591)	0.19414	0.534378	1.83616	3.00978	PDE2A;AKAP6;RAPGEF3;AQP1
regulation of neuron projection development (GO:0010975)	0.196772	0.541255	1.33645	2.17268	LYN;WNT5A;CRMP1;CX3CL1;EFNB2;FES;ABI3;PLXNB2;ITGA6;SCARF1;SHANK3;CAMK2G;ITM2C
organic substance transport (GO:0071702)	0.19794	0.541742	1.37479	2.22687	RCN3;CETP;RAMP2;ATP8A1;TCN2;ARL6IP5;TOM1;MYH9;PLTP;RAB7A;PLEKHA8
negative regulation of NF-kappaB transcription factor activity (GO:0032088)	0.198338	0.541742	1.51809	2.45595	SPI1;PTGIS;TMSB4X;NLRC5;ARRB1;NLRC3;CMKLR1
regulation of cellular response to heat (GO:1900034)	0.198338	0.541742	1.51809	2.45595	CREBBP;PTGES3;RPA1;NUP153;CD34;CAMK2G;MAPK3
cartilage development (GO:0051216)	0.202956	0.541742	1.66058	2.64824	TGFB1;HYAL2;HOXD3;CD44;SULF2
regulation of exocytosis (GO:0017157)	0.202956	0.541742	1.66058	2.64824	CADPS2;ANXA1;RAB12;STXBP5;SEPTIN4
response to peptide hormone (GO:0043434)	0.202956	0.541742	1.66058	2.64824	EPM2AIP1;ANXA1;CAV1;STAT6;GNAI1
negative regulation of cellular macromolecule biosynthetic process (GO:2000113)	0.202988	0.541742	1.16874	1.86368	SPI1;NOTCH1;HDAC1;SUV39H1;GATA3;PTPRK;PPM1F;ELK3;LOXL2;FXR1;SYNCRIP;FOXS1;SCML2;DACH1;ATXN1;SCML1;MECOM;IFI16;TBX21;CAPN3;KAT7;TNFRSF4;SOX7;S100A11;TP63;HEXIM1;NIBAN2;TGFB1;ATP8B1;WNT5A;TRERF1;PML;FOXP1;TBX2;BCL6;YEATS2;CRY2;PPARG
glial cell development (GO:0021782)	0.204668	0.541742	2.03524	3.22864	APP;NRROS;TLR2
hippo signaling (GO:0035329)	0.204668	0.541742	2.03524	3.22864	TJP1;DCHS1;TEAD1
histone methylation (GO:0016571)	0.204668	0.541742	2.03524	3.22864	CREBBP;SUV39H1;SIRT7
negative regulation of protein transport (GO:0051224)	0.204668	0.541742	2.03524	3.22864	NDFIP2;PKDCC;PPM1F
negative regulation of proteolysis involved in cellular protein catabolic process (GO:1903051)	0.204668	0.541742	2.03524	3.22864	EFNA1;RPL5;PML
negative regulation of transposition (GO:0010529)	0.204668	0.541742	2.03524	3.22864	MOV10;TUT4;SIRT7
positive regulation of filopodium assembly (GO:0051491)	0.204668	0.541742	2.03524	3.22864	NRP1;FSCN1;AGRN
positive regulation of G1/S transition of mitotic cell cycle (GO:1900087)	0.204668	0.541742	2.03524	3.22864	ANXA1;RGCC;AIF1
positive regulation of ion transmembrane transporter activity (GO:0032414)	0.204668	0.541742	2.03524	3.22864	TRPC6;ANK3;CTSS
positive regulation of protein insertion into mitochondrial membrane involved in apoptotic signaling pathway (GO:1900740)	0.204668	0.541742	2.03524	3.22864	PPP3R1;CASP8;TP63
purine-containing compound biosynthetic process (GO:0072522)	0.204668	0.541742	2.03524	3.22864	ADSL;PNP;ADA
regulation of actin filament bundle assembly (GO:0032231)	0.204668	0.541742	2.03524	3.22864	WAS;SHANK3;CX3CL1
regulation of myelination (GO:0031641)	0.204668	0.541742	2.03524	3.22864	LGI4;JAM2;TNFRSF21
regulation of protein insertion into mitochondrial membrane involved in apoptotic signaling pathway (GO:1900739)	0.204668	0.541742	2.03524	3.22864	PPP3R1;CASP8;TP63
activation of cysteine-type endopeptidase activity (GO:0097202)	0.205221	0.541742	2.59994	4.11744	CASP8;IFI16
antigen processing and presentation of endogenous peptide antigen (GO:0002483)	0.205221	0.541742	2.59994	4.11744	ERAP2;HLA-G
calcium ion import across plasma membrane (GO:0098703)	0.205221	0.541742	2.59994	4.11744	SLC24A1;ATP2B4
cell junction maintenance (GO:0034331)	0.205221	0.541742	2.59994	4.11744	CSF1R;F2R
cellular copper ion homeostasis (GO:0006878)	0.205221	0.541742	2.59994	4.11744	APP;PRND
ceramide transport (GO:0035627)	0.205221	0.541742	2.59994	4.11744	PLTP;PLEKHA8
COPII-coated vesicle cargo loading (GO:0090110)	0.205221	0.541742	2.59994	4.11744	SEC24B;SEC24D
covalent chromatin modification (GO:0016569)	0.205221	0.541742	2.59994	4.11744	HDAC1;SIRT7
defense response to protozoan (GO:0042832)	0.205221	0.541742	2.59994	4.11744	GBP4;MYD88
endothelial cell differentiation (GO:0045446)	0.205221	0.541742	2.59994	4.11744	TIE1;KDR
growth hormone receptor signaling pathway via JAK-STAT (GO:0060397)	0.205221	0.541742	2.59994	4.11744	LYN;STAT6
heterochromatin organization (GO:0070828)	0.205221	0.541742	2.59994	4.11744	MECOM;LOXL2
intestinal absorption (GO:0050892)	0.205221	0.541742	2.59994	4.11744	CD36;F11R
microvillus organization (GO:0032528)	0.205221	0.541742	2.59994	4.11744	RAP2C;FXYD5
negative regulation of cartilage development (GO:0061037)	0.205221	0.541742	2.59994	4.11744	SNAI2;ADAMTS7
negative regulation of cell activation (GO:0050866)	0.205221	0.541742	2.59994	4.11744	C1QTNF1;NOS3
negative regulation of cyclase activity (GO:0031280)	0.205221	0.541742	2.59994	4.11744	EDNRB;GNAI2
negative regulation of fibroblast growth factor receptor signaling pathway (GO:0040037)	0.205221	0.541742	2.59994	4.11744	GATA3;SULF2
negative regulation of T cell mediated immunity (GO:0002710)	0.205221	0.541742	2.59994	4.11744	KLRD1;HLA-G
neuron fate commitment (GO:0048663)	0.205221	0.541742	2.59994	4.11744	DLL4;POU4F1
ovarian follicle development (GO:0001541)	0.205221	0.541742	2.59994	4.11744	KIT;INHBB
positive regulation of alpha-beta T cell differentiation (GO:0046638)	0.205221	0.541742	2.59994	4.11744	PNP;TGFBR2
positive regulation of cellular response to insulin stimulus (GO:1900078)	0.205221	0.541742	2.59994	4.11744	IGF2;SNX5
positive regulation of glycogen biosynthetic process (GO:0045725)	0.205221	0.541742	2.59994	4.11744	EPM2AIP1;IGF2
positive regulation of long-term synaptic potentiation (GO:1900273)	0.205221	0.541742	2.59994	4.11744	APP;SHANK3
positive regulation of protein deacetylation (GO:0090312)	0.205221	0.541742	2.59994	4.11744	NNMT;APLNR
positive regulation of SMAD protein signal transduction (GO:0060391)	0.205221	0.541742	2.59994	4.11744	TGFB1;RBPMS
positive regulation of sodium ion transmembrane transporter activity (GO:2000651)	0.205221	0.541742	2.59994	4.11744	TESC;ANK3
positive regulation of T cell receptor signaling pathway (GO:0050862)	0.205221	0.541742	2.59994	4.11744	CD81;PRKD2
regulation of chromatin organization (GO:1902275)	0.205221	0.541742	2.59994	4.11744	IGF2;MKI67
regulation of intrinsic apoptotic signaling pathway in response to DNA damage by p53 class mediator (GO:1902165)	0.205221	0.541742	2.59994	4.11744	MIF;CD44
regulation of lamellipodium organization (GO:1902743)	0.205221	0.541742	2.59994	4.11744	WAS;CD44
regulation of protein kinase C signaling (GO:0090036)	0.205221	0.541742	2.59994	4.11744	FLT4;WNT5A
regulation of sensory perception of pain (GO:0051930)	0.205221	0.541742	2.59994	4.11744	F2R;MGLL
renal absorption (GO:0070293)	0.205221	0.541742	2.59994	4.11744	GSN;HYAL2
response to chemokine (GO:1990868)	0.205221	0.541742	2.59994	4.11744	LRCH1;SH2B3
response to X-ray (GO:0010165)	0.205221	0.541742	2.59994	4.11744	ANXA1;NUCKS1
secondary palate development (GO:0062009)	0.205221	0.541742	2.59994	4.11744	WNT5A;TGFBR2
sodium-independent organic anion transport (GO:0043252)	0.205221	0.541742	2.59994	4.11744	SLCO1C1;SLCO3A1
striated muscle cell development (GO:0055002)	0.205221	0.541742	2.59994	4.11744	TMOD3;CAPN3
substrate-dependent cell migration (GO:0006929)	0.205221	0.541742	2.59994	4.11744	NRP1;ITGA2
ERBB signaling pathway (GO:0038127)	0.206378	0.543811	1.56117	2.46359	PTPN18;TGFB1;CUL5;ERBB4;MVP;PLCG1
positive regulation of cell death (GO:0010942)	0.206378	0.543811	1.56117	2.46359	EFNB2;C1QA;WNT5A;FYN;CD36;FOS
negative regulation of lymphocyte proliferation (GO:0050672)	0.206793	0.543811	1.7836	2.81102	LYN;VSIG4;HLA-G;TNFRSF21
odontogenesis (GO:0042476)	0.206793	0.543811	1.7836	2.81102	COL1A2;HDAC1;LAMB1;AQP1
regulation of receptor-mediated endocytosis (GO:0048259)	0.206793	0.543811	1.7836	2.81102	C3;HIP1;SGIP1;HIP1R
negative regulation of extrinsic apoptotic signaling pathway (GO:2001237)	0.206943	0.543811	1.49722	2.35859	CASP8;UNC5B;NOS3;TNFSF10;SNAI2;ITGA6;SH3RF1
regulation of fat cell differentiation (GO:0045598)	0.206943	0.543811	1.49722	2.35859	TGFB1;WNT5A;ADIRF;PPARG;GATA3;TRIB2;CMKLR1
regulation of transcription by RNA polymerase II (GO:0006357)	0.209596	0.550427	1.08177	1.69034	ATF1;APP;CCNK;SPI1;MAML2;CD81;NUCKS1;ETS1;LOXL2;ELK3;DCAF6;DACH1;EDNRB;ZMIZ1;WWC3;KAT7;TP63;WNT5A;MITF;EBF4;FOXP1;RFX8;PRPF6;IFI27;PRKAR1A;ERF;HOXB3;PRKD2;ERG;HOXB7;CSF1R;NOTCH1;AKNA;EPAS1;NOTCH4;TSHZ2;GATA3;ZNF25;HIF1A;HELZ2;PPP3R1;ATXN1;MYO6;HIVEP2;HEXIM1;CBX7;CREBBP;TGFB1;WFS1;CAV1;CBX2;PDE2A;IGF2;NFATC3;ESRRG;TRERF1;FLI1;NFATC4;FAM220A;EFNA1;MOV10;RGCC;ZBTB6;YEATS2;BCL6;SP4;NFE2L3;SNAI2;TCF4;…
cardiac muscle tissue development (GO:0048738)	0.213867	0.560556	1.6259	2.50779	MYLK2;GJA1;SGCD;NOTCH1;TBX2
positive regulation of B cell activation (GO:0050871)	0.213867	0.560556	1.6259	2.50779	MMP14;CD81;SH3KBP1;MIF;TNFRSF4
positive regulation of macroautophagy (GO:0016239)	0.213867	0.560556	1.6259	2.50779	FYCO1;PINK1;KDR;PIP4K2A;RAB3GAP1
carboxylic acid metabolic process (GO:0019752)	0.219676	0.572892	1.73396	2.628	CSGALNACT1;CYB5R3;PTGIS;MIF
fatty acid derivative biosynthetic process (GO:1901570)	0.219676	0.572892	1.73396	2.628	GGT5;ACLY;HMGCS2;FAR2
negative regulation of blood coagulation (GO:0030195)	0.219676	0.572892	1.73396	2.628	C1QTNF1;NOS3;A2M;CD34
positive regulation of catalytic activity (GO:0043085)	0.219676	0.572892	1.73396	2.628	CAV1;IGF2;MAPK3;PHACTR4
peptidyl-serine modification (GO:0018209)	0.220431	0.572892	1.3019	1.96869	MORC3;PRKCH;MAST4;MAST3;PKN3;TGFBR2;PINK1;RPS6KB1;STK38;MKNK2;PRKD2;STK32B;MAP3K12
cellular senescence (GO:0090398)	0.220691	0.572892	1.95033	2.94694	SPI1;PML;TBX2
cytoplasmic pattern recognition receptor signaling pathway (GO:0002753)	0.220691	0.572892	1.95033	2.94694	CASP8;NOD1;TAB2
dendritic spine organization (GO:0097061)	0.220691	0.572892	1.95033	2.94694	DOCK10;FYN;SHANK3
peptide hormone secretion (GO:0030072)	0.220691	0.572892	1.95033	2.94694	EXOC3L1;ANXA1;CAMK2G
positive regulation of BMP signaling pathway (GO:0030513)	0.220691	0.572892	1.95033	2.94694	CDH5;NOTCH1;BMPR1B
positive regulation of mitotic cell cycle (GO:0045931)	0.220691	0.572892	1.95033	2.94694	APP;RPS6KB1;TAL1
positive regulation of nuclear division (GO:0051785)	0.220691	0.572892	1.95033	2.94694	PDGFRB;RGCC;IGF2
regulation of blood coagulation (GO:0030193)	0.220691	0.572892	1.95033	2.94694	CAV1;F2R;CD34
release of sequestered calcium ion into cytosol (GO:0051209)	0.220691	0.572892	1.95033	2.94694	F2R;ITPR1;PLCG2
response to glucocorticoid (GO:0051384)	0.220691	0.572892	1.95033	2.94694	ANXA1;SLIT3;SSTR2
cellular response to oxidative stress (GO:0034599)	0.221987	0.575523	1.35808	2.04409	PINK1;BRF2;GPX3;GPX8;PRR5L;PTPRK;FOS;HIF1A;AIF1;MAPK3
regulation of protein secretion (GO:0050708)	0.221987	0.575523	1.35808	2.04409	DPP4;TGFB1;KCNS3;ITPR1;FRMD4A;STXBP5;CACNA1C;HADH;MYH10;RAPGEF3
inorganic anion transport (GO:0015698)	0.224958	0.576511	1.59264	2.37596	CLIC5;TTYH3;SLC25A30;CLIC1;ANO5
negative regulation of viral genome replication (GO:0045071)	0.224958	0.576511	1.59264	2.37596	IFITM3;BST2;FAM111A;IFI16;OAS2
regulation of potassium ion transmembrane transport (GO:1901379)	0.224958	0.576511	1.59264	2.37596	GABBR1;GNG2;CAV1;GNB1;AKAP6
unsaturated fatty acid metabolic process (GO:0033559)	0.224958	0.576511	1.59264	2.37596	FADS2;ACSL1;ELOVL5;ALOX15B;MGLL
regulation of myeloid cell differentiation (GO:0045637)	0.225883	0.576511	1.51065	2.24744	LYN;MOV10;CREBBP;SPI1;HDAC1;FES
regulation of tyrosine phosphorylation of STAT protein (GO:0042509)	0.225883	0.576511	1.51065	2.24744	LYN;CSF1R;ERBB4;KIT;HCLS1;SH2B3
acetyl-CoA metabolic process (GO:0006084)	0.227906	0.576511	2.39982	3.5489	ACLY;HMGCS2
calcium ion import into cytosol (GO:1902656)	0.227906	0.576511	2.39982	3.5489	SLC24A1;ATP2B4
cellular response to exogenous dsRNA (GO:0071360)	0.227906	0.576511	2.39982	3.5489	COLEC12;CAV1
dermatan sulfate proteoglycan biosynthetic process (GO:0050651)	0.227906	0.576511	2.39982	3.5489	CSGALNACT1;BGN
detection of mechanical stimulus involved in sensory perception (GO:0050974)	0.227906	0.576511	2.39982	3.5489	TMEM120A;KIT
electron transport chain (GO:0022900)	0.227906	0.576511	2.39982	3.5489	NDOR1;CYB561
endoderm development (GO:0007492)	0.227906	0.576511	2.39982	3.5489	DUSP4;SOX7
establishment of apical/basal cell polarity (GO:0035089)	0.227906	0.576511	2.39982	3.5489	FSCN1;MSN
glucosamine-containing compound metabolic process (GO:1901071)	0.227906	0.576511	2.39982	3.5489	CHST1;CHST2
histone H3 deacetylation (GO:0070932)	0.227906	0.576511	2.39982	3.5489	HDAC1;SIRT7
lipoxygenase pathway (GO:0019372)	0.227906	0.576511	2.39982	3.5489	PON2;ALOX15B
macrophage differentiation (GO:0030225)	0.227906	0.576511	2.39982	3.5489	CSF1R;CASP8
mammary gland epithelium development (GO:0061180)	0.227906	0.576511	2.39982	3.5489	CSF1R;ERBB4
microvillus assembly (GO:0030033)	0.227906	0.576511	2.39982	3.5489	RAP2C;FXYD5
negative regulation of androgen receptor signaling pathway (GO:0060766)	0.227906	0.576511	2.39982	3.5489	HDAC1;FOXP1
negative regulation of blood pressure (GO:0045776)	0.227906	0.576511	2.39982	3.5489	NOS3;PRCP
negative regulation of cellular component movement (GO:0051271)	0.227906	0.576511	2.39982	3.5489	WAS;GATA3
negative regulation of chondrocyte differentiation (GO:0032331)	0.227906	0.576511	2.39982	3.5489	SNAI2;ADAMTS7
negative regulation of leukocyte activation (GO:0002695)	0.227906	0.576511	2.39982	3.5489	MILR1;GRN
nitric oxide biosynthetic process (GO:0006809)	0.227906	0.576511	2.39982	3.5489	CYB5R3;NOS3
peptidyl-tyrosine autophosphorylation (GO:0038083)	0.227906	0.576511	2.39982	3.5489	KDR;MAPK3
positive regulation of DNA damage response, signal transduction by p53 class mediator (GO:0043517)	0.227906	0.576511	2.39982	3.5489	SPRED2;SPRED1
positive regulation of glycogen metabolic process (GO:0070875)	0.227906	0.576511	2.39982	3.5489	EPM2AIP1;IGF2
positive regulation of heterotypic cell-cell adhesion (GO:0034116)	0.227906	0.576511	2.39982	3.5489	THY1;CD44
positive regulation of lyase activity (GO:0051349)	0.227906	0.576511	2.39982	3.5489	NOS3;CACNA1C
positive regulation of secretion (GO:0051047)	0.227906	0.576511	2.39982	3.5489	NPR1;AQP1
regulation of extracellular matrix organization (GO:1903053)	0.227906	0.576511	2.39982	3.5489	NOTCH1;TIE1
regulation of macrophage differentiation (GO:0045649)	0.227906	0.576511	2.39982	3.5489	CASP8;C1QC
regulation of secretion (GO:0051046)	0.227906	0.576511	2.39982	3.5489	OAS2;MYO6
regulation of triglyceride biosynthetic process (GO:0010866)	0.227906	0.576511	2.39982	3.5489	C3;FBXW7
synaptonemal complex assembly (GO:0007130)	0.227906	0.576511	2.39982	3.5489	SYCP2;REC8
synaptonemal complex organization (GO:0070193)	0.227906	0.576511	2.39982	3.5489	SYCP2;REC8
T cell proliferation (GO:0042098)	0.227906	0.576511	2.39982	3.5489	MSN;TNFRSF4
regulation of signal transduction by p53 class mediator (GO:1901796)	0.232142	0.581251	1.30165	1.90093	HEXIM1;RPL5;MAPK11;PHF20;HDAC1;RPA1;PIP4K2A;CHD3;POU4F1;TP63;PRKAG3;PML
acylglycerol metabolic process (GO:0006639)	0.232764	0.581251	1.68701	2.4592	CETP;CAV1;APOBR;MGLL
positive regulation of biomineral tissue development (GO:0070169)	0.232764	0.581251	1.68701	2.4592	KL;PKDCC;TGFB1;BMPR1B
positive regulation of plasma membrane bounded cell projection assembly (GO:0120034)	0.233557	0.581251	1.43789	2.09116	CYFIP1;NRP1;FSCN1;CDC42EP1;AGRN;WASF2;TAPT1
regulation of osteoblast differentiation (GO:0045667)	0.233557	0.581251	1.43789	2.09116	NOTCH1;CCN4;SNAI2;PPARG;BMPR1B;TP63;HDAC7
ubiquitin-dependent protein catabolic process (GO:0006511)	0.23377	0.581251	1.18807	1.72677	TGFB1I1;FBXO45;ARRB1;FBXO21;CDC20;PCNP;RMND5A;OS9;TBX21;NDFIP2;UBE2B;FEM1A;FBXW7;FBXL17;UBE2G1;PML;COPS3;PINK1;RNF125;IFI27;HECW2;PSME4;PSME2;TRIM32;FBXL7
negative regulation of cellular catabolic process (GO:0031330)	0.235853	0.581251	1.48659	2.14744	IL10RA;TIMP2;TIMP3;TAB2;RASIP1;PTPN3
positive regulation of protein polymerization (GO:0032273)	0.235853	0.581251	1.48659	2.14744	VASP;PINK1;FES;CDC42EP1;CDK5RAP2;NCK1
negative regulation of cytokine-mediated signaling pathway (GO:0001960)	0.236215	0.581251	1.5607	2.25211	YTHDF3;NLRC5;PPARG;SLIT3;SH2B3
regulation of cardiac conduction (GO:1903779)	0.236215	0.581251	1.5607	2.25211	NPR1;ATP2A3;ITPR1;ATP2B4;FXYD6
amide transport (GO:0042886)	0.236953	0.581251	1.87222	2.6958	FOLR2;PLTP;PLEKHA8
cellular response to epidermal growth factor stimulus (GO:0071364)	0.236953	0.581251	1.87222	2.6958	EEF1A1;SNAI2;PLCG1
glycogen metabolic process (GO:0005977)	0.236953	0.581251	1.87222	2.6958	PYGB;PHKG1;PGM2
keratan sulfate biosynthetic process (GO:0018146)	0.236953	0.581251	1.87222	2.6958	B3GNT2;CHST1;CHST2
nucleotide-binding oligomerization domain containing signaling pathway (GO:0070423)	0.236953	0.581251	1.87222	2.6958	CASP8;NOD1;TAB2
phagosome acidification (GO:0090383)	0.236953	0.581251	1.87222	2.6958	ATP6V1G1;TCIRG1;RAB7A
positive regulation of cell communication (GO:0010647)	0.236953	0.581251	1.87222	2.6958	LGI1;GATA3;ANK3
positive regulation of cytosolic calcium ion concentration involved in phospholipase C-activating G protein-coupled signaling pathway (GO:0051482)	0.236953	0.581251	1.87222	2.6958	P2RY8;LPAR6;F2R
positive regulation of fibroblast proliferation (GO:0048146)	0.236953	0.581251	1.87222	2.6958	WNT5A;MIF;AQP1
positive regulation of protein import into nucleus (GO:0042307)	0.236953	0.581251	1.87222	2.6958	TGFB1;HYAL2;HCLS1
positive regulation of response to wounding (GO:1903036)	0.236953	0.581251	1.87222	2.6958	GRN;ANXA1;SCARF1
protein localization to lysosome (GO:0061462)	0.236953	0.581251	1.87222	2.6958	CD81;LAPTM5;RAB7A
receptor clustering (GO:0043113)	0.236953	0.581251	1.87222	2.6958	ITGA4;THY1;AGRN
regulation of calcium-mediated signaling (GO:0050848)	0.236953	0.581251	1.87222	2.6958	ITPR1;PLCG2;CMKLR1
regulation of microtubule polymerization or depolymerization (GO:0031110)	0.236953	0.581251	1.87222	2.6958	MAP1A;GAS2L1;GBA2
regulation of multicellular organismal development (GO:2000026)	0.236953	0.581251	1.87222	2.6958	OAS2;GATA3;ALOX15B
regulation of phosphatase activity (GO:0010921)	0.236953	0.581251	1.87222	2.6958	PPP1R2;PPP1R27;ZCCHC9
regulation of postsynapse organization (GO:0099175)	0.236953	0.581251	1.87222	2.6958	ABI3;WNT5A;SHANK3
regulation of reactive oxygen species biosynthetic process (GO:1903426)	0.236953	0.581251	1.87222	2.6958	PLCG2;CD36;TLR4
response to interferon-beta (GO:0035456)	0.236953	0.581251	1.87222	2.6958	IFITM3;BST2;IFI16
response to ketone (GO:1901654)	0.236953	0.581251	1.87222	2.6958	TGFB1;CAV1;SLIT3
antigen processing and presentation of exogenous peptide antigen via MHC class II (GO:0019886)	0.238543	0.581251	1.38779	1.989	HLA-DRB5;SEC24B;FCER1G;KIF26A;SEC24D;CTSD;CTSS;RAB7A
regulation of neuron apoptotic process (GO:0043523)	0.238543	0.581251	1.38779	1.989	GRN;PINK1;UNC5B;WFS1;F2R;AGAP2;POU4F1;NFATC4
sulfur compound biosynthetic process (GO:0044272)	0.241751	0.581251	1.35121	1.91852	CSGALNACT1;GGT5;CHPF;CHST11;BGN;B3GNT2;CHST1;CHST2;PAPSS2
neuron development (GO:0048666)	0.244823	0.581251	1.30139	1.83135	LYN;LGI1;APP;MYOC;FLRT3;LGI4;TBCD;LAMB1;GBA2;POU4F1;FRYL
COPII-coated vesicle budding (GO:0090114)	0.245954	0.581251	1.46328	2.05241	PPP6C;SEC24B;VAPB;CTSZ;USO1;SEC24D
defense response to Gram-positive bacterium (GO:0050830)	0.245954	0.581251	1.46328	2.05241	GSDMD;TNFRSF14;MPEG1;GBP4;MYD88;TLR2
ATP-dependent chromatin remodeling (GO:0043044)	0.246035	0.581251	1.64253	2.30328	CECR2;HDAC1;ANP32E;CHD3
heterophilic cell-cell adhesion via plasma membrane cell adhesion molecules (GO:0007157)	0.246035	0.581251	1.64253	2.30328	CD209;ADGRL1;DCHS1;HMCN1
histone H3 acetylation (GO:0043966)	0.246035	0.581251	1.64253	2.30328	SPI1;YEATS2;KAT7;SGF29
negative regulation of protein catabolic process (GO:0042177)	0.246035	0.581251	1.64253	2.30328	AGAP2;TIMP2;TIMP3;PTPN3
regulation of double-strand break repair (GO:2000779)	0.246035	0.581251	1.64253	2.30328	WAS;DEK;SIRT7;PML
regulation of ubiquitin-dependent protein catabolic process (GO:2000058)	0.246035	0.581251	1.64253	2.30328	RPL5;FBXW7;LAPTM5;PML
cellular response to lipid (GO:0071396)	0.248736	0.581251	1.23134	1.71325	LYN;FZD4;TESC;WNT5A;MSN;SSTR2;POU4F1;GNAI1;AQP1;ADAM15;FES;CASP1;VIM;CD68;TLR4;MYD88
histone modification (GO:0016570)	0.24963	0.581251	1.33827	1.85722	NAA50;CREBBP;UBE2B;PHF20;HDAC1;SGF29;SIRT7;TRERF1;MAP3K12
3'-UTR-mediated mRNA destabilization (GO:0061158)	0.250748	0.581251	2.22829	3.08241	MOV10;RBM24
body fluid secretion (GO:0007589)	0.250748	0.581251	2.22829	3.08241	NPR1;ERBB4
cellular response to corticosteroid stimulus (GO:0071384)	0.250748	0.581251	2.22829	3.08241	ANXA1;SSTR2
dendritic spine morphogenesis (GO:0060997)	0.250748	0.581251	2.22829	3.08241	DOCK10;SHANK3
DNA unwinding involved in DNA replication (GO:0006268)	0.250748	0.581251	2.22829	3.08241	RECQL4;RPA1
mitotic sister chromatid cohesion (GO:0007064)	0.250748	0.581251	2.22829	3.08241	NAA50;REC8
N-acetylglucosamine metabolic process (GO:0006044)	0.250748	0.581251	2.22829	3.08241	CHST1;CHST2
N-terminal protein amino acid acetylation (GO:0006474)	0.250748	0.581251	2.22829	3.08241	NAA50;CREBBP
necroptotic process (GO:0070266)	0.250748	0.581251	2.22829	3.08241	MLKL;TLR4
negative regulation of cell-substrate junction organization (GO:0150118)	0.250748	0.581251	2.22829	3.08241	RCC2;DLC1
negative regulation of focal adhesion assembly (GO:0051895)	0.250748	0.581251	2.22829	3.08241	RCC2;DLC1
negative regulation of lyase activity (GO:0051350)	0.250748	0.581251	2.22829	3.08241	EDNRB;GNAI2
negative regulation of receptor signaling pathway via JAK-STAT (GO:0046426)	0.250748	0.581251	2.22829	3.08241	CAV1;SH2B3
negative regulation of type I interferon-mediated signaling pathway (GO:0060339)	0.250748	0.581251	2.22829	3.08241	YTHDF3;NLRC5
neuron projection organization (GO:0106027)	0.250748	0.581251	2.22829	3.08241	APP;MAP1A
nitric oxide metabolic process (GO:0046209)	0.250748	0.581251	2.22829	3.08241	CYB5R3;NOS3
nucleotide catabolic process (GO:0009166)	0.250748	0.581251	2.22829	3.08241	PNP;NT5C2
platelet-derived growth factor receptor signaling pathway (GO:0048008)	0.250748	0.581251	2.22829	3.08241	PDGFRB;NRP1
polyol biosynthetic process (GO:0046173)	0.250748	0.581251	2.22829	3.08241	ITPKB;ISYNA1
regulation of ATP biosynthetic process (GO:2001169)	0.250748	0.581251	2.22829	3.08241	PINK1;TMSB4X
regulation of establishment of cell polarity (GO:2000114)	0.250748	0.581251	2.22829	3.08241	CDH5;GSN
regulation of intrinsic apoptotic signaling pathway in response to DNA damage (GO:1902229)	0.250748	0.581251	2.22829	3.08241	SNAI2;TRIM32
regulation of leukocyte activation (GO:0002694)	0.250748	0.581251	2.22829	3.08241	LYN;MIF
regulation of monocyte differentiation (GO:0045655)	0.250748	0.581251	2.22829	3.08241	FES;FOXP1
regulation of rRNA processing (GO:2000232)	0.250748	0.581251	2.22829	3.08241	SIRT7;WDR43
regulation of systemic arterial blood pressure (GO:0003073)	0.250748	0.581251	2.22829	3.08241	ACE;PRCP
T cell mediated immunity (GO:0002456)	0.250748	0.581251	2.22829	3.08241	BTN3A3;EMP2
cellular response to insulin stimulus (GO:0032869)	0.25114	0.581251	1.31215	1.81305	ATP6V1G1;RPS6KB1;CAV2;RAB12;IGF2;PIK3R3;INHBB;PPARG;TCIRG1;PCK2
positive regulation of protein catabolic process (GO:0045732)	0.251898	0.581251	1.40087	1.93142	HECW2;WNT5A;ASB9;MSN;ASB5;TRIM32;RAB7A
Wnt signaling pathway, planar cell polarity pathway (GO:0060071)	0.251898	0.581251	1.40087	1.93142	VANGL1;FZD4;WNT5A;PSME4;FZD6;PRICKLE2;PSME2
response to lipopolysaccharide (GO:0032496)	0.251928	0.581251	1.27488	1.75756	GGT5;NOS3;F2R;WNT5A;CASP1;TAB2;LGALS9;VIM;CD68;TLR4;MYD88;FOXP1
dicarboxylic acid transport (GO:0006835)	0.253411	0.581251	1.80012	2.47109	GJA1;ARL6IP5;FOLR2
establishment of mitotic spindle localization (GO:0040001)	0.253411	0.581251	1.80012	2.47109	GJA1;NDC80;CDK5RAP2
homologous chromosome pairing at meiosis (GO:0007129)	0.253411	0.581251	1.80012	2.47109	SYCP2;SIRT7;REC8
intrinsic apoptotic signaling pathway in response to endoplasmic reticulum stress (GO:0070059)	0.253411	0.581251	1.80012	2.47109	CASP4;ATP2A3;ITPR1
limb development (GO:0060173)	0.253411	0.581251	1.80012	2.47109	KREMEN1;BMPR1B;PCSK5
regulation of calcium ion transmembrane transporter activity (GO:1901019)	0.253411	0.581251	1.80012	2.47109	FKBP1A;CACNB3;JPH1
regulation of double-strand break repair via nonhomologous end joining (GO:2001032)	0.253411	0.581251	1.80012	2.47109	PNKP;WAS;SIRT7
regulation of neuronal synaptic plasticity (GO:0048168)	0.253411	0.581251	1.80012	2.47109	APP;MCTP1;RAB3GAP1
regulation of T cell mediated cytotoxicity (GO:0001914)	0.253411	0.581251	1.80012	2.47109	HLA-B;KLRD1;HLA-G
regulation of ubiquitin-protein transferase activity (GO:0051438)	0.253411	0.581251	1.80012	2.47109	PINK1;FEM1A;FBXW7
antigen processing and presentation of peptide antigen via MHC class II (GO:0002495)	0.25551	0.581251	1.35748	1.85227	HLA-DRB5;SEC24B;FCER1G;KIF26A;SEC24D;CTSD;CTSS;RAB7A
regulation of endopeptidase activity (GO:0052548)	0.256178	0.581251	1.44069	1.96206	HDAC1;TIMP2;SERPINH1;TIMP3;PSME2;VSIR
positive regulation of protein metabolic process (GO:0051247)	0.257594	0.581251	1.32558	1.79797	APP;TGFB1;WFS1;HECW2;WNT5A;ASB9;ASB5;TRIM32;RAB7A
icosanoid metabolic process (GO:0006690)	0.25917	0.581251	1.50051	2.0261	GGT5;PTGIS;PON2;ALOX15B;MGLL
positive regulation of proteolysis (GO:0045862)	0.25917	0.581251	1.50051	2.0261	RCN3;PINK1;CASP8;CAPN3;TRIM32
protein K48-linked ubiquitination (GO:0070936)	0.25917	0.581251	1.50051	2.0261	IFI27;UBE2B;UBE2G1;RNF152;TRIM32
cellular glucose homeostasis (GO:0001678)	0.259466	0.581251	1.60032	2.15904	NUCKS1;LRRC8A;HIF1A;PCK2
negative regulation of type I interferon production (GO:0032480)	0.259466	0.581251	1.60032	2.15904	RNF125;IRF3;NLRC5;NLRC3
positive regulation of neuron differentiation (GO:0045666)	0.259466	0.581251	1.60032	2.15904	MMD;TCF4;HOXD3;TRIM32
regulation of neuron death (GO:1901214)	0.261226	0.581251	1.38306	1.85658	EFNB2;C1QA;CTSZ;WNT5A;FYN;FOS;CD34
positive regulation of protein localization to membrane (GO:1905477)	0.264132	0.581251	1.34281	1.78769	PPP3R1;PRKCH;CASP8;CD81;ATP2B4;FYN;ANK3;TP63
positive regulation of neurogenesis (GO:0050769)	0.266513	0.581251	1.41879	1.87611	PLXND1;PLXNB2;SHANK3;TRIM32;CX3CL1;TGM2
positive regulation of protein secretion (GO:0050714)	0.266513	0.581251	1.41879	1.87611	TGFB1;FRMD4A;LRRC8A;TLR4;MYH10;TLR2
positive regulation of secretion by cell (GO:1903532)	0.266513	0.581251	1.41879	1.87611	CADPS2;TGFB1;RGCC;FRMD4A;STXBP5;MYH10
alkaloid metabolic process (GO:0009820)	0.267289	0.581251	3.89834	5.14356	NNMT
alpha-beta T cell differentiation (GO:0046632)	0.267289	0.581251	3.89834	5.14356	ANXA1
AMP biosynthetic process (GO:0006167)	0.267289	0.581251	3.89834	5.14356	ADSL
anion homeostasis (GO:0055081)	0.267289	0.581251	3.89834	5.14356	CYB561
axon choice point recognition (GO:0016198)	0.267289	0.581251	3.89834	5.14356	APP
cannabinoid signaling pathway (GO:0038171)	0.267289	0.581251	3.89834	5.14356	ALOX15B
carbon dioxide transport (GO:0015670)	0.267289	0.581251	3.89834	5.14356	AQP1
cardiac endothelial cell differentiation (GO:0003348)	0.267289	0.581251	3.89834	5.14356	NOTCH1
cell-cell adhesion mediated by integrin (GO:0033631)	0.267289	0.581251	3.89834	5.14356	ITGA4
cellular response to antibiotic (GO:0071236)	0.267289	0.581251	3.89834	5.14356	CRIP1
cellular response to cGMP (GO:0071321)	0.267289	0.581251	3.89834	5.14356	PDE2A
cellular response to erythropoietin (GO:0036018)	0.267289	0.581251	3.89834	5.14356	KIT
cellular response to testosterone stimulus (GO:0071394)	0.267289	0.581251	3.89834	5.14356	MSN
cellular response to vitamin (GO:0071295)	0.267289	0.581251	3.89834	5.14356	FES
cellular response to vitamin D (GO:0071305)	0.267289	0.581251	3.89834	5.14356	FES
chemokine (C-X-C motif) ligand 12 signaling pathway (GO:0038146)	0.267289	0.581251	3.89834	5.14356	CXCR4
copper ion import (GO:0015677)	0.267289	0.581251	3.89834	5.14356	STEAP4
coronary artery morphogenesis (GO:0060982)	0.267289	0.581251	3.89834	5.14356	NOTCH1
CRD-mediated mRNA stabilization (GO:0070934)	0.267289	0.581251	3.89834	5.14356	SYNCRIP
deoxyribonucleotide metabolic process (GO:0009262)	0.267289	0.581251	3.89834	5.14356	RRM2B
determination of pancreatic left/right asymmetry (GO:0035469)	0.267289	0.581251	3.89834	5.14356	CCDC39
endocardial cell differentiation (GO:0060956)	0.267289	0.581251	3.89834	5.14356	NOTCH1
endothelin receptor signaling pathway (GO:0086100)	0.267289	0.581251	3.89834	5.14356	EDNRB
establishment of monopolar cell polarity (GO:0061162)	0.267289	0.581251	3.89834	5.14356	FSCN1
extracellular exosome biogenesis (GO:0097734)	0.267289	0.581251	3.89834	5.14356	CD34
gastro-intestinal system smooth muscle contraction (GO:0014831)	0.267289	0.581251	3.89834	5.14356	SULF2
glial cell-derived neurotrophic factor receptor signaling pathway (GO:0035860)	0.267289	0.581251	3.89834	5.14356	SULF2
glomerular visceral epithelial cell migration (GO:0090521)	0.267289	0.581251	3.89834	5.14356	KANK2
glucosylceramide metabolic process (GO:0006678)	0.267289	0.581251	3.89834	5.14356	GBA2
glycerol biosynthetic process (GO:0006114)	0.267289	0.581251	3.89834	5.14356	PCK2
glycerol ether metabolic process (GO:0006662)	0.267289	0.581251	3.89834	5.14356	LIPE
heparin metabolic process (GO:0030202)	0.267289	0.581251	3.89834	5.14356	CSGALNACT1
His-Purkinje system development (GO:0003164)	0.267289	0.581251	3.89834	5.14356	IRX3
left/right axis specification (GO:0070986)	0.267289	0.581251	3.89834	5.14356	PKD1L1
lymph node development (GO:0048535)	0.267289	0.581251	3.89834	5.14356	TGFB1
mammary gland duct morphogenesis (GO:0060603)	0.267289	0.581251	3.89834	5.14356	CSF1R
mature conventional dendritic cell differentiation (GO:0097029)	0.267289	0.581251	3.89834	5.14356	LGALS9
meiotic sister chromatid segregation (GO:0045144)	0.267289	0.581251	3.89834	5.14356	REC8
membrane depolarization during AV node cell action potential (GO:0086045)	0.267289	0.581251	3.89834	5.14356	CACNA1C
membrane raft distribution (GO:0031580)	0.267289	0.581251	3.89834	5.14356	NAXE
membrane repolarization during ventricular cardiac muscle cell action potential (GO:0098915)	0.267289	0.581251	3.89834	5.14356	KCNJ8
monocyte extravasation (GO:0035696)	0.267289	0.581251	3.89834	5.14356	PECAM1
mRNA cleavage involved in gene silencing by miRNA (GO:0035279)	0.267289	0.581251	3.89834	5.14356	MOV10
negative regulation of adaptive immune response (GO:0002820)	0.267289	0.581251	3.89834	5.14356	TNFRSF14
negative regulation of anion transmembrane transport (GO:1903960)	0.267289	0.581251	3.89834	5.14356	ARL6IP5
negative regulation of blood coagulation, intrinsic pathway (GO:2000267)	0.267289	0.581251	3.89834	5.14356	A2M
negative regulation of calcium ion transport into cytosol (GO:0010523)	0.267289	0.581251	3.89834	5.14356	FKBP1A
negative regulation of cell volume (GO:0045794)	0.267289	0.581251	3.89834	5.14356	SHANK3
negative regulation of cGMP-mediated signaling (GO:0010754)	0.267289	0.581251	3.89834	5.14356	PDE2A
negative regulation of cysteine-type endopeptidase activity involved in apoptotic signaling pathway (GO:2001268)	0.267289	0.581251	3.89834	5.14356	CAAP1
negative regulation of histone H4 acetylation (GO:0090241)	0.267289	0.581251	3.89834	5.14356	SPI1
negative regulation of hydrogen peroxide metabolic process (GO:0010727)	0.267289	0.581251	3.89834	5.14356	FYN
negative regulation of hydrogen peroxide-induced neuron death (GO:1903208)	0.267289	0.581251	3.89834	5.14356	PINK1
negative regulation of insulin-like growth factor receptor signaling pathway (GO:0043569)	0.267289	0.581251	3.89834	5.14356	CILP
negative regulation of interferon-alpha production (GO:0032687)	0.267289	0.581251	3.89834	5.14356	NLRC3
negative regulation of interleukin-13 production (GO:0032696)	0.267289	0.581251	3.89834	5.14356	TNFRSF21
negative regulation of interleukin-5 production (GO:0032714)	0.267289	0.581251	3.89834	5.14356	TNFRSF21
negative regulation of macrophage chemotaxis (GO:0010760)	0.267289	0.581251	3.89834	5.14356	MIF
negative regulation of macrophage cytokine production (GO:0010936)	0.267289	0.581251	3.89834	5.14356	TGFB1
negative regulation of macrophage differentiation (GO:0045650)	0.267289	0.581251	3.89834	5.14356	C1QC
negative regulation of mast cell activation involved in immune response (GO:0033007)	0.267289	0.581251	3.89834	5.14356	LGALS9
negative regulation of organ growth (GO:0046621)	0.267289	0.581251	3.89834	5.14356	WWC3
negative regulation of PERK-mediated unfolded protein response (GO:1903898)	0.267289	0.581251	3.89834	5.14356	NCK1
negative regulation of pinocytosis (GO:0048550)	0.267289	0.581251	3.89834	5.14356	CAV1
negative regulation of plasminogen activation (GO:0010757)	0.267289	0.581251	3.89834	5.14356	CTSZ
negative regulation of RNA polymerase II regulatory region sequence-specific DNA binding (GO:1903026)	0.267289	0.581251	3.89834	5.14356	TMSB4X
negative regulation of T cell migration (GO:2000405)	0.267289	0.581251	3.89834	5.14356	LRCH1
negative regulation of vascular endothelial cell proliferation (GO:1905563)	0.267289	0.581251	3.89834	5.14356	PPARG
negative regulation of vitamin D biosynthetic process (GO:0010957)	0.267289	0.581251	3.89834	5.14356	SNAI2
nephric duct development (GO:0072176)	0.267289	0.581251	3.89834	5.14356	GATA3
neutral lipid catabolic process (GO:0046461)	0.267289	0.581251	3.89834	5.14356	MGLL
non-canonical Wnt signaling pathway via MAPK cascade (GO:0038030)	0.267289	0.581251	3.89834	5.14356	MYOC
oxaloacetate metabolic process (GO:0006107)	0.267289	0.581251	3.89834	5.14356	ACLY
oxaloacetate transport (GO:0015729)	0.267289	0.581251	3.89834	5.14356	SLC25A30
p38MAPK cascade (GO:0038066)	0.267289	0.581251	3.89834	5.14356	LGALS9
peripheral nervous system neuron differentiation (GO:0048934)	0.267289	0.581251	3.89834	5.14356	POU4F1
plus-end-directed vesicle transport along microtubule (GO:0072383)	0.267289	0.581251	3.89834	5.14356	FYCO1
positive regulation of 3'-UTR-mediated mRNA stabilization (GO:1905870)	0.267289	0.581251	3.89834	5.14356	RBM24
positive regulation of AMPA receptor activity (GO:2000969)	0.267289	0.581251	3.89834	5.14356	SHANK3
positive regulation of attachment of spindle microtubules to kinetochore (GO:0051987)	0.267289	0.581251	3.89834	5.14356	RCC2
positive regulation of bicellular tight junction assembly (GO:1903348)	0.267289	0.581251	3.89834	5.14356	CLDN5
positive regulation of blood-brain barrier permeability (GO:1905605)	0.267289	0.581251	3.89834	5.14356	TJP1
positive regulation of cAMP-dependent protein kinase activity (GO:2000481)	0.267289	0.581251	3.89834	5.14356	ATP2B4
positive regulation of CD4-positive, CD25-positive, alpha-beta regulatory T cell differentiation (GO:0032831)	0.267289	0.581251	3.89834	5.14356	LGALS9
positive regulation of dendritic cell differentiation (GO:2001200)	0.267289	0.581251	3.89834	5.14356	LGALS9
positive regulation of dopamine receptor signaling pathway (GO:0060161)	0.267289	0.581251	3.89834	5.14356	CAV2
positive regulation of epithelial to mesenchymal transition involved in endocardial cushion formation (GO:1905007)	0.267289	0.581251	3.89834	5.14356	TGFBR2
positive regulation of feeding behavior (GO:2000253)	0.267289	0.581251	3.89834	5.14356	SGIP1
positive regulation of fibroblast growth factor receptor signaling pathway (GO:0045743)	0.267289	0.581251	3.89834	5.14356	PRKD2
positive regulation of glial cell proliferation (GO:0060252)	0.267289	0.581251	3.89834	5.14356	PRKCH
positive regulation of Golgi to plasma membrane protein transport (GO:0042998)	0.267289	0.581251	3.89834	5.14356	CNST
positive regulation of interleukin-18 production (GO:0032741)	0.267289	0.581251	3.89834	5.14356	TLR2
positive regulation of low-density lipoprotein receptor activity (GO:1905599)	0.267289	0.581251	3.89834	5.14356	PPARG
positive regulation of mast cell chemotaxis (GO:0060754)	0.267289	0.581251	3.89834	5.14356	PGF
positive regulation of MHC class I biosynthetic process (GO:0045345)	0.267289	0.581251	3.89834	5.14356	NLRC5
positive regulation of neutrophil extravasation (GO:2000391)	0.267289	0.581251	3.89834	5.14356	CD99
positive regulation of peroxisome proliferator activated receptor signaling pathway (GO:0035360)	0.267289	0.581251	3.89834	5.14356	PTGIS
positive regulation of prostaglandin biosynthetic process (GO:0031394)	0.267289	0.581251	3.89834	5.14356	ANXA1
positive regulation of protein catabolic process in the vacuole (GO:1904352)	0.267289	0.581251	3.89834	5.14356	CD81
positive regulation of protein localization to synapse (GO:1902474)	0.267289	0.581251	3.89834	5.14356	WNT5A
positive regulation of smooth muscle cell differentiation (GO:0051152)	0.267289	0.581251	3.89834	5.14356	KIT
positive regulation of translation in response to stress (GO:0032056)	0.267289	0.581251	3.89834	5.14356	NCK1
positive regulation of vascular associated smooth muscle cell apoptotic process (GO:1905461)	0.267289	0.581251	3.89834	5.14356	PPARG
prostaglandin transport (GO:0015732)	0.267289	0.581251	3.89834	5.14356	SLCO3A1
protein C-linked glycosylation via 2'-alpha-mannosyl-L-tryptophan (GO:0018406)	0.267289	0.581251	3.89834	5.14356	DPY19L2
protein C-linked glycosylation via tryptophan (GO:0018317)	0.267289	0.581251	3.89834	5.14356	DPY19L2
protein localization to axon (GO:0099612)	0.267289	0.581251	3.89834	5.14356	ANK3
protein localization to membrane raft (GO:1903044)	0.267289	0.581251	3.89834	5.14356	CAV1
protein localization to microtubule end (GO:1905725)	0.267289	0.581251	3.89834	5.14356	GAS2L1
protein localization to microtubule plus-end (GO:1904825)	0.267289	0.581251	3.89834	5.14356	GAS2L1
pyridine-containing compound metabolic process (GO:0072524)	0.267289	0.581251	3.89834	5.14356	NNMT
R-loop disassembly (GO:0062176)	0.267289	0.581251	3.89834	5.14356	SIRT7
receptor-mediated virion attachment to host cell (GO:0046813)	0.267289	0.581251	3.89834	5.14356	CD81
[truncated: 2,242 more rows]
