# Supplementary material for: High-intensity training induces non-stoichiometric changes in the mitochondrial proteome of human skeletal muscle without reorganisation of respiratory chain content
Source: Nat Commun. 2021 Dec 3;12:7056. doi: 10.1038/s41467-021-27153-3 (PMC8642543; doi:10.1038/s41467-021-27153-3)
Supplement: Supplementary file 11 — Supplementary Data 8 [file 41467_2021_27153_MOESM11_ESM.xlsx]

## Sheet: LEGEND
Protein	Amount of protein used per sample for analysis
Class	Lipid Species Class (see table below for nomenclature)
Group	Lipid generic group, as determined by [Ref 96]
Species Name	Lipid Species Name
Subject	Participant ID
Training Volume	Volumes of training
	BL	Baseline
	PN	Post-Normal Volume Training
	PH	Post-High Volume Training
	PR	Post-reduced Volume Training
Zscore concentration	Concentration of lipid species scaled
Average Mean Concentration	The average of the subjects zscore concentration per Training Volume per lipid species as seen in Figure 4e
All concentrations are listed in pmol_umol
Totals were generated by summing the concentrations of each lipid species within the class.
Abreviation	alternate abbreviation	Lipid class
Sph	Sph	Sphingosine
S1P	S1P	sphingosine-1-phosphate
Cer(d18:0/xx:xx)	dhCer	dihydroceramide
Cer(d18:1/xx:x)	Cer	ceramide
Hex1Cer	MHC	monohexosylceramide
Hex2Cer	DHC	dihexosylceramide
Hex3Cer	THC	trihexosylcermide
GM3	GM3	GM3 ganglioside
GM1	GM1	GM1 ganglioside
Sulfatide	Sulfatide	sulfatide
SM	SM	sphingomyelin
PC	PC	phosphatidylcholine
PC(O)	PC(O)	alkylphosphatidylcholine
PC(P)	PC(P)	alkenylphosphatidylcholine (plasmalogen)
LPC	LPC	lysophosphatidylcholine
LPC(O)	LPC(O)	lysoalkylphosphatidylcholine (lysoplatelet activating factor)
LPC(P)	LPC(P)	lysoalkenylphosphatidylcholine (plasmalogen one vinyl ether linked acyl chain)
PE	PE	phosphatidylethanolamine
PE(O)	PE(O)	alkylphosphatidylethanolamine (one ether linked acylchain)
PE(P)	PE(P)	alkenylphosphatidylethanolamine (plasmalogen one vinyl ether linked acyl chain)
LPE	LPE	Lysophosphatidylethanolamine
LPE(P)	LPE(P)	lysoalkenylphosphatidylethanolamine (plasmalogen one vinyl ether linked acyl chain)
PI	PI	phosphatidylinositol
LPI	LPI	Lysophosphatidylinositol
PS	PS	phosphatidylserine
PG	PG	phosphatidylglycerol
LPG	LPG	lysophosphatidylglycerol
CE	CE	cholesterol ester
COH	COH	cholesterol
DE	DE	dehydro cholesterol
FFA	FFA	free fatty acids
Acylcarnitine	Acylcarnitine	acylcarnitine
DG	DG	diacylglycerol
TG(SIM)	TG	triacylglycerol (SIM measurement) **this should be the value used for Total TG**
TG [NL]	TG	triacylglycerol (neutral loss (fatty acid) measurement)
TG(O)	TG(O)	alkyl triacylglycerols
TG(O) [NL]	TG(O)	alkyl triacylglycerols (neutral loss (fatty acid) measurement)
Ubiquinone	Ubiquinone	Ubiquinone
CL	CL	Cardiolipin

## Sheet: Non-normalised species
Subject	protein	AC(10:0)	AC(12:0)	AC(12:1)	AC(13:0)	AC(14:0)	AC(14:0)-OH	AC(14:1)	AC(14:1)-OH	AC(14:2)	AC(15:0)	AC(16:0)	AC(16:0)-OH	AC(16:1)	AC(16:1)-OH	AC(17:0)	AC(18:0)	AC(18:0)-OH	AC(18:1)	AC(18:1)-OH	AC(18:2)	AC(18:3)	AC(20:3) (a)	AC(20:3) (b)	AC(20:3)-OH	AC(20:4)	AC(20:5)	AC(22:5)	AC(22:5)-OH	AC(22:6)	AC(24:0)	AC(24:0)-OH	AC(24:1)	AC(24:1)-OH	AC(26:0)	AC(26:1)	CE(14:0)	CE(15:0)	CE(16:0)	CE(16:1)	CE(16:2)	CE(17:0)	CE(17:1)	CE(18:0)	CE(18:1)	CE(18:2)	CE(18:2) [+OH]	CE(18:3)	CE(20:0)
P01_BL	90.8633	na	0.29619	0.0251007	na	1.30306	0.169939	0.865878	na	0.150475	na	9.80717	0.402081	1.138	na	0.466325	4.1646	0.189039	5.16017	0.526623	1.26496	na	na	na	na	na	na	na	na	na	na	na	na	na	na	na	na	na	na	na	na	na	na	na	36.9144	185.035	1.25477	na	na
P01_PN	77.8581	0.127886	0.465223	0.0851155	na	1.91528	0.345319	1.49225	na	0.215985	0.0484739	12.3505	0.578501	1.4971	na	0.506547	6.478	0.453083	6.02764	0.647878	0.778847	na	na	na	na	na	na	na	na	na	0.0058449	na	na	na	na	na	na	na	na	na	na	na	na	na	43.2636	327.678	na	na	na
P01_PH	98.1183	0.0432024	0.295606	0.00847754	na	0.708381	0.156356	0.384211	na	0.0173305	na	4.03987	0.181896	0.280156	na	0.163761	2.81445	0.102507	1.16888	0.0958235	0.142319	na	na	na	na	na	na	na	na	na	na	na	na	na	na	na	na	na	na	na	na	na	na	na	10.1428	na	na	na	na
P01_PR	89.5064	0.805087	0.877466	0.30121	na	2.39689	0.733083	2.02582	0.104137	0.348859	na	13.4455	0.732924	1.69533	0.0242306	0.575064	6.9982	0.411773	6.3015	1.00788	0.561725	na	na	na	na	na	na	na	na	na	na	na	na	na	na	na	na	na	na	na	na	na	na	na	46.9977	92.9836	na	na	na
P02_BL	51.8477	na	0.0713737	na	na	0.740107	na	0.377197	na	na	na	5.61012	na	0.495903	na	0.481432	3.09366	na	3.01007	0.0709733	0.569402	na	na	na	na	na	na	na	na	na	na	na	na	na	na	na	na	na	55.3855	na	na	na	na	na	88.3136	377.758	na	na	na
P02_PN	100.778	na	0.313436	na	na	1.13478	0.347844	1.26471	0.0261081	0.17038	na	4.98977	0.166838	0.924606	na	0.288871	2.91211	0.144467	2.12702	0.434365	0.370959	na	na	na	na	na	na	na	na	na	na	na	na	na	na	na	na	na	na	na	na	na	na	na	na	47.635	na	na	na
P02_PH	108.436	na	0.185127	na	na	1.05675	0.238111	0.581594	na	0.052795	na	4.92564	0.297672	0.480694	na	0.417113	2.55198	0.153445	1.35712	0.284178	0.181966	na	na	na	na	na	na	na	na	na	na	na	na	na	na	na	na	na	na	na	na	na	na	na	5.22488	73.9661	na	na	na
P02_PR	103.654	na	0.223444	0.028768	na	1.03667	0.0634261	0.529485	na	0.0458205	na	6.02265	0.182598	0.653114	na	0.289525	3.39702	0.18775	1.96209	0.178275	0.286502	na	na	na	na	na	na	na	na	na	0.0198859	na	na	na	na	na	na	na	39.7463	na	na	na	na	na	133.936	97.8528	na	na	na
P03_BL	73.5723	0.11433	0.370694	0.0161254	na	1.83272	0.01358	1.28912	na	0.189139	0.0262136	10.7474	0.435366	1.61733	na	0.642893	5.95992	0.0159611	6.67295	0.346371	2.30953	0.0140207	na	0.00324337	na	0.00651847	na	na	na	na	0.524966	na	0.438395	na	na	na	na	na	66.3692	na	5.251	na	na	14.275	131.953	131.579	na	na	7.55206
P03_PN	130.322	0.457606	0.534359	0.105547	na	1.45803	0.32155	1.44975	na	0.199134	na	7.08453	0.442509	1.0558	0.0143531	0.482595	3.25754	0.225192	2.84254	0.571308	0.477931	na	na	na	na	na	na	na	na	na	0.115957	na	0.0382734	na	na	na	na	na	6.32933	na	na	na	na	na	37.9645	84.605	na	na	na
P03_PH	112.924	2.37396	2.43267	0.941431	0.0985639	7.11665	0.725186	4.13504	0.388159	0.949579	0.631395	53.8876	1.74211	4.50039	0.33891	2.82846	18.8942	1.05678	17.2337	1.89055	2.09349	na	na	na	na	na	na	na	na	na	0.293046	na	0.262364	na	na	na	na	na	na	na	na	na	na	na	60.317	na	3.8964	na	na
P03_PR	125.701	3.92549	5.2968	1.98682	0.174144	12.6603	1.39644	10.3892	0.747244	2.81692	0.855959	96.579	3.02201	10.1019	0.94322	3.07845	22.9185	1.40294	47.8582	3.38032	5.58918	0.0249402	na	na	na	0.00181043	na	na	na	na	0.063536	na	0.0716412	na	na	na	na	na	2.9817	na	na	na	na	na	44.8277	51.2012	na	na	na
P04_BL	114.711	0.0578206	0.597051	0.08233	na	2.71647	0.255396	1.63313	0.0179852	0.216081	0.0865915	12.0102	0.488873	2.07939	0.0399321	0.661404	4.43994	0.235932	7.4446	0.573279	1.60004	na	na	na	na	na	na	na	na	na	0.0896317	na	0.0183489	na	na	na	na	na	41.9665	na	na	na	na	na	55.5432	170.645	na	na	na
P04_PN	112.628	na	0.146411	na	na	0.711013	0.103274	0.754937	na	0.0654784	na	4.75994	0.156101	0.519447	na	0.16887	2.60356	0.122856	1.80167	0.206733	0.215637	na	na	na	na	na	na	na	na	na	0.00267858	na	na	na	na	na	na	na	9.16483	na	na	na	na	na	71.9847	296.565	na	na	na
P04_PH	127.944	1.57706	2.79582	0.932659	0.0666158	9.38875	1.03011	10.0758	0.436576	3.11154	0.463487	47.2548	1.95433	12.0313	0.755682	1.716	20.9831	0.874853	51.4899	2.87715	11.9504	0.324354	0.0479	0.00569936	na	0.146901	na	na	na	na	0.118432	na	0.0574938	na	na	na	na	na	11.0993	na	na	na	na	na	102.328	215.93	na	na	na
P04_PR	120.192	0.151319	0.659894	0.0846046	na	2.23211	0.507392	1.56679	na	0.32244	na	7.03447	0.477047	0.938247	0.00738092	0.186858	3.08061	0.31508	2.59623	0.569231	0.566915	na	na	na	na	na	na	na	na	na	0.085825	na	na	na	na	na	na	na	na	na	na	na	na	na	na	23.1896	1.98709	na	na
P05_BL	88.7943	na	0.0919206	na	na	0.789692	0.126535	0.884255	na	0.170742	na	5.1428	0.12294	0.999861	na	0.222818	2.42314	0.0270196	4.16571	0.347561	0.993743	na	na	na	na	na	na	na	na	na	na	na	na	na	na	na	na	na	11.3699	na	na	na	na	na	91.0851	365.104	na	2.90055	na
P05_PN	126.104	0.117437	0.272737	0.0484259	0.00739206	0.789358	0.186304	0.952582	na	0.121199	na	3.3218	0.21619	0.527445	na	0.309481	1.6841	0.0472912	1.37046	0.284977	0.390497	na	na	na	na	na	na	na	na	na	0.0233149	na	0.0738337	na	na	na	na	na	18.9307	na	na	na	na	na	31.4668	131.714	na	na	na
P05_PH	163.601	0.000425295	0.155129	na	na	0.508027	0.194812	0.302755	na	0.0266926	na	2.60391	0.253337	0.236718	na	0.116585	1.12543	0.10289	0.773635	0.149256	0.10026	na	na	na	na	na	na	na	na	na	na	na	na	na	na	na	na	na	na	na	na	na	na	na	na	46.3726	na	na	na
P05_PR	106.582	0.0968086	0.505256	0.0465025	0.0345457	1.38461	0.478356	0.832496	na	0.188203	0.0383725	6.98779	0.582096	0.680201	0.0470603	0.750619	3.45333	0.40009	2.36968	0.601839	0.572986	na	na	na	na	na	na	na	na	na	0.0647663	na	0.0480457	na	na	na	na	na	1.82163	na	na	na	na	na	26.1601	213.767	na	na	na
P06_BL	96.8017	0.117928	0.587849	0.111811	na	2.11445	0.403316	2.22779	0.0704712	0.461105	0.0152997	11.8154	0.670857	2.7162	0.0826094	0.542317	4.9229	0.251535	9.99991	1.08909	2.10106	na	na	na	na	na	na	na	na	na	na	na	na	na	na	na	na	na	na	na	na	na	na	na	5.61608	105.796	0.686697	na	na
P06_PN	83.3531	0.120034	0.58786	0.148484	na	1.99381	0.241904	1.98318	na	0.403565	0.0228605	11.0308	0.277238	1.30079	na	0.568142	5.48359	0.207802	4.00364	0.423792	0.707309	na	na	na	na	na	na	na	na	na	na	na	na	na	na	na	na	na	na	na	na	na	na	na	na	117.033	na	na	na
P06_PH	98.8975	na	0.207368	na	na	0.847779	0.295544	0.556138	na	0.0970946	na	4.51739	0.238892	0.439652	na	0.805783	2.31449	0.200867	1.23213	0.374674	0.263154	na	na	na	na	na	na	na	na	na	na	na	na	na	na	na	na	na	na	na	na	na	na	na	na	129.497	na	na	na
P06_PR	122.302	0.0164342	0.141033	na	0.0226232	0.547566	na	0.361317	na	0.0404263	na	3.802	0.00820868	0.357956	na	0.508368	2.09216	0.0156751	1.66545	0.0183878	0.399051	na	na	na	na	na	na	na	na	na	0.0860088	na	0.0203926	na	na	na	na	na	39.73	na	na	na	na	na	96.4805	443.784	5.33733	na	na
P07_BL	112.531	0.0610048	0.198937	na	na	0.875655	0.0163228	0.687714	na	0.0627585	na	5.87341	0.111572	0.549069	na	0.348411	2.2575	0.0228521	2.05921	0.0454652	0.291653	na	na	na	na	na	na	na	na	na	na	na	na	na	na	na	na	na	na	na	na	na	na	na	na	na	na	na	na
P07_PN	111.467	0.0695924	0.319071	na	na	0.741122	0.11187	0.331877	na	na	na	2.59406	0.0826349	0.163217	na	0.191634	1.76277	0.0583788	0.280627	0.0397149	na	na	na	na	na	na	na	na	na	na	0.00722706	na	na	na	na	na	na	na	na	na	na	na	na	na	na	na	na	na	na
P07_PH	112.984	0.659255	1.13354	0.116883	0.0270405	2.28019	0.412168	0.717721	na	0.0396147	0.0852804	11.1947	0.644144	0.676912	0.0335687	0.906231	4.82889	0.311203	1.73245	0.669834	0.180296	na	na	na	na	na	na	na	na	na	0.0796638	na	0.0297349	na	na	na	na	na	na	na	na	na	na	na	22.7174	15.6924	na	na	na
P07_PR	94.3776	0.096523	0.776021	0.134286	na	2.85859	0.368337	1.09928	na	0.169378	0.13857	14.5555	0.689566	1.13173	na	1.11303	5.50081	0.314505	3.82892	0.39562	0.515708	na	na	na	na	na	na	na	na	na	0.0796018	na	0.0127593	na	na	na	na	na	na	na	na	na	na	na	na	na	na	na	na
P08_BL	80.0304	0.423069	1.29502	0.194673	na	5.8558	0.206685	3.49674	na	0.699549	0.208312	40.8675	1.19554	5.23142	0.0889942	1.16942	10.8692	0.478285	27.1073	1.80788	6.19374	0.0984558	na	na	na	0.0759604	na	na	na	na	0.0242325	na	na	na	na	na	na	na	na	na	na	na	na	na	na	66.709	na	na	na
P08_PN	93.6456	0.246858	0.705429	0.143028	na	2.14196	0.406872	1.79021	0.030671	0.259023	0.000852236	9.53182	0.455385	1.3912	0.0456388	0.724907	4.20322	0.288491	3.7734	0.640028	0.476676	na	na	na	na	na	na	na	na	na	0.0208092	na	na	na	na	na	na	na	na	na	na	na	na	na	na	67.7991	na	na	na
P08_PH	104.293	0.0608295	0.359739	0.00526237	na	1.43781	0.00705522	0.810504	na	0.163349	na	10.455	0.219165	1.12998	na	0.527495	6.16278	0.116787	6.20687	0.173247	0.87973	na	na	na	na	na	na	na	na	na	0.0425284	na	na	na	na	na	na	na	13.1015	na	na	na	na	na	50.139	92.8691	na	na	na
P08_PR	87.4569	0.0798594	0.522228	0.092882	na	1.61705	0.257752	1.27379	na	0.172278	na	6.99949	0.296168	1.12704	na	0.253337	2.97431	0.0905588	3.03427	0.321691	0.433596	na	na	na	na	na	na	na	na	na	0.051122	na	na	na	na	na	na	na	na	na	na	na	na	na	na	na	na	na	na
P09_BL	125.88	0.00592195	0.166012	0.00156962	na	1.03008	0.0469873	0.632968	na	0.103195	na	6.0808	0.175228	0.833541	na	0.495875	2.66736	0.081092	3.56995	0.245989	0.814752	na	na	na	na	na	na	na	na	na	na	na	na	na	na	na	na	na	na	na	na	na	na	na	35.0211	182.614	na	na	na
P09_PN	87.6565	0.00458562	0.143941	na	na	0.47618	0.0384891	0.278142	na	0.00909157	na	3.59382	na	0.179722	na	0.296308	2.55381	0.0494988	0.894391	0.0470778	0.161104	na	na	na	na	na	na	na	na	na	0.0242987	na	na	na	na	na	na	na	4.46348	na	na	na	na	na	43.3553	252.874	1.84585	na	na
P09_PH	96.0546	na	0.0920042	na	na	0.504125	na	0.129338	na	na	na	4.08205	na	0.191446	na	0.491051	2.45624	na	1.26586	na	0.105021	na	na	na	na	na	na	na	na	na	na	na	na	na	na	na	na	na	na	na	na	na	na	na	27.8515	127.214	na	na	na
P09_PR	131.098	na	0.233731	na	na	1.01016	0.0577891	0.36526	na	0.0606659	0.0137572	4.29436	0.185254	0.39386	na	0.329703	3.35315	0.176257	1.38733	0.109947	0.303708	na	na	na	na	na	na	na	na	na	0.023545	na	na	na	na	na	na	na	na	na	na	na	na	na	na	12.4757	na	na	na
P10_BL	86.2724	na	0.416176	0.0123221	na	2.5209	0.294696	1.38773	0.0103692	0.23934	0.0111627	13.661	0.968275	2.49534	0.0274888	0.441225	5.37637	0.345012	12.6446	1.44547	3.37874	0.0670865	na	na	na	na	na	na	na	na	na	na	na	na	na	na	na	na	na	na	na	na	na	na	na	na	na	na	na
P10_PN	96.2675	0.835297	1.607	0.565195	0.0620685	5.17627	1.01375	5.43335	0.305831	1.26405	0.271585	30.8882	1.66992	5.00114	0.511923	1.37137	10.5004	0.922384	22.514	2.83362	3.52757	0.0211203	na	na	na	na	na	na	na	na	0.362504	na	0.213807	na	na	na	na	na	18.126	na	na	na	na	na	83.458	229.727	na	na	na
P10_PH	98.7696	0.107346	0.20542	0.0506649	na	0.769279	na	0.721738	na	0.123505	na	4.48821	na	0.59386	na	0.217222	3.14486	na	2.39468	na	0.327472	na	na	na	na	na	na	na	na	na	na	na	na	na	na	na	na	na	na	na	na	na	na	na	na	82.5532	na	na	na
P10_PR	151.94	0.640932	0.625909	0.252864	0.0164188	1.56156	0.49569	1.701	0.0534041	0.428116	na	7.06858	0.322182	1.38586	0.0918674	0.308111	3.05372	0.0983375	4.07405	0.673171	0.578869	na	na	na	na	na	na	na	na	na	0.0634275	na	na	na	na	na	na	na	na	na	na	na	na	na	na	91.8154	na	na	na
[truncated: 731 more columns]

## Sheet: Non-normalised totals
Subject	protein	AC	AC-OH	CE	OxSpecies	Cer(d)	Cer(m)	C1P	BA	COH	DE	deDE	DG	dhCer	dimethyl-CE	FFA	GM1	GM3	HexCer	Hex2Cer	Hex3Cer	LPC	LPC(O)	LPC(P)	LPE	LPE(P)	LPI	methyl-CE	methyl-DE	PA	PC	PC(O)	PC(P)	PE	PE(O)	PE(P)	PG	PI	PIP1	PS	S1P	SM	Sph	Sulfatide	TG [NL]	TG(SIM)	TG(O) [NL]	TG(O)	CoQ10
P01_BL	90.8633	24.6419	1.28768	221.95	4.73478	445.913	0.202011	0	0	5479.5	0	0	4778.06	0	0	7937.54	0	2.93832	0	24.3585	0	2642.4	58.7286	517.569	711.153	242.707	210.627	0	0	7.45517	65594.6	1736.4	9706.26	10043.7	186.732	19589.1	628.974	7148.1	0	1645.22	0	2379.01	3.82801	0	81103.9	56067.4	1096.75	1487.12	2128.8
P01_PN	77.8581	31.9947	2.02478	370.941	3.00573	748.753	0.641411	0	0	7136.35	0	0	5072.13	0	0	5402.05	0	18.0301	3.60467	19.3195	0	1566.99	11.3669	107.927	450.105	35.7431	324.216	0	0	17.8865	102222	2868.62	18300	20318.4	389.177	37846.7	1120.86	13609.1	0	2767.97	0	3919.72	10.9526	0	81595.5	53860.7	2137.56	2499.61	2911.63
P01_PH	98.1183	10.0666	0.536583	10.1428	4.71961	473.483	1.64435	0	0	6155.97	0	0	12091	0.766053	0	15939.6	0	7.88809	0.355209	4.93068	0	3643.72	33.594	249.514	974.852	149.212	490.719	0	0	14.2497	86417.1	2643.57	10718.8	21109.7	349.678	27376.5	1083.35	10321.1	0	1567.44	0	2386.71	5.47319	0	174344	122053	5763.78	6482.08	3124.05
P01_PR	89.5064	36.3327	3.01403	139.981	6.5364	514.2	0	0	0	5907.72	0	0	9502.75	0	0	37175.6	0	7.81648	0	9.53995	0	6076.23	117.732	683.224	1510.83	450.014	955.89	0	0	8.59514	83830.9	2452.42	8676.77	17670.6	322.039	24523.3	878.26	9603.53	0	1483.2	0	2035.2	6.83855	0	69432.5	47257.5	3641.56	3701.93	2116.78
P02_BL	51.8477	14.4493	0.0709733	521.457	3.20296	542.701	0	0	0	6576.09	0	0	6774.94	0	0	13817	0	0	0	14.3493	0	1674.13	26.7526	297.955	489.143	78.4077	124.773	0	0	12.5428	88935	2668.82	15615.5	21006.1	268.46	26075.6	825.82	9439.11	0	1987.16	0	2290.76	3.88806	0	105985	72048.7	1440.37	1904.49	2720.91
P02_PN	100.778	14.4966	1.11962	47.635	4.51105	391.673	0.0652837	0	0	4422.5	0	0	5030.64	0	0	15311	0	3.02831	0	5.3957	0	4691.16	111.888	1093.7	1484.94	406.565	1176.18	0	0	6.71334	65598.4	2685.38	13415.3	17950.7	224.462	19624.3	711.994	7295	0	1210.03	0	1510.44	4.22766	0	57126.3	40775.6	1248.27	1457.55	2454.22
P02_PH	108.436	11.7908	0.973406	79.191	2.14388	512.917	0.669562	0	0	6113.18	0	0	6077.14	0	0	2318.44	0	8.83754	0	12.0114	0	2281.94	20.676	204.026	773.19	74.4955	553.619	0	0	12.5008	96619.4	3701.73	19791	31236.5	335.401	32906.8	1526.95	11710	0	1841.5	0	2901	5.42046	0	55017.7	37897	1218.9	1408.41	3488.09
P02_PR	103.654	14.495	0.612049	305.5	4.18714	652.061	0.796388	0	0	5852.46	0	0	12847.9	1.11692	0	20042.7	0	10.4013	0	17.3851	0	4983.66	138.854	1160.25	1808.31	446.92	829.397	0	0	16.4096	95042.2	4187.95	20036.2	31990	329.575	32853.7	1575.94	12554	0	1832.55	0	2671.14	8.90005	0	50575.7	32611.1	1759.72	1975.28	3058.08
P03_BL	73.5723	32.7755	0.811279	367.232	3.75923	410.966	0.100098	0	0	4925.23	0	0	10918.5	0	0	78112.4	0	4.45962	0	6.68425	0	4706.57	119.643	1118.17	1631.58	424.631	674.92	13.7736	0	3.22297	71720.5	3190.02	14057.7	16243.7	257.919	21354.2	584.296	12859	0	1273.09	0	1861.57	13.2527	0	94734.3	64831.2	1077.39	1840.63	1955
P03_PN	130.322	19.5596	1.57491	128.899	1.6856	361.906	0.522317	0	0	4612.46	0	0	7969.39	0	0	5957.39	0	11.7259	0	5.65955	0	812.97	6.87631	55.511	318.7	15.6752	125.824	0	0	19.6414	61725.8	3035.96	11227.3	16811.5	272.464	20243.1	552.548	8346	0	1762.98	0	1537.61	5.52426	0	91523.2	56838.8	2095.87	2425.85	1787.6
P03_PH	112.924	118.673	6.14169	60.4295	7.12474	595.231	3.49839	0	0	6355.95	0	0	26522.3	0.183025	0	17144.3	0	17.5402	0	19.1159	0	2385.66	51.768	334.081	864.836	136.359	258.247	0	0	34.9538	98295.4	3467.75	12569.3	28894.7	358.915	26280.8	942.166	12173.8	0	2022.58	0	2886.95	10.9841	0	228725	154172	7321.59	7620.43	3528.18
P03_PR	125.701	224.393	10.8922	107.699	4.81418	390.394	1.47453	0	0	5183.36	0	0	18023.5	0	0	40416.6	0	9.4777	0	8.12655	39.0417	6446.38	185.761	1207.28	2066.54	590.777	916.647	0	0	21.5224	59770.1	2364.35	10044.3	15696.9	231.13	18836.4	578.24	7821.72	0	1638.15	0	1933.48	7.04292	0	83408.4	58152.6	4688.23	4603.49	2227.18
P04_BL	114.711	33.733	1.6114	268.155	3.37799	546.948	3.99185	0	0	6099.28	0	0	8500.89	0.670231	0	19710.9	0	14.5955	0.635606	11.731	0	872.2	7.12659	84.9584	296.551	22.6077	138.757	0	0	25.0364	79174.4	3708.84	19834.1	13600.8	214.498	29805.5	930.432	10074.5	0	2424.52	0	2633.38	4.60275	3.07495	115170	78003.9	1373.08	2065.3	3513.82
P04_PN	112.628	11.7496	0.588964	378.975	2.82601	595.221	5.09391	0	0	6451.04	0	0	6155.31	0	0	5163.34	0	14.5914	0	35.201	0	2532.15	24.0014	300.657	621.525	119.306	463.2	0	0	23.5872	77728.8	3051	15776.9	13532.9	182.74	26235.3	750.25	8422.84	0	2408.01	0	3054.79	8.55491	0	68803.1	45519.9	586.35	783.536	2732.85
P04_PH	127.944	174.538	7.9287	329.374	3.91183	930.404	9.16394	0	0	6104.25	0	0	19436.7	6.6142	0	4395.41	0	37.5792	0	27.1976	0	1561.43	6.9421	74.0104	672.169	49.0311	436.848	0	0	85.0955	102127	4988.11	19879.3	32984.7	475.912	41786.1	1130.44	12803.9	0	2596.97	0	3185.98	9.1359	0	149894	107768	4540.11	4732.6	4250.96
P04_PR	120.192	19.5063	1.87613	23.1896	3.46887	467.152	1.81419	0	0	3988.57	0	0	4888.44	0.288327	0	6398.98	0	4.7526	0	3.78288	0	1151.28	8.67215	90.0196	324.834	26.9074	231.668	0	0	5.37315	57192.1	2101.53	9150.36	12525.7	223.466	19009.5	383.276	7349.67	0	1481.55	0	1528.28	3.56402	0	70273.9	45103.1	1804.76	1940.05	1864.39
P05_BL	88.7943	15.8847	0.624056	471.091	2.77216	338.02	0	0	0	5207.73	0	0	7980.8	0	0	15964.7	0	0	0	3.26044	0	2736.78	41.11	437.938	703.524	160.342	432.549	0	0	6.65629	71648.6	2196.35	12620	14546.2	197.43	20973.8	574.822	8188.68	0	1475.74	0	2074.73	5.07123	0	60578.2	39721.7	1140.47	1336.41	2144.78
P05_PN	126.104	10.0101	0.734763	183.48	1.4424	310.771	0.426215	0	0	4366.15	0	0	2967.87	0	0	5340.25	0	0	0	1.69815	17.1035	833.488	5.20084	71.7846	265.849	14.9024	261.199	0	0	3.98717	66609.6	2118.88	13279.1	15499.8	184.392	21844.8	764.187	8165.07	0	1529.92	0	1750.11	4.92523	0	74835.5	48813.6	726.332	1058.29	3475.64
P05_PH	163.601	5.94957	0.700295	46.3726	2.74521	166.755	0	0	0	2377.33	0	0	3539.81	0	0	10839.7	0	0	0	0.00820942	0	3601.78	59.6292	653.412	1114.3	307.802	589.289	0	0	2.52876	37369.4	1260.67	6905.16	10545.1	108.347	11568	476.485	4919.57	0	726.398	0	923.257	4.17256	0	33703.2	22798.8	609.648	765.608	1570.96
P05_PR	106.582	18.0542	2.10944	242.896	4.70315	578.945	1.22598	0	0	6255.59	0	0	3994.66	2.36943	0	2087.4	0	14.9177	0	5.30068	8.47611	1827.35	10.348	130.456	582.796	35.7765	376.624	0	0	16.3144	127969	4881.88	25336.4	39605.8	495.753	41496.6	1685.61	13816.2	0	2544.6	0	2922.73	8.92459	0	54806.6	39166.1	1276.85	1423.91	4361.35
P06_BL	96.8017	37.734	2.56788	112.298	2.54008	323.189	0	0	0	4530.45	0	0	3993.81	0	0	1105.68	0	0	0	7.59172	0	481.71	2.01775	31.8643	153.378	0	69.4174	0	0	14.4705	54238.1	2435.27	12594.2	11236.2	292.733	19084.1	344.012	8076.45	0	1689.05	0	1935.91	1.87631	0	56761.8	40601	1499.08	1690.78	1827.99
P06_PN	83.3531	28.354	1.15074	117.033	1.88486	505.708	0	0	0	5575.39	0	0	4653.1	0	0	2528.96	0	0	0	8.79856	0	2321.43	30.6616	309.908	483.589	94.7076	295.108	0	0	8.51738	72359.7	2770.51	13731.7	12337.5	235.243	22211.4	511.314	8660.27	0	1696.47	0	2408.19	4.7904	0	69264.8	50857.4	589.408	823.665	2180.95
P06_PH	98.8975	11.281	1.10998	129.497	2.39319	536.923	0.148311	0	0	6829.36	0	0	6238.5	1.03892	0	2347.15	0	2.38833	0	8.90888	0	1165.91	8.02281	85.6987	440.573	23.8515	365.673	0	0	27.2193	95912.9	4104.38	19020.6	24818.1	383.842	30269.8	829.388	10190	0	2085.79	0	2226.93	3.88553	0	66576.7	47448.4	1259.29	1367.7	3266.26
P06_PR	122.302	10.0608	0.0422715	597.644	9.38108	488.22	0.0438519	0	0	6341.54	0	0	4357.37	0.223512	0	13482.1	0	0	0	13.4575	0	3772.84	45.2662	427.658	853.025	141.715	535.307	0	0	30.3036	81304.3	2721.14	14657.9	19812.7	372.793	24994.6	574.787	10183.7	0	1683.33	0	2375.07	6.85907	0	20695.8	14599	650.025	762.899	2277.28
P07_BL	112.531	13.2653	0.196212	0	1.44304	487.785	3.69206	0	0	5220.09	0	0	3417.39	0	0	3731.88	0	18.8324	0	19.6728	0	736.806	9.3175	64.5117	231.817	13.6413	200.41	0	0	9.66016	71056.5	3561.08	16814.6	12051.1	244.619	28337.2	762.951	8897.96	0	1702.62	0	2169	3.15859	0	77783.5	48168.4	3848.95	4359.47	2959.57
P07_PN	111.467	6.4612	0.292599	0	1.82799	525.356	4.95334	0	0	5157.29	0	0	5539.65	0.582343	0	902.323	0	15.2788	0	8.11153	3.55564	1018.37	12.8731	85.9797	304.436	27.8849	261.474	0	0	20.8532	71856.1	4309.23	18983.8	16955.8	333.726	28498.6	744.658	9176.77	0	2047.34	0	1834.02	3.55528	0	98953.4	57139.7	6077.69	6777.34	3364.8
P07_PH	112.984	24.6884	2.07092	38.4098	3.50975	748.427	9.49845	0	0	6001.71	0	0	13227.1	4.19663	0	1435.37	0	24.3018	0	32.5522	0	1281.8	11.7016	66.4695	453.013	23.7692	317.609	0	0	60.846	95917.5	4561.29	16656.4	31724.7	521.208	34205	1298.03	11951.9	0	2389.29	0	2563.87	6.41515	0	159595	107014	7287.16	7250.32	4340.42
P07_PR	94.3776	32.0107	1.76803	0	5.00197	730.175	3.69938	0	0	4667.47	0	0	16112.8	0	0	23299.3	0	16.9159	0	6.21762	0	7232.18	230.947	1236.22	2227.6	764.807	1632.96	0	0	19.6773	92968.5	4341.87	13108.2	24718.7	391.217	31067	1134.76	11070.2	0	1464.29	0	1620.2	6.09289	0	139922	88896.2	9385.17	9581.98	3465.98
P08_BL	80.0304	103.81	3.77738	66.709	2.55049	562.371	0	0	0	6246.42	0	0	7630.21	0.547848	0	3256.83	0	19.2492	0	21.1474	12.9695	951.511	3.52265	70.3355	298.604	16.1983	229.273	0	0	32.8613	91763.4	3439.43	16738.4	15349	293.315	28919.9	1033.71	9453.7	0	2467.13	0	2759.39	5.21119	0	69341.9	45875.6	1411.12	1855.56	3241.02
P08_PN	93.6456	25.4094	1.86709	67.7991	1.6863	420.3	0.0812109	0	0	5073.74	0	0	5686.22	0	0	5464.83	0	3.34281	0	9.51098	14.4349	779.257	2.90972	49.8817	251.653	7.533	289.005	0	0	13.8488	79141.4	2659.04	14051.2	14679.5	249.422	25608.8	895.142	7669.19	0	1896.87	0	1974.89	4.17148	0	48991.9	35618.6	996.997	1194	2817.44
P08_PH	104.293	28.2419	0.516255	156.664	7.78436	695	2.24643	0	0	6416.8	0	0	18176.2	4.03097	0	35415.1	0	23.4235	0	25.5887	1.81775	11845.6	209.909	1380.18	3843.33	882.02	2575.64	0	0	39.2781	96970.7	3823.02	14198.4	27307.4	432.286	33052.5	1307.73	12484.3	0	2120.06	0	2656.98	11.5542	0	78114.2	55062.2	1974.66	2162.59	3801.25
P08_PR	87.4569	18.6312	0.96617	0	5.94135	476.078	0	0	0	4171.26	0	0	8744.71	0	0	13001.8	0	13.2385	0	4.53112	10.0997	5066.24	87.8876	598.179	1441.49	341.082	947.312	0	0	14.921	74125.6	2884.7	9939.98	18209.7	338.031	21602.9	865.167	9428.93	0	1519.93	0	1425.12	4.75138	0	46099	31077.3	1942.77	2067.34	2279.34
P09_BL	125.88	16.402	0.549296	217.635	1.76433	236.556	0	0	0	3701.38	0	0	3205.65	0	0	14476.2	0	0.169608	0	3.48653	0	3464.89	86.459	759.892	870.225	331.598	443.814	0	0	4.09375	36907.2	1064.69	6694.79	8375.49	119.977	11464.2	375.497	5581.42	0	1047.72	0	1314.09	3.49363	0	43731.6	27722.3	754.805	897.947	1387.79
P09_PN	87.6565	8.61539	0.135066	300.692	4.62768	543.861	0.688286	0	0	7047.97	0	0	7758.4	0	0	25685.6	0	7.7524	5.73964	15.2856	0	3362.79	83.3256	581.288	1128.14	264.765	263.899	0	0	8.12474	85593.2	3171.5	13406.7	18971.7	273.099	26443.3	762.242	9768.63	0	2359.18	0	3107.53	6.54809	2.99348	52961	35226.6	856.538	1072.09	2492.56
P09_PH	96.0546	9.31713	0	155.066	3.68136	594.745	1.42232	0	0	6867.94	0	0	5447.05	0.255921	0	2540.02	0	9.30111	0	8.74226	0	1284.04	8.09263	61.1121	449.694	21.6124	256.801	0	0	29.0031	105106	3627.68	19071.8	29940.2	388.32	33923.6	1357.35	12112.7	0	1988.22	0	2716.8	6.14159	0	81775.3	59018.8	1438.14	1775.07	4081.57
P09_PR	131.098	11.7692	0.529246	12.4757	5.11651	404.763	0	0	0	3852.46	0	0	7727.94	0	0	27994.3	0	2.44501	0	5.53471	7.28506	6047.71	136.991	1140.92	1851.36	618.626	1313.3	0	0	15.5493	65649.8	2508.17	11397.7	16698.2	264.763	20444.1	630.061	8597.54	0	1224.5	0	1331.82	5.0865	0	56253.4	39131.2	1539.19	1794.75	2400.15
P10_BL	86.2724	42.652	3.09131	0	1.90107	275.118	0	0	0	3969.12	0	0	5355.61	0	0	12684.2	0	2.9823	0	20.114	0	3755.17	65.231	772.924	1025.68	254.344	557.531	0	0	1.7992	56175.5	2026.22	12883.9	10924	164.769	18001.5	499	7845.92	0	1229.09	0	1666.22	2.51219	0	55324.7	41060.2	495.007	760.664	1633.91
P10_PN	96.2675	89.615	7.25743	347.08	6.12573	716.142	1.22364	0	0	9276.51	0	0	17604.6	0.286749	0	76948.1	0	13.9008	0	54.9231	5.52186	10174.8	230.959	2526.45	3219.07	944.867	1818.69	0.13465	0	23.4395	102689	4796.94	26701.1	23876.7	431.696	37175.1	960.649	14825.6	0	2465.29	0	3920.88	9.92478	0	59798.4	44339.6	858.894	1311.81	3630
P10_PH	98.7696	13.1443	0	82.5532	3.28317	368.29	0	0	0	4389.56	0	0	7830.92	0	0	4857.37	0	2.56064	0	13.6451	0	2887.99	24.0974	306.402	901.485	86.5122	478.638	0	0	6.44172	80106.1	3483.18	17981.7	20616.1	250.719	25149.3	801.486	9029.37	0	1754.96	0	2252.17	4.53494	0	63022.2	46488.7	749.046	963.993	3156.66
P10_PR	151.94	21.7594	1.73465	91.8154	1.29297	290.545	0	0	0	2906	0	0	2348.41	0.662441	0	3836.55	0	4.09225	0	6.98774	0	716.127	3.84229	59.6323	248.793	9.37596	222.404	0	0	19.2838	43850.3	1794.92	10182.4	12303.5	204.926	16078.2	440.793	5542.37	0	1231.42	0	1130.67	2.44374	0	15242.3	11832.1	566.504	579.282	981.862
[truncated: 1 more columns]

## Sheet: Species normalised by CL
Subject	Protein	AC(10:0)	AC(12:0)	AC(12:1)	AC(13:0)	AC(14:0)	AC(14:0)-OH	AC(14:1)	AC(14:1)-OH	AC(14:2)	AC(15:0)	AC(16:0)	AC(16:0)-OH	AC(16:1)	AC(16:1)-OH	AC(17:0)	AC(18:0)	AC(18:0)-OH	AC(18:1)	AC(18:1)-OH	AC(18:2)	AC(18:3)	AC(20:3) (a)	AC(20:3) (b)	AC(20:3)-OH	AC(20:4)	AC(20:5)	AC(22:5)	AC(22:5)-OH	AC(22:6)	AC(24:0)	AC(24:0)-OH	AC(24:1)	AC(24:1)-OH	AC(26:0)	AC(26:1)	CE(14:0)	CE(15:0)	CE(16:0)	CE(16:1)	CE(16:2)	CE(17:0)	CE(17:1)	CE(18:0)	CE(18:1)	CE(18:2)	CE(18:2) [+OH]	CE(18:3)	CE(20:0)
	class->	AC	AC	AC	AC	AC	AC-OH	AC	AC-OH	AC	AC	AC	AC-OH	AC	AC-OH	AC	AC	AC-OH	AC	AC-OH	AC	AC	AC	AC	AC-OH	AC	AC	AC	AC-OH	AC	AC	AC-OH	AC	AC-OH	AC	AC	CE	CE	CE	CE	CE	CE	CE	CE	CE	CE	OxSpecies	CE	CE
P01_BL	90.8633	na	77.2416	6.54586	na	339.818	44.3174	225.807	na	39.2416	na	2557.56	104.856	296.773	na	121.61	1086.06	49.2984	1345.69	137.335	329.883	na	na	na	na	na	na	na	na	na	na	na	na	na	na	na	na	na	na	na	na	na	na	na	9626.69	48254.3	327.223	na	na
P01_PN	77.8581	18.9151	68.8091	12.5891	na	283.281	51.0747	220.712	na	31.9454	7.16958	1826.71	85.5636	221.429	na	74.9213	958.133	67.0135	891.522	95.825	115.196	na	na	na	na	na	na	na	na	na	0.864494	na	na	na	na	na	na	na	na	na	na	na	na	na	6398.93	48465.4	na	na	na
P01_PH	98.1183	7.4933	51.2718	1.4704	na	122.866	27.1194	66.64	na	3.00591	na	700.701	31.5493	48.592	na	28.4038	488.156	17.7795	202.738	16.6203	24.6847	na	na	na	na	na	na	na	na	na	na	na	na	na	na	na	na	na	na	na	na	na	na	na	1759.23	na	na	na	na
P01_PR	89.5064	144.964	157.997	54.2362	na	431.586	131.999	364.771	18.7509	62.8157	na	2421.01	131.971	305.261	4.36298	103.546	1260.1	74.1441	1134.65	181.479	101.144	na	na	na	na	na	na	na	na	na	na	na	na	na	na	na	na	na	na	na	na	na	na	na	8462.44	16742.7	na	na	na
P02_BL	51.8477	na	11.5639	na	na	119.911	na	61.1128	na	na	na	908.943	na	80.3454	na	78.0009	501.23	na	487.687	11.499	92.2535	na	na	na	na	na	na	na	na	na	na	na	na	na	na	na	na	na	8973.48	na	na	na	na	na	14308.4	61203.7	na	na	na
P02_PN	100.778	na	67.9474	na	na	245.999	75.4065	274.166	5.65977	36.9353	na	1081.7	36.1676	200.438	na	62.6222	631.294	31.3179	461.101	94.1628	80.4174	na	na	na	na	na	na	na	na	na	na	na	na	na	na	na	na	na	na	na	na	na	na	na	na	10326.4	na	na	na
P02_PH	108.436	na	29.9898	na	na	171.189	38.5731	94.2158	na	8.55257	na	797.933	48.2216	77.8704	na	67.5705	413.411	24.8574	219.848	46.0357	29.4777	na	na	na	na	na	na	na	na	na	na	na	na	na	na	na	na	na	na	na	na	na	na	na	846.409	11982.2	na	na	na
P02_PR	103.654	na	35.1208	4.52174	na	162.942	9.96927	83.2241	na	7.20204	na	946.637	28.7007	102.656	na	45.5074	533.941	29.5104	308.399	28.0211	45.0323	na	na	na	na	na	na	na	na	na	3.12565	na	na	na	na	na	na	na	6247.3	na	na	na	na	na	21052	15380.4	na	na	na
P03_BL	73.5723	26.026	84.3843	3.67078	na	417.198	3.09133	293.453	na	43.0553	5.96723	2446.52	99.1063	368.166	na	146.347	1356.71	3.63337	1519.02	78.8475	525.739	3.19166	na	0.738317	na	1.48386	na	na	na	na	119.503	na	99.7956	na	na	na	na	na	15108.2	na	1195.33	na	na	3249.54	30037.6	29952.5	na	na	1719.14
P03_PN	130.322	111.385	130.067	25.6911	na	354.895	78.2679	352.881	na	48.4708	na	1724.43	107.71	256.99	3.49366	117.468	792.912	54.8135	691.896	139.061	116.332	na	na	na	na	na	na	na	na	na	28.225	na	9.31606	na	na	na	na	na	1540.61	na	na	na	na	na	9240.87	20593.5	na	na	na
P03_PH	112.924	357.522	366.364	141.781	14.8439	1071.78	109.214	622.743	58.4572	143.008	95.0889	8115.53	262.363	677.765	51.0403	425.969	2845.49	159.152	2595.42	284.719	315.282	na	na	na	na	na	na	na	na	na	44.1331	na	39.5123	na	na	na	na	na	na	na	na	na	na	na	9083.81	na	586.803	na	na
P03_PR	125.701	1002.32	1352.46	507.305	44.4653	3232.62	356.562	2652.73	190.798	719.259	218.557	24660.1	771.628	2579.37	240.838	786.039	5851.92	358.221	12219.9	863.117	1427.12	6.36812	na	na	na	0.462269	na	na	na	na	16.223	na	18.2926	na	na	na	na	na	761.334	na	na	na	na	na	11446.1	13073.5	na	na	na
P04_BL	114.711	13.0392	134.641	18.5663	na	612.594	57.5947	368.289	4.05585	48.7286	19.5273	2708.43	110.246	468.924	9.00513	149.154	1001.25	53.2053	1678.84	129.281	360.827	na	na	na	na	na	na	na	na	na	20.2129	na	4.13788	na	na	na	na	na	9463.92	na	na	na	na	na	12525.6	38482.3	na	na	na
P04_PN	112.628	na	36.0952	na	na	175.288	25.4604	186.117	na	16.1426	na	1173.48	38.4841	128.061	na	41.632	641.864	30.288	444.172	50.9665	53.1617	na	na	na	na	na	na	na	na	na	0.660358	na	na	na	na	na	na	na	2259.43	na	na	na	na	na	17746.6	73113.1	na	na	na
P04_PH	127.944	252.864	448.278	149.541	10.6811	1505.38	165.166	1615.54	70.0001	498.901	74.3149	7576.78	313.355	1929.08	121.165	275.142	3364.4	140.273	8255.83	461.319	1916.11	52.0066	7.68023	0.913828	na	23.5539	na	na	na	na	18.9892	na	9.21848	na	na	na	na	na	1779.65	na	na	na	na	na	16407.1	34621.9	na	na	na
P04_PR	120.192	43.7101	190.618	24.439	na	644.77	146.566	452.586	na	93.1405	na	2031.99	137.801	271.024	2.13206	53.9762	889.869	91.0145	749.95	164.429	163.76	na	na	na	na	na	na	na	na	na	24.7915	na	na	na	na	na	na	na	na	na	na	na	na	na	na	6698.58	573.994	na	na
P05_BL	88.7943	na	20.7033	na	na	177.863	28.4997	199.161	na	38.4563	na	1158.32	27.6898	225.199	na	50.1855	545.765	6.08564	938.245	78.2813	223.821	na	na	na	na	na	na	na	na	na	na	na	na	na	na	na	na	na	2560.85	na	na	na	na	na	20515.2	82232.5	na	653.293	na
P05_PN	126.104	26.252	60.9681	10.8252	1.65243	176.454	41.6468	212.942	na	27.0929	na	742.56	48.3275	117.906	na	69.1818	376.467	10.5715	306.355	63.7041	87.2923	na	na	na	na	na	na	na	na	na	5.21184	na	16.5049	na	na	na	na	na	4231.8	na	na	na	na	na	7034.15	29443.5	na	na	na
P05_PH	163.601	0.143449	52.3241	na	na	171.354	65.7088	102.117	na	9.00324	na	878.282	85.4488	79.8435	na	39.3235	379.601	34.7041	260.942	50.343	33.8169	na	na	na	na	na	na	na	na	na	na	na	na	na	na	na	na	na	na	na	na	na	na	na	na	15641.2	na	na	na
P05_PR	106.582	12.8776	67.2095	6.1858	4.5953	184.182	63.6313	110.739	na	25.0349	5.10433	929.521	77.4308	90.4808	6.25999	99.848	459.365	53.2202	315.216	80.0571	76.219	na	na	na	na	na	na	na	na	na	8.61527	na	6.39108	na	na	na	na	na	242.314	na	na	na	na	na	3479.84	28435.5	na	na	na
P06_BL	96.8017	35.2689	175.81	33.4395	na	632.373	120.621	666.272	21.076	137.904	4.57573	3533.65	200.635	812.341	24.7062	162.192	1472.3	75.2272	2990.7	325.716	628.369	na	na	na	na	na	na	na	na	na	na	na	na	na	na	na	na	na	na	na	na	na	na	na	1679.62	31640.7	205.372	na	na
P06_PN	83.3531	27.693	135.625	34.2568	na	459.992	55.8097	457.541	na	93.1066	5.27416	2544.92	63.9617	300.106	na	131.076	1265.12	47.942	923.682	97.7733	163.184	na	na	na	na	na	na	na	na	na	na	na	na	na	na	na	na	na	na	na	na	na	na	na	na	27000.8	na	na	na
P06_PH	98.8975	na	31.4003	na	na	128.374	44.7523	84.2123	na	14.7024	na	684.038	36.1738	66.5735	na	122.014	350.468	30.4159	186.574	56.7343	39.8476	na	na	na	na	na	na	na	na	na	na	na	na	na	na	na	na	na	na	na	na	na	na	na	na	19608.9	na	na	na
P06_PR	122.302	3.27399	28.0963	na	4.50694	109.085	na	71.9805	na	8.05361	na	757.424	1.63531	71.3111	na	101.276	416.795	3.12275	331.786	3.66316	79.498	na	na	na	na	na	na	na	na	na	17.1344	na	4.06257	na	na	na	na	na	7914.9	na	na	na	na	na	19220.6	88409.5	1063.29	na	na
P07_BL	112.531	13.6798	44.61	na	na	196.359	3.66027	154.214	na	14.0731	na	1317.07	25.0191	123.124	na	78.1283	506.225	5.1244	461.762	10.1952	65.4008	na	na	na	na	na	na	na	na	na	na	na	na	na	na	na	na	na	na	na	na	na	na	na	na	na	na	na	na
P07_PN	111.467	14.2288	65.2368	na	na	151.528	22.8728	67.855	na	na	na	530.378	16.8954	33.3711	na	39.1811	360.413	11.936	57.3766	8.12004	na	na	na	na	na	na	na	na	na	na	1.47763	na	na	na	na	na	na	na	na	na	na	na	na	na	na	na	na	na	na
P07_PH	112.984	106.84	183.704	18.9423	4.38222	369.532	66.7966	116.315	na	6.42002	13.8207	1814.23	104.391	109.701	5.4402	146.865	782.578	50.4341	280.764	108.554	29.2191	na	na	na	na	na	na	na	na	na	12.9104	na	4.81889	na	na	na	na	na	na	na	na	na	na	na	3681.61	2543.14	na	na	na
P07_PR	94.3776	15.0875	121.3	20.9902	na	446.827	57.5748	171.828	na	26.4755	21.66	2275.17	107.786	176.901	na	173.978	859.832	49.1604	598.5	61.8395	80.6104	na	na	na	na	na	na	na	na	na	12.4426	na	1.99441	na	na	na	na	na	na	na	na	na	na	na	na	na	na	na	na
P08_BL	80.0304	83.536	255.705	38.4386	na	1156.24	40.8104	690.44	na	138.128	41.1316	8069.38	236.062	1032.96	17.5721	230.906	2146.15	94.4385	5352.4	356.97	1222.97	19.4403	na	na	na	14.9986	na	na	na	na	4.78476	na	na	na	na	na	na	na	na	na	na	na	na	na	na	13171.9	na	na	na
P08_PN	93.6456	44.6418	127.57	25.8651	na	387.352	73.5786	323.741	5.54654	46.8416	0.154118	1723.73	82.3519	251.585	8.25331	131.092	760.111	52.1707	682.381	115.743	86.202	na	na	na	na	na	na	na	na	na	3.76313	na	na	na	na	na	na	na	na	na	na	na	na	na	na	12260.8	na	na	na
P08_PH	104.293	10.1996	60.3195	0.882373	na	241.086	1.18299	135.902	na	27.3897	na	1753.05	36.7487	189.47	na	88.4481	1033.35	19.5824	1040.74	29.0494	147.509	na	na	na	na	na	na	na	na	na	7.13099	na	na	na	na	na	na	na	2196.8	na	na	na	na	na	8407.11	15571.9	na	na	na
P08_PR	87.4569	17.2198	112.606	20.0278	na	348.679	55.5781	274.662	na	37.1478	na	1509.27	63.8616	243.019	na	54.6261	641.339	19.5269	654.268	69.3652	93.4948	na	na	na	na	na	na	na	na	na	11.0233	na	na	na	na	na	na	na	na	na	na	na	na	na	na	na	na	na	na
P09_BL	125.88	2.45124	68.7164	0.649704	na	426.373	19.4492	262	na	42.7147	na	2516.99	72.5312	345.022	na	205.254	1104.08	33.5659	1477.69	101.821	337.245	na	na	na	na	na	na	na	na	na	na	na	na	na	na	na	na	na	na	na	na	na	na	na	14496.1	75588.3	na	na	na
P09_PN	87.6565	0.75964	23.8448	na	na	78.8825	6.37598	46.0761	na	1.50608	na	595.341	na	29.7722	na	49.0855	423.056	8.19981	148.162	7.79876	26.688	na	na	na	na	na	na	na	na	na	4.02525	na	na	na	na	na	na	na	739.407	na	na	na	na	na	7182.1	41890.3	305.778	na	na
P09_PH	96.0546	na	14.2226	na	na	77.9309	na	19.9939	na	na	na	631.029	na	29.5949	na	75.9097	379.701	na	195.685	na	16.2348	na	na	na	na	na	na	na	na	na	na	na	na	na	na	na	na	na	na	na	na	na	na	na	4305.45	19665.6	na	na	na
P09_PR	131.098	na	60.2784	na	na	260.517	14.9036	94.1995	na	15.6455	3.54794	1107.5	47.7764	101.575	na	85.0293	864.765	45.4561	357.787	28.3549	78.3253	na	na	na	na	na	na	na	na	na	6.07219	na	na	na	na	na	na	na	na	na	na	na	na	na	na	3217.45	na	na	na
P10_BL	86.2724	na	112.749	3.33826	na	682.954	79.8381	375.959	2.80918	64.8413	3.02416	3700.99	262.322	676.03	7.44717	119.535	1456.55	93.4696	3425.63	391.603	915.359	18.1749	na	na	na	na	na	na	na	na	na	na	na	na	na	na	na	na	na	na	na	na	na	na	na	na	na	na	na
P10_PN	96.2675	120.824	232.45	81.7546	8.97811	748.74	146.638	785.926	44.238	182.843	39.2844	4467.94	241.552	723.407	74.049	198.367	1518.87	133.422	3256.61	409.879	510.259	3.05503	na	na	na	na	na	na	na	na	52.4356	na	30.9268	na	na	na	na	na	2621.9	na	na	na	na	na	12072.1	33229.7	na	na	na
P10_PH	98.7696	17.8484	34.1551	8.42405	na	127.908	na	120.003	na	20.5352	na	746.255	na	98.7411	na	36.1175	522.895	na	398.164	na	54.4487	na	na	na	na	na	na	na	na	na	na	na	na	na	na	na	na	na	na	na	na	na	na	na	na	13726.1	na	na	na
P10_PR	151.94	208.733	203.84	82.3504	5.34713	508.556	161.432	553.967	17.3922	139.425	na	2302.03	104.925	451.336	29.9186	100.343	994.507	32.0257	1326.8	219.232	188.521	na	na	na	na	na	na	na	na	na	20.6565	na	na	na	na	na	na	na	na	na	na	na	na	na	na	29901.6	na	na	na
[truncated: 731 more columns]

## Sheet: Totals normalised by CL
Subject	protein	AC	AC-OH	CE	OxSpecies	Cer(d)	Cer(m)	C1P	BA	COH	DE	deDE	DG	dhCer	dimethyl-CE	FFA	GM1	GM3	HexCer	Hex2Cer	Hex3Cer	LPC	LPC(O)	LPC(P)	LPE	LPE(P)	LPI	methyl-CE	methyl-DE	PA	PC	PC(O)	PC(P)	PE	PE(O)	PE(P)	PG	PI	PIP1	PS	S1P	SM	Sph	Sulfatide	TG [NL]	TG(SIM)	TG(O) [NL]	TG(O)	CoQ10
P01_BL	90.8633	6426.23	335.807	57881	1234.76	116287	52.6813	0	0	1.42897e+06	0	0	1.24604e+06	0	0	2.06998e+06	0	766.267	0	6352.31	0	689097	15315.5	134974	185457	63294.2	54928.3	0	0	1944.19	1.7106e+07	452824	2.53124e+06	2.61925e+06	48696.8	5.10854e+06	164026	1.86411e+06	0	429048	0	620407	998.283	0	2.11506e+07	1.46215e+07	286015	387816	555157
P01_PN	77.8581	4732.2	299.477	54864.3	444.565	110745	94.8685	0	0	1.05551e+06	0	0	750198	0	0	798995	0	2666.76	533.152	2857.47	0	231767	1681.23	15963.1	66573.1	5286.62	47953.5	0	0	2645.52	1.51192e+07	424286	2.70667e+06	3.00522e+06	57561.6	5.59774e+06	165782	2.01286e+06	0	409398	0	579750	1619.95	0	1.20685e+07	7.96631e+06	316157	369707	430648
P01_PH	98.1183	1746.02	93.0684	1759.23	818.6	82124	285.207	0	0	1.06773e+06	0	0	2.09715e+06	132.869	0	2.76466e+06	0	1368.16	61.6098	855.209	0	631990	5826.76	43277.3	169085	25880.3	85113.4	0	0	2471.56	1.49887e+07	458518	1.85913e+06	3.66141e+06	60650.4	4.74836e+06	187903	1.79015e+06	0	271868	0	413967	949.306	0	3.02394e+07	2.11696e+07	999707	1.12429e+06	541856
P01_PR	89.5064	6542.09	542.707	25205.1	1176.95	92587.2	0	0	0	1.06375e+06	0	0	1.71107e+06	0	0	6.69386e+06	0	1407.44	0	1717.77	0	1.09409e+06	21198.9	123022	272041	81029.8	172118	0	0	1547.65	1.50946e+07	441584	1.56234e+06	3.18177e+06	57986.6	4.41568e+06	158140	1.72922e+06	0	267066	0	366460	1231.35	0	1.25021e+07	8.50921e+06	655701	666572	381149
P02_BL	51.8477	2341.05	11.499	84485.6	518.939	87927.5	0	0	0	1.06545e+06	0	0	1.09767e+06	0	0	2.23861e+06	0	0	0	2324.85	0	271240	4334.41	48274.1	79250.1	12703.5	20215.5	0	0	2032.17	1.44091e+07	432398	2.53e+06	3.40338e+06	43495.5	4.22473e+06	133798	1.52931e+06	0	321957	0	371145	629.938	0	1.71715e+07	1.16732e+07	233367	308563	440838
P02_PN	100.778	3142.62	242.715	10326.4	977.918	84907.9	14.1524	0	0	958720	0	0	1.09056e+06	0	0	3.31916e+06	0	656.485	0	1169.69	0	1.01696e+06	24255.4	237096	321909	88136.2	254976	0	0	1455.34	1.42206e+07	582144	2.90819e+06	3.89139e+06	48659.4	4.25421e+06	154348	1.58143e+06	0	262313	0	327436	916.484	0	1.2384e+07	8.83943e+06	270603	315971	532033
P02_PH	108.436	1910.06	157.688	12828.6	347.299	83090.4	108.466	0	0	990310	0	0	984472	0	0	375578	0	1431.64	0	1945.8	0	369665	3349.43	33051.3	125254	12068	89683.9	0	0	2025.08	1.56519e+07	599664	3.20606e+06	5.06019e+06	54333.6	5.33077e+06	247360	1.89697e+06	0	298316	0	469949	878.091	0	8.91264e+06	6.13916e+06	197456	228156	565056
P02_PR	103.654	2278.31	96.2015	48018.3	658.132	102491	125.176	0	0	919885	0	0	2.01942e+06	175.557	0	3.1503e+06	0	1634.86	0	2732.58	0	783329	21824.9	182367	284229	70246.6	130364	0	0	2579.25	1.49387e+07	658260	3.14928e+06	5.02816e+06	51802.4	5.16392e+06	247705	1.97322e+06	0	288039	0	419848	1398.9	0	7.94945e+06	5.1258e+06	276591	310473	480668
P03_BL	73.5723	7460.98	184.679	83596.3	855.746	93551.9	22.7862	0	0	1.12117e+06	0	0	2.48548e+06	0	0	1.77814e+07	0	1015.18	0	1521.59	0	1.0714e+06	27235.4	254540	371411	96662.4	153638	3135.4	0	733.673	1.63264e+07	726173	3.20009e+06	3.6977e+06	58712.4	4.86105e+06	133009	2.92721e+06	0	289805	0	423767	3016.82	0	2.15652e+07	1.47581e+07	245255	418999	445035
P03_PN	130.322	4760.96	383.346	31375	410.288	88090.8	127.136	0	0	1.12271e+06	0	0	1.93981e+06	0	0	1.45008e+06	0	2854.17	0	1377.58	0	197883	1673.75	13511.8	77574.2	3815.47	30626.6	0	0	4780.88	1.50246e+07	738976	2.73282e+06	4.09205e+06	66320	4.92733e+06	134495	2.03148e+06	0	429123	0	374268	1344.65	0	2.22775e+07	1.3835e+07	510151	590471	435116
P03_PH	112.924	17872.2	924.946	9100.76	1072.99	89642.5	526.861	0	0	957213	0	0	3.99429e+06	27.5637	0	2.58195e+06	0	2641.57	0	2878.88	0	359284	7796.33	50313.1	130245	20535.8	38892.3	0	0	5264.08	1.48034e+07	522247	1.89296e+06	4.35158e+06	54053.1	3.95792e+06	141891	1.83339e+06	0	304604	0	434778	1654.23	0	3.44462e+07	2.32185e+07	1.10264e+06	1.14765e+06	531348
P03_PR	125.701	57295.5	2781.16	27499.4	1229.23	99681.5	376.5	0	0	1.3235e+06	0	0	4.60205e+06	0	0	1.03198e+07	0	2420	0	2075	9968.74	1.64599e+06	47431.5	308262	527661	150847	234053	0	0	5495.43	1.52614e+07	603703	2.56466e+06	4.00799e+06	59015.7	4.80961e+06	147645	1.99717e+06	0	418278	0	493686	1798.31	0	2.12971e+07	1.48485e+07	1.19707e+06	1.17544e+06	568679
P04_BL	114.711	7607.16	363.388	60471.8	761.773	123343	900.206	0	0	1.37545e+06	0	0	1.91704e+06	151.144	0	4.44503e+06	0	3291.44	143.336	2645.47	0	196691	1607.13	19159	66875.5	5098.29	31291.2	0	0	5645.97	1.78547e+07	836385	4.4728e+06	3.06714e+06	48371.7	6.72148e+06	209823	2.27191e+06	0	546756	0	593857	1037.97	693.434	2.59721e+07	1.75907e+07	309645	465748	792404
P04_PN	112.628	2896.67	145.199	93430	696.705	146742	1255.82	0	0	1.59039e+06	0	0	1.51749e+06	0	0	1.27293e+06	0	3597.26	0	8678.22	0	624257	5917.13	74121.8	153226	29412.8	114194	0	0	5815.02	1.91627e+07	752173	3.88952e+06	3.3363e+06	45051.3	6.46787e+06	184961	2.07651e+06	0	593655	0	753106	2109.07	0	1.69622e+07	1.12222e+07	144555	193167	673737
P04_PH	127.944	27985.2	1271.28	52811.5	627.218	149180	1469.33	0	0	978748	0	0	3.11646e+06	1060.51	0	704754	0	6025.4	0	4360.83	0	250357	1113.09	11866.7	107775	7861.6	70043.8	0	0	13644.1	1.6375e+07	799787	3.18743e+06	5.28872e+06	76307.2	6.69994e+06	181254	2.05296e+06	0	416395	0	510836	1464.84	0	2.40339e+07	1.72794e+07	727956	758820	681594
P04_PR	120.192	5634.62	541.942	6698.58	1002.02	134942	524.049	0	0	1.15214e+06	0	0	1.41208e+06	83.2864	0	1.84842e+06	0	1372.84	0	1092.73	0	332559	2505.05	26003.2	93831.9	7772.52	66920	0	0	1552.1	1.65206e+07	607051	2.64319e+06	3.6182e+06	64550.8	5.49111e+06	110714	2.12304e+06	0	427963	0	441461	1029.51	0	2.02994e+07	1.30286e+07	521327	560407	538550
P05_BL	88.7943	3577.72	140.556	106104	624.375	76132.4	0	0	0	1.17294e+06	0	0	1.79752e+06	0	0	3.59575e+06	0	0	0	734.35	0	616406	9259.22	98637	158455	36114	97423.2	0	0	1499.2	1.61375e+07	494686	2.84242e+06	3.27625e+06	44467.2	4.72394e+06	129468	1.84434e+06	0	332382	0	467292	1142.2	0	1.36441e+07	8.94655e+06	256868	301000	483071
P05_PN	126.104	2237.67	164.25	41015.4	322.437	69470.3	95.2768	0	0	976015	0	0	663441	0	0	1.19377e+06	0	0	0	379.608	3823.34	186319	1162.6	16046.8	59428.3	3331.3	58388.8	0	0	891.299	1.489e+07	473657	2.96842e+06	3.46484e+06	41219.2	4.88322e+06	170828	1.82523e+06	0	342001	0	391222	1100.99	0	1.67288e+07	1.09119e+07	162365	236572	776951
P05_PH	163.601	2006.75	236.205	15641.2	925.941	56245.2	0	0	0	801856	0	0	1.19396e+06	0	0	3.65616e+06	0	0	0	2.76898	0	1.21486e+06	20112.5	220392	375844	103820	198763	0	0	852.936	1.26045e+07	425215	2.32907e+06	3.55678e+06	36544.9	3.90182e+06	160715	1.65934e+06	0	245009	0	311409	1407.38	0	1.13679e+07	7.6899e+06	205630	258235	529876
P05_PR	106.582	2401.58	280.6	32310.2	625.616	77011.7	163.081	0	0	832123	0	0	531372	315.183	0	277668	0	1984.36	0	705.101	1127.5	243075	1376.5	17353.4	77524	4759.02	50098.8	0	0	2170.15	1.70225e+07	649392	3.37027e+06	5.26839e+06	65945.4	5.51991e+06	224222	1.83784e+06	0	338484	0	388783	1187.16	0	7.29042e+06	5.20991e+06	169847	189410	580151
P06_BL	96.8017	11285.2	767.982	33585.3	759.669	96657	0	0	0	1.35493e+06	0	0	1.19444e+06	0	0	330679	0	0	0	2270.48	0	144066	603.453	9529.73	45871.3	0	20760.8	0	0	4327.72	1.62211e+07	728322	3.76659e+06	3.36044e+06	87548.4	5.70754e+06	102885	2.41545e+06	0	505150	0	578979	561.154	0	1.69759e+07	1.21426e+07	448333	505667	546702
P06_PN	83.3531	6541.57	265.487	27000.8	434.858	116672	0	0	0	1.2863e+06	0	0	1.07352e+06	0	0	583458	0	0	0	2029.92	0	535578	7073.96	71499.1	111569	21850	68084.5	0	0	1965.05	1.66941e+07	639185	3.16804e+06	2.84638e+06	54273	5.12439e+06	117965	1.99801e+06	0	391394	0	555594	1105.2	0	1.59801e+07	1.17333e+07	135982	190028	503169
P06_PH	98.8975	1708.2	168.076	19608.9	362.385	81302.6	22.4578	0	0	1.03412e+06	0	0	944654	157.317	0	355414	0	361.649	0	1349.01	0	176547	1214.84	12976.8	66713.1	3611.68	55371.4	0	0	4121.64	1.45234e+07	621499	2.88016e+06	3.75804e+06	58122.6	4.58355e+06	125589	1.54301e+06	0	315837	0	337210	588.36	0	1.00813e+07	7.18479e+06	190686	207101	494587
P06_PR	122.302	2004.28	8.42122	119061	1868.87	97262	8.73605	0	0	1.26335e+06	0	0	868065	44.5275	0	2.68587e+06	0	0	0	2680.98	0	751616	9017.82	85196.9	169937	28232.1	106642	0	0	6037	1.61972e+07	542097	2.92011e+06	3.94703e+06	74266.7	4.97936e+06	114507	2.02877e+06	0	335349	0	473155	1366.45	0	4.12296e+06	2.90836e+06	129496	151983	453674
P07_BL	112.531	2974.64	43.9989	0	323.59	109382	827.916	0	0	1.17056e+06	0	0	766323	0	0	836845	0	4223.01	0	4411.48	0	165223	2089.37	14466.2	51983.1	3058.96	44940.3	0	0	2166.22	1.59338e+07	798544	3.77054e+06	2.70236e+06	54853.9	6.3544e+06	171086	1.9953e+06	0	381798	0	486381	708.29	0	1.74423e+07	1.08014e+07	863097	977577	663660
P07_PN	111.467	1321.05	59.8243	0	373.748	107413	1012.75	0	0	1.05445e+06	0	0	1.13263e+06	119.065	0	184487	0	3123.87	0	1658.47	726.981	208214	2632.02	17579.3	62244.5	5701.3	53460.6	0	0	4263.6	1.46916e+07	881058	3.8814e+06	3.46676e+06	68233.1	5.82678e+06	152251	1.87627e+06	0	418595	0	374981	726.908	0	2.02319e+07	1.16827e+07	1.24263e+06	1.38568e+06	687961
P07_PH	112.984	4001.04	335.616	6224.75	568.796	121291	1539.33	0	0	972648	0	0	2.14361e+06	680.113	0	232618	0	3938.4	0	5275.47	0	207730	1896.39	10772.2	73416	3852.08	51472.3	0	0	9860.8	1.55446e+07	739211	2.69937e+06	5.14136e+06	84467.8	5.54332e+06	210361	1.93694e+06	0	387213	0	415505	1039.65	0	2.58643e+07	1.73428e+07	1.18097e+06	1.175e+06	703416
P07_PR	94.3776	5003.6	276.361	0	781.859	114134	578.251	0	0	729572	0	0	2.51859e+06	0	0	3.64192e+06	0	2644.13	0	971.878	0	1.13046e+06	36099.4	193234	348197	119547	255249	0	0	3075.77	1.45319e+07	678679	2.04894e+06	3.86378e+06	61151.2	4.85609e+06	177375	1.73039e+06	0	228883	0	253253	952.381	0	2.18712e+07	1.38954e+07	1.467e+06	1.49776e+06	541768
P08_BL	80.0304	20497.6	745.853	13171.9	503.6	111041	0	0	0	1.23337e+06	0	0	1.5066e+06	108.174	0	643070	0	3800.8	0	4175.61	2560.86	187878	695.555	13887.9	58960	3198.39	45270.5	0	0	6488.54	1.81189e+07	679124	3.30503e+06	3.03069e+06	57915.8	5.7103e+06	204109	1.86666e+06	0	487141	0	544848	1028.96	0	1.36917e+07	9.05824e+06	278630	366384	639947
P08_PN	93.6456	4595.03	337.644	12260.8	304.95	76006.9	14.6862	0	0	917534	0	0	1.0283e+06	0	0	988259	0	604.514	0	1719.97	2610.41	140921	526.193	9020.61	45508.9	1362.27	52263.6	0	0	2504.42	1.43119e+07	480860	2.54102e+06	2.65464e+06	45105.5	4.6311e+06	161877	1.38689e+06	0	343030	0	357139	754.37	0	8.8597e+06	6.44126e+06	180297	215924	509506
P08_PH	104.293	4735.48	86.5635	26268.7	1305.25	116535	376.673	0	0	1.07594e+06	0	0	3.04771e+06	675.896	0	5.93826e+06	0	3927.56	0	4290.6	304.793	1.98623e+06	35196.7	231423	644434	147893	431873	0	0	6586	1.62597e+07	641028	2.38073e+06	4.57879e+06	72484	5.54212e+06	219275	2.09331e+06	0	355483	0	445511	1937.36	0	1.30979e+07	9.23261e+06	331103	362614	637377
P08_PR	87.4569	4017.39	208.332	0	1281.11	102655	0	0	0	899434	0	0	1.88559e+06	0	0	2.80353e+06	0	2854.56	0	977.03	2177.76	1.09242e+06	18950.9	128983	310823	73546.3	204265	0	0	3217.37	1.59834e+07	622017	2.14332e+06	3.9265e+06	72888.5	4.65815e+06	186553	2.03313e+06	0	327736	0	307294	1024.52	0	9.94017e+06	6.70109e+06	418913	445773	491485
P09_BL	125.88	6789.19	227.367	90084.4	730.296	97916	0	0	0	1.53209e+06	0	0	1.3269e+06	0	0	5.99206e+06	0	70.2049	0	1443.16	0	1.4342e+06	35787.4	314537	360207	137256	183705	0	0	1694.5	1.52768e+07	440700	2.77113e+06	3.46682e+06	49661.2	4.74532e+06	155427	2.31028e+06	0	433675	0	543934	1446.1	0	1.81015e+07	1.14749e+07	312432	371682	574438
P09_PN	87.6565	1427.2	22.3745	49811.8	766.606	90094.4	114.019	0	0	1.16755e+06	0	0	1.28523e+06	0	0	4.255e+06	0	1284.24	950.811	2532.17	0	557069	13803.5	96294.4	186884	43860.1	43716.8	0	0	1345.92	1.41791e+07	525381	2.22091e+06	3.1428e+06	45240.7	4.38051e+06	126271	1.61824e+06	0	390814	0	514784	1084.74	495.891	8.77335e+06	5.83553e+06	141891	177599	412910
P09_PH	96.0546	1440.3	0	23971	569.088	91939.4	219.871	0	0	1.06169e+06	0	0	842039	39.5619	0	392652	0	1437.82	0	1351.43	0	198495	1251.01	9447.09	69516.5	3340.98	39697.9	0	0	4483.48	1.62479e+07	560790	2.94823e+06	4.62834e+06	60029	5.24412e+06	209828	1.87246e+06	0	307352	0	419980	949.406	0	1.26413e+07	9.1235e+06	222317	274401	630956
P09_PR	131.098	3035.24	136.491	3217.45	1319.53	104387	0	0	0	993538	0	0	1.99301e+06	0	0	7.21963e+06	0	630.561	0	1427.38	1878.79	1.55968e+06	35329.5	294239	477459	159542	338695	0	0	4010.1	1.69309e+07	646848	2.93944e+06	4.30641e+06	68281.5	5.27245e+06	162491	2.21728e+06	0	315795	0	343472	1311.79	0	1.45076e+07	1.00918e+07	396953	462861	618990
P10_BL	86.2724	11555.1	837.49	0	515.032	74534.2	0	0	0	1.0753e+06	0	0	1.45093e+06	0	0	3.43636e+06	0	807.956	0	5449.23	0	1.01734e+06	17672.2	209398	277875	68906	151045	0	0	487.435	1.52189e+07	548937	3.49047e+06	2.9595e+06	44638.8	4.87691e+06	135188	2.12559e+06	0	332982	0	451408	680.595	0	1.49884e+07	1.11239e+07	134106	206077	442654
P10_PN	96.2675	12962.7	1049.78	50204.6	886.077	103589	176.998	0	0	1.34183e+06	0	0	2.54648e+06	41.4778	0	1.11304e+07	0	2010.73	0	7944.55	798.729	1.47177e+06	33407.8	365447	465634	136674	263070	19.4769	0	3390.5	1.48538e+07	693871	3.86228e+06	3.45373e+06	62444.2	5.37733e+06	138957	2.1445e+06	0	356601	0	567149	1435.61	0	8.64975e+06	6.41366e+06	124238	189751	525075
P10_PH	98.7696	2185.5	0	13726.1	545.893	61235.5	0	0	0	729852	0	0	1.30205e+06	0	0	807634	0	425.758	0	2268.78	0	480187	4006.67	50945.4	149890	14384.4	79583	0	0	1071.06	1.33192e+07	579148	2.98982e+06	3.42784e+06	41687	4.18157e+06	133263	1.50131e+06	0	291797	0	374468	754.024	0	1.04787e+07	7.72967e+06	124544	160283	524858
P10_PR	151.94	7086.42	564.926	29901.6	421.083	94622.1	0	0	0	946400	0	0	764808	215.738	0	1.24945e+06	0	1332.73	0	2275.7	0	233222	1251.32	19420.5	81024.6	3053.48	72430.6	0	0	6280.17	1.42808e+07	584554	3.3161e+06	4.00689e+06	66738.4	5.23622e+06	143553	1.80499e+06	0	401038	0	368226	795.855	0	4.96396e+06	3.85338e+06	184494	188656	319764
[truncated: 1 more columns]

## Sheet: Lipid Classes Average
Class	Group	Species Name	Subject	Training Volume	Zscore Concentration	Average Mean Concentration over Subjects
AcylCarnitine	Neutral/Other	AC(10:0)	P01	BL	0.561716	-0.0783476
AcylCarnitine	Neutral/Other	AC(12:0)	P01	BL	-0.0995743	-0.18682
AcylCarnitine	Neutral/Other	AC(14:0)	P01	BL	0.439583	0.232453
AcylCarnitine	Neutral/Other	AC(14:0)-OH	P01	BL	-0.280279	-0.283854
AcylCarnitine	Neutral/Other	AC(14:1)	P01	BL	0.263549	0.319894
AcylCarnitine	Neutral/Other	AC(14:2)	P01	BL	0.424066	0.363845
AcylCarnitine	Neutral/Other	AC(16:0)	P01	BL	0.70196	0.570538
AcylCarnitine	Neutral/Other	AC(16:0)-OH	P01	BL	0.465781	0.149376
AcylCarnitine	Neutral/Other	AC(16:1)	P01	BL	0.594113	0.589407
AcylCarnitine	Neutral/Other	AC(17:0)	P01	BL	0.805585	0.496002
AcylCarnitine	Neutral/Other	AC(18:0)	P01	BL	0.463269	0.463574
AcylCarnitine	Neutral/Other	AC(18:0)-OH	P01	BL	0.116734	0.00760815
AcylCarnitine	Neutral/Other	AC(18:1)	P01	BL	0.714546	0.826547
AcylCarnitine	Neutral/Other	AC(18:1)-OH	P01	BL	0.510162	0.17024
AcylCarnitine	Neutral/Other	AC(18:2)	P01	BL	1.13331	0.915448
CE	Neutral/Other	CE(18:2)	P01	BL	0.834386	0.622817
Cer(d)	Sphingolipids	Cer(d16:1/18:0)	P01	BL	0.635951	0.0366897
Cer(d)	Sphingolipids	Cer(d16:1/24:0)	P01	BL	0.994842	0.67846
Cer(d)	Sphingolipids	Cer(d16:1/24:1)	P01	BL	0.981246	0.0487578
Cer(d)	Sphingolipids	Cer(d17:1/24:0)	P01	BL	0.18162	0.0817652
Cer(d)	Sphingolipids	Cer(d17:1/24:1)	P01	BL	1.06339	-0.384176
Cer(d)	Sphingolipids	Cer(d18:1/16:0)	P01	BL	-0.0210606	-0.758054
Cer(d)	Sphingolipids	Cer(d18:1/18:0)	P01	BL	0.926898	0.537693
Cer(d)	Sphingolipids	Cer(d18:1/20:0)	P01	BL	0.970421	-0.76285
Cer(d)	Sphingolipids	Cer(d18:1/22:0)	P01	BL	0.985931	0.0135654
Cer(d)	Sphingolipids	Cer(d18:1/23:0)	P01	BL	0.0462041	-0.245451
Cer(d)	Sphingolipids	Cer(d18:1/24:0)	P01	BL	0.35506	-0.195721
Cer(d)	Sphingolipids	Cer(d18:1/24:1)	P01	BL	1.18849	0.662814
Cer(d)	Sphingolipids	Cer(d18:1/26:0)	P01	BL	-0.287966	0.239831
Cer(d)	Sphingolipids	Cer(d18:2/18:0)	P01	BL	0.678189	0.11419
Cer(d)	Sphingolipids	Cer(d18:2/22:0)	P01	BL	1.1968	-0.342103
Cer(d)	Sphingolipids	Cer(d18:2/23:0)	P01	BL	0.625519	-0.174266
Cer(d)	Sphingolipids	Cer(d18:2/24:0)	P01	BL	0.796033	-0.323495
Cer(d)	Sphingolipids	Cer(d18:2/24:1)	P01	BL	0.986398	0.0720169
Cer(d)	Sphingolipids	Cer(d19:1/24:0)	P01	BL	0.363665	0.0021611
CL	Cardiolipin	CL(18:1_18:1_18:2_16:1)	P01	BL	-0.204035	-0.0718022
CL	Cardiolipin	CL(18:2_18:1_18:1_16:1)	P01	BL	-0.803969	-0.727349
CL	Cardiolipin	CL(18:2_18:1_18:1_18:1)	P01	BL	-1.41351	-0.736414
CL	Cardiolipin	CL(18:2_18:1_18:2_16:1)	P01	BL	-1.12244	-0.349645
CL	Cardiolipin	CL(18:2_18:1_18:2_18:1)	P01	BL	-1.46872	-1.16904
CL	Cardiolipin	CL(18:2_18:1_18:2_20:1)	P01	BL	-1.28788	-0.631817
CL	Cardiolipin	CL(18:2_18:1_18:2_20:2)	P01	BL	-1.23573	-1.13086
CL	Cardiolipin	CL(18:2_18:1_18:2_20:3)	P01	BL	0.927831	-0.208587
CL	Cardiolipin	CL(18:2_18:1_18:2_22:5)	P01	BL	0.87733	0.48735
CL	Cardiolipin	CL(18:2_18:1_18:2_22:6)	P01	BL	0.881074	0.750444
CL	Cardiolipin	CL(18:2_18:2_16:1_22:6)	P01	BL	0.202607	-0.501659
CL	Cardiolipin	CL(18:2_18:2_18:1_16:1)	P01	BL	-0.763609	-0.514002
CL	Cardiolipin	CL(18:2_18:2_18:1_18:1)	P01	BL	-1.22143	-1.07999
CL	Cardiolipin	CL(18:2_18:2_18:1_20:1)	P01	BL	-0.651556	-0.183017
CL	Cardiolipin	CL(18:2_18:2_18:1_20:2)	P01	BL	-1.48438	-1.02072
CL	Cardiolipin	CL(18:2_18:2_18:1_20:3)	P01	BL	-1.4822	-1.18176
CL	Cardiolipin	CL(18:2_18:2_18:1_22:5)	P01	BL	1.38976	0.402693
CL	Cardiolipin	CL(18:2_18:2_18:1_22:6)	P01	BL	0.777054	0.839185
CL	Cardiolipin	CL(18:2_18:2_18:2_16:1)	P01	BL	-0.691858	-0.0460509
CL	Cardiolipin	CL(18:2_18:2_18:2_18:1)	P01	BL	-1.49335	-1.1012
CL	Cardiolipin	CL(18:2_18:2_18:2_18:2)	P01	BL	1.46015	1.09703
CL	Cardiolipin	CL(18:2_18:2_18:2_18:3)	P01	BL	-1.16879	-0.98792
CL	Cardiolipin	CL(18:2_18:2_18:2_20:3)	P01	BL	0.131395	0.529595
CL	Cardiolipin	CL(18:2_18:2_18:2_20:4)	P01	BL	-0.18019	0.21914
CL	Cardiolipin	CL(18:2_18:2_18:2_22:6)	P01	BL	0.560402	0.126391
CL	Cardiolipin	CL(34:1_32:2)	P01	BL	1.01671	0.163718
CL	Cardiolipin	CL(34:1_34:1)	P01	BL	1.20441	-0.0419795
CL	Cardiolipin	CL(34:1_34:3)	P01	BL	0.79267	-0.0668811
CL	Cardiolipin	CL(36:4_38:6)	P01	BL	0.949335	0.532095
COH	Neutral/Other	COH	P01	BL	1.49922	0.926405
DG	Neutral/Other	DG(16:0_16:0)	P01	BL	0.0938504	0.144689
DG	Neutral/Other	DG(16:0_18:1)	P01	BL	0.00967534	-0.0064914
DG	Neutral/Other	DG(16:0_18:2)	P01	BL	0.204995	-0.183301
DG	Neutral/Other	DG(16:1_18:1)	P01	BL	0.0543209	-0.142768
DG	Neutral/Other	DG(18:0_18:1)	P01	BL	-0.289653	-0.276492
DG	Neutral/Other	DG(18:0_18:2)	P01	BL	-0.0527671	-0.245974
DG	Neutral/Other	DG(18:0_20:4)	P01	BL	1.17847	0.513838
DG	Neutral/Other	DG(18:1_18:1)	P01	BL	-0.269516	-0.155753
DG	Neutral/Other	DG(18:1_18:2)	P01	BL	-0.0796061	-0.115446
DG	Neutral/Other	DG(18:1_20:4)	P01	BL	-1.48407	-0.269029
DG	Neutral/Other	DG(18:2_18:2)	P01	BL	0.185838	-0.220751
FA	Neutral/Other	FA(16:0)	P01	BL	-0.913349	0.321956
FA	Neutral/Other	FA(18:0)	P01	BL	-1.37558	0.622363
FA	Neutral/Other	FA(18:1)	P01	BL	0.0241503	0.0444603
FA	Neutral/Other	FA(18:2)	P01	BL	0.441712	0.0725958
FA	Neutral/Other	FA(20:4)	P01	BL	0.614244	0.126707
GM3	Sphingolipids	GM3(d18:1/18:0)	P01	BL	-1.19459	-0.157845
Hex2Cer	Sphingolipids	Hex2Cer(d18:1/24:0)	P01	BL	1.0674	0.535888
LPC	Glycerophospholipids	LPC(14:0) [sn1]	P01	BL	0.673651	-0.0840114
LPC	Glycerophospholipids	LPC(14:0) [sn2]	P01	BL	0.657633	-0.137312
LPC	Glycerophospholipids	LPC(15-MHDA) [sn1] [104_sn1]	P01	BL	0.809347	-0.159506
LPC	Glycerophospholipids	LPC(15:0) [sn1]	P01	BL	0.746833	-0.0625039
LPC	Glycerophospholipids	LPC(15:0) [sn2]	P01	BL	0.823445	0.193296
LPC	Glycerophospholipids	LPC(16:0) [sn1]	P01	BL	0.587457	-0.0843691
LPC	Glycerophospholipids	LPC(16:0) [sn2]	P01	BL	0.6305	-0.0110125
LPC	Glycerophospholipids	LPC(16:1) [sn1]	P01	BL	0.472716	-0.171821
LPC	Glycerophospholipids	LPC(16:1) [sn2]	P01	BL	0.0981119	-0.2072
LPC	Glycerophospholipids	LPC(17:0)	P01	BL	0.736848	-0.0983947
LPC	Glycerophospholipids	LPC(18:0) [sn1]	P01	BL	0.488345	-0.126417
LPC	Glycerophospholipids	LPC(18:0) [sn2]	P01	BL	0.545496	-0.0875998
LPC	Glycerophospholipids	LPC(18:1)	P01	BL	0.135611	-0.234617
LPC	Glycerophospholipids	LPC(18:2)	P01	BL	-0.0856266	-0.264301
LPC	Glycerophospholipids	LPC(18:3)	P01	BL	0.0101093	-0.279692
LPC	Glycerophospholipids	LPC(20:3)	P01	BL	0.411028	-0.119682
LPC	Glycerophospholipids	LPC(20:4)	P01	BL	0.753415	-0.000668377
LPC	Glycerophospholipids	LPC(20:5) [sn1]	P01	BL	0.566229	-0.137515
LPC	Glycerophospholipids	LPC(20:5) [sn2]	P01	BL	1.18511	0.0864634
LPC	Glycerophospholipids	LPC(22:4)	P01	BL	0.29218	0.022354
LPC	Glycerophospholipids	LPC(22:5)	P01	BL	0.919093	0.109803
LPC	Glycerophospholipids	LPC(22:5) (n3) [sn1] [104_sn1]	P01	BL	0.823914	0.0658618
LPC	Glycerophospholipids	LPC(22:6)	P01	BL	0.974388	0.0447415
LPC(O)	Glycerophospholipids	LPC(O-16:0)	P01	BL	0.649246	0.00348789
LPC(O)	Glycerophospholipids	LPC(O-18:0)	P01	BL	0.557816	0.0970207
LPC(O)	Glycerophospholipids	LPC(O-18:1)	P01	BL	0.597573	-0.149241
LPC(P)	Glycerophospholipids	LPC(P-16:0)	P01	BL	0.845233	0.0251685
LPC(P)	Glycerophospholipids	LPC(P-17:0)	P01	BL	0.860818	-0.00921629
LPC(P)	Glycerophospholipids	LPC(P-18:0)	P01	BL	0.777594	0.00457284
LPC(P)	Glycerophospholipids	LPC(P-18:1)	P01	BL	0.795638	0.0201374
LPE	Glycerophospholipids	LPE(16:0) [sn1]	P01	BL	0.762641	0.167167
LPE	Glycerophospholipids	LPE(18:0) [sn1]	P01	BL	0.52113	-0.215552
LPE	Glycerophospholipids	LPE(18:0) [sn2]	P01	BL	0.687892	-0.148472
LPE	Glycerophospholipids	LPE(18:1) [sn1]	P01	BL	0.182983	-0.407319
LPE	Glycerophospholipids	LPE(18:1) [sn2]	P01	BL	0.0581092	-0.30302
LPE	Glycerophospholipids	LPE(18:2)	P01	BL	-0.0376795	-0.241631
LPE	Glycerophospholipids	LPE(20:4)	P01	BL	-0.0846858	-0.294341
LPE	Glycerophospholipids	LPE(22:6)	P01	BL	0.193575	-0.364709
LPE(P)	Glycerophospholipids	LPE(P-16:0)	P01	BL	0.605861	-0.0308696
LPE(P)	Glycerophospholipids	LPE(P-18:0)	P01	BL	0.693067	-0.0678639
LPE(P)	Glycerophospholipids	LPE(P-18:1)	P01	BL	0.628804	-0.142996
LPI	Glycerophospholipids	LPI(18:0) [sn1]	P01	BL	-0.989437	-0.109473
LPI	Glycerophospholipids	LPI(18:2)	P01	BL	0.224111	-0.486698
LPI	Glycerophospholipids	LPI(20:4)	P01	BL	-0.588685	-0.32347
PA	Glycerophospholipids	PA(34:1)	P01	BL	0.00560069	-0.116528
PC	Glycerophospholipids	PC(14:0_16:0)	P01	BL	0.500849	0.212582
PC	Glycerophospholipids	PC(14:0_20:4)	P01	BL	1.1786	0.551977
PC	Glycerophospholipids	PC(14:0_22:6)	P01	BL	0.931555	0.611029
PC	Glycerophospholipids	PC(15-MHDA_20:4)	P01	BL	1.11365	-0.033502
PC	Glycerophospholipids	PC(15-MHDA_22:6)	P01	BL	1.04278	0.490639
PC	Glycerophospholipids	PC(15:0_20:4)	P01	BL	1.07231	0.529847
PC	Glycerophospholipids	PC(15:0_22:6)	P01	BL	0.962947	0.328235
PC	Glycerophospholipids	PC(16:0_16:0)	P01	BL	-0.0595885	0.0897779
PC	Glycerophospholipids	PC(16:0_18:0)	P01	BL	0.943017	0.13588
PC	Glycerophospholipids	PC(16:0_18:1)	P01	BL	1.40605	-0.0323274
PC	Glycerophospholipids	PC(16:0_18:2)	P01	BL	1.47882	1.06034
PC	Glycerophospholipids	PC(16:0_20:4)	P01	BL	1.10997	0.845323
PC	Glycerophospholipids	PC(16:0_20:5)	P01	BL	1.00937	0.765669
PC	Glycerophospholipids	PC(16:0_22:6)	P01	BL	1.05378	0.697251
PC	Glycerophospholipids	PC(16:1_18:2)\PC(16:0_18:3)	P01	BL	0.46343	-0.29477
PC	Glycerophospholipids	PC(16:1_20:4)	P01	BL	1.24597	0.360236
PC	Glycerophospholipids	PC(16:1_22:6)	P01	BL	1.23049	0.546419
PC	Glycerophospholipids	PC(17:0_20:4)	P01	BL	1.0826	0.626973
PC	Glycerophospholipids	PC(17:0_22:6)	P01	BL	0.939735	0.402
PC	Glycerophospholipids	PC(18:0_18:1)	P01	BL	-0.399472	-0.369051
PC	Glycerophospholipids	PC(18:0_18:2)	P01	BL	-1.25148	-0.917171
PC	Glycerophospholipids	PC(18:0_20:3)	P01	BL	-0.229789	-0.516934
PC	Glycerophospholipids	PC(18:0_20:4)	P01	BL	0.868175	0.189034
PC	Glycerophospholipids	PC(18:0_22:4)	P01	BL	0.42141	-0.110226
PC	Glycerophospholipids	PC(18:0_22:5) (n3)/PC(20:1_20:4)	P01	BL	0.749513	0.0673401
PC	Glycerophospholipids	PC(18:0_22:5) (n6)	P01	BL	0.576	0.31216
PC	Glycerophospholipids	PC(18:0_22:6)	P01	BL	1.17674	0.41009
PC	Glycerophospholipids	PC(18:1_18:1)	P01	BL	-0.971699	-0.578364
PC	Glycerophospholipids	PC(18:1_18:2)\PC(16:0_20:3)	P01	BL	-1.12554	-0.823475
PC	Glycerophospholipids	PC(18:1_20:3)	P01	BL	-0.747738	-0.551998
PC	Glycerophospholipids	PC(18:1_22:6) (a)	P01	BL	1.28647	0.089141
PC	Glycerophospholipids	PC(18:1_22:6) (b)	P01	BL	1.14913	-0.0399536
PC	Glycerophospholipids	PC(18:2_18:2)	P01	BL	-1.26978	-0.936227
PC	Glycerophospholipids	PC(18:2_20:5)	P01	BL	0.0668312	-0.211988
PC	Glycerophospholipids	PC(20:0_20:4)	P01	BL	1.03081	-0.00603156
PC	Glycerophospholipids	PC(28:0)	P01	BL	0.529221	0.489334
PC	Glycerophospholipids	PC(31:0) (a)	P01	BL	0.772908	0.681378
PC	Glycerophospholipids	PC(31:0) (b)	P01	BL	0.941926	0.390921
PC	Glycerophospholipids	PC(32:1)	P01	BL	0.964549	0.557193
PC	Glycerophospholipids	PC(32:2)	P01	BL	0.478719	0.451509
PC	Glycerophospholipids	PC(33:0)	P01	BL	0.495107	-0.00606457
PC	Glycerophospholipids	PC(33:1)	P01	BL	0.642478	0.0877303
PC	Glycerophospholipids	PC(33:2)	P01	BL	0.501468	-0.0215931
PC	Glycerophospholipids	PC(34:2) [+OH]	P01	BL	1.06721	0.446017
PC	Glycerophospholipids	PC(34:5)	P01	BL	0.851852	0.70961
PC	Glycerophospholipids	PC(35:1)	P01	BL	0.343263	-0.54058
PC	Glycerophospholipids	PC(35:2)	P01	BL	0.77149	-0.298436
PC	Glycerophospholipids	PC(35:3)	P01	BL	0.258145	-0.385409
PC	Glycerophospholipids	PC(35:5)	P01	BL	0.95561	0.0174435
PC	Glycerophospholipids	PC(36:6) (a)	P01	BL	1.01875	0.211987
PC	Glycerophospholipids	PC(38:2)	P01	BL	-1.15511	-0.800824
PC	Glycerophospholipids	PC(38:4) (b)	P01	BL	1.31744	0.423625
PC	Glycerophospholipids	PC(38:5) (a)	P01	BL	1.23507	0.831427
PC	Glycerophospholipids	PC(38:5) (b)	P01	BL	1.08727	0.682077
PC	Glycerophospholipids	PC(38:6) (a)	P01	BL	0.676505	-0.21962
PC	Glycerophospholipids	PC(38:7)(c)	P01	BL	0.975402	0.301661
PC	Glycerophospholipids	PC(39:5)(a)	P01	BL	0.831989	0.251653
PC	Glycerophospholipids	PC(39:5)(b)	P01	BL	0.89121	0.505274
PC	Glycerophospholipids	PC(40:7) (a)	P01	BL	0.920868	0.152363
PC	Glycerophospholipids	PC(40:8)	P01	BL	0.861894	-0.099481
PC(O)	Glycerophospholipids	PC(O-16:0/16:0)	P01	BL	-1.23188	-0.570812
PC(O)	Glycerophospholipids	PC(O-16:0/20:4)	P01	BL	-0.692442	-0.0337025
PC(O)	Glycerophospholipids	PC(O-16:0/22:6)	P01	BL	0.925688	0.220367
PC(O)	Glycerophospholipids	PC(O-18:0/18:1)	P01	BL	1.2653	0.423236
PC(O)	Glycerophospholipids	PC(O-18:0/20:4)	P01	BL	1.19627	0.700396
PC(O)	Glycerophospholipids	PC(O-18:0/22:6)	P01	BL	1.3486	0.586591
PC(O)	Glycerophospholipids	PC(O-32:1)	P01	BL	0.942986	0.631064
PC(O)	Glycerophospholipids	PC(O-32:2)	P01	BL	0.947278	0.468208
PC(O)	Glycerophospholipids	PC(O-34:1)	P01	BL	0.558979	0.201045
PC(O)	Glycerophospholipids	PC(O-34:2)	P01	BL	-0.717415	-0.249362
PC(O)	Glycerophospholipids	PC(O-34:4)	P01	BL	0.779366	0.517188
PC(O)	Glycerophospholipids	PC(O-35:4)	P01	BL	1.05542	0.444531
PC(O)	Glycerophospholipids	PC(O-36:0)	P01	BL	0.803261	0.115505
PC(O)	Glycerophospholipids	PC(O-36:2)	P01	BL	1.29682	0.584297
PC(O)	Glycerophospholipids	PC(O-36:3)	P01	BL	0.958389	0.60256
PC(O)	Glycerophospholipids	PC(O-36:5)	P01	BL	1.36379	0.532455
PC(O)	Glycerophospholipids	PC(O-38:5)	P01	BL	1.00107	0.705539
PC(O)	Glycerophospholipids	PC(O-40:5)	P01	BL	1.04989	0.568136
PC(O)	Glycerophospholipids	PC(O-40:7)	P01	BL	-0.461872	0.00264399
PC(P)	Glycerophospholipids	PC(P-15:0/20:4) (a)	P01	BL	0.951895	0.513916
PC(P)	Glycerophospholipids	PC(P-15:0/20:4) (b)	P01	BL	0.89981	0.722635
PC(P)	Glycerophospholipids	PC(P-16:0/14:0)	P01	BL	-0.173074	0.0999233
PC(P)	Glycerophospholipids	PC(P-16:0/16:0)	P01	BL	-0.563602	0.138296
PC(P)	Glycerophospholipids	PC(P-16:0/16:1)	P01	BL	0.147068	0.848967
PC(P)	Glycerophospholipids	PC(P-16:0/18:0)	P01	BL	-0.38597	-0.045879
PC(P)	Glycerophospholipids	PC(P-16:0/18:1)	P01	BL	0.471767	-0.0104159
PC(P)	Glycerophospholipids	PC(P-16:0/18:2)	P01	BL	0.402257	0.385081
PC(P)	Glycerophospholipids	PC(P-16:0/18:3)	P01	BL	0.689758	0.710979
PC(P)	Glycerophospholipids	PC(P-16:0/20:4)	P01	BL	0.853186	0.598913
PC(P)	Glycerophospholipids	PC(P-16:0/20:5)	P01	BL	0.902758	0.698074
PC(P)	Glycerophospholipids	PC(P-16:0/22:6)	P01	BL	0.853467	0.484951
PC(P)	Glycerophospholipids	PC(P-17:0/20:4) (a)	P01	BL	0.836658	0.701873
PC(P)	Glycerophospholipids	PC(P-17:0/20:4) (b)	P01	BL	1.00144	0.661883
PC(P)	Glycerophospholipids	PC(P-18:0/18:2)	P01	BL	1.08881	0.599543
PC(P)	Glycerophospholipids	PC(P-18:0/20:4)	P01	BL	1.07375	0.804833
PC(P)	Glycerophospholipids	PC(P-18:0/22:5)	P01	BL	1.1648	0.859276
PC(P)	Glycerophospholipids	PC(P-18:0/22:6)	P01	BL	0.899405	0.41417
PC(P)	Glycerophospholipids	PC(P-18:1/18:1)	P01	BL	1.04503	0.525287
PC(P)	Glycerophospholipids	PC(P-18:1/22:6)	P01	BL	0.923996	0.479989
PC(P)	Glycerophospholipids	PC(P-20:0/20:4)	P01	BL	0.856207	0.247888
PC(P)	Glycerophospholipids	PC(P-35:2)(a)	P01	BL	0.68227	0.28469
PC(P)	Glycerophospholipids	PC(P-35:2)(b)	P01	BL	0.385614	0.210524
PC(P)	Glycerophospholipids	PC(P-36:3)	P01	BL	0.811632	0.548856
PC(P)	Glycerophospholipids	PC(P-38:5) (a)	P01	BL	1.01147	0.68566
PC(P)	Glycerophospholipids	PC(P-38:5) (b)	P01	BL	0.920636	0.650148
PE	Glycerophospholipids	PE(15-MHDA_18:2)	P01	BL	-1.23401	-0.986971
PE	Glycerophospholipids	PE(16:0_16:0)	P01	BL	0.706597	-0.266499
PE	Glycerophospholipids	PE(16:0_16:1)	P01	BL	0.324942	-0.196398
PE	Glycerophospholipids	PE(16:0_18:1)	P01	BL	1.36442	0.331771
PE	Glycerophospholipids	PE(16:0_18:2)	P01	BL	0.054808	-0.407048
PE	Glycerophospholipids	PE(16:0_18:3) (a)	P01	BL	0.722541	-0.492264
PE	Glycerophospholipids	PE(16:0_18:3) (b)	P01	BL	0.85081	0.0909422
PE	Glycerophospholipids	PE(16:0_20:4)	P01	BL	1.15393	0.343504
PE	Glycerophospholipids	PE(16:0_20:5)	P01	BL	0.764666	-0.197285
PE	Glycerophospholipids	PE(16:0_22:6)	P01	BL	1.37379	0.0610231
PE	Glycerophospholipids	PE(16:1_18:2)	P01	BL	0.228754	-0.239039
PE	Glycerophospholipids	PE(17:0_18:2)	P01	BL	-0.402565	-0.527715
PE	Glycerophospholipids	PE(18:0_18:1)	P01	BL	1.13866	0.102962
PE	Glycerophospholipids	PE(18:0_18:2)	P01	BL	-0.240632	-0.456088
PE	Glycerophospholipids	PE(18:0_20:3) (a)	P01	BL	1.2093	-0.195961
PE	Glycerophospholipids	PE(18:0_20:3) (b)	P01	BL	-1.47597	-0.863541
PE	Glycerophospholipids	PE(18:0_20:4)	P01	BL	-1.43779	-0.939193
PE	Glycerophospholipids	PE(18:0_22:4)	P01	BL	0.894728	0.155338
PE	Glycerophospholipids	PE(18:0_22:5) (n3)	P01	BL	1.02217	-0.26967
PE	Glycerophospholipids	PE(18:0_22:5) (n6)	P01	BL	1.05599	-0.343792
PE	Glycerophospholipids	PE(18:0_22:6)	P01	BL	-0.536064	-0.691257
PE	Glycerophospholipids	PE(18:1_18:1)	P01	BL	-0.203672	-0.0919008
PE	Glycerophospholipids	PE(18:1_22:6)	P01	BL	-0.975351	-0.928381
PE	Glycerophospholipids	PE(20:0_20:4)	P01	BL	-1.43049	-1.0114
PE	Glycerophospholipids	PE(36:3)	P01	BL	-0.916975	-0.755325
PE	Glycerophospholipids	PE(37:4)	P01	BL	-1.0341	-0.975927
PE	Glycerophospholipids	PE(38:5)	P01	BL	-1.37429	-0.887479
PE(O)	Glycerophospholipids	PE(O-16:0/18:2)	P01	BL	-1.46003	-0.397866
PE(O)	Glycerophospholipids	PE(O-16:0/20:4)	P01	BL	-1.39961	-0.376907
PE(O)	Glycerophospholipids	PE(O-16:0/22:4)	P01	BL	-0.878717	-0.547407
PE(O)	Glycerophospholipids	PE(O-16:0/22:6)	P01	BL	-1.21058	-0.571613
PE(O)	Glycerophospholipids	PE(O-18:0/20:4)	P01	BL	1.11023	0.316605
PE(O)	Glycerophospholipids	PE(O-18:0/22:5)	P01	BL	-1.29111	-0.61481
PE(O)	Glycerophospholipids	PE(O-18:0/22:6)	P01	BL	1.11793	0.191179
PE(O)	Glycerophospholipids	PE(O-18:1/18:2)	P01	BL	-1.4803	-0.789233
PE(O)	Glycerophospholipids	PE(O-18:1/22:6)	P01	BL	1.17651	0.128559
PE(O)	Glycerophospholipids	PE(O-34:1)	P01	BL	-1.48733	-0.553971
PE(O)	Glycerophospholipids	PE(O-36:5)	P01	BL	1.31378	-0.0350585
PE(O)	Glycerophospholipids	PE(O-38:5) (a)	P01	BL	-1.49033	-0.48603
PE(O)	Glycerophospholipids	PE(O-38:5) (b)	P01	BL	0.665369	-0.0594153
PE(P)	Glycerophospholipids	PE(P-15:0/20:4)	P01	BL	-0.789694	-0.37514
PE(P)	Glycerophospholipids	PE(P-15:0/22:6)	P01	BL	-1.12371	-0.515405
PE(P)	Glycerophospholipids	PE(P-16:0/18:1)	P01	BL	0.103621	0.247882
PE(P)	Glycerophospholipids	PE(P-16:0/18:2)	P01	BL	-1.45255	-0.397176
PE(P)	Glycerophospholipids	PE(P-16:0/18:3)	P01	BL	-1.32444	-0.412968
PE(P)	Glycerophospholipids	PE(P-16:0/20:3)	P01	BL	-0.158707	0.0140513
PE(P)	Glycerophospholipids	PE(P-16:0/20:4)	P01	BL	0.0403932	0.32109
PE(P)	Glycerophospholipids	PE(P-16:0/20:5)	P01	BL	0.39984	0.0305817
PE(P)	Glycerophospholipids	PE(P-16:0/22:4)	P01	BL	0.0914644	0.389264
PE(P)	Glycerophospholipids	PE(P-16:0/22:5) (n3)	P01	BL	0.537191	0.33608
PE(P)	Glycerophospholipids	PE(P-16:0/22:5) (n6)	P01	BL	0.221573	0.167401
PE(P)	Glycerophospholipids	PE(P-16:0/22:6)	P01	BL	0.428864	0.299891
PE(P)	Glycerophospholipids	PE(P-17:0/20:4) (a)	P01	BL	0.442548	0.376416
PE(P)	Glycerophospholipids	PE(P-17:0/20:4) (b)	P01	BL	0.928613	0.35874
PE(P)	Glycerophospholipids	PE(P-17:0/22:6) (a)	P01	BL	0.0594959	-0.082064
PE(P)	Glycerophospholipids	PE(P-17:0/22:6) (b)	P01	BL	0.65593	0.149659
PE(P)	Glycerophospholipids	PE(P-18:0/18:1)	P01	BL	1.38342	0.789461
PE(P)	Glycerophospholipids	PE(P-18:0/18:2)	P01	BL	-1.13369	0.0937263
PE(P)	Glycerophospholipids	PE(P-18:0/18:3)	P01	BL	1.01869	-0.166633
PE(P)	Glycerophospholipids	PE(P-18:0/20:3)	P01	BL	0.774431	0.711321
PE(P)	Glycerophospholipids	PE(P-18:0/20:4)	P01	BL	1.08612	0.829344
PE(P)	Glycerophospholipids	PE(P-18:0/20:5)	P01	BL	0.779993	0.323525
PE(P)	Glycerophospholipids	PE(P-18:0/22:4)	P01	BL	1.2606	0.605959
PE(P)	Glycerophospholipids	PE(P-18:0/22:5) (n3)	P01	BL	1.09903	0.805708
PE(P)	Glycerophospholipids	PE(P-18:0/22:5) (n6)	P01	BL	1.09488	0.744528
PE(P)	Glycerophospholipids	PE(P-18:0/22:6)	P01	BL	0.830617	0.568436
PE(P)	Glycerophospholipids	PE(P-18:1/18:1)	P01	BL	1.4785	0.244871
PE(P)	Glycerophospholipids	PE(P-18:1/18:2) (a)	P01	BL	-1.40801	-0.297707
PE(P)	Glycerophospholipids	PE(P-18:1/18:2) (b)	P01	BL	-0.594887	0.0482766
PE(P)	Glycerophospholipids	PE(P-18:1/18:3)	P01	BL	0.0635061	-0.448731
PE(P)	Glycerophospholipids	PE(P-18:1/20:3)	P01	BL	0.649293	0.329327
PE(P)	Glycerophospholipids	PE(P-18:1/20:4) (a)	P01	BL	0.357101	0.348109
PE(P)	Glycerophospholipids	PE(P-18:1/20:4) (b)	P01	BL	0.364963	0.516821
PE(P)	Glycerophospholipids	PE(P-18:1/20:5) (a)	P01	BL	0.571791	0.255103
PE(P)	Glycerophospholipids	PE(P-18:1/20:5) (b)	P01	BL	0.456843	0.172536
PE(P)	Glycerophospholipids	PE(P-18:1/22:4)	P01	BL	1.28856	0.458105
PE(P)	Glycerophospholipids	PE(P-18:1/22:5) (a)	P01	BL	1.02159	0.368273
PE(P)	Glycerophospholipids	PE(P-18:1/22:5) (b)	P01	BL	0.164498	0.172411
PE(P)	Glycerophospholipids	PE(P-18:1/22:6) (a)	P01	BL	0.52555	0.291111
PE(P)	Glycerophospholipids	PE(P-18:1/22:6) (b)	P01	BL	0.426428	0.0292069
PE(P)	Glycerophospholipids	PE(P-19:0/20:4) (a)	P01	BL	0.694027	-0.277723
PE(P)	Glycerophospholipids	PE(P-19:0/20:4) (b)	P01	BL	-0.11876	-0.349453
PE(P)	Glycerophospholipids	PE(P-20:0/18:2)	P01	BL	-1.49979	0.130508
PE(P)	Glycerophospholipids	PE(P-20:0/20:4)	P01	BL	0.159024	-0.0901572
PE(P)	Glycerophospholipids	PE(P-20:1/20:4)	P01	BL	0.87169	0.187276
PG	Glycerophospholipids	PG(34:1)	P01	BL	-0.280846	-0.423074
PG	Glycerophospholipids	PG(36:1)	P01	BL	0.695529	0.0978488
PG	Glycerophospholipids	PG(36:2)	P01	BL	-0.704972	-0.00607882
PI	Glycerophospholipids	PI(16:0_20:4)	P01	BL	0.709959	0.140479
PI	Glycerophospholipids	PI(16:0/16:0)	P01	BL	0.678653	-0.608694
PI	Glycerophospholipids	PI(18:0_18:1)	P01	BL	1.24482	-0.0360263
PI	Glycerophospholipids	PI(18:0_20:2)	P01	BL	-1.48332	-0.258905
PI	Glycerophospholipids	PI(18:0_20:3) (a)	P01	BL	1.12244	0.653439
PI	Glycerophospholipids	PI(18:0_20:3) (b)	P01	BL	-0.408604	0.426377
PI	Glycerophospholipids	PI(18:0_20:4)	P01	BL	0.195741	0.435129
PI	Glycerophospholipids	PI(18:0_22:4)	P01	BL	-1.2775	-0.323102
PI	Glycerophospholipids	PI(18:0_22:5) (n3)	P01	BL	0.651084	0.549033
PI	Glycerophospholipids	PI(18:0_22:5) (n6)	P01	BL	0.351536	0.586223
PI	Glycerophospholipids	PI(18:0_22:6)	P01	BL	0.0862584	0.213423
PI	Glycerophospholipids	PI(34:0)	P01	BL	-1.36158	-0.468174
PI	Glycerophospholipids	PI(34:1)	P01	BL	-0.885524	-0.317276
PI	Glycerophospholipids	PI(36:2)	P01	BL	-0.907985	-0.506073
PI	Glycerophospholipids	PI(36:3)	P01	BL	-1.31461	-0.728496
PI	Glycerophospholipids	PI(38:5)	P01	BL	-1.0265	-0.143893
PS	Glycerophospholipids	PS(36:1)	P01	BL	-1.34487	-0.0263897
PS	Glycerophospholipids	PS(36:2)	P01	BL	1.10476	0.451451
PS	Glycerophospholipids	PS(38:3)	P01	BL	1.00308	0.5609
PS	Glycerophospholipids	PS(38:4)	P01	BL	1.07176	0.501283
PS	Glycerophospholipids	PS(38:5)	P01	BL	0.00173469	0.31263
PS	Glycerophospholipids	PS(40:5)	P01	BL	1.16227	0.668065
PS	Glycerophospholipids	PS(40:6)	P01	BL	0.537744	0.634731
SM	Sphingolipids	SM(35:2) (b)	P01	BL	0.524521	0.268181
SM	Sphingolipids	SM(37:1)	P01	BL	0.361815	0.559443
SM	Sphingolipids	SM(37:2)	P01	BL	0.509477	0.273034
SM	Sphingolipids	SM(38:3)	P01	BL	0.520426	0.313076
SM	Sphingolipids	SM(40:3) (a)	P01	BL	0.715069	0.499044
SM	Sphingolipids	SM(40:3) (b)	P01	BL	0.451527	0.0466326
SM	Sphingolipids	SM(41:0)	P01	BL	0.828351	0.251034
SM	Sphingolipids	SM(41:1) (a)	P01	BL	0.31714	0.137824
SM	Sphingolipids	SM(43:1)	P01	BL	0.995612	0.61635
SM	Sphingolipids	SM(43:2) (b)	P01	BL	1.12697	0.80373
SM	Sphingolipids	SM(43:2) (c)	P01	BL	1.1775	0.674236
SM	Sphingolipids	SM(44:1)	P01	BL	1.11026	0.504232
SM	Sphingolipids	SM(44:2)	P01	BL	1.1439	0.565302
SM	Sphingolipids	SM(44:3)	P01	BL	1.18879	0.455611
SM	Sphingolipids	SM(d16:1/19:0)	P01	BL	1.17206	0.550852
SM	Sphingolipids	SM(d16:1/23:0)/SM(d17:1/22:0)	P01	BL	1.36397	0.609337
SM	Sphingolipids	SM(d16:1/24:1)	P01	BL	1.12639	0.767575
SM	Sphingolipids	SM(d17:1/14:0)	P01	BL	0.688466	0.0910266
SM	Sphingolipids	SM(d17:1/16:0)	P01	BL	1.21009	0.578799
SM	Sphingolipids	SM(d17:1/24:1)	P01	BL	1.13193	0.757439
SM	Sphingolipids	SM(d18:0/14:0)	P01	BL	-0.295276	0.201752
SM	Sphingolipids	SM(d18:0/16:0)	P01	BL	-0.111286	0.171473
SM	Sphingolipids	SM(d18:0/22:0)	P01	BL	1.31276	0.393395
SM	Sphingolipids	SM(d18:1/14:0)/SM(d16:1/16:0)	P01	BL	1.15245	0.667161
SM	Sphingolipids	SM(d18:1/16:0)	P01	BL	0.658752	0.294958
SM	Sphingolipids	SM(d18:1/17:0)/SM(d17:1/18:0)	P01	BL	1.17783	0.832525
SM	Sphingolipids	SM(d18:1/18:0)/SM(d16:1/20:0)	P01	BL	0.896133	0.865989
SM	Sphingolipids	SM(d18:1/20:0)/SM(d16:1/22:0)	P01	BL	0.717809	0.687424
SM	Sphingolipids	SM(d18:1/22:0)/SM(d16:1/24:0)	P01	BL	0.945579	0.584355
SM	Sphingolipids	SM(d18:1/23:0)/SM(d17:1/24:0)	P01	BL	1.0354	0.802442
SM	Sphingolipids	SM(d18:1/24:0)	P01	BL	1.18016	0.770927
SM	Sphingolipids	SM(d18:1/24:1)	P01	BL	1.12036	0.658379
SM	Sphingolipids	SM(d18:2/14:0)	P01	BL	0.847079	0.433411
SM	Sphingolipids	SM(d18:2/16:0)	P01	BL	0.736828	0.272593
SM	Sphingolipids	SM(d18:2/17:0)	P01	BL	0.643859	-0.000615351
SM	Sphingolipids	SM(d18:2/18:0)	P01	BL	1.28184	0.854476
SM	Sphingolipids	SM(d18:2/18:1)	P01	BL	0.393173	0.191477
SM	Sphingolipids	SM(d18:2/20:0)	P01	BL	0.571835	-0.277296
SM	Sphingolipids	SM(d18:2/22:0)	P01	BL	1.25653	0.383683
SM	Sphingolipids	SM(d18:2/23:0)	P01	BL	1.05648	0.556305
SM	Sphingolipids	SM(d18:2/24:0)	P01	BL	1.22802	0.685171
SM	Sphingolipids	SM(d19:1/24:1)	P01	BL	0.613887	0.220232
Sph	Sphingolipids	Sph(d18:1)	P01	BL	-0.661787	-0.382885
TG	Neutral/Other	TG(48:0) [NL-16:0]	P01	BL	0.387987	0.636761
TG	Neutral/Other	TG(48:0) [NL-18:0]	P01	BL	0.783824	0.561825
TG	Neutral/Other	TG(48:0) [SIM]	P01	BL	0.371288	0.5029
TG	Neutral/Other	TG(48:1) [NL-16:1]	P01	BL	0.396562	0.777459
TG	Neutral/Other	TG(48:1) [NL-18:1]	P01	BL	0.655326	0.482546
TG	Neutral/Other	TG(48:1) [SIM]	P01	BL	0.535036	0.629535
TG	Neutral/Other	TG(48:2) [NL-14:0]	P01	BL	0.499133	0.428769
TG	Neutral/Other	TG(48:2) [NL-14:1]	P01	BL	0.278678	0.42101
TG	Neutral/Other	TG(48:2) [NL-16:1]	P01	BL	0.490171	0.40482
TG	Neutral/Other	TG(48:2) [NL-18:2]	P01	BL	0.427893	0.444646
TG	Neutral/Other	TG(48:2) [SIM]	P01	BL	0.550668	0.405615
TG	Neutral/Other	TG(48:3) [NL-14:0]	P01	BL	0.60525	0.375148
TG	Neutral/Other	TG(48:3) [NL-16:1]	P01	BL	0.497947	0.458325
TG	Neutral/Other	TG(48:3) [NL-18:3]	P01	BL	0.491747	0.37763
TG	Neutral/Other	TG(48:3) [SIM]	P01	BL	0.386294	0.276502
TG	Neutral/Other	TG(49:1) [NL-16:1]	P01	BL	-0.91458	0.345457
TG	Neutral/Other	TG(49:1) [NL-17:1]	P01	BL	0.608919	0.721767
TG	Neutral/Other	TG(49:1) [SIM]	P01	BL	0.670032	0.597101
TG	Neutral/Other	TG(50:0) [NL-18:0]	P01	BL	0.58792	0.561368
TG	Neutral/Other	TG(50:0) [SIM]	P01	BL	0.659292	0.669109
TG	Neutral/Other	TG(50:1) [NL-14:0]	P01	BL	0.758743	0.385911
TG	Neutral/Other	TG(50:1) [NL-16:0]	P01	BL	0.526269	0.710087
TG	Neutral/Other	TG(50:1) [NL-18:1]	P01	BL	0.546385	0.708708
TG	Neutral/Other	TG(50:1) [SIM]	P01	BL	0.548439	0.706962
TG	Neutral/Other	TG(50:2) [NL-14:0]	P01	BL	0.476041	0.313775
TG	Neutral/Other	TG(50:2) [NL-16:1]	P01	BL	0.560187	0.640389
TG	Neutral/Other	TG(50:2) [NL-18:1]	P01	BL	0.361788	0.61176
TG	Neutral/Other	TG(50:2) [NL-18:2]	P01	BL	0.446774	0.59056
TG	Neutral/Other	TG(50:2) [SIM]	P01	BL	0.761174	0.600262
TG	Neutral/Other	TG(50:3) [NL-14:0]	P01	BL	0.545176	0.291378
TG	Neutral/Other	TG(50:3) [NL-14:1]	P01	BL	0.0336233	0.298608
TG	Neutral/Other	TG(50:3) [NL-16:1]	P01	BL	0.540815	0.635414
TG	Neutral/Other	TG(50:3) [NL-18:2]	P01	BL	0.45717	0.412828
TG	Neutral/Other	TG(50:3) [NL-18:3]	P01	BL	0.765657	0.513183
TG	Neutral/Other	TG(50:3) [SIM]	P01	BL	0.512367	0.368531
TG	Neutral/Other	TG(50:4) [NL-14:0]	P01	BL	0.513516	0.261125
TG	Neutral/Other	TG(50:4) [NL-18:3]	P01	BL	0.559133	0.417173
TG	Neutral/Other	TG(50:4) [NL-20:4]	P01	BL	0.517313	0.498529
TG	Neutral/Other	TG(50:4) [SIM]	P01	BL	0.466457	0.447768
TG	Neutral/Other	TG(51:0) [NL-16:0]	P01	BL	0.393554	0.319615
TG	Neutral/Other	TG(51:0) [SIM]	P01	BL	0.244202	0.534481
TG	Neutral/Other	TG(51:1) [NL-17:0]	P01	BL	0.210679	0.406572
TG	Neutral/Other	TG(51:1) [SIM]	P01	BL	0.525524	0.52628
TG	Neutral/Other	TG(51:2) [NL-15:0]	P01	BL	0.668071	0.366765
TG	Neutral/Other	TG(51:2) [NL-17:0]	P01	BL	0.392148	0.425114
TG	Neutral/Other	TG(51:2) [NL-17:1]	P01	BL	0.617633	0.524958
TG	Neutral/Other	TG(51:2) [SIM]	P01	BL	0.443033	0.591435
TG	Neutral/Other	TG(52:1) [NL-18:0]	P01	BL	0.446333	0.553038
TG	Neutral/Other	TG(52:1) [NL-18:1]	P01	BL	-0.0588581	0.438899
TG	Neutral/Other	TG(52:1) [SIM]	P01	BL	0.19449	0.499951
TG	Neutral/Other	TG(52:2) [NL-16:0]	P01	BL	0.403173	0.715513
TG	Neutral/Other	TG(52:2) [NL-18:2]	P01	BL	0.592917	0.581119
TG	Neutral/Other	TG(52:2) [SIM]	P01	BL	0.559159	0.755877
TG	Neutral/Other	TG(52:3) [NL-16:1]	P01	BL	0.729216	0.574804
TG	Neutral/Other	TG(52:3) [NL-18:2]	P01	BL	0.519194	0.54004
TG	Neutral/Other	TG(52:3) [SIM]	P01	BL	0.681825	0.716804
TG	Neutral/Other	TG(52:4) [NL-16:1]	P01	BL	0.425975	0.390204
TG	Neutral/Other	TG(52:4) [NL-18:2]	P01	BL	0.507733	0.534622
TG	Neutral/Other	TG(52:4) [NL-18:3]	P01	BL	0.38243	0.570351
TG	Neutral/Other	TG(52:4) [SIM]	P01	BL	0.468043	0.487512
TG	Neutral/Other	TG(52:5) [NL-18:3]	P01	BL	0.548431	0.445054
TG	Neutral/Other	TG(52:5) [NL-20:4]	P01	BL	0.411474	0.480464
TG	Neutral/Other	TG(52:5) [NL-20:5]	P01	BL	0.521019	0.601588
TG	Neutral/Other	TG(52:5) [SIM]	P01	BL	0.599549	0.40345
TG	Neutral/Other	TG(53:2) [NL-17:1]	P01	BL	0.530878	0.193329
TG	Neutral/Other	TG(53:2) [NL-18:1]	P01	BL	0.307052	0.372649
TG	Neutral/Other	TG(53:2) [SIM]	P01	BL	0.342358	0.352356
TG	Neutral/Other	TG(54:0) [NL-18:0]	P01	BL	-0.130106	0.368408
TG	Neutral/Other	TG(54:0) [SIM]	P01	BL	-0.11564	0.376091
TG	Neutral/Other	TG(54:1) [NL-18:1]	P01	BL	0.125868	0.177366
TG	Neutral/Other	TG(54:1) [SIM]	P01	BL	-0.0412643	0.156561
TG	Neutral/Other	TG(54:2) [NL-18:0]	P01	BL	0.354479	0.135028
TG	Neutral/Other	TG(54:2) [NL-20:1]	P01	BL	0.367187	0.597889
TG	Neutral/Other	TG(54:2) [SIM]	P01	BL	0.0935441	0.352687
TG	Neutral/Other	TG(54:3) [NL-18:1]	P01	BL	0.22063	0.465633
TG	Neutral/Other	TG(54:3) [NL-18:2]	P01	BL	0.143524	0.35783
TG	Neutral/Other	TG(54:3) [SIM]	P01	BL	0.183979	0.4872
TG	Neutral/Other	TG(54:4) [NL-18:2]	P01	BL	0.221047	0.331116
TG	Neutral/Other	TG(54:4) [NL-20:3]	P01	BL	0.585475	0.707557
TG	Neutral/Other	TG(54:4) [SIM]	P01	BL	0.268733	0.421632
TG	Neutral/Other	TG(54:5) [NL-18:3]	P01	BL	0.457115	0.295949
TG	Neutral/Other	TG(54:5) [NL-20:4]	P01	BL	0.497302	0.652352
TG	Neutral/Other	TG(54:5) [SIM]	P01	BL	0.216833	0.412703
TG	Neutral/Other	TG(54:6) [NL-18:3]	P01	BL	0.304967	0.365008
TG	Neutral/Other	TG(54:6) [NL-20:4]	P01	BL	0.379829	0.593817
TG	Neutral/Other	TG(54:6) [NL-20:5]	P01	BL	0.617286	0.715643
TG	Neutral/Other	TG(54:6) [NL-22:6]	P01	BL	0.783307	0.62183
TG	Neutral/Other	TG(54:6) [SIM]	P01	BL	0.436988	0.492897
TG	Neutral/Other	TG(54:7) [NL-20:5]	P01	BL	0.539396	0.559615
TG	Neutral/Other	TG(54:7) [NL-22:6]	P01	BL	0.648051	0.554815
TG	Neutral/Other	TG(54:7) [SIM]	P01	BL	0.445868	0.495872
TG	Neutral/Other	TG(56:6) [NL-20:4]	P01	BL	0.138287	0.653345
TG	Neutral/Other	TG(56:6) [NL-22:5]	P01	BL	0.39908	0.763615
TG	Neutral/Other	TG(56:6) [SIM]	P01	BL	0.347963	0.73437
TG	Neutral/Other	TG(56:7) [NL-20:4]	P01	BL	0.255532	0.547388
TG	Neutral/Other	TG(56:7) [NL-20:5]	P01	BL	0.456454	0.622641
TG	Neutral/Other	TG(56:7) [NL-22:5]	P01	BL	0.463681	0.685128
TG	Neutral/Other	TG(56:7) [NL-22:6]	P01	BL	0.511559	0.570008
TG	Neutral/Other	TG(56:7) [SIM]	P01	BL	0.51529	0.646175
TG	Neutral/Other	TG(56:8) [NL-20:4]	P01	BL	0.363602	0.306796
TG	Neutral/Other	TG(56:8) [NL-20:5]	P01	BL	0.488622	0.525964
TG	Neutral/Other	TG(56:8) [NL-22:6]	P01	BL	0.428079	0.580379
TG	Neutral/Other	TG(56:8) [SIM]	P01	BL	0.567615	0.651936
TG	Neutral/Other	TG(56:9) [NL-22:6]	P01	BL	0.210345	0.488904
TG	Neutral/Other	TG(56:9) [SIM]	P01	BL	0.513784	0.679277
TG	Neutral/Other	TG(58:10) [NL-22:6]	P01	BL	0.240061	0.391489
TG	Neutral/Other	TG(58:10) [SIM]	P01	BL	0.412143	0.558344
TG	Neutral/Other	TG(58:8) [NL-22:6]	P01	BL	0.0532069	0.357736
TG	Neutral/Other	TG(58:8) [SIM]	P01	BL	0.30952	0.421365
TG	Neutral/Other	TG(58:9) [NL-22:6]	P01	BL	0.0343876	0.359262
TG	Neutral/Other	TG(58:9) [SIM]	P01	BL	0.418401	0.58006
TG(O)	Neutral/Other	TG(O-50:1) [NL-15:0]	P01	BL	-0.917834	-0.0259289
TG(O)	Neutral/Other	TG(O-50:1) [NL-16:0]	P01	BL	-1.05545	-0.207301
TG(O)	Neutral/Other	TG(O-50:1) [NL-17:1]	P01	BL	-0.741352	0.1601
TG(O)	Neutral/Other	TG(O-50:1) [NL-18:1]	P01	BL	-0.908968	-0.154457
TG(O)	Neutral/Other	TG(O-50:1) [SIM]	P01	BL	-0.920062	0.0949448
TG(O)	Neutral/Other	TG(O-50:2) [NL-16:1]	P01	BL	0.361461	0.445709
TG(O)	Neutral/Other	TG(O-50:2) [NL-18:1]	P01	BL	-0.254292	0.176534
TG(O)	Neutral/Other	TG(O-50:2) [NL-18:2]	P01	BL	-0.871348	-0.306216
TG(O)	Neutral/Other	TG(O-50:2) [SIM]	P01	BL	-0.3572	0.354603
TG(O)	Neutral/Other	TG(O-50:3) [NL-18:2]	P01	BL	-0.35153	-0.140318
TG(O)	Neutral/Other	TG(O-50:3) [SIM]	P01	BL	-0.111272	0.421496
TG(O)	Neutral/Other	TG(O-52:0) [NL-16:0]	P01	BL	-1.10672	-0.0125552
TG(O)	Neutral/Other	TG(O-52:0) [SIM]	P01	BL	-0.921023	0.231894
TG(O)	Neutral/Other	TG(O-52:1) [NL-16:0]	P01	BL	-1.07683	-0.152317
TG(O)	Neutral/Other	TG(O-52:1) [NL-18:1]	P01	BL	-1.08041	-0.116503
TG(O)	Neutral/Other	TG(O-52:1) [SIM]	P01	BL	-0.834684	-0.00870297
TG(O)	Neutral/Other	TG(O-52:2) [NL-16:0]	P01	BL	-0.884726	-0.105565
TG(O)	Neutral/Other	TG(O-52:2) [NL-17:1]	P01	BL	-0.885159	0.26408
TG(O)	Neutral/Other	TG(O-52:2) [NL-18:1]	P01	BL	-0.872851	-0.195985
TG(O)	Neutral/Other	TG(O-52:2) [SIM]	P01	BL	-0.722925	0.15455
TG(O)	Neutral/Other	TG(O-54:2) [NL-17:1]	P01	BL	-0.393443	0.328931
TG(O)	Neutral/Other	TG(O-54:2) [NL-18:1]	P01	BL	-0.787744	-0.20514
TG(O)	Neutral/Other	TG(O-54:2) [SIM]	P01	BL	-0.900954	-0.271276
TG(O)	Neutral/Other	TG(O-54:3) [NL-17:1]	P01	BL	-0.155501	0.281441
TG(O)	Neutral/Other	TG(O-54:3) [NL-18:1]	P01	BL	-0.583443	-0.0884758
TG(O)	Neutral/Other	TG(O-54:3) [SIM]	P01	BL	-0.269955	0.296398
TG(O)	Neutral/Other	TG(O-54:4) [NL-17:1]	P01	BL	-0.050396	0.351077
TG(O)	Neutral/Other	TG(O-54:4) [NL-18:2]	P01	BL	-0.564758	-0.470465
TG(O)	Neutral/Other	TG(O-54:4) [SIM]	P01	BL	0.0688607	0.548155
Ubiquinone	Neutral/Other	Ubiquinone	P01	BL	0.898201	0.163344
AcylCarnitine	Neutral/Other	AC(10:0)	P01	PN	-0.464633	-0.0229233
AcylCarnitine	Neutral/Other	AC(12:0)	P01	PN	-0.341608	-0.00150454
AcylCarnitine	Neutral/Other	AC(14:0)	P01	PN	0.106364	-0.174497
AcylCarnitine	Neutral/Other	AC(14:0)-OH	P01	PN	-0.0659186	-0.104095
AcylCarnitine	Neutral/Other	AC(14:1)	P01	PN	0.23204	0.0940848
AcylCarnitine	Neutral/Other	AC(14:2)	P01	PN	0.272645	0.0733407
AcylCarnitine	Neutral/Other	AC(16:0)	P01	PN	0.141544	-0.292416
AcylCarnitine	Neutral/Other	AC(16:0)-OH	P01	PN	0.143202	-0.322351
AcylCarnitine	Neutral/Other	AC(16:1)	P01	PN	0.25857	-0.17252
AcylCarnitine	Neutral/Other	AC(17:0)	P01	PN	0.062142	-0.236149
AcylCarnitine	Neutral/Other	AC(18:0)	P01	PN	0.164133	-0.240337
AcylCarnitine	Neutral/Other	AC(18:0)-OH	P01	PN	0.587159	-0.129481
AcylCarnitine	Neutral/Other	AC(18:1)	P01	PN	0.239081	-0.32802
AcylCarnitine	Neutral/Other	AC(18:1)-OH	P01	PN	0.175263	-0.158947
AcylCarnitine	Neutral/Other	AC(18:2)	P01	PN	0.145203	-0.155175
CE	Neutral/Other	CE(18:2)	P01	PN	0.842548	0.130271
Cer(d)	Sphingolipids	Cer(d16:1/18:0)	P01	PN	1.01847	0.12197
Cer(d)	Sphingolipids	Cer(d16:1/24:0)	P01	PN	0.710325	-0.0110747
Cer(d)	Sphingolipids	Cer(d16:1/24:1)	P01	PN	0.68382	0.032668
Cer(d)	Sphingolipids	Cer(d17:1/24:0)	P01	PN	1.07596	0.282348
Cer(d)	Sphingolipids	Cer(d17:1/24:1)	P01	PN	0.601558	0.590424
Cer(d)	Sphingolipids	Cer(d18:1/16:0)	P01	PN	1.3696	0.193876
Cer(d)	Sphingolipids	Cer(d18:1/18:0)	P01	PN	0.726515	0.261677
Cer(d)	Sphingolipids	Cer(d18:1/20:0)	P01	PN	0.422835	0.372535
Cer(d)	Sphingolipids	Cer(d18:1/22:0)	P01	PN	0.370545	-0.103745
Cer(d)	Sphingolipids	Cer(d18:1/23:0)	P01	PN	1.32413	-0.00731982
Cer(d)	Sphingolipids	Cer(d18:1/24:0)	P01	PN	0.680777	-0.108169
Cer(d)	Sphingolipids	Cer(d18:1/24:1)	P01	PN	0.379191	-0.0119183
Cer(d)	Sphingolipids	Cer(d18:1/26:0)	P01	PN	1.04925	0.0339622
Cer(d)	Sphingolipids	Cer(d18:2/18:0)	P01	PN	0.998695	0.420125
Cer(d)	Sphingolipids	Cer(d18:2/22:0)	P01	PN	0.417057	0.183295
Cer(d)	Sphingolipids	Cer(d18:2/23:0)	P01	PN	0.841976	0.12128
Cer(d)	Sphingolipids	Cer(d18:2/24:0)	P01	PN	0.930453	0.209033
Cer(d)	Sphingolipids	Cer(d18:2/24:1)	P01	PN	0.727671	0.236103
Cer(d)	Sphingolipids	Cer(d19:1/24:0)	P01	PN	1.18313	-0.310102
CL	Cardiolipin	CL(18:1_18:1_18:2_16:1)	P01	PN	0.54814	0.129251
CL	Cardiolipin	CL(18:2_18:1_18:1_16:1)	P01	PN	0.987047	0.51736
CL	Cardiolipin	CL(18:2_18:1_18:1_18:1)	P01	PN	0.656419	0.049194
CL	Cardiolipin	CL(18:2_18:1_18:2_16:1)	P01	PN	-0.365764	-0.0215974
CL	Cardiolipin	CL(18:2_18:1_18:2_18:1)	P01	PN	0.717365	0.258782
CL	Cardiolipin	CL(18:2_18:1_18:2_20:1)	P01	PN	0.790799	-0.121991
CL	Cardiolipin	CL(18:2_18:1_18:2_20:2)	P01	PN	1.17753	0.392677
CL	Cardiolipin	CL(18:2_18:1_18:2_20:3)	P01	PN	0.132215	0.416522
CL	Cardiolipin	CL(18:2_18:1_18:2_22:5)	P01	PN	0.834957	0.817651
CL	Cardiolipin	CL(18:2_18:1_18:2_22:6)	P01	PN	0.830072	0.817364
CL	Cardiolipin	CL(18:2_18:2_16:1_22:6)	P01	PN	-1.46638	0.0875233
CL	Cardiolipin	CL(18:2_18:2_18:1_16:1)	P01	PN	-0.505755	-0.209579
CL	Cardiolipin	CL(18:2_18:2_18:1_18:1)	P01	PN	-0.113834	-0.234616
CL	Cardiolipin	CL(18:2_18:2_18:1_20:1)	P01	PN	-0.207729	-0.29789
CL	Cardiolipin	CL(18:2_18:2_18:1_20:2)	P01	PN	0.324463	-0.156863
CL	Cardiolipin	CL(18:2_18:2_18:1_20:3)	P01	PN	0.364578	-0.194513
CL	Cardiolipin	CL(18:2_18:2_18:1_22:5)	P01	PN	-0.0288961	0.0546755
CL	Cardiolipin	CL(18:2_18:2_18:1_22:6)	P01	PN	0.930977	0.49163
CL	Cardiolipin	CL(18:2_18:2_18:2_16:1)	P01	PN	-1.00509	-0.57663
CL	Cardiolipin	CL(18:2_18:2_18:2_18:1)	P01	PN	0.546343	-0.309744
CL	Cardiolipin	CL(18:2_18:2_18:2_18:2)	P01	PN	-0.628351	0.0519573
CL	Cardiolipin	CL(18:2_18:2_18:2_18:3)	P01	PN	1.23806	-0.207199
CL	Cardiolipin	CL(18:2_18:2_18:2_20:3)	P01	PN	1.02519	0.272424
CL	Cardiolipin	CL(18:2_18:2_18:2_20:4)	P01	PN	1.18413	0.399633
CL	Cardiolipin	CL(18:2_18:2_18:2_22:6)	P01	PN	1.10131	0.633081
CL	Cardiolipin	CL(34:1_32:2)	P01	PN	0.588669	0.622963
CL	Cardiolipin	CL(34:1_34:1)	P01	PN	0.228386	0.644501
CL	Cardiolipin	CL(34:1_34:3)	P01	PN	0.238213	0.525153
CL	Cardiolipin	CL(36:4_38:6)	P01	PN	-1.2098	-0.257059
COH	Neutral/Other	COH	P01	PN	-0.543085	0.165713
DG	Neutral/Other	DG(16:0_16:0)	P01	PN	-1.18991	-0.308309
DG	Neutral/Other	DG(16:0_18:1)	P01	PN	-1.37393	-0.463568
DG	Neutral/Other	DG(16:0_18:2)	P01	PN	-1.38543	-0.213421
DG	Neutral/Other	DG(16:1_18:1)	P01	PN	-1.13702	0.0395973
DG	Neutral/Other	DG(18:0_18:1)	P01	PN	-1.29072	-0.493516
DG	Neutral/Other	DG(18:0_18:2)	P01	PN	-1.39368	-0.344469
DG	Neutral/Other	DG(18:0_20:4)	P01	PN	-0.38443	0.186251
DG	Neutral/Other	DG(18:1_18:1)	P01	PN	-1.27833	-0.374005
DG	Neutral/Other	DG(18:1_18:2)	P01	PN	-1.36853	-0.303765
DG	Neutral/Other	DG(18:1_20:4)	P01	PN	0.29155	-0.175038
DG	Neutral/Other	DG(18:2_18:2)	P01	PN	-1.45162	-0.0154001
FA	Neutral/Other	FA(16:0)	P01	PN	-0.700726	0.129012
FA	Neutral/Other	FA(18:0)	P01	PN	-0.0674597	-0.0966688
FA	Neutral/Other	FA(18:1)	P01	PN	-1.39959	-0.363626
FA	Neutral/Other	FA(18:2)	P01	PN	-1.45913	-0.12854
FA	Neutral/Other	FA(20:4)	P01	PN	-1.4021	0.0312505
GM3	Sphingolipids	GM3(d18:1/18:0)	P01	PN	1.25288	0.157159
Hex2Cer	Sphingolipids	Hex2Cer(d18:1/24:0)	P01	PN	0.456564	-0.0111655
LPC	Glycerophospholipids	LPC(14:0) [sn1]	P01	PN	-1.31452	-0.134665
LPC	Glycerophospholipids	LPC(14:0) [sn2]	P01	PN	-1.37056	-0.158251
LPC	Glycerophospholipids	LPC(15-MHDA) [sn1] [104_sn1]	P01	PN	-1.28862	-0.117341
LPC	Glycerophospholipids	LPC(15:0) [sn1]	P01	PN	-1.36454	-0.158437
LPC	Glycerophospholipids	LPC(15:0) [sn2]	P01	PN	-1.24635	-0.254547
LPC	Glycerophospholipids	LPC(16:0) [sn1]	P01	PN	-1.33732	-0.0694745
LPC	Glycerophospholipids	LPC(16:0) [sn2]	P01	PN	-1.31435	-0.0743529
LPC	Glycerophospholipids	LPC(16:1) [sn1]	P01	PN	-1.4653	-0.122992
LPC	Glycerophospholipids	LPC(16:1) [sn2]	P01	PN	-1.42053	-0.0826444
LPC	Glycerophospholipids	LPC(17:0)	P01	PN	-1.26751	-0.10423
LPC	Glycerophospholipids	LPC(18:0) [sn1]	P01	PN	-1.30398	-0.042078
LPC	Glycerophospholipids	LPC(18:0) [sn2]	P01	PN	-1.29618	-0.027331
LPC	Glycerophospholipids	LPC(18:1)	P01	PN	-1.40117	-0.133829
LPC	Glycerophospholipids	LPC(18:2)	P01	PN	-1.33773	-0.144194
LPC	Glycerophospholipids	LPC(18:3)	P01	PN	-1.33124	-0.160299
LPC	Glycerophospholipids	LPC(20:3)	P01	PN	-1.30703	-0.0617865
LPC	Glycerophospholipids	LPC(20:4)	P01	PN	-1.42535	-0.0675853
LPC	Glycerophospholipids	LPC(20:5) [sn1]	P01	PN	-1.33742	-0.106859
LPC	Glycerophospholipids	LPC(20:5) [sn2]	P01	PN	-1.17739	-0.040662
LPC	Glycerophospholipids	LPC(22:4)	P01	PN	-1.36944	-0.125339
LPC	Glycerophospholipids	LPC(22:5)	P01	PN	-1.22162	-0.035805
LPC	Glycerophospholipids	LPC(22:5) (n3) [sn1] [104_sn1]	P01	PN	-1.27299	0.0271281
LPC	Glycerophospholipids	LPC(22:6)	P01	PN	-1.16723	-0.0308529
LPC(O)	Glycerophospholipids	LPC(O-16:0)	P01	PN	-1.30649	-0.0678841
LPC(O)	Glycerophospholipids	LPC(O-18:0)	P01	PN	-1.33437	-0.225287
LPC(O)	Glycerophospholipids	LPC(O-18:1)	P01	PN	-1.32354	-0.0938789
LPC(P)	Glycerophospholipids	LPC(P-16:0)	P01	PN	-1.28021	-0.0552105
LPC(P)	Glycerophospholipids	LPC(P-17:0)	P01	PN	-1.28681	-0.0513068
LPC(P)	Glycerophospholipids	LPC(P-18:0)	P01	PN	-1.34736	-0.0736814
LPC(P)	Glycerophospholipids	LPC(P-18:1)	P01	PN	-1.30939	-0.0610262
LPE	Glycerophospholipids	LPE(16:0) [sn1]	P01	PN	-1.45742	-0.236736
LPE	Glycerophospholipids	LPE(18:0) [sn1]	P01	PN	-1.33696	-0.136975
LPE	Glycerophospholipids	LPE(18:0) [sn2]	P01	PN	-1.34439	-0.127157
LPE	Glycerophospholipids	LPE(18:1) [sn1]	P01	PN	-1.42262	-0.242814
LPE	Glycerophospholipids	LPE(18:1) [sn2]	P01	PN	-1.33808	-0.304549
LPE	Glycerophospholipids	LPE(18:2)	P01	PN	-1.38838	-0.171142
LPE	Glycerophospholipids	LPE(20:4)	P01	PN	-1.33875	-0.111817
LPE	Glycerophospholipids	LPE(22:6)	P01	PN	-1.4484	-0.162731
LPE(P)	Glycerophospholipids	LPE(P-16:0)	P01	PN	-1.33852	-0.0908893
LPE(P)	Glycerophospholipids	LPE(P-18:0)	P01	PN	-1.3842	0.0130399
LPE(P)	Glycerophospholipids	LPE(P-18:1)	P01	PN	-1.26812	-0.085927
LPI	Glycerophospholipids	LPI(18:0) [sn1]	P01	PN	0.226666	0.00668707
LPI	Glycerophospholipids	LPI(18:2)	P01	PN	-1.32297	-0.156659
LPI	Glycerophospholipids	LPI(20:4)	P01	PN	-0.891285	-0.067744
PA	Glycerophospholipids	PA(34:1)	P01	PN	0.634936	-0.369978
PC	Glycerophospholipids	PC(14:0_16:0)	P01	PN	1.16564	-0.168705
PC	Glycerophospholipids	PC(14:0_20:4)	P01	PN	0.481856	0.055821
PC	Glycerophospholipids	PC(14:0_22:6)	P01	PN	0.796256	0.311825
PC	Glycerophospholipids	PC(15-MHDA_20:4)	P01	PN	0.575406	0.212328
PC	Glycerophospholipids	PC(15-MHDA_22:6)	P01	PN	0.668372	0.430397
PC	Glycerophospholipids	PC(15:0_20:4)	P01	PN	0.614393	0.132954
PC	Glycerophospholipids	PC(15:0_22:6)	P01	PN	0.680666	0.24117
PC	Glycerophospholipids	PC(16:0_16:0)	P01	PN	1.25662	0.262655
PC	Glycerophospholipids	PC(16:0_18:0)	P01	PN	0.774663	0.297933
PC	Glycerophospholipids	PC(16:0_18:1)	P01	PN	-0.0298943	-0.0285461
PC	Glycerophospholipids	PC(16:0_18:2)	P01	PN	-0.729744	-0.0462913
PC	Glycerophospholipids	PC(16:0_20:4)	P01	PN	0.579542	0.426801
PC	Glycerophospholipids	PC(16:0_20:5)	P01	PN	0.706202	0.242698
PC	Glycerophospholipids	PC(16:0_22:6)	P01	PN	0.652617	0.324142
PC	Glycerophospholipids	PC(16:1_18:2)\PC(16:0_18:3)	P01	PN	1.18917	-0.405227
PC	Glycerophospholipids	PC(16:1_20:4)	P01	PN	0.344636	0.15878
PC	Glycerophospholipids	PC(16:1_22:6)	P01	PN	0.394889	-0.0955555
PC	Glycerophospholipids	PC(17:0_20:4)	P01	PN	0.582985	0.0817855
PC	Glycerophospholipids	PC(17:0_22:6)	P01	PN	0.77444	0.284295
PC	Glycerophospholipids	PC(18:0_18:1)	P01	PN	-0.911497	-0.167969
PC	Glycerophospholipids	PC(18:0_18:2)	P01	PN	-0.315753	-0.353279
PC	Glycerophospholipids	PC(18:0_20:3)	P01	PN	1.35606	0.375008
PC	Glycerophospholipids	PC(18:0_20:4)	P01	PN	0.86363	0.20009
PC	Glycerophospholipids	PC(18:0_22:4)	P01	PN	0.437778	0.208334
PC	Glycerophospholipids	PC(18:0_22:5) (n3)/PC(20:1_20:4)	P01	PN	0.855504	0.212359
PC	Glycerophospholipids	PC(18:0_22:5) (n6)	P01	PN	0.959688	0.186621
PC	Glycerophospholipids	PC(18:0_22:6)	P01	PN	0.453873	0.146912
PC	Glycerophospholipids	PC(18:1_18:1)	P01	PN	-0.713963	-0.687935
PC	Glycerophospholipids	PC(18:1_18:2)\PC(16:0_20:3)	P01	PN	-0.558529	-0.639974
PC	Glycerophospholipids	PC(18:1_20:3)	P01	PN	-0.705587	-0.104812
PC	Glycerophospholipids	PC(18:1_22:6) (a)	P01	PN	0.296109	-0.15359
PC	Glycerophospholipids	PC(18:1_22:6) (b)	P01	PN	0.433812	0.0935357
PC	Glycerophospholipids	PC(18:2_18:2)	P01	PN	-0.326853	-0.521773
PC	Glycerophospholipids	PC(18:2_20:5)	P01	PN	-0.43271	-0.0422015
PC	Glycerophospholipids	PC(20:0_20:4)	P01	PN	0.506325	0.259293
PC	Glycerophospholipids	PC(28:0)	P01	PN	1.02844	-0.117291
PC	Glycerophospholipids	PC(31:0) (a)	P01	PN	0.945803	0.0247617
PC	Glycerophospholipids	PC(31:0) (b)	P01	PN	0.647425	0.0264049
PC	Glycerophospholipids	PC(32:1)	P01	PN	0.519523	0.158735
PC	Glycerophospholipids	PC(32:2)	P01	PN	1.16389	-0.355411
PC	Glycerophospholipids	PC(33:0)	P01	PN	1.15851	-0.0451257
PC	Glycerophospholipids	PC(33:1)	P01	PN	1.03547	-0.364209
PC	Glycerophospholipids	PC(33:2)	P01	PN	1.16288	-0.271061
PC	Glycerophospholipids	PC(34:2) [+OH]	P01	PN	-1.21561	-0.164853
PC	Glycerophospholipids	PC(34:5)	P01	PN	0.877564	0.209567
PC	Glycerophospholipids	PC(35:1)	P01	PN	1.1565	-0.190746
PC	Glycerophospholipids	PC(35:2)	P01	PN	0.937553	-0.332476
PC	Glycerophospholipids	PC(35:3)	P01	PN	-1.47526	-0.638886
PC	Glycerophospholipids	PC(35:5)	P01	PN	0.74396	0.330113
PC	Glycerophospholipids	PC(36:6) (a)	P01	PN	0.696592	0.288868
PC	Glycerophospholipids	PC(38:2)	P01	PN	-0.418898	-0.409306
PC	Glycerophospholipids	PC(38:4) (b)	P01	PN	0.173464	0.278064
PC	Glycerophospholipids	PC(38:5) (a)	P01	PN	0.383699	0.32047
PC	Glycerophospholipids	PC(38:5) (b)	P01	PN	0.61014	0.0364145
PC	Glycerophospholipids	PC(38:6) (a)	P01	PN	-1.02073	-0.282211
PC	Glycerophospholipids	PC(38:7)(c)	P01	PN	0.678119	0.268078
PC	Glycerophospholipids	PC(39:5)(a)	P01	PN	0.871037	0.262572
PC	Glycerophospholipids	PC(39:5)(b)	P01	PN	0.837954	0.236958
PC	Glycerophospholipids	PC(40:7) (a)	P01	PN	0.498524	0.0096498
PC	Glycerophospholipids	PC(40:8)	P01	PN	-0.657711	-0.352196
PC(O)	Glycerophospholipids	PC(O-16:0/16:0)	P01	PN	0.285956	0.133902
PC(O)	Glycerophospholipids	PC(O-16:0/20:4)	P01	PN	-1.01478	-0.0272878
PC(O)	Glycerophospholipids	PC(O-16:0/22:6)	P01	PN	0.00156613	0.238768
PC(O)	Glycerophospholipids	PC(O-18:0/18:1)	P01	PN	0.299464	0.0775354
PC(O)	Glycerophospholipids	PC(O-18:0/20:4)	P01	PN	0.453143	0.3498
PC(O)	Glycerophospholipids	PC(O-18:0/22:6)	P01	PN	-0.193745	0.273072
PC(O)	Glycerophospholipids	PC(O-32:1)	P01	PN	0.784314	0.487799
PC(O)	Glycerophospholipids	PC(O-32:2)	P01	PN	0.699938	0.133884
PC(O)	Glycerophospholipids	PC(O-34:1)	P01	PN	0.939011	0.173431
PC(O)	Glycerophospholipids	PC(O-34:2)	P01	PN	0.479001	0.0990838
PC(O)	Glycerophospholipids	PC(O-34:4)	P01	PN	0.717119	0.296878
PC(O)	Glycerophospholipids	PC(O-35:4)	P01	PN	-1.26521	-0.214553
PC(O)	Glycerophospholipids	PC(O-36:0)	P01	PN	0.727603	0.27484
PC(O)	Glycerophospholipids	PC(O-36:2)	P01	PN	0.276286	0.0832398
PC(O)	Glycerophospholipids	PC(O-36:3)	P01	PN	0.750046	0.152801
PC(O)	Glycerophospholipids	PC(O-36:5)	P01	PN	-0.472195	0.238819
PC(O)	Glycerophospholipids	PC(O-38:5)	P01	PN	0.719503	0.0888424
PC(O)	Glycerophospholipids	PC(O-40:5)	P01	PN	0.650662	0.232468
PC(O)	Glycerophospholipids	PC(O-40:7)	P01	PN	-1.02854	-0.0548257
PC(P)	Glycerophospholipids	PC(P-15:0/20:4) (a)	P01	PN	0.775544	0.277338
PC(P)	Glycerophospholipids	PC(P-15:0/20:4) (b)	P01	PN	0.814354	0.376914
PC(P)	Glycerophospholipids	PC(P-16:0/14:0)	P01	PN	1.46148	0.0981514
PC(P)	Glycerophospholipids	PC(P-16:0/16:0)	P01	PN	1.49819	0.220599
PC(P)	Glycerophospholipids	PC(P-16:0/16:1)	P01	PN	1.31221	0.299956
PC(P)	Glycerophospholipids	PC(P-16:0/18:0)	P01	PN	1.48919	0.286385
PC(P)	Glycerophospholipids	PC(P-16:0/18:1)	P01	PN	1.11358	0.00855385
PC(P)	Glycerophospholipids	PC(P-16:0/18:2)	P01	PN	1.13092	0.11458
PC(P)	Glycerophospholipids	PC(P-16:0/18:3)	P01	PN	1.02481	0.0392928
PC(P)	Glycerophospholipids	PC(P-16:0/20:4)	P01	PN	0.826479	0.306348
PC(P)	Glycerophospholipids	PC(P-16:0/20:5)	P01	PN	0.821829	0.314263
PC(P)	Glycerophospholipids	PC(P-16:0/22:6)	P01	PN	0.86143	0.448478
PC(P)	Glycerophospholipids	PC(P-17:0/20:4) (a)	P01	PN	0.859031	0.297308
PC(P)	Glycerophospholipids	PC(P-17:0/20:4) (b)	P01	PN	0.710122	0.417887
PC(P)	Glycerophospholipids	PC(P-18:0/18:2)	P01	PN	0.416228	0.116417
PC(P)	Glycerophospholipids	PC(P-18:0/20:4)	P01	PN	0.613681	0.32476
PC(P)	Glycerophospholipids	PC(P-18:0/22:5)	P01	PN	0.496436	0.34709
PC(P)	Glycerophospholipids	PC(P-18:0/22:6)	P01	PN	0.8207	0.177021
PC(P)	Glycerophospholipids	PC(P-18:1/18:1)	P01	PN	0.254543	-0.0438259
PC(P)	Glycerophospholipids	PC(P-18:1/22:6)	P01	PN	0.804695	0.324893
PC(P)	Glycerophospholipids	PC(P-20:0/20:4)	P01	PN	0.807975	0.421555
PC(P)	Glycerophospholipids	PC(P-35:2)(a)	P01	PN	0.890275	0.0656512
PC(P)	Glycerophospholipids	PC(P-35:2)(b)	P01	PN	1.21605	0.254162
PC(P)	Glycerophospholipids	PC(P-36:3)	P01	PN	0.794064	0.499058
PC(P)	Glycerophospholipids	PC(P-38:5) (a)	P01	PN	0.694681	0.375867
PC(P)	Glycerophospholipids	PC(P-38:5) (b)	P01	PN	0.794354	0.357765
PE	Glycerophospholipids	PE(15-MHDA_18:2)	P01	PN	-0.337745	-0.160125
PE	Glycerophospholipids	PE(16:0_16:0)	P01	PN	0.0639223	0.281541
PE	Glycerophospholipids	PE(16:0_16:1)	P01	PN	0.810404	-0.0326142
PE	Glycerophospholipids	PE(16:0_18:1)	P01	PN	0.0614518	-0.0381777
PE	Glycerophospholipids	PE(16:0_18:2)	P01	PN	-0.746876	-0.590607
PE	Glycerophospholipids	PE(16:0_18:3) (a)	P01	PN	-0.767424	-0.253819
PE	Glycerophospholipids	PE(16:0_18:3) (b)	P01	PN	0.750815	-0.0430476
PE	Glycerophospholipids	PE(16:0_20:4)	P01	PN	0.282349	0.00438135
PE	Glycerophospholipids	PE(16:0_20:5)	P01	PN	0.710533	0.222985
PE	Glycerophospholipids	PE(16:0_22:6)	P01	PN	-0.0262614	-0.168916
PE	Glycerophospholipids	PE(16:1_18:2)	P01	PN	-1.4718	-0.522735
PE	Glycerophospholipids	PE(17:0_18:2)	P01	PN	-0.711637	-0.46801
PE	Glycerophospholipids	PE(18:0_18:1)	P01	PN	-1.22313	-0.192284
PE	Glycerophospholipids	PE(18:0_18:2)	P01	PN	-1.21515	-0.6031
PE	Glycerophospholipids	PE(18:0_20:3) (a)	P01	PN	-0.0721735	-0.0489004
PE	Glycerophospholipids	PE(18:0_20:3) (b)	P01	PN	0.632349	0.0905691
PE	Glycerophospholipids	PE(18:0_20:4)	P01	PN	0.234142	-0.497963
PE	Glycerophospholipids	PE(18:0_22:4)	P01	PN	-1.24071	-0.31647
PE	Glycerophospholipids	PE(18:0_22:5) (n3)	P01	PN	-0.578979	0.0231736
PE	Glycerophospholipids	PE(18:0_22:5) (n6)	P01	PN	-0.311853	-0.184599
PE	Glycerophospholipids	PE(18:0_22:6)	P01	PN	0.792007	0.0561346
PE	Glycerophospholipids	PE(18:1_18:1)	P01	PN	-1.3327	-0.362774
PE	Glycerophospholipids	PE(18:1_22:6)	P01	PN	-0.488324	-0.468781
PE	Glycerophospholipids	PE(20:0_20:4)	P01	PN	0.0523011	-0.495827
PE	Glycerophospholipids	PE(36:3)	P01	PN	-0.74676	-0.74354
PE	Glycerophospholipids	PE(37:4)	P01	PN	0.505925	-0.267293
PE	Glycerophospholipids	PE(38:5)	P01	PN	0.253256	-0.479157
PE(O)	Glycerophospholipids	PE(O-16:0/18:2)	P01	PN	0.263944	-0.427508
PE(O)	Glycerophospholipids	PE(O-16:0/20:4)	P01	PN	-0.00486499	-0.305369
PE(O)	Glycerophospholipids	PE(O-16:0/22:4)	P01	PN	-0.582429	-0.379824
PE(O)	Glycerophospholipids	PE(O-16:0/22:6)	P01	PN	-0.421883	-0.247822
PE(O)	Glycerophospholipids	PE(O-18:0/20:4)	P01	PN	0.580803	-0.0327618
PE(O)	Glycerophospholipids	PE(O-18:0/22:5)	P01	PN	1.12833	-0.0538475
PE(O)	Glycerophospholipids	PE(O-18:0/22:6)	P01	PN	-0.158336	0.0973813
PE(O)	Glycerophospholipids	PE(O-18:1/18:2)	P01	PN	0.321914	-0.174971
PE(O)	Glycerophospholipids	PE(O-18:1/22:6)	P01	PN	-1.22564	-0.57062
PE(O)	Glycerophospholipids	PE(O-34:1)	P01	PN	0.319786	-0.273925
PE(O)	Glycerophospholipids	PE(O-36:5)	P01	PN	0.21147	-0.201352
PE(O)	Glycerophospholipids	PE(O-38:5) (a)	P01	PN	0.337181	-0.411577
PE(O)	Glycerophospholipids	PE(O-38:5) (b)	P01	PN	0.922607	0.239723
PE(P)	Glycerophospholipids	PE(P-15:0/20:4)	P01	PN	1.27019	0.0203174
PE(P)	Glycerophospholipids	PE(P-15:0/22:6)	P01	PN	-0.561685	0.33023
PE(P)	Glycerophospholipids	PE(P-16:0/18:1)	P01	PN	-1.43517	-0.0810105
PE(P)	Glycerophospholipids	PE(P-16:0/18:2)	P01	PN	0.819974	-0.355962
PE(P)	Glycerophospholipids	PE(P-16:0/18:3)	P01	PN	0.852976	-0.272766
PE(P)	Glycerophospholipids	PE(P-16:0/20:3)	P01	PN	1.40644	0.119987
PE(P)	Glycerophospholipids	PE(P-16:0/20:4)	P01	PN	1.20642	-0.0637108
PE(P)	Glycerophospholipids	PE(P-16:0/20:5)	P01	PN	1.15755	0.100275
PE(P)	Glycerophospholipids	PE(P-16:0/22:4)	P01	PN	0.256969	-0.00661424
PE(P)	Glycerophospholipids	PE(P-16:0/22:5) (n3)	P01	PN	1.14129	0.0314604
PE(P)	Glycerophospholipids	PE(P-16:0/22:5) (n6)	P01	PN	1.32241	0.120026
PE(P)	Glycerophospholipids	PE(P-16:0/22:6)	P01	PN	1.18281	0.197225
PE(P)	Glycerophospholipids	PE(P-17:0/20:4) (a)	P01	PN	1.16665	0.190828
PE(P)	Glycerophospholipids	PE(P-17:0/20:4) (b)	P01	PN	0.759241	0.226782
PE(P)	Glycerophospholipids	PE(P-17:0/22:6) (a)	P01	PN	1.37814	0.274281
PE(P)	Glycerophospholipids	PE(P-17:0/22:6) (b)	P01	PN	1.03981	0.26724
PE(P)	Glycerophospholipids	PE(P-18:0/18:1)	P01	PN	-0.150911	0.272232
PE(P)	Glycerophospholipids	PE(P-18:0/18:2)	P01	PN	0.967946	-0.165387
PE(P)	Glycerophospholipids	PE(P-18:0/18:3)	P01	PN	0.583548	-0.170742
PE(P)	Glycerophospholipids	PE(P-18:0/20:3)	P01	PN	0.951567	0.4495
PE(P)	Glycerophospholipids	PE(P-18:0/20:4)	P01	PN	0.465842	0.308889
PE(P)	Glycerophospholipids	PE(P-18:0/20:5)	P01	PN	0.915365	0.143805
PE(P)	Glycerophospholipids	PE(P-18:0/22:4)	P01	PN	0.257634	0.224383
PE(P)	Glycerophospholipids	PE(P-18:0/22:5) (n3)	P01	PN	0.557955	0.356342
PE(P)	Glycerophospholipids	PE(P-18:0/22:5) (n6)	P01	PN	0.601595	0.231171
PE(P)	Glycerophospholipids	PE(P-18:0/22:6)	P01	PN	0.892895	0.279426
PE(P)	Glycerophospholipids	PE(P-18:1/18:1)	P01	PN	-0.725968	-0.0733526
PE(P)	Glycerophospholipids	PE(P-18:1/18:2) (a)	P01	PN	0.374369	-0.220556
PE(P)	Glycerophospholipids	PE(P-18:1/18:2) (b)	P01	PN	1.47596	-0.0612487
PE(P)	Glycerophospholipids	PE(P-18:1/18:3)	P01	PN	1.17707	-0.0625093
PE(P)	Glycerophospholipids	PE(P-18:1/20:3)	P01	PN	1.05841	0.376735
PE(P)	Glycerophospholipids	PE(P-18:1/20:4) (a)	P01	PN	0.926481	0.284676
PE(P)	Glycerophospholipids	PE(P-18:1/20:4) (b)	P01	PN	1.10072	0.52014
PE(P)	Glycerophospholipids	PE(P-18:1/20:5) (a)	P01	PN	1.02111	0.0851366
PE(P)	Glycerophospholipids	PE(P-18:1/20:5) (b)	P01	PN	1.03511	0.522449
PE(P)	Glycerophospholipids	PE(P-18:1/22:4)	P01	PN	0.294144	0.190382
PE(P)	Glycerophospholipids	PE(P-18:1/22:5) (a)	P01	PN	0.679903	0.265547
PE(P)	Glycerophospholipids	PE(P-18:1/22:5) (b)	P01	PN	1.34904	0.332986
PE(P)	Glycerophospholipids	PE(P-18:1/22:6) (a)	P01	PN	1.13302	0.235973
PE(P)	Glycerophospholipids	PE(P-18:1/22:6) (b)	P01	PN	1.20921	0.42327
PE(P)	Glycerophospholipids	PE(P-19:0/20:4) (a)	P01	PN	0.42992	0.499567
PE(P)	Glycerophospholipids	PE(P-19:0/20:4) (b)	P01	PN	1.13539	0.379034
PE(P)	Glycerophospholipids	PE(P-20:0/18:2)	P01	PN	0.520257	-0.373326
PE(P)	Glycerophospholipids	PE(P-20:0/20:4)	P01	PN	0.979868	0.093188
PE(P)	Glycerophospholipids	PE(P-20:1/20:4)	P01	PN	0.712518	0.213777
PG	Glycerophospholipids	PG(34:1)	P01	PN	-0.0485418	-0.41358
PG	Glycerophospholipids	PG(36:1)	P01	PN	0.763271	0.212325
PG	Glycerophospholipids	PG(36:2)	P01	PN	-0.9903	-0.34092
PI	Glycerophospholipids	PI(16:0_20:4)	P01	PN	0.886391	-0.0272628
PI	Glycerophospholipids	PI(16:0/16:0)	P01	PN	0.627722	-0.168316
PI	Glycerophospholipids	PI(18:0_18:1)	P01	PN	-0.933744	-0.448151
PI	Glycerophospholipids	PI(18:0_20:2)	P01	PN	0.476553	-0.200019
PI	Glycerophospholipids	PI(18:0_20:3) (a)	P01	PN	0.481925	0.100877
PI	Glycerophospholipids	PI(18:0_20:3) (b)	P01	PN	1.4894	0.00933374
PI	Glycerophospholipids	PI(18:0_20:4)	P01	PN	1.32864	-0.0843008
PI	Glycerophospholipids	PI(18:0_22:4)	P01	PN	0.20853	-0.216638
PI	Glycerophospholipids	PI(18:0_22:5) (n3)	P01	PN	0.954954	0.0698055
PI	Glycerophospholipids	PI(18:0_22:5) (n6)	P01	PN	1.22785	0.154647
PI	Glycerophospholipids	PI(18:0_22:6)	P01	PN	1.09045	0.102155
PI	Glycerophospholipids	PI(34:0)	P01	PN	0.307463	-0.397129
PI	Glycerophospholipids	PI(34:1)	P01	PN	0.572977	-0.329709
PI	Glycerophospholipids	PI(36:2)	P01	PN	-0.724409	-0.672746
PI	Glycerophospholipids	PI(36:3)	P01	PN	-0.171084	-0.425172
PI	Glycerophospholipids	PI(38:5)	P01	PN	0.36988	-0.543681
PS	Glycerophospholipids	PS(36:1)	P01	PN	1.01424	0.333966
PS	Glycerophospholipids	PS(36:2)	P01	PN	-0.31659	0.0742832
PS	Glycerophospholipids	PS(38:3)	P01	PN	0.715719	0.371118
PS	Glycerophospholipids	PS(38:4)	P01	PN	0.597788	0.304841
PS	Glycerophospholipids	PS(38:5)	P01	PN	0.965582	0.335626
PS	Glycerophospholipids	PS(40:5)	P01	PN	0.499206	0.342418
PS	Glycerophospholipids	PS(40:6)	P01	PN	1.14002	0.110809
SM	Sphingolipids	SM(35:2) (b)	P01	PN	1.04209	0.415605
SM	Sphingolipids	SM(37:1)	P01	PN	1.21701	0.0683589
SM	Sphingolipids	SM(37:2)	P01	PN	1.04165	0.320058
SM	Sphingolipids	SM(38:3)	P01	PN	0.603363	-0.0631705
SM	Sphingolipids	SM(40:3) (a)	P01	PN	0.922149	0.215644
SM	Sphingolipids	SM(40:3) (b)	P01	PN	0.923055	0.125689
SM	Sphingolipids	SM(41:0)	P01	PN	0.545706	0.129671
SM	Sphingolipids	SM(41:1) (a)	P01	PN	1.13212	0.269383
SM	Sphingolipids	SM(43:1)	P01	PN	0.719086	0.202757
SM	Sphingolipids	SM(43:2) (b)	P01	PN	0.557454	-0.0227996
SM	Sphingolipids	SM(43:2) (c)	P01	PN	0.473082	0.10219
SM	Sphingolipids	SM(44:1)	P01	PN	0.564643	0.282308
SM	Sphingolipids	SM(44:2)	P01	PN	0.496202	0.271881
SM	Sphingolipids	SM(44:3)	P01	PN	0.457507	0.30001
SM	Sphingolipids	SM(d16:1/19:0)	P01	PN	0.475265	0.270574
SM	Sphingolipids	SM(d16:1/23:0)/SM(d17:1/22:0)	P01	PN	0.0570799	0.191205
SM	Sphingolipids	SM(d16:1/24:1)	P01	PN	0.556341	0.149179
SM	Sphingolipids	SM(d17:1/14:0)	P01	PN	0.99729	0.208304
SM	Sphingolipids	SM(d17:1/16:0)	P01	PN	0.350272	0.284166
SM	Sphingolipids	SM(d17:1/24:1)	P01	PN	0.544816	0.0904649
SM	Sphingolipids	SM(d18:0/14:0)	P01	PN	1.35693	0.0718483
SM	Sphingolipids	SM(d18:0/16:0)	P01	PN	0.928407	0.354954
SM	Sphingolipids	SM(d18:0/22:0)	P01	PN	-0.497603	-0.185634
SM	Sphingolipids	SM(d18:1/14:0)/SM(d16:1/16:0)	P01	PN	0.52079	0.136616
SM	Sphingolipids	SM(d18:1/16:0)	P01	PN	1.0197	0.267318
SM	Sphingolipids	SM(d18:1/17:0)/SM(d17:1/18:0)	P01	PN	0.404366	0.0958182
SM	Sphingolipids	SM(d18:1/18:0)/SM(d16:1/20:0)	P01	PN	0.79127	0.183807
SM	Sphingolipids	SM(d18:1/20:0)/SM(d16:1/22:0)	P01	PN	0.934148	0.303923
SM	Sphingolipids	SM(d18:1/22:0)/SM(d16:1/24:0)	P01	PN	0.760712	-0.0150324
SM	Sphingolipids	SM(d18:1/23:0)/SM(d17:1/24:0)	P01	PN	0.61389	-0.0116416
SM	Sphingolipids	SM(d18:1/24:0)	P01	PN	0.476228	0.165378
SM	Sphingolipids	SM(d18:1/24:1)	P01	PN	0.564035	0.104368
SM	Sphingolipids	SM(d18:2/14:0)	P01	PN	0.884383	0.189237
SM	Sphingolipids	SM(d18:2/16:0)	P01	PN	0.661528	0.125448
SM	Sphingolipids	SM(d18:2/17:0)	P01	PN	1.05673	0.187616
SM	Sphingolipids	SM(d18:2/18:0)	P01	PN	0.192661	0.224949
SM	Sphingolipids	SM(d18:2/18:1)	P01	PN	0.853761	0.280654
SM	Sphingolipids	SM(d18:2/20:0)	P01	PN	1.01975	0.194043
SM	Sphingolipids	SM(d18:2/22:0)	P01	PN	-0.161872	0.0489142
SM	Sphingolipids	SM(d18:2/23:0)	P01	PN	0.369252	-0.0357127
SM	Sphingolipids	SM(d18:2/24:0)	P01	PN	0.391012	0.0691747
SM	Sphingolipids	SM(d19:1/24:1)	P01	PN	1.07815	0.326148
Sph	Sphingolipids	Sph(d18:1)	P01	PN	1.32926	-0.00856914
TG	Neutral/Other	TG(48:0) [NL-16:0]	P01	PN	-0.527557	-0.298125
TG	Neutral/Other	TG(48:0) [NL-18:0]	P01	PN	-0.896343	-0.307264
TG	Neutral/Other	TG(48:0) [SIM]	P01	PN	-0.830979	-0.40744
TG	Neutral/Other	TG(48:1) [NL-16:1]	P01	PN	-0.183271	0.0580266
TG	Neutral/Other	TG(48:1) [NL-18:1]	P01	PN	-0.674296	-0.332555
TG	Neutral/Other	TG(48:1) [SIM]	P01	PN	-0.666986	-0.396653
TG	Neutral/Other	TG(48:2) [NL-14:0]	P01	PN	-0.602422	-0.168601
TG	Neutral/Other	TG(48:2) [NL-14:1]	P01	PN	-0.371757	-0.117895
TG	Neutral/Other	TG(48:2) [NL-16:1]	P01	PN	-0.0545088	0.20198
TG	Neutral/Other	TG(48:2) [NL-18:2]	P01	PN	-0.626159	-0.296234
TG	Neutral/Other	TG(48:2) [SIM]	P01	PN	-0.720761	-0.243047
TG	Neutral/Other	TG(48:3) [NL-14:0]	P01	PN	-0.335295	-0.0335225
TG	Neutral/Other	TG(48:3) [NL-16:1]	P01	PN	-0.187428	0.0289011
TG	Neutral/Other	TG(48:3) [NL-18:3]	P01	PN	-0.578879	-0.193645
TG	Neutral/Other	TG(48:3) [SIM]	P01	PN	-0.682157	-0.201265
TG	Neutral/Other	TG(49:1) [NL-16:1]	P01	PN	-0.441419	-0.0631565
TG	Neutral/Other	TG(49:1) [NL-17:1]	P01	PN	-0.379963	-0.2033
TG	Neutral/Other	TG(49:1) [SIM]	P01	PN	-0.474523	-0.196192
TG	Neutral/Other	TG(50:0) [NL-18:0]	P01	PN	-0.964508	-0.303924
TG	Neutral/Other	TG(50:0) [SIM]	P01	PN	-0.736389	-0.288128
TG	Neutral/Other	TG(50:1) [NL-14:0]	P01	PN	-1.27013	-0.575172
TG	Neutral/Other	TG(50:1) [NL-16:0]	P01	PN	-0.834528	-0.164367
TG	Neutral/Other	TG(50:1) [NL-18:1]	P01	PN	-0.848685	-0.340697
TG	Neutral/Other	TG(50:1) [SIM]	P01	PN	-0.644802	-0.307177
TG	Neutral/Other	TG(50:2) [NL-14:0]	P01	PN	-0.943083	-0.257201
TG	Neutral/Other	TG(50:2) [NL-16:1]	P01	PN	-0.410554	0.136987
TG	Neutral/Other	TG(50:2) [NL-18:1]	P01	PN	-0.629569	-0.218141
TG	Neutral/Other	TG(50:2) [NL-18:2]	P01	PN	-0.929138	-0.368784
TG	Neutral/Other	TG(50:2) [SIM]	P01	PN	-0.651071	-0.21695
TG	Neutral/Other	TG(50:3) [NL-14:0]	P01	PN	-0.86488	-0.403035
TG	Neutral/Other	TG(50:3) [NL-14:1]	P01	PN	-0.728429	-0.0256429
TG	Neutral/Other	TG(50:3) [NL-16:1]	P01	PN	-0.354942	0.222022
TG	Neutral/Other	TG(50:3) [NL-18:2]	P01	PN	-0.579461	-0.18241
TG	Neutral/Other	TG(50:3) [NL-18:3]	P01	PN	-0.770989	-0.339691
TG	Neutral/Other	TG(50:3) [SIM]	P01	PN	-0.488789	-0.176936
TG	Neutral/Other	TG(50:4) [NL-14:0]	P01	PN	-0.824532	-0.242148
TG	Neutral/Other	TG(50:4) [NL-18:3]	P01	PN	-0.532619	-0.136936
TG	Neutral/Other	TG(50:4) [NL-20:4]	P01	PN	-0.936253	-0.0898209
TG	Neutral/Other	TG(50:4) [SIM]	P01	PN	-0.582166	-0.198167
TG	Neutral/Other	TG(51:0) [NL-16:0]	P01	PN	-0.895467	-0.464463
TG	Neutral/Other	TG(51:0) [SIM]	P01	PN	-0.644453	-0.412348
TG	Neutral/Other	TG(51:1) [NL-17:0]	P01	PN	-0.901754	-0.251707
TG	Neutral/Other	TG(51:1) [SIM]	P01	PN	-0.915733	-0.417598
TG	Neutral/Other	TG(51:2) [NL-15:0]	P01	PN	-0.646187	-0.229742
TG	Neutral/Other	TG(51:2) [NL-17:0]	P01	PN	-0.676491	-0.26508
TG	Neutral/Other	TG(51:2) [NL-17:1]	P01	PN	-0.584843	-0.223623
TG	Neutral/Other	TG(51:2) [SIM]	P01	PN	-0.807457	-0.229533
TG	Neutral/Other	TG(52:1) [NL-18:0]	P01	PN	-0.956327	-0.424495
TG	Neutral/Other	TG(52:1) [NL-18:1]	P01	PN	-0.781969	-0.396356
TG	Neutral/Other	TG(52:1) [SIM]	P01	PN	-0.860247	-0.314786
TG	Neutral/Other	TG(52:2) [NL-16:0]	P01	PN	-0.825395	-0.234655
TG	Neutral/Other	TG(52:2) [NL-18:2]	P01	PN	-1.16924	-0.43861
TG	Neutral/Other	TG(52:2) [SIM]	P01	PN	-0.805931	-0.34657
TG	Neutral/Other	TG(52:3) [NL-16:1]	P01	PN	-0.505361	0.108891
TG	Neutral/Other	TG(52:3) [NL-18:2]	P01	PN	-0.791089	-0.21416
TG	Neutral/Other	TG(52:3) [SIM]	P01	PN	-0.812579	-0.237216
TG	Neutral/Other	TG(52:4) [NL-16:1]	P01	PN	-0.625043	-0.219434
TG	Neutral/Other	TG(52:4) [NL-18:2]	P01	PN	-0.556011	-0.185854
TG	Neutral/Other	TG(52:4) [NL-18:3]	P01	PN	-0.597035	-0.290212
TG	Neutral/Other	TG(52:4) [SIM]	P01	PN	-0.850725	-0.148982
TG	Neutral/Other	TG(52:5) [NL-18:3]	P01	PN	-0.568767	-0.125562
TG	Neutral/Other	TG(52:5) [NL-20:4]	P01	PN	-0.678484	0.0806895
TG	Neutral/Other	TG(52:5) [NL-20:5]	P01	PN	-0.805942	-0.212285
TG	Neutral/Other	TG(52:5) [SIM]	P01	PN	-0.705287	-0.129087
TG	Neutral/Other	TG(53:2) [NL-17:1]	P01	PN	-0.663808	-0.306087
TG	Neutral/Other	TG(53:2) [NL-18:1]	P01	PN	-0.677542	-0.235569
TG	Neutral/Other	TG(53:2) [SIM]	P01	PN	-0.916195	-0.294122
TG	Neutral/Other	TG(54:0) [NL-18:0]	P01	PN	-0.847495	-0.280547
TG	Neutral/Other	TG(54:0) [SIM]	P01	PN	-0.969438	-0.335391
TG	Neutral/Other	TG(54:1) [NL-18:1]	P01	PN	-1.06244	-0.458997
TG	Neutral/Other	TG(54:1) [SIM]	P01	PN	-1.01052	-0.378577
TG	Neutral/Other	TG(54:2) [NL-18:0]	P01	PN	-1.14173	-0.229203
TG	Neutral/Other	TG(54:2) [NL-20:1]	P01	PN	-0.987098	-0.333944
TG	Neutral/Other	TG(54:2) [SIM]	P01	PN	-0.933817	-0.415647
TG	Neutral/Other	TG(54:3) [NL-18:1]	P01	PN	-1.04801	-0.432608
TG	Neutral/Other	TG(54:3) [NL-18:2]	P01	PN	-1.03587	-0.510175
TG	Neutral/Other	TG(54:3) [SIM]	P01	PN	-1.1708	-0.44968
TG	Neutral/Other	TG(54:4) [NL-18:2]	P01	PN	-1.2552	-0.464578
TG	Neutral/Other	TG(54:4) [NL-20:3]	P01	PN	-0.908449	-0.324135
TG	Neutral/Other	TG(54:4) [SIM]	P01	PN	-1.18123	-0.516869
TG	Neutral/Other	TG(54:5) [NL-18:3]	P01	PN	-1.03809	-0.395743
TG	Neutral/Other	TG(54:5) [NL-20:4]	P01	PN	-0.999642	0.0994761
TG	Neutral/Other	TG(54:5) [SIM]	P01	PN	-1.0674	-0.439705
TG	Neutral/Other	TG(54:6) [NL-18:3]	P01	PN	-0.899502	-0.314177
TG	Neutral/Other	TG(54:6) [NL-20:4]	P01	PN	-0.703312	0.167797
TG	Neutral/Other	TG(54:6) [NL-20:5]	P01	PN	-0.700306	-0.0877842
TG	Neutral/Other	TG(54:6) [NL-22:6]	P01	PN	-0.924348	-0.317333
TG	Neutral/Other	TG(54:6) [SIM]	P01	PN	-0.90784	-0.312563
TG	Neutral/Other	TG(54:7) [NL-20:5]	P01	PN	-0.599324	0.148486
TG	Neutral/Other	TG(54:7) [NL-22:6]	P01	PN	-0.679486	-0.144472
TG	Neutral/Other	TG(54:7) [SIM]	P01	PN	-0.702938	-0.240049
TG	Neutral/Other	TG(56:6) [NL-20:4]	P01	PN	-1.25967	-0.42196
TG	Neutral/Other	TG(56:6) [NL-22:5]	P01	PN	-1.12579	-0.212894
TG	Neutral/Other	TG(56:6) [SIM]	P01	PN	-1.07909	-0.549367
TG	Neutral/Other	TG(56:7) [NL-20:4]	P01	PN	-0.940057	-0.47841
TG	Neutral/Other	TG(56:7) [NL-20:5]	P01	PN	-0.600318	-0.214994
TG	Neutral/Other	TG(56:7) [NL-22:5]	P01	PN	-0.739326	-0.177816
TG	Neutral/Other	TG(56:7) [NL-22:6]	P01	PN	-0.865846	-0.22366
TG	Neutral/Other	TG(56:7) [SIM]	P01	PN	-1.01339	-0.362819
TG	Neutral/Other	TG(56:8) [NL-20:4]	P01	PN	-0.953071	-0.173034
TG	Neutral/Other	TG(56:8) [NL-20:5]	P01	PN	-0.776228	-0.168188
TG	Neutral/Other	TG(56:8) [NL-22:6]	P01	PN	-0.781555	-0.174041
TG	Neutral/Other	TG(56:8) [SIM]	P01	PN	-0.971157	-0.295085
TG	Neutral/Other	TG(56:9) [NL-22:6]	P01	PN	-0.670006	-0.366333
TG	Neutral/Other	TG(56:9) [SIM]	P01	PN	-0.821391	-0.17836
TG	Neutral/Other	TG(58:10) [NL-22:6]	P01	PN	-0.900144	-0.330547
TG	Neutral/Other	TG(58:10) [SIM]	P01	PN	-1.22209	-0.279316
TG	Neutral/Other	TG(58:8) [NL-22:6]	P01	PN	-1.22211	-0.305778
TG	Neutral/Other	TG(58:8) [SIM]	P01	PN	-1.25139	-0.461514
TG	Neutral/Other	TG(58:9) [NL-22:6]	P01	PN	-0.797793	-0.287428
TG	Neutral/Other	TG(58:9) [SIM]	P01	PN	-1.01613	-0.478736
TG(O)	Neutral/Other	TG(O-50:1) [NL-15:0]	P01	PN	-0.699401	-0.4972
TG(O)	Neutral/Other	TG(O-50:1) [NL-16:0]	P01	PN	-0.576615	-0.652156
TG(O)	Neutral/Other	TG(O-50:1) [NL-17:1]	P01	PN	-0.800483	-0.436197
TG(O)	Neutral/Other	TG(O-50:1) [NL-18:1]	P01	PN	-0.747171	-0.607578
TG(O)	Neutral/Other	TG(O-50:1) [SIM]	P01	PN	-0.654205	-0.534325
TG(O)	Neutral/Other	TG(O-50:2) [NL-16:1]	P01	PN	-0.752035	-0.496907
TG(O)	Neutral/Other	TG(O-50:2) [NL-18:1]	P01	PN	-0.86462	-0.4085
TG(O)	Neutral/Other	TG(O-50:2) [NL-18:2]	P01	PN	-0.824818	-0.625835
TG(O)	Neutral/Other	TG(O-50:2) [SIM]	P01	PN	-0.768983	-0.306305
TG(O)	Neutral/Other	TG(O-50:3) [NL-18:2]	P01	PN	-1.17681	-0.559972
TG(O)	Neutral/Other	TG(O-50:3) [SIM]	P01	PN	-1.13761	-0.299504
TG(O)	Neutral/Other	TG(O-52:0) [NL-16:0]	P01	PN	-0.544616	-0.308152
TG(O)	Neutral/Other	TG(O-52:0) [SIM]	P01	PN	-0.657114	-0.310405
TG(O)	Neutral/Other	TG(O-52:1) [NL-16:0]	P01	PN	-0.533237	-0.48199
TG(O)	Neutral/Other	TG(O-52:1) [NL-18:1]	P01	PN	-0.55484	-0.471517
TG(O)	Neutral/Other	TG(O-52:1) [SIM]	P01	PN	-0.820308	-0.411635
TG(O)	Neutral/Other	TG(O-52:2) [NL-16:0]	P01	PN	-0.818663	-0.663477
TG(O)	Neutral/Other	TG(O-52:2) [NL-17:1]	P01	PN	-0.706397	-0.550702
TG(O)	Neutral/Other	TG(O-52:2) [NL-18:1]	P01	PN	-0.809221	-0.673234
TG(O)	Neutral/Other	TG(O-52:2) [SIM]	P01	PN	-0.8671	-0.445957
TG(O)	Neutral/Other	TG(O-54:2) [NL-17:1]	P01	PN	-0.953471	-0.262431
TG(O)	Neutral/Other	TG(O-54:2) [NL-18:1]	P01	PN	-0.882796	-0.509997
TG(O)	Neutral/Other	TG(O-54:2) [SIM]	P01	PN	-0.81337	-0.28581
TG(O)	Neutral/Other	TG(O-54:3) [NL-17:1]	P01	PN	-1.04265	-0.480685
TG(O)	Neutral/Other	TG(O-54:3) [NL-18:1]	P01	PN	-1.06562	-0.841952
TG(O)	Neutral/Other	TG(O-54:3) [SIM]	P01	PN	-1.19591	-0.413238
TG(O)	Neutral/Other	TG(O-54:4) [NL-17:1]	P01	PN	-1.22512	-0.395357
TG(O)	Neutral/Other	TG(O-54:4) [NL-18:2]	P01	PN	-1.11786	-0.706535
TG(O)	Neutral/Other	TG(O-54:4) [SIM]	P01	PN	-1.19739	-0.419407
Ubiquinone	Neutral/Other	Ubiquinone	P01	PN	-0.496373	-0.0264814
AcylCarnitine	Neutral/Other	AC(10:0)	P01	PH	-1.15847	0.0810684
AcylCarnitine	Neutral/Other	AC(12:0)	P01	PH	-0.957557	-0.281444
AcylCarnitine	Neutral/Other	AC(14:0)	P01	PH	-1.42328	-0.45462
AcylCarnitine	Neutral/Other	AC(14:0)-OH	P01	PH	-1.02214	-0.0635056
AcylCarnitine	Neutral/Other	AC(14:1)	P01	PH	-1.42123	-0.585075
AcylCarnitine	Neutral/Other	AC(14:2)	P01	PH	-1.46709	-0.539633
AcylCarnitine	Neutral/Other	AC(16:0)	P01	PH	-1.4541	-0.414269
AcylCarnitine	Neutral/Other	AC(16:0)-OH	P01	PH	-1.43964	0.161799
AcylCarnitine	Neutral/Other	AC(16:1)	P01	PH	-1.47911	-0.525278
AcylCarnitine	Neutral/Other	AC(17:0)	P01	PH	-1.42651	-0.20566
AcylCarnitine	Neutral/Other	AC(18:0)	P01	PH	-1.44543	-0.423462
AcylCarnitine	Neutral/Other	AC(18:0)-OH	P01	PH	-1.446	0.0830996
AcylCarnitine	Neutral/Other	AC(18:1)	P01	PH	-1.47119	-0.505211
AcylCarnitine	Neutral/Other	AC(18:1)-OH	P01	PH	-1.45494	-0.162357
AcylCarnitine	Neutral/Other	AC(18:2)	P01	PH	-1.30154	-0.76095
CE	Neutral/Other	CE(18:2)	P01	PH	-0.53199	-0.538214
Cer(d)	Sphingolipids	Cer(d16:1/18:0)	P01	PH	-0.519211	-0.163907
Cer(d)	Sphingolipids	Cer(d16:1/24:0)	P01	PH	-1.01372	-0.336509
Cer(d)	Sphingolipids	Cer(d16:1/24:1)	P01	PH	-1.13529	0.0550436
Cer(d)	Sphingolipids	Cer(d17:1/24:0)	P01	PH	0.0848446	-0.435215
Cer(d)	Sphingolipids	Cer(d17:1/24:1)	P01	PH	-1.07874	-0.287813
Cer(d)	Sphingolipids	Cer(d18:1/16:0)	P01	PH	-0.346788	0.275254
Cer(d)	Sphingolipids	Cer(d18:1/18:0)	P01	PH	-1.17753	-1.11656
Cer(d)	Sphingolipids	Cer(d18:1/20:0)	P01	PH	-1.37076	0.147645
Cer(d)	Sphingolipids	Cer(d18:1/22:0)	P01	PH	-1.37488	-0.282623
Cer(d)	Sphingolipids	Cer(d18:1/23:0)	P01	PH	-1.07609	-0.0605879
Cer(d)	Sphingolipids	Cer(d18:1/24:0)	P01	PH	-1.48591	-0.186783
Cer(d)	Sphingolipids	Cer(d18:1/24:1)	P01	PH	-1.11163	-0.743081
Cer(d)	Sphingolipids	Cer(d18:1/26:0)	P01	PH	0.492966	0.145935
Cer(d)	Sphingolipids	Cer(d18:2/18:0)	P01	PH	-1.09988	-0.577975
Cer(d)	Sphingolipids	Cer(d18:2/22:0)	P01	PH	-0.593081	-0.194686
Cer(d)	Sphingolipids	Cer(d18:2/23:0)	P01	PH	-0.0922537	-0.181856
Cer(d)	Sphingolipids	Cer(d18:2/24:0)	P01	PH	-0.934697	-0.124833
Cer(d)	Sphingolipids	Cer(d18:2/24:1)	P01	PH	-0.737664	-0.530887
Cer(d)	Sphingolipids	Cer(d19:1/24:0)	P01	PH	-0.404834	0.0190428
CL	Cardiolipin	CL(18:1_18:1_18:2_16:1)	P01	PH	0.967839	0.531124
CL	Cardiolipin	CL(18:2_18:1_18:1_16:1)	P01	PH	0.733874	0.704738
CL	Cardiolipin	CL(18:2_18:1_18:1_18:1)	P01	PH	0.75571	1.11227
CL	Cardiolipin	CL(18:2_18:1_18:2_16:1)	P01	PH	1.24359	0.801507
CL	Cardiolipin	CL(18:2_18:1_18:2_18:1)	P01	PH	0.527329	0.975407
CL	Cardiolipin	CL(18:2_18:1_18:2_20:1)	P01	PH	0.792812	0.922858
CL	Cardiolipin	CL(18:2_18:1_18:2_20:2)	P01	PH	0.234873	0.855023
CL	Cardiolipin	CL(18:2_18:1_18:2_20:3)	P01	PH	0.353096	0.445495
CL	Cardiolipin	CL(18:2_18:1_18:2_22:5)	P01	PH	-1.03941	-0.425377
CL	Cardiolipin	CL(18:2_18:1_18:2_22:6)	P01	PH	-0.667582	-0.869496
CL	Cardiolipin	CL(18:2_18:2_16:1_22:6)	P01	PH	0.703079	0.260874
CL	Cardiolipin	CL(18:2_18:2_18:1_16:1)	P01	PH	1.45793	1.11873
CL	Cardiolipin	CL(18:2_18:2_18:1_18:1)	P01	PH	1.21703	1.08169
CL	Cardiolipin	CL(18:2_18:2_18:1_20:1)	P01	PH	1.46963	0.564622
CL	Cardiolipin	CL(18:2_18:2_18:1_20:2)	P01	PH	0.483481	0.938758
CL	Cardiolipin	CL(18:2_18:2_18:1_20:3)	P01	PH	0.40777	0.869808
CL	Cardiolipin	CL(18:2_18:2_18:1_22:5)	P01	PH	-0.414215	-0.304026
CL	Cardiolipin	CL(18:2_18:2_18:1_22:6)	P01	PH	-1.04214	-0.608386
CL	Cardiolipin	CL(18:2_18:2_18:2_16:1)	P01	PH	0.659641	0.528588
CL	Cardiolipin	CL(18:2_18:2_18:2_18:1)	P01	PH	0.580781	1.05661
CL	Cardiolipin	CL(18:2_18:2_18:2_18:2)	P01	PH	-0.66807	-1.12853
CL	Cardiolipin	CL(18:2_18:2_18:2_18:3)	P01	PH	-0.256834	0.397938
CL	Cardiolipin	CL(18:2_18:2_18:2_20:3)	P01	PH	0.216333	-0.125157
CL	Cardiolipin	CL(18:2_18:2_18:2_20:4)	P01	PH	0.226521	-0.117498
CL	Cardiolipin	CL(18:2_18:2_18:2_22:6)	P01	PH	-0.615906	-0.249684
CL	Cardiolipin	CL(34:1_32:2)	P01	PH	-0.395783	-0.494431
CL	Cardiolipin	CL(34:1_34:1)	P01	PH	-0.231223	0.315288
CL	Cardiolipin	CL(34:1_34:3)	P01	PH	0.428902	-0.00369154
CL	Cardiolipin	CL(36:4_38:6)	P01	PH	-0.418049	-0.190508
COH	Neutral/Other	COH	P01	PH	-0.465467	-0.643973
DG	Neutral/Other	DG(16:0_16:0)	P01	PH	1.24611	0.0910309
DG	Neutral/Other	DG(16:0_18:1)	P01	PH	0.983473	0.352446
DG	Neutral/Other	DG(16:0_18:2)	P01	PH	1.00365	0.304141
DG	Neutral/Other	DG(16:1_18:1)	P01	PH	1.28905	0.284785
DG	Neutral/Other	DG(18:0_18:1)	P01	PH	0.764259	0.50415
DG	Neutral/Other	DG(18:0_18:2)	P01	PH	0.657062	0.318618
DG	Neutral/Other	DG(18:0_20:4)	P01	PH	0.360671	-0.587056
DG	Neutral/Other	DG(18:1_18:1)	P01	PH	0.992253	0.390201
DG	Neutral/Other	DG(18:1_18:2)	P01	PH	0.914099	0.344582
DG	Neutral/Other	DG(18:1_20:4)	P01	PH	0.623471	0.00510693
DG	Neutral/Other	DG(18:2_18:2)	P01	PH	0.801921	0.321565
FA	Neutral/Other	FA(16:0)	P01	PH	0.375669	-0.650454
FA	Neutral/Other	FA(18:0)	P01	PH	0.545385	-0.608122
FA	Neutral/Other	FA(18:1)	P01	PH	0.470183	0.00324365
FA	Neutral/Other	FA(18:2)	P01	PH	0.227426	-0.286568
FA	Neutral/Other	FA(20:4)	P01	PH	-0.0222722	-0.499751
GM3	Sphingolipids	GM3(d18:1/18:0)	P01	PH	-0.0569182	-0.0985877
Hex2Cer	Sphingolipids	Hex2Cer(d18:1/24:0)	P01	PH	-1.25745	-0.414171
LPC	Glycerophospholipids	LPC(14:0) [sn1]	P01	PH	-0.233141	-0.242876
LPC	Glycerophospholipids	LPC(14:0) [sn2]	P01	PH	-0.109883	-0.101898
LPC	Glycerophospholipids	LPC(15-MHDA) [sn1] [104_sn1]	P01	PH	-0.294013	-0.142679
LPC	Glycerophospholipids	LPC(15:0) [sn1]	P01	PH	-0.132438	-0.24058
LPC	Glycerophospholipids	LPC(15:0) [sn2]	P01	PH	-0.371261	-0.279065
LPC	Glycerophospholipids	LPC(16:0) [sn1]	P01	PH	-0.166058	-0.300012
LPC	Glycerophospholipids	LPC(16:0) [sn2]	P01	PH	-0.224253	-0.382778
LPC	Glycerophospholipids	LPC(16:1) [sn1]	P01	PH	0.234719	-0.138607
LPC	Glycerophospholipids	LPC(16:1) [sn2]	P01	PH	0.439784	-0.0843326
LPC	Glycerophospholipids	LPC(17:0)	P01	PH	-0.330358	-0.2714
LPC	Glycerophospholipids	LPC(18:0) [sn1]	P01	PH	-0.195715	-0.32688
LPC	Glycerophospholipids	LPC(18:0) [sn2]	P01	PH	-0.233174	-0.357981
LPC	Glycerophospholipids	LPC(18:1)	P01	PH	0.302999	-0.100127
LPC	Glycerophospholipids	LPC(18:2)	P01	PH	0.40333	-0.0972653
LPC	Glycerophospholipids	LPC(18:3)	P01	PH	0.239259	-0.0341144
LPC	Glycerophospholipids	LPC(20:3)	P01	PH	-0.152556	-0.259223
LPC	Glycerophospholipids	LPC(20:4)	P01	PH	0.0401834	-0.288294
LPC	Glycerophospholipids	LPC(20:5) [sn1]	P01	PH	-0.15907	-0.0880346
LPC	Glycerophospholipids	LPC(20:5) [sn2]	P01	PH	-0.327321	-0.257259
LPC	Glycerophospholipids	LPC(22:4)	P01	PH	0.0595458	-0.347519
LPC	Glycerophospholipids	LPC(22:5)	P01	PH	-0.404231	-0.407186
LPC	Glycerophospholipids	LPC(22:5) (n3) [sn1] [104_sn1]	P01	PH	-0.323107	-0.503123
LPC	Glycerophospholipids	LPC(22:6)	P01	PH	-0.482169	-0.349508
LPC(O)	Glycerophospholipids	LPC(O-16:0)	P01	PH	-0.243916	-0.394893
LPC(O)	Glycerophospholipids	LPC(O-18:0)	P01	PH	-0.162537	-0.323875
LPC(O)	Glycerophospholipids	LPC(O-18:1)	P01	PH	-0.197213	-0.236725
LPC(P)	Glycerophospholipids	LPC(P-16:0)	P01	PH	-0.307885	-0.384403
LPC(P)	Glycerophospholipids	LPC(P-17:0)	P01	PH	-0.293152	-0.35453
LPC(P)	Glycerophospholipids	LPC(P-18:0)	P01	PH	-0.1721	-0.318556
LPC(P)	Glycerophospholipids	LPC(P-18:1)	P01	PH	-0.253271	-0.374783
LPE	Glycerophospholipids	LPE(16:0) [sn1]	P01	PH	0.184689	-0.0693367
LPE	Glycerophospholipids	LPE(18:0) [sn1]	P01	PH	-0.143535	-0.132309
LPE	Glycerophospholipids	LPE(18:0) [sn2]	P01	PH	-0.173708	-0.217193
LPE	Glycerophospholipids	LPE(18:1) [sn1]	P01	PH	0.324606	0.189492
LPE	Glycerophospholipids	LPE(18:1) [sn2]	P01	PH	0.200088	0.0878095
LPE	Glycerophospholipids	LPE(18:2)	P01	PH	0.548491	-0.0053906
LPE	Glycerophospholipids	LPE(20:4)	P01	PH	0.405538	-0.0589273
LPE	Glycerophospholipids	LPE(22:6)	P01	PH	0.430707	0.175835
LPE(P)	Glycerophospholipids	LPE(P-16:0)	P01	PH	-0.168881	-0.31375
LPE(P)	Glycerophospholipids	LPE(P-18:0)	P01	PH	-0.0815217	-0.317876
LPE(P)	Glycerophospholipids	LPE(P-18:1)	P01	PH	-0.309676	-0.182025
LPI	Glycerophospholipids	LPI(18:0) [sn1]	P01	PH	-0.534782	-0.339194
LPI	Glycerophospholipids	LPI(18:2)	P01	PH	0.00363103	0.15998
LPI	Glycerophospholipids	LPI(20:4)	P01	PH	0.121961	-0.117085
PA	Glycerophospholipids	PA(34:1)	P01	PH	0.773277	0.277403
PC	Glycerophospholipids	PC(14:0_16:0)	P01	PH	-0.863706	0.0379548
PC	Glycerophospholipids	PC(14:0_20:4)	P01	PH	-0.839485	-0.166863
PC	Glycerophospholipids	PC(14:0_22:6)	P01	PH	-0.811375	-0.384597
PC	Glycerophospholipids	PC(15-MHDA_20:4)	P01	PH	-0.878081	-0.0667234
PC	Glycerophospholipids	PC(15-MHDA_22:6)	P01	PH	-0.886139	-0.354081
PC	Glycerophospholipids	PC(15:0_20:4)	P01	PH	-0.68493	-0.315169
PC	Glycerophospholipids	PC(15:0_22:6)	P01	PH	-0.462159	-0.138049
PC	Glycerophospholipids	PC(16:0_16:0)	P01	PH	-0.00653187	-0.277507
PC	Glycerophospholipids	PC(16:0_18:0)	P01	PH	-0.991884	-0.525466
PC	Glycerophospholipids	PC(16:0_18:1)	P01	PH	-0.882012	0.179997
PC	Glycerophospholipids	PC(16:0_18:2)	P01	PH	-0.377845	-0.963825
PC	Glycerophospholipids	PC(16:0_20:4)	P01	PH	-0.795322	-0.805835
PC	Glycerophospholipids	PC(16:0_20:5)	P01	PH	-0.93141	-0.463422
PC	Glycerophospholipids	PC(16:0_22:6)	P01	PH	-0.915359	-0.293383
PC	Glycerophospholipids	PC(16:1_18:2)\PC(16:0_18:3)	P01	PH	-0.879007	0.518602
PC	Glycerophospholipids	PC(16:1_20:4)	P01	PH	-0.616717	-0.187176
PC	Glycerophospholipids	PC(16:1_22:6)	P01	PH	-0.879852	-0.376714
PC	Glycerophospholipids	PC(17:0_20:4)	P01	PH	-0.608064	-0.474825
PC	Glycerophospholipids	PC(17:0_22:6)	P01	PH	-0.702258	-0.226599
PC	Glycerophospholipids	PC(18:0_18:1)	P01	PH	-0.102894	0.196763
PC	Glycerophospholipids	PC(18:0_18:2)	P01	PH	0.553418	0.449972
PC	Glycerophospholipids	PC(18:0_20:3)	P01	PH	-1.04999	0.0824245
PC	Glycerophospholipids	PC(18:0_20:4)	P01	PH	-0.886382	-0.368078
PC	Glycerophospholipids	PC(18:0_22:4)	P01	PH	-1.493	-0.617726
PC	Glycerophospholipids	PC(18:0_22:5) (n3)/PC(20:1_20:4)	P01	PH	-1.25984	-0.120489
PC	Glycerophospholipids	PC(18:0_22:5) (n6)	P01	PH	-1.30079	-0.404946
PC	Glycerophospholipids	PC(18:0_22:6)	P01	PH	-1.01509	-0.265441
PC	Glycerophospholipids	PC(18:1_18:1)	P01	PH	1.09316	1.12821
PC	Glycerophospholipids	PC(18:1_18:2)\PC(16:0_20:3)	P01	PH	0.881711	1.03407
PC	Glycerophospholipids	PC(18:1_20:3)	P01	PH	0.0607198	0.336421
PC	Glycerophospholipids	PC(18:1_22:6) (a)	P01	PH	-0.841446	0.178553
PC	Glycerophospholipids	PC(18:1_22:6) (b)	P01	PH	-0.446167	0.0276471
PC	Glycerophospholipids	PC(18:2_18:2)	P01	PH	0.742693	0.735845
PC	Glycerophospholipids	PC(18:2_20:5)	P01	PH	-0.987822	0.114716
PC	Glycerophospholipids	PC(20:0_20:4)	P01	PH	-1.26841	-0.0308105
PC	Glycerophospholipids	PC(28:0)	P01	PH	-1.25269	0.111159
PC	Glycerophospholipids	PC(31:0) (a)	P01	PH	-0.734678	-0.502329
PC	Glycerophospholipids	PC(31:0) (b)	P01	PH	-0.330672	-0.463252
PC	Glycerophospholipids	PC(32:1)	P01	PH	-0.15106	0.00354849
PC	Glycerophospholipids	PC(32:2)	P01	PH	-1.00449	0.0540605
PC	Glycerophospholipids	PC(33:0)	P01	PH	-0.675984	-0.0462447
PC	Glycerophospholipids	PC(33:1)	P01	PH	-0.607405	0.497429
PC	Glycerophospholipids	PC(33:2)	P01	PH	-0.75734	0.187964
PC	Glycerophospholipids	PC(34:2) [+OH]	P01	PH	-0.357283	-0.17292
PC	Glycerophospholipids	PC(34:5)	P01	PH	-0.931002	-0.251313
PC	Glycerophospholipids	PC(35:1)	P01	PH	-0.291615	0.724228
PC	Glycerophospholipids	PC(35:2)	P01	PH	-0.673715	0.358474
PC	Glycerophospholipids	PC(35:3)	P01	PH	0.518337	0.654687
PC	Glycerophospholipids	PC(35:5)	P01	PH	-1.06081	-0.0280695
PC	Glycerophospholipids	PC(36:6) (a)	P01	PH	-0.804174	-0.0901602
PC	Glycerophospholipids	PC(38:2)	P01	PH	0.432405	0.775069
PC	Glycerophospholipids	PC(38:4) (b)	P01	PH	-0.993292	-0.545707
PC	Glycerophospholipids	PC(38:5) (a)	P01	PH	-0.902033	-0.577929
PC	Glycerophospholipids	PC(38:5) (b)	P01	PH	-0.898535	-0.353116
PC	Glycerophospholipids	PC(38:6) (a)	P01	PH	-0.676771	0.176078
PC	Glycerophospholipids	PC(38:7)(c)	P01	PH	-0.493835	-0.161628
PC	Glycerophospholipids	PC(39:5)(a)	P01	PH	-1.07393	-0.307734
PC	Glycerophospholipids	PC(39:5)(b)	P01	PH	-0.930053	-0.515445
PC	Glycerophospholipids	PC(40:7) (a)	P01	PH	-1.37908	0.168886
PC	Glycerophospholipids	PC(40:8)	P01	PH	-1.05175	0.060336
PC(O)	Glycerophospholipids	PC(O-16:0/16:0)	P01	PH	-0.217449	-0.0213533
PC(O)	Glycerophospholipids	PC(O-16:0/20:4)	P01	PH	0.982924	0.0122307
PC(O)	Glycerophospholipids	PC(O-16:0/22:6)	P01	PH	0.461899	-0.313085
PC(O)	Glycerophospholipids	PC(O-18:0/18:1)	P01	PH	-0.988641	-0.114193
PC(O)	Glycerophospholipids	PC(O-18:0/20:4)	P01	PH	-0.86552	-0.735842
PC(O)	Glycerophospholipids	PC(O-18:0/22:6)	P01	PH	-0.0891255	-0.746608
PC(O)	Glycerophospholipids	PC(O-32:1)	P01	PH	-0.9075	-0.534893
PC(O)	Glycerophospholipids	PC(O-32:2)	P01	PH	-1.18144	-0.285849
PC(O)	Glycerophospholipids	PC(O-34:1)	P01	PH	-1.33372	-0.38353
PC(O)	Glycerophospholipids	PC(O-34:2)	P01	PH	1.17454	0.261079
PC(O)	Glycerophospholipids	PC(O-34:4)	P01	PH	-1.36411	-0.575636
PC(O)	Glycerophospholipids	PC(O-35:4)	P01	PH	-0.257969	-0.512459
PC(O)	Glycerophospholipids	PC(O-36:0)	P01	PH	-1.33709	0.0295282
PC(O)	Glycerophospholipids	PC(O-36:2)	P01	PH	-0.738596	-0.546076
PC(O)	Glycerophospholipids	PC(O-36:3)	P01	PH	-1.02677	-0.598091
PC(O)	Glycerophospholipids	PC(O-36:5)	P01	PH	0.0639247	-0.357999
PC(O)	Glycerophospholipids	PC(O-38:5)	P01	PH	-0.859776	-0.664616
PC(O)	Glycerophospholipids	PC(O-40:5)	P01	PH	-0.969525	-0.723036
PC(O)	Glycerophospholipids	PC(O-40:7)	P01	PH	1.30113	0.135964
PC(P)	Glycerophospholipids	PC(P-15:0/20:4) (a)	P01	PH	-0.849535	-0.379375
PC(P)	Glycerophospholipids	PC(P-15:0/20:4) (b)	P01	PH	-0.686806	-0.761153
PC(P)	Glycerophospholipids	PC(P-16:0/14:0)	P01	PH	-0.598737	-0.254979
PC(P)	Glycerophospholipids	PC(P-16:0/16:0)	P01	PH	-0.49013	-0.467547
PC(P)	Glycerophospholipids	PC(P-16:0/16:1)	P01	PH	-0.420001	-0.446914
PC(P)	Glycerophospholipids	PC(P-16:0/18:0)	P01	PH	-0.440286	-0.380122
PC(P)	Glycerophospholipids	PC(P-16:0/18:1)	P01	PH	-0.41804	0.254241
PC(P)	Glycerophospholipids	PC(P-16:0/18:2)	P01	PH	-0.328472	-0.287523
PC(P)	Glycerophospholipids	PC(P-16:0/18:3)	P01	PH	-0.811937	-0.579075
PC(P)	Glycerophospholipids	PC(P-16:0/20:4)	P01	PH	-0.541194	-0.703887
PC(P)	Glycerophospholipids	PC(P-16:0/20:5)	P01	PH	-0.75617	-0.432142
PC(P)	Glycerophospholipids	PC(P-16:0/22:6)	P01	PH	-0.68555	-0.649943
PC(P)	Glycerophospholipids	PC(P-17:0/20:4) (a)	P01	PH	-0.598455	-0.629826
PC(P)	Glycerophospholipids	PC(P-17:0/20:4) (b)	P01	PH	-0.737189	-0.832946
PC(P)	Glycerophospholipids	PC(P-18:0/18:2)	P01	PH	-0.24819	-0.332969
PC(P)	Glycerophospholipids	PC(P-18:0/20:4)	P01	PH	-0.690867	-0.733603
PC(P)	Glycerophospholipids	PC(P-18:0/22:5)	P01	PH	-0.738616	-0.765834
PC(P)	Glycerophospholipids	PC(P-18:0/22:6)	P01	PH	-0.721957	-0.339545
PC(P)	Glycerophospholipids	PC(P-18:1/18:1)	P01	PH	0.0568463	-0.324982
PC(P)	Glycerophospholipids	PC(P-18:1/22:6)	P01	PH	-0.816845	-0.377327
PC(P)	Glycerophospholipids	PC(P-20:0/20:4)	P01	PH	-0.493465	-0.264154
PC(P)	Glycerophospholipids	PC(P-35:2)(a)	P01	PH	-0.283545	-0.233685
PC(P)	Glycerophospholipids	PC(P-35:2)(b)	P01	PH	-0.588879	-0.235161
PC(P)	Glycerophospholipids	PC(P-36:3)	P01	PH	-0.343727	-0.570835
PC(P)	Glycerophospholipids	PC(P-38:5) (a)	P01	PH	-0.713685	-0.764134
PC(P)	Glycerophospholipids	PC(P-38:5) (b)	P01	PH	-0.698066	-0.564967
PE	Glycerophospholipids	PE(15-MHDA_18:2)	P01	PH	1.03882	0.850566
PE	Glycerophospholipids	PE(16:0_16:0)	P01	PH	-1.43402	0.110206
PE	Glycerophospholipids	PE(16:0_16:1)	P01	PH	0.324838	0.429469
PE	Glycerophospholipids	PE(16:0_18:1)	P01	PH	-0.470006	0.209864
PE	Glycerophospholipids	PE(16:0_18:2)	P01	PH	1.39477	1.04125
PE	Glycerophospholipids	PE(16:0_18:3) (a)	P01	PH	0.994035	1.01652
PE	Glycerophospholipids	PE(16:0_18:3) (b)	P01	PH	-0.337239	0.357771
PE	Glycerophospholipids	PE(16:0_20:4)	P01	PH	-0.190287	0.367452
PE	Glycerophospholipids	PE(16:0_20:5)	P01	PH	-0.096382	0.52698
PE	Glycerophospholipids	PE(16:0_22:6)	P01	PH	-0.354307	0.156219
PE	Glycerophospholipids	PE(16:1_18:2)	P01	PH	0.688164	0.758724
PE	Glycerophospholipids	PE(17:0_18:2)	P01	PH	1.48198	0.798696
PE	Glycerophospholipids	PE(18:0_18:1)	P01	PH	0.361485	0.326849
PE	Glycerophospholipids	PE(18:0_18:2)	P01	PH	1.17836	0.754715
PE	Glycerophospholipids	PE(18:0_20:3) (a)	P01	PH	0.0969689	0.13895
PE	Glycerophospholipids	PE(18:0_20:3) (b)	P01	PH	0.603188	0.341904
PE	Glycerophospholipids	PE(18:0_20:4)	P01	PH	0.878918	0.707707
PE	Glycerophospholipids	PE(18:0_22:4)	P01	PH	0.720827	0.120761
PE	Glycerophospholipids	PE(18:0_22:5) (n3)	P01	PH	0.65068	0.335667
PE	Glycerophospholipids	PE(18:0_22:5) (n6)	P01	PH	0.497064	0.367263
PE	Glycerophospholipids	PE(18:0_22:6)	P01	PH	0.885095	0.367817
PE	Glycerophospholipids	PE(18:1_18:1)	P01	PH	0.801388	0.769418
PE	Glycerophospholipids	PE(18:1_22:6)	P01	PH	1.33973	1.00619
PE	Glycerophospholipids	PE(20:0_20:4)	P01	PH	0.663901	0.81801
PE	Glycerophospholipids	PE(36:3)	P01	PH	1.16164	1.13015
PE	Glycerophospholipids	PE(37:4)	P01	PH	1.14021	0.866242
PE	Glycerophospholipids	PE(38:5)	P01	PH	1.01814	0.956857
PE(O)	Glycerophospholipids	PE(O-16:0/18:2)	P01	PH	0.802188	0.194167
PE(O)	Glycerophospholipids	PE(O-16:0/20:4)	P01	PH	0.867783	0.138213
PE(O)	Glycerophospholipids	PE(O-16:0/22:4)	P01	PH	1.37134	0.291116
PE(O)	Glycerophospholipids	PE(O-16:0/22:6)	P01	PH	0.706614	0.16664
PE(O)	Glycerophospholipids	PE(O-18:0/20:4)	P01	PH	-0.834411	-0.390271
PE(O)	Glycerophospholipids	PE(O-18:0/22:5)	P01	PH	0.23412	0.237209
PE(O)	Glycerophospholipids	PE(O-18:0/22:6)	P01	PH	0.31543	-0.208772
PE(O)	Glycerophospholipids	PE(O-18:1/18:2)	P01	PH	0.448509	0.410019
PE(O)	Glycerophospholipids	PE(O-18:1/22:6)	P01	PH	0.261653	0.534069
PE(O)	Glycerophospholipids	PE(O-34:1)	P01	PH	0.539087	0.424679
PE(O)	Glycerophospholipids	PE(O-36:5)	P01	PH	-0.580858	0.248003
PE(O)	Glycerophospholipids	PE(O-38:5) (a)	P01	PH	0.589584	0.204461
PE(O)	Glycerophospholipids	PE(O-38:5) (b)	P01	PH	-0.322159	-0.247368
PE(P)	Glycerophospholipids	PE(P-15:0/20:4)	P01	PH	0.328772	0.488541
PE(P)	Glycerophospholipids	PE(P-15:0/22:6)	P01	PH	0.815296	-0.0348105
PE(P)	Glycerophospholipids	PE(P-16:0/18:1)	P01	PH	0.812476	-0.100998
PE(P)	Glycerophospholipids	PE(P-16:0/18:2)	P01	PH	0.222293	0.335993
PE(P)	Glycerophospholipids	PE(P-16:0/18:3)	P01	PH	-0.215454	0.238736
PE(P)	Glycerophospholipids	PE(P-16:0/20:3)	P01	PH	-0.954267	-0.112218
PE(P)	Glycerophospholipids	PE(P-16:0/20:4)	P01	PH	-0.0046871	-0.175631
PE(P)	Glycerophospholipids	PE(P-16:0/20:5)	P01	PH	-0.399567	0.101986
PE(P)	Glycerophospholipids	PE(P-16:0/22:4)	P01	PH	-1.37107	-0.676083
PE(P)	Glycerophospholipids	PE(P-16:0/22:5) (n3)	P01	PH	-0.850245	-0.291631
PE(P)	Glycerophospholipids	PE(P-16:0/22:5) (n6)	P01	PH	-0.843335	-0.363298
PE(P)	Glycerophospholipids	PE(P-16:0/22:6)	P01	PH	-1.04902	-0.365444
PE(P)	Glycerophospholipids	PE(P-17:0/20:4) (a)	P01	PH	-0.532258	-0.50999
PE(P)	Glycerophospholipids	PE(P-17:0/20:4) (b)	P01	PH	-0.582386	-0.347464
PE(P)	Glycerophospholipids	PE(P-17:0/22:6) (a)	P01	PH	-0.897412	-0.196328
PE(P)	Glycerophospholipids	PE(P-17:0/22:6) (b)	P01	PH	-1.0072	-0.400428
PE(P)	Glycerophospholipids	PE(P-18:0/18:1)	P01	PH	-1.00602	-0.604129
PE(P)	Glycerophospholipids	PE(P-18:0/18:2)	P01	PH	0.700969	-0.251196
PE(P)	Glycerophospholipids	PE(P-18:0/18:3)	P01	PH	-1.21231	0.263229
PE(P)	Glycerophospholipids	PE(P-18:0/20:3)	P01	PH	-0.914211	-0.693012
PE(P)	Glycerophospholipids	PE(P-18:0/20:4)	P01	PH	-0.329312	-0.55355
PE(P)	Glycerophospholipids	PE(P-18:0/20:5)	P01	PH	-0.606227	-0.134965
PE(P)	Glycerophospholipids	PE(P-18:0/22:4)	P01	PH	-1.06895	-0.676756
PE(P)	Glycerophospholipids	PE(P-18:0/22:5) (n3)	P01	PH	-1.06091	-0.878754
PE(P)	Glycerophospholipids	PE(P-18:0/22:5) (n6)	P01	PH	-0.835536	-0.748543
PE(P)	Glycerophospholipids	PE(P-18:0/22:6)	P01	PH	-0.744351	-0.618112
PE(P)	Glycerophospholipids	PE(P-18:1/18:1)	P01	PH	-0.332464	-0.42086
PE(P)	Glycerophospholipids	PE(P-18:1/18:2) (a)	P01	PH	0.102592	0.225264
PE(P)	Glycerophospholipids	PE(P-18:1/18:2) (b)	P01	PH	-0.241142	0.104449
PE(P)	Glycerophospholipids	PE(P-18:1/18:3)	P01	PH	0.0281481	0.409155
PE(P)	Glycerophospholipids	PE(P-18:1/20:3)	P01	PH	-0.84867	-0.429084
PE(P)	Glycerophospholipids	PE(P-18:1/20:4) (a)	P01	PH	0.129675	-0.399096
PE(P)	Glycerophospholipids	PE(P-18:1/20:4) (b)	P01	PH	-0.193803	-0.54755
PE(P)	Glycerophospholipids	PE(P-18:1/20:5) (a)	P01	PH	-0.371174	-0.176472
PE(P)	Glycerophospholipids	PE(P-18:1/20:5) (b)	P01	PH	-0.195124	-0.0685396
PE(P)	Glycerophospholipids	PE(P-18:1/22:4)	P01	PH	-0.808662	-0.676688
PE(P)	Glycerophospholipids	PE(P-18:1/22:5) (a)	P01	PH	-0.698221	-0.414997
PE(P)	Glycerophospholipids	PE(P-18:1/22:5) (b)	P01	PH	-0.818513	-0.471558
PE(P)	Glycerophospholipids	PE(P-18:1/22:6) (a)	P01	PH	-0.649515	-0.500361
PE(P)	Glycerophospholipids	PE(P-18:1/22:6) (b)	P01	PH	-0.722085	-0.180101
PE(P)	Glycerophospholipids	PE(P-19:0/20:4) (a)	P01	PH	0.360487	0.19713
PE(P)	Glycerophospholipids	PE(P-19:0/20:4) (b)	P01	PH	0.25981	0.246923
PE(P)	Glycerophospholipids	PE(P-20:0/18:2)	P01	PH	0.499999	0.109596
PE(P)	Glycerophospholipids	PE(P-20:0/20:4)	P01	PH	0.257002	0.0136702
PE(P)	Glycerophospholipids	PE(P-20:1/20:4)	P01	PH	-0.303424	-0.373989
PG	Glycerophospholipids	PG(34:1)	P01	PH	1.36146	0.661481
PG	Glycerophospholipids	PG(36:1)	P01	PH	-0.0700037	0.284552
PG	Glycerophospholipids	PG(36:2)	P01	PH	1.05421	0.456421
PI	Glycerophospholipids	PI(16:0_20:4)	P01	PH	-1.26514	-0.17704
PI	Glycerophospholipids	PI(16:0/16:0)	P01	PH	0.150581	0.617726
PI	Glycerophospholipids	PI(18:0_18:1)	P01	PH	0.359323	0.508309
PI	Glycerophospholipids	PI(18:0_20:2)	P01	PH	0.684886	-0.00513991
PI	Glycerophospholipids	PI(18:0_20:3) (a)	P01	PH	-1.1345	-0.308115
PI	Glycerophospholipids	PI(18:0_20:3) (b)	P01	PH	-0.416595	-0.573296
PI	Glycerophospholipids	PI(18:0_20:4)	P01	PH	-0.630748	-0.524784
PI	Glycerophospholipids	PI(18:0_22:4)	P01	PH	1.14814	0.204279
PI	Glycerophospholipids	PI(18:0_22:5) (n3)	P01	PH	-0.370311	-0.347181
PI	Glycerophospholipids	PI(18:0_22:5) (n6)	P01	PH	-0.543155	-0.930855
PI	Glycerophospholipids	PI(18:0_22:6)	P01	PH	0.157016	-0.266188
PI	Glycerophospholipids	PI(34:0)	P01	PH	1.02505	0.182823
PI	Glycerophospholipids	PI(34:1)	P01	PH	1.1151	0.79515
PI	Glycerophospholipids	PI(36:2)	P01	PH	1.21522	0.624146
PI	Glycerophospholipids	PI(36:3)	P01	PH	1.00638	0.947448
PI	Glycerophospholipids	PI(38:5)	P01	PH	1.22103	0.413644
PS	Glycerophospholipids	PS(36:1)	P01	PH	0.397665	-0.115539
PS	Glycerophospholipids	PS(36:2)	P01	PH	0.433159	-0.092393
PS	Glycerophospholipids	PS(38:3)	P01	PH	-0.90657	-0.969077
PS	Glycerophospholipids	PS(38:4)	P01	PH	-1.05869	-0.395815
PS	Glycerophospholipids	PS(38:5)	P01	PH	-1.37803	-0.433399
PS	Glycerophospholipids	PS(40:5)	P01	PH	-0.731543	-0.708513
PS	Glycerophospholipids	PS(40:6)	P01	PH	-0.795746	-0.513958
SM	Sphingolipids	SM(35:2) (b)	P01	PH	-0.32955	-0.134986
SM	Sphingolipids	SM(37:1)	P01	PH	-0.523287	-0.0786303
SM	Sphingolipids	SM(37:2)	P01	PH	-0.299963	-0.0617788
SM	Sphingolipids	SM(38:3)	P01	PH	0.369143	0.0778346
SM	Sphingolipids	SM(40:3) (a)	P01	PH	-0.432554	-0.146293
SM	Sphingolipids	SM(40:3) (b)	P01	PH	0.0195872	0.0717747
SM	Sphingolipids	SM(41:0)	P01	PH	0.0450988	0.243762
SM	Sphingolipids	SM(41:1) (a)	P01	PH	-0.191919	-0.0145087
SM	Sphingolipids	SM(43:1)	P01	PH	-0.961222	-0.174099
SM	Sphingolipids	SM(43:2) (b)	P01	PH	-0.825967	-0.379496
SM	Sphingolipids	SM(43:2) (c)	P01	PH	-0.708067	-0.154353
SM	Sphingolipids	SM(44:1)	P01	PH	-0.988835	-0.134596
SM	Sphingolipids	SM(44:2)	P01	PH	-1.04401	-0.163624
SM	Sphingolipids	SM(44:3)	P01	PH	-0.928772	-0.142249
SM	Sphingolipids	SM(d16:1/19:0)	P01	PH	-0.971235	-0.0459708
SM	Sphingolipids	SM(d16:1/23:0)/SM(d17:1/22:0)	P01	PH	-0.458908	-0.583179
SM	Sphingolipids	SM(d16:1/24:1)	P01	PH	-0.786831	-0.447196
SM	Sphingolipids	SM(d17:1/14:0)	P01	PH	-0.60778	0.118449
SM	Sphingolipids	SM(d17:1/16:0)	P01	PH	-0.467433	-0.331251
SM	Sphingolipids	SM(d17:1/24:1)	P01	PH	-0.748473	-0.315513
SM	Sphingolipids	SM(d18:0/14:0)	P01	PH	-1.03482	0.0741746
SM	Sphingolipids	SM(d18:0/16:0)	P01	PH	0.537968	0.206542
SM	Sphingolipids	SM(d18:0/22:0)	P01	PH	0.182675	-0.000130809
SM	Sphingolipids	SM(d18:1/14:0)/SM(d16:1/16:0)	P01	PH	-0.817049	-0.209325
SM	Sphingolipids	SM(d18:1/16:0)	P01	PH	-0.596672	-0.0500981
SM	Sphingolipids	SM(d18:1/17:0)/SM(d17:1/18:0)	P01	PH	-0.476813	-0.666797
SM	Sphingolipids	SM(d18:1/18:0)/SM(d16:1/20:0)	P01	PH	-0.572431	-0.597238
SM	Sphingolipids	SM(d18:1/20:0)/SM(d16:1/22:0)	P01	PH	-0.4741	-0.269046
SM	Sphingolipids	SM(d18:1/22:0)/SM(d16:1/24:0)	P01	PH	-0.664094	-0.203912
SM	Sphingolipids	SM(d18:1/23:0)/SM(d17:1/24:0)	P01	PH	-0.515615	-0.400096
SM	Sphingolipids	SM(d18:1/24:0)	P01	PH	-0.762544	-0.308942
SM	Sphingolipids	SM(d18:1/24:1)	P01	PH	-0.778742	-0.387633
SM	Sphingolipids	SM(d18:2/14:0)	P01	PH	-0.891655	-0.22177
SM	Sphingolipids	SM(d18:2/16:0)	P01	PH	0.0225442	0.0311402
SM	Sphingolipids	SM(d18:2/17:0)	P01	PH	-0.743556	0.147235
SM	Sphingolipids	SM(d18:2/18:0)	P01	PH	-0.396141	-0.253929
SM	Sphingolipids	SM(d18:2/18:1)	P01	PH	0.194788	0.326593
SM	Sphingolipids	SM(d18:2/20:0)	P01	PH	-0.367693	0.27578
SM	Sphingolipids	SM(d18:2/22:0)	P01	PH	0.08347	0.189717
SM	Sphingolipids	SM(d18:2/23:0)	P01	PH	-0.108243	-0.339151
SM	Sphingolipids	SM(d18:2/24:0)	P01	PH	-0.690238	-0.115237
SM	Sphingolipids	SM(d19:1/24:1)	P01	PH	-0.725137	-0.254044
Sph	Sphingolipids	Sph(d18:1)	P01	PH	-0.868685	0.0646168
TG	Neutral/Other	TG(48:0) [NL-16:0]	P01	PH	1.20147	0.126634
TG	Neutral/Other	TG(48:0) [NL-18:0]	P01	PH	0.943913	0.245106
TG	Neutral/Other	TG(48:0) [SIM]	P01	PH	1.2462	0.304093
TG	Neutral/Other	TG(48:1) [NL-16:1]	P01	PH	1.07369	0.0658049
TG	Neutral/Other	TG(48:1) [NL-18:1]	P01	PH	1.038	0.341903
TG	Neutral/Other	TG(48:1) [SIM]	P01	PH	1.12903	0.385922
TG	Neutral/Other	TG(48:2) [NL-14:0]	P01	PH	1.14312	0.414289
TG	Neutral/Other	TG(48:2) [NL-14:1]	P01	PH	1.22548	0.429306
TG	Neutral/Other	TG(48:2) [NL-16:1]	P01	PH	0.935828	0.162902
TG	Neutral/Other	TG(48:2) [NL-18:2]	P01	PH	1.19576	0.547554
TG	Neutral/Other	TG(48:2) [SIM]	P01	PH	1.12495	0.53907
TG	Neutral/Other	TG(48:3) [NL-14:0]	P01	PH	0.979655	0.462832
TG	Neutral/Other	TG(48:3) [NL-16:1]	P01	PH	0.999883	0.326912
TG	Neutral/Other	TG(48:3) [NL-18:3]	P01	PH	1.1434	0.611963
TG	Neutral/Other	TG(48:3) [SIM]	P01	PH	1.22998	0.741673
TG	Neutral/Other	TG(49:1) [NL-16:1]	P01	PH	1.40234	-0.0845152
TG	Neutral/Other	TG(49:1) [NL-17:1]	P01	PH	0.994268	0.0281143
TG	Neutral/Other	TG(49:1) [SIM]	P01	PH	0.976204	0.257219
TG	Neutral/Other	TG(50:0) [NL-18:0]	P01	PH	1.09746	0.242682
TG	Neutral/Other	TG(50:0) [SIM]	P01	PH	1.04356	0.167126
TG	Neutral/Other	TG(50:1) [NL-14:0]	P01	PH	0.838925	0.613587
TG	Neutral/Other	TG(50:1) [NL-16:0]	P01	PH	1.14889	0.0711094
TG	Neutral/Other	TG(50:1) [NL-18:1]	P01	PH	1.13489	0.226574
TG	Neutral/Other	TG(50:1) [SIM]	P01	PH	1.11561	0.2136
TG	Neutral/Other	TG(50:2) [NL-14:0]	P01	PH	1.17557	0.631832
TG	Neutral/Other	TG(50:2) [NL-16:1]	P01	PH	1.04466	0.113961
TG	Neutral/Other	TG(50:2) [NL-18:1]	P01	PH	1.23772	0.356298
TG	Neutral/Other	TG(50:2) [NL-18:2]	P01	PH	1.19532	0.409949
TG	Neutral/Other	TG(50:2) [SIM]	P01	PH	0.94261	0.337753
TG	Neutral/Other	TG(50:3) [NL-14:0]	P01	PH	1.13547	0.792479
TG	Neutral/Other	TG(50:3) [NL-14:1]	P01	PH	1.4026	0.490096
TG	Neutral/Other	TG(50:3) [NL-16:1]	P01	PH	1.03938	-0.0545206
TG	Neutral/Other	TG(50:3) [NL-18:2]	P01	PH	1.16743	0.511623
TG	Neutral/Other	TG(50:3) [NL-18:3]	P01	PH	0.95643	0.515891
TG	Neutral/Other	TG(50:3) [SIM]	P01	PH	1.10586	0.539742
TG	Neutral/Other	TG(50:4) [NL-14:0]	P01	PH	1.15753	0.724419
TG	Neutral/Other	TG(50:4) [NL-18:3]	P01	PH	1.08295	0.560366
TG	Neutral/Other	TG(50:4) [NL-20:4]	P01	PH	1.1497	0.349113
TG	Neutral/Other	TG(50:4) [SIM]	P01	PH	1.16167	0.572851
TG	Neutral/Other	TG(51:0) [NL-16:0]	P01	PH	1.23006	0.609126
TG	Neutral/Other	TG(51:0) [SIM]	P01	PH	1.30578	0.360702
TG	Neutral/Other	TG(51:1) [NL-17:0]	P01	PH	1.32116	0.326156
TG	Neutral/Other	TG(51:1) [SIM]	P01	PH	1.14619	0.330947
TG	Neutral/Other	TG(51:2) [NL-15:0]	P01	PH	1.02247	0.3755
TG	Neutral/Other	TG(51:2) [NL-17:0]	P01	PH	1.22572	0.26225
TG	Neutral/Other	TG(51:2) [NL-17:1]	P01	PH	1.05036	0.257375
TG	Neutral/Other	TG(51:2) [SIM]	P01	PH	1.20332	0.210107
TG	Neutral/Other	TG(52:1) [NL-18:0]	P01	PH	1.19206	0.452724
TG	Neutral/Other	TG(52:1) [NL-18:1]	P01	PH	1.42827	0.460873
TG	Neutral/Other	TG(52:1) [SIM]	P01	PH	1.33301	0.442669
TG	Neutral/Other	TG(52:2) [NL-16:0]	P01	PH	1.22773	0.421725
TG	Neutral/Other	TG(52:2) [NL-18:2]	P01	PH	1.0349	0.361072
TG	Neutral/Other	TG(52:2) [SIM]	P01	PH	1.12523	0.341854
TG	Neutral/Other	TG(52:3) [NL-16:1]	P01	PH	0.933969	0.220434
TG	Neutral/Other	TG(52:3) [NL-18:2]	P01	PH	1.15272	0.427808
TG	Neutral/Other	TG(52:3) [SIM]	P01	PH	1.03137	0.320169
TG	Neutral/Other	TG(52:4) [NL-16:1]	P01	PH	1.19682	0.453066
TG	Neutral/Other	TG(52:4) [NL-18:2]	P01	PH	1.12684	0.374783
TG	Neutral/Other	TG(52:4) [NL-18:3]	P01	PH	1.21957	0.466275
TG	Neutral/Other	TG(52:4) [SIM]	P01	PH	1.18733	0.420532
TG	Neutral/Other	TG(52:5) [NL-18:3]	P01	PH	1.10001	0.459027
TG	Neutral/Other	TG(52:5) [NL-20:4]	P01	PH	1.21395	0.261987
TG	Neutral/Other	TG(52:5) [NL-20:5]	P01	PH	1.15202	0.331904
TG	Neutral/Other	TG(52:5) [SIM]	P01	PH	1.08668	0.536815
TG	Neutral/Other	TG(53:2) [NL-17:1]	P01	PH	1.13152	0.638617
TG	Neutral/Other	TG(53:2) [NL-18:1]	P01	PH	1.27566	0.449159
TG	Neutral/Other	TG(53:2) [SIM]	P01	PH	1.25613	0.506249
TG	Neutral/Other	TG(54:0) [NL-18:0]	P01	PH	1.43404	0.488945
TG	Neutral/Other	TG(54:0) [SIM]	P01	PH	1.39639	0.475635
TG	Neutral/Other	TG(54:1) [NL-18:1]	P01	PH	1.30995	0.667785
TG	Neutral/Other	TG(54:1) [SIM]	P01	PH	1.3697	0.718237
TG	Neutral/Other	TG(54:2) [NL-18:0]	P01	PH	1.18764	0.616523
TG	Neutral/Other	TG(54:2) [NL-20:1]	P01	PH	1.23155	0.430978
TG	Neutral/Other	TG(54:2) [SIM]	P01	PH	1.35987	0.718522
TG	Neutral/Other	TG(54:3) [NL-18:1]	P01	PH	1.28281	0.58412
TG	Neutral/Other	TG(54:3) [NL-18:2]	P01	PH	1.31457	0.693677
TG	Neutral/Other	TG(54:3) [SIM]	P01	PH	1.23788	0.577076
TG	Neutral/Other	TG(54:4) [NL-18:2]	P01	PH	1.16548	0.690683
TG	Neutral/Other	TG(54:4) [NL-20:3]	P01	PH	1.10483	0.172803
TG	Neutral/Other	TG(54:4) [SIM]	P01	PH	1.20329	0.681947
TG	Neutral/Other	TG(54:5) [NL-18:3]	P01	PH	1.16931	0.703934
TG	Neutral/Other	TG(54:5) [NL-20:4]	P01	PH	1.15318	-0.0387356
TG	Neutral/Other	TG(54:5) [SIM]	P01	PH	1.27731	0.629875
TG	Neutral/Other	TG(54:6) [NL-18:3]	P01	PH	1.27736	0.744952
TG	Neutral/Other	TG(54:6) [NL-20:4]	P01	PH	1.23616	0.0724708
TG	Neutral/Other	TG(54:6) [NL-20:5]	P01	PH	1.07231	0.146516
TG	Neutral/Other	TG(54:6) [NL-22:6]	P01	PH	0.942892	0.241917
TG	Neutral/Other	TG(54:6) [SIM]	P01	PH	1.20342	0.559653
TG	Neutral/Other	TG(54:7) [NL-20:5]	P01	PH	1.11349	0.179421
TG	Neutral/Other	TG(54:7) [NL-22:6]	P01	PH	1.04475	0.330686
TG	Neutral/Other	TG(54:7) [SIM]	P01	PH	1.19485	0.540213
TG	Neutral/Other	TG(56:6) [NL-20:4]	P01	PH	1.1793	0.338777
TG	Neutral/Other	TG(56:6) [NL-22:5]	P01	PH	1.17245	0.118926
TG	Neutral/Other	TG(56:6) [SIM]	P01	PH	1.21621	0.408938
TG	Neutral/Other	TG(56:7) [NL-20:4]	P01	PH	1.29534	0.539375
TG	Neutral/Other	TG(56:7) [NL-20:5]	P01	PH	1.17214	0.363541
TG	Neutral/Other	TG(56:7) [NL-22:5]	P01	PH	1.18673	0.152148
TG	Neutral/Other	TG(56:7) [NL-22:6]	P01	PH	1.15843	0.292983
TG	Neutral/Other	TG(56:7) [SIM]	P01	PH	1.13884	0.326781
TG	Neutral/Other	TG(56:8) [NL-20:4]	P01	PH	1.23965	0.611594
TG	Neutral/Other	TG(56:8) [NL-20:5]	P01	PH	1.17272	0.576656
TG	Neutral/Other	TG(56:8) [NL-22:6]	P01	PH	1.21198	0.283659
TG	Neutral/Other	TG(56:8) [SIM]	P01	PH	1.11096	0.400978
TG	Neutral/Other	TG(56:9) [NL-22:6]	P01	PH	1.32555	0.46308
TG	Neutral/Other	TG(56:9) [SIM]	P01	PH	1.15731	0.371386
TG	Neutral/Other	TG(58:10) [NL-22:6]	P01	PH	1.30837	0.61488
TG	Neutral/Other	TG(58:10) [SIM]	P01	PH	1.11512	0.48777
TG	Neutral/Other	TG(58:8) [NL-22:6]	P01	PH	1.22494	0.433033
TG	Neutral/Other	TG(58:8) [SIM]	P01	PH	1.13976	0.40873
TG	Neutral/Other	TG(58:9) [NL-22:6]	P01	PH	1.39929	0.440051
TG	Neutral/Other	TG(58:9) [SIM]	P01	PH	1.19713	0.516463
TG(O)	Neutral/Other	TG(O-50:1) [NL-15:0]	P01	PH	1.23329	0.0829477
TG(O)	Neutral/Other	TG(O-50:1) [NL-16:0]	P01	PH	1.14899	0.223898
TG(O)	Neutral/Other	TG(O-50:1) [NL-17:1]	P01	PH	1.32814	-0.00400578
TG(O)	Neutral/Other	TG(O-50:1) [NL-18:1]	P01	PH	1.17744	0.166281
TG(O)	Neutral/Other	TG(O-50:1) [SIM]	P01	PH	1.28026	0.0900106
TG(O)	Neutral/Other	TG(O-50:2) [NL-16:1]	P01	PH	1.25063	0.0638222
TG(O)	Neutral/Other	TG(O-50:2) [NL-18:1]	P01	PH	1.44314	-0.0443852
TG(O)	Neutral/Other	TG(O-50:2) [NL-18:2]	P01	PH	1.095	0.414389
TG(O)	Neutral/Other	TG(O-50:2) [SIM]	P01	PH	1.47054	-0.208277
TG(O)	Neutral/Other	TG(O-50:3) [NL-18:2]	P01	PH	1.16644	0.19093
TG(O)	Neutral/Other	TG(O-50:3) [SIM]	P01	PH	1.30032	-0.278311
TG(O)	Neutral/Other	TG(O-52:0) [NL-16:0]	P01	PH	1.06558	-0.0610699
TG(O)	Neutral/Other	TG(O-52:0) [SIM]	P01	PH	1.27623	0.0777183
TG(O)	Neutral/Other	TG(O-52:1) [NL-16:0]	P01	PH	1.16555	0.105215
TG(O)	Neutral/Other	TG(O-52:1) [NL-18:1]	P01	PH	1.12409	0.0638139
TG(O)	Neutral/Other	TG(O-52:1) [SIM]	P01	PH	1.18867	0.0404394
TG(O)	Neutral/Other	TG(O-52:2) [NL-16:0]	P01	PH	1.07111	0.167377
TG(O)	Neutral/Other	TG(O-52:2) [NL-17:1]	P01	PH	1.27063	-0.0688459
TG(O)	Neutral/Other	TG(O-52:2) [NL-18:1]	P01	PH	1.13139	0.210282
TG(O)	Neutral/Other	TG(O-52:2) [SIM]	P01	PH	1.27534	-0.0327232
TG(O)	Neutral/Other	TG(O-54:2) [NL-17:1]	P01	PH	1.39075	-0.0541437
TG(O)	Neutral/Other	TG(O-54:2) [NL-18:1]	P01	PH	1.15525	0.199297
TG(O)	Neutral/Other	TG(O-54:2) [SIM]	P01	PH	1.02636	0.192868
TG(O)	Neutral/Other	TG(O-54:3) [NL-17:1]	P01	PH	1.36423	-0.0251563
TG(O)	Neutral/Other	TG(O-54:3) [NL-18:1]	P01	PH	1.11119	0.426391
TG(O)	Neutral/Other	TG(O-54:3) [SIM]	P01	PH	1.19257	-0.0111681
TG(O)	Neutral/Other	TG(O-54:4) [NL-17:1]	P01	PH	1.22217	-0.163673
TG(O)	Neutral/Other	TG(O-54:4) [NL-18:2]	P01	PH	0.930301	0.446542
TG(O)	Neutral/Other	TG(O-54:4) [SIM]	P01	PH	1.24424	-0.110854
Ubiquinone	Neutral/Other	Ubiquinone	P01	PH	0.765035	0.496319
AcylCarnitine	Neutral/Other	AC(10:0)	P01	PR	1.06139	0.0202026
AcylCarnitine	Neutral/Other	AC(12:0)	P01	PR	1.39874	0.469768
AcylCarnitine	Neutral/Other	AC(14:0)	P01	PR	0.877336	0.396664
AcylCarnitine	Neutral/Other	AC(14:0)-OH	P01	PR	1.36833	0.451455
AcylCarnitine	Neutral/Other	AC(14:1)	P01	PR	0.925639	0.171096
AcylCarnitine	Neutral/Other	AC(14:2)	P01	PR	0.770378	0.102447
AcylCarnitine	Neutral/Other	AC(16:0)	P01	PR	0.610592	0.136147
AcylCarnitine	Neutral/Other	AC(16:0)-OH	P01	PR	0.830654	0.0111757
AcylCarnitine	Neutral/Other	AC(16:1)	P01	PR	0.626426	0.10839
AcylCarnitine	Neutral/Other	AC(17:0)	P01	PR	0.558784	-0.0541936
AcylCarnitine	Neutral/Other	AC(18:0)	P01	PR	0.818029	0.200225
AcylCarnitine	Neutral/Other	AC(18:0)-OH	P01	PR	0.742102	0.0387733
AcylCarnitine	Neutral/Other	AC(18:1)	P01	PR	0.517561	0.00668382
AcylCarnitine	Neutral/Other	AC(18:1)-OH	P01	PR	0.769519	0.151063
AcylCarnitine	Neutral/Other	AC(18:2)	P01	PR	0.0230314	0.000677239
CE	Neutral/Other	CE(18:2)	P01	PR	-1.14494	-0.214874
Cer(d)	Sphingolipids	Cer(d16:1/18:0)	P01	PR	-1.13521	0.00524798
Cer(d)	Sphingolipids	Cer(d16:1/24:0)	P01	PR	-0.691447	-0.330876
Cer(d)	Sphingolipids	Cer(d16:1/24:1)	P01	PR	-0.529776	-0.136469
Cer(d)	Sphingolipids	Cer(d17:1/24:0)	P01	PR	-1.34243	0.0711021
Cer(d)	Sphingolipids	Cer(d17:1/24:1)	P01	PR	-0.586205	0.081565
Cer(d)	Sphingolipids	Cer(d18:1/16:0)	P01	PR	-1.00175	0.288924
Cer(d)	Sphingolipids	Cer(d18:1/18:0)	P01	PR	-0.475887	0.317187
Cer(d)	Sphingolipids	Cer(d18:1/20:0)	P01	PR	-0.0224942	0.242671
Cer(d)	Sphingolipids	Cer(d18:1/22:0)	P01	PR	0.0184049	0.372802
Cer(d)	Sphingolipids	Cer(d18:1/23:0)	P01	PR	-0.294248	0.313358
Cer(d)	Sphingolipids	Cer(d18:1/24:0)	P01	PR	0.450068	0.490674
Cer(d)	Sphingolipids	Cer(d18:1/24:1)	P01	PR	-0.456057	0.0921854
Cer(d)	Sphingolipids	Cer(d18:1/26:0)	P01	PR	-1.25425	-0.419728
Cer(d)	Sphingolipids	Cer(d18:2/18:0)	P01	PR	-0.577006	0.0436597
Cer(d)	Sphingolipids	Cer(d18:2/22:0)	P01	PR	-1.02078	0.353495
Cer(d)	Sphingolipids	Cer(d18:2/23:0)	P01	PR	-1.37524	0.234842
Cer(d)	Sphingolipids	Cer(d18:2/24:0)	P01	PR	-0.791789	0.239295
Cer(d)	Sphingolipids	Cer(d18:2/24:1)	P01	PR	-0.976405	0.222767
Cer(d)	Sphingolipids	Cer(d19:1/24:0)	P01	PR	-1.14196	0.288898
CL	Cardiolipin	CL(18:1_18:1_18:2_16:1)	P01	PR	-1.31194	-0.588573
CL	Cardiolipin	CL(18:2_18:1_18:1_16:1)	P01	PR	-0.916952	-0.49475
CL	Cardiolipin	CL(18:2_18:1_18:1_18:1)	P01	PR	0.00138213	-0.425054
CL	Cardiolipin	CL(18:2_18:1_18:2_16:1)	P01	PR	0.24462	-0.430265
CL	Cardiolipin	CL(18:2_18:1_18:2_18:1)	P01	PR	0.224022	-0.0651517
CL	Cardiolipin	CL(18:2_18:1_18:2_20:1)	P01	PR	-0.295733	-0.16905
CL	Cardiolipin	CL(18:2_18:1_18:2_20:2)	P01	PR	-0.176677	-0.116845
CL	Cardiolipin	CL(18:2_18:1_18:2_20:3)	P01	PR	-1.41314	-0.653429
CL	Cardiolipin	CL(18:2_18:1_18:2_22:5)	P01	PR	-0.672875	-0.879624
CL	Cardiolipin	CL(18:2_18:1_18:2_22:6)	P01	PR	-1.04356	-0.698311
CL	Cardiolipin	CL(18:2_18:2_16:1_22:6)	P01	PR	0.56069	0.153262
CL	Cardiolipin	CL(18:2_18:2_18:1_16:1)	P01	PR	-0.188565	-0.395149
CL	Cardiolipin	CL(18:2_18:2_18:1_18:1)	P01	PR	0.118232	0.232917
CL	Cardiolipin	CL(18:2_18:2_18:1_20:1)	P01	PR	-0.610342	-0.0837149
CL	Cardiolipin	CL(18:2_18:2_18:1_20:2)	P01	PR	0.676441	0.238822
CL	Cardiolipin	CL(18:2_18:2_18:1_20:3)	P01	PR	0.709852	0.506463
CL	Cardiolipin	CL(18:2_18:2_18:1_22:5)	P01	PR	-0.946652	-0.153343
CL	Cardiolipin	CL(18:2_18:2_18:1_22:6)	P01	PR	-0.66589	-0.722428
CL	Cardiolipin	CL(18:2_18:2_18:2_16:1)	P01	PR	1.03731	0.0940927
CL	Cardiolipin	CL(18:2_18:2_18:2_18:1)	P01	PR	0.366223	0.354333
CL	Cardiolipin	CL(18:2_18:2_18:2_18:2)	P01	PR	-0.163732	-0.0204597
CL	Cardiolipin	CL(18:2_18:2_18:2_18:3)	P01	PR	0.187565	0.797182
CL	Cardiolipin	CL(18:2_18:2_18:2_20:3)	P01	PR	-1.37292	-0.676862
CL	Cardiolipin	CL(18:2_18:2_18:2_20:4)	P01	PR	-1.23047	-0.501275
CL	Cardiolipin	CL(18:2_18:2_18:2_22:6)	P01	PR	-1.04581	-0.509788
CL	Cardiolipin	CL(34:1_32:2)	P01	PR	-1.2096	-0.29225
CL	Cardiolipin	CL(34:1_34:1)	P01	PR	-1.20157	-0.917809
CL	Cardiolipin	CL(34:1_34:3)	P01	PR	-1.45978	-0.454581
CL	Cardiolipin	CL(36:4_38:6)	P01	PR	0.678514	-0.0845275
COH	Neutral/Other	COH	P01	PR	-0.490663	-0.448145
DG	Neutral/Other	DG(16:0_16:0)	P01	PR	-0.150042	0.072589
DG	Neutral/Other	DG(16:0_18:1)	P01	PR	0.380784	0.117614
DG	Neutral/Other	DG(16:0_18:2)	P01	PR	0.176787	0.0925809
DG	Neutral/Other	DG(16:1_18:1)	P01	PR	-0.20636	-0.181615
DG	Neutral/Other	DG(18:0_18:1)	P01	PR	0.816116	0.265857
DG	Neutral/Other	DG(18:0_18:2)	P01	PR	0.789388	0.271825
DG	Neutral/Other	DG(18:0_20:4)	P01	PR	-1.15471	-0.113033
DG	Neutral/Other	DG(18:1_18:1)	P01	PR	0.555588	0.139557
DG	Neutral/Other	DG(18:1_18:2)	P01	PR	0.534041	0.0746284
DG	Neutral/Other	DG(18:1_20:4)	P01	PR	0.56905	0.43896
DG	Neutral/Other	DG(18:2_18:2)	P01	PR	0.463866	-0.085414
FA	Neutral/Other	FA(16:0)	P01	PR	1.23841	0.199485
FA	Neutral/Other	FA(18:0)	P01	PR	0.897655	0.0824277
FA	Neutral/Other	FA(18:1)	P01	PR	0.905257	0.315922
FA	Neutral/Other	FA(18:2)	P01	PR	0.789997	0.342512
FA	Neutral/Other	FA(20:4)	P01	PR	0.810131	0.341793
GM3	Sphingolipids	GM3(d18:1/18:0)	P01	PR	-0.00136815	0.0992737
Hex2Cer	Sphingolipids	Hex2Cer(d18:1/24:0)	P01	PR	-0.266511	-0.110552
LPC	Glycerophospholipids	LPC(14:0) [sn1]	P01	PR	0.874006	0.461552
LPC	Glycerophospholipids	LPC(14:0) [sn2]	P01	PR	0.822809	0.397461
LPC	Glycerophospholipids	LPC(15-MHDA) [sn1] [104_sn1]	P01	PR	0.773287	0.419526
LPC	Glycerophospholipids	LPC(15:0) [sn1]	P01	PR	0.750148	0.461521
LPC	Glycerophospholipids	LPC(15:0) [sn2]	P01	PR	0.794169	0.340315
LPC	Glycerophospholipids	LPC(16:0) [sn1]	P01	PR	0.915917	0.453856
LPC	Glycerophospholipids	LPC(16:0) [sn2]	P01	PR	0.908106	0.468144
LPC	Glycerophospholipids	LPC(16:1) [sn1]	P01	PR	0.757861	0.43342
LPC	Glycerophospholipids	LPC(16:1) [sn2]	P01	PR	0.882638	0.374177
LPC	Glycerophospholipids	LPC(17:0)	P01	PR	0.861016	0.474025
LPC	Glycerophospholipids	LPC(18:0) [sn1]	P01	PR	1.01135	0.495376
LPC	Glycerophospholipids	LPC(18:0) [sn2]	P01	PR	0.983859	0.472912
LPC	Glycerophospholipids	LPC(18:1)	P01	PR	0.962561	0.468573
LPC	Glycerophospholipids	LPC(18:2)	P01	PR	1.02003	0.50576
LPC	Glycerophospholipids	LPC(18:3)	P01	PR	1.08187	0.474106
LPC	Glycerophospholipids	LPC(20:3)	P01	PR	1.04855	0.440691
LPC	Glycerophospholipids	LPC(20:4)	P01	PR	0.631756	0.356548
LPC	Glycerophospholipids	LPC(20:5) [sn1]	P01	PR	0.930262	0.332409
LPC	Glycerophospholipids	LPC(20:5) [sn2]	P01	PR	0.319602	0.211457
LPC	Glycerophospholipids	LPC(22:4)	P01	PR	1.01771	0.450505
LPC	Glycerophospholipids	LPC(22:5)	P01	PR	0.706759	0.333188
LPC	Glycerophospholipids	LPC(22:5) (n3) [sn1] [104_sn1]	P01	PR	0.772183	0.410134
LPC	Glycerophospholipids	LPC(22:6)	P01	PR	0.675016	0.33562
LPC(O)	Glycerophospholipids	LPC(O-16:0)	P01	PR	0.901155	0.459289
LPC(O)	Glycerophospholipids	LPC(O-18:0)	P01	PR	0.939088	0.452141
LPC(O)	Glycerophospholipids	LPC(O-18:1)	P01	PR	0.923178	0.479845
LPC(P)	Glycerophospholipids	LPC(P-16:0)	P01	PR	0.742864	0.414445
LPC(P)	Glycerophospholipids	LPC(P-17:0)	P01	PR	0.719146	0.415053
LPC(P)	Glycerophospholipids	LPC(P-18:0)	P01	PR	0.741862	0.387665
LPC(P)	Glycerophospholipids	LPC(P-18:1)	P01	PR	0.76702	0.415671
LPE	Glycerophospholipids	LPE(16:0) [sn1]	P01	PR	0.510091	0.138906
LPE	Glycerophospholipids	LPE(18:0) [sn1]	P01	PR	0.95936	0.484836
LPE	Glycerophospholipids	LPE(18:0) [sn2]	P01	PR	0.830206	0.492822
LPE	Glycerophospholipids	LPE(18:1) [sn1]	P01	PR	0.915035	0.460641
LPE	Glycerophospholipids	LPE(18:1) [sn2]	P01	PR	1.07988	0.519759
LPE	Glycerophospholipids	LPE(18:2)	P01	PR	0.877572	0.418164
LPE	Glycerophospholipids	LPE(20:4)	P01	PR	1.0179	0.465086
LPE	Glycerophospholipids	LPE(22:6)	P01	PR	0.824115	0.351606
LPE(P)	Glycerophospholipids	LPE(P-16:0)	P01	PR	0.90154	0.435509
LPE(P)	Glycerophospholipids	LPE(P-18:0)	P01	PR	0.772657	0.3727
LPE(P)	Glycerophospholipids	LPE(P-18:1)	P01	PR	0.94899	0.410948
LPI	Glycerophospholipids	LPI(18:0) [sn1]	P01	PR	1.29755	0.44198
LPI	Glycerophospholipids	LPI(18:2)	P01	PR	1.09523	0.483376
LPI	Glycerophospholipids	LPI(20:4)	P01	PR	1.35801	0.508299
PA	Glycerophospholipids	PA(34:1)	P01	PR	-1.41381	0.209104
PC	Glycerophospholipids	PC(14:0_16:0)	P01	PR	-0.802779	-0.0818314
PC	Glycerophospholipids	PC(14:0_20:4)	P01	PR	-0.820968	-0.440936
PC	Glycerophospholipids	PC(14:0_22:6)	P01	PR	-0.916435	-0.538258
PC	Glycerophospholipids	PC(15-MHDA_20:4)	P01	PR	-0.810971	-0.112103
PC	Glycerophospholipids	PC(15-MHDA_22:6)	P01	PR	-0.825013	-0.566955
PC	Glycerophospholipids	PC(15:0_20:4)	P01	PR	-1.00177	-0.347631
PC	Glycerophospholipids	PC(15:0_22:6)	P01	PR	-1.18145	-0.431356
PC	Glycerophospholipids	PC(16:0_16:0)	P01	PR	-1.1905	-0.0749253
PC	Glycerophospholipids	PC(16:0_18:0)	P01	PR	-0.725797	0.0916528
PC	Glycerophospholipids	PC(16:0_18:1)	P01	PR	-0.494145	-0.119124
PC	Glycerophospholipids	PC(16:0_18:2)	P01	PR	-0.371227	-0.0502202
PC	Glycerophospholipids	PC(16:0_20:4)	P01	PR	-0.894186	-0.46629
PC	Glycerophospholipids	PC(16:0_20:5)	P01	PR	-0.784166	-0.544945
PC	Glycerophospholipids	PC(16:0_22:6)	P01	PR	-0.791042	-0.72801
PC	Glycerophospholipids	PC(16:1_18:2)\PC(16:0_18:3)	P01	PR	-0.773595	0.181395
PC	Glycerophospholipids	PC(16:1_20:4)	P01	PR	-0.973885	-0.33184
PC	Glycerophospholipids	PC(16:1_22:6)	P01	PR	-0.745528	-0.0741493
PC	Glycerophospholipids	PC(17:0_20:4)	P01	PR	-1.05752	-0.233933
PC	Glycerophospholipids	PC(17:0_22:6)	P01	PR	-1.01192	-0.459696
PC	Glycerophospholipids	PC(18:0_18:1)	P01	PR	1.41386	0.340257
PC	Glycerophospholipids	PC(18:0_18:2)	P01	PR	1.01382	0.820479
PC	Glycerophospholipids	PC(18:0_20:3)	P01	PR	-0.0762869	0.0595008
PC	Glycerophospholipids	PC(18:0_20:4)	P01	PR	-0.845424	-0.0210458
PC	Glycerophospholipids	PC(18:0_22:4)	P01	PR	0.633811	0.519618
PC	Glycerophospholipids	PC(18:0_22:5) (n3)/PC(20:1_20:4)	P01	PR	-0.345178	-0.15921
PC	Glycerophospholipids	PC(18:0_22:5) (n6)	P01	PR	-0.234902	-0.0938348
PC	Glycerophospholipids	PC(18:0_22:6)	P01	PR	-0.615523	-0.291561
PC	Glycerophospholipids	PC(18:1_18:1)	P01	PR	0.592503	0.138088
PC	Glycerophospholipids	PC(18:1_18:2)\PC(16:0_20:3)	P01	PR	0.802362	0.429379
PC	Glycerophospholipids	PC(18:1_20:3)	P01	PR	1.3926	0.320389
PC	Glycerophospholipids	PC(18:1_22:6) (a)	P01	PR	-0.741134	-0.114103
PC	Glycerophospholipids	PC(18:1_22:6) (b)	P01	PR	-1.13677	-0.0812293
PC	Glycerophospholipids	PC(18:2_18:2)	P01	PR	0.853944	0.722155
PC	Glycerophospholipids	PC(18:2_20:5)	P01	PR	1.3537	0.139474
PC	Glycerophospholipids	PC(20:0_20:4)	P01	PR	-0.268722	-0.22245
PC	Glycerophospholipids	PC(28:0)	P01	PR	-0.304965	-0.483203
PC	Glycerophospholipids	PC(31:0) (a)	P01	PR	-0.984033	-0.203811
PC	Glycerophospholipids	PC(31:0) (b)	P01	PR	-1.25868	0.0459264
PC	Glycerophospholipids	PC(32:1)	P01	PR	-1.33301	-0.719477
PC	Glycerophospholipids	PC(32:2)	P01	PR	-0.638118	-0.150159
PC	Glycerophospholipids	PC(33:0)	P01	PR	-0.977634	0.097435
PC	Glycerophospholipids	PC(33:1)	P01	PR	-1.07055	-0.220951
PC	Glycerophospholipids	PC(33:2)	P01	PR	-0.907011	0.10469
PC	Glycerophospholipids	PC(34:2) [+OH]	P01	PR	0.505676	-0.108243
PC	Glycerophospholipids	PC(34:5)	P01	PR	-0.798413	-0.667864
PC	Glycerophospholipids	PC(35:1)	P01	PR	-1.20815	0.00709835
PC	Glycerophospholipids	PC(35:2)	P01	PR	-1.03533	0.272437
PC	Glycerophospholipids	PC(35:3)	P01	PR	0.698779	0.369608
PC	Glycerophospholipids	PC(35:5)	P01	PR	-0.638758	-0.319487
PC	Glycerophospholipids	PC(36:6) (a)	P01	PR	-0.911164	-0.410696
PC	Glycerophospholipids	PC(38:2)	P01	PR	1.14161	0.435061
PC	Glycerophospholipids	PC(38:4) (b)	P01	PR	-0.497617	-0.155983
PC	Glycerophospholipids	PC(38:5) (a)	P01	PR	-0.716737	-0.573968
PC	Glycerophospholipids	PC(38:5) (b)	P01	PR	-0.798877	-0.365376
PC	Glycerophospholipids	PC(38:6) (a)	P01	PR	1.021	0.325753
PC	Glycerophospholipids	PC(38:7)(c)	P01	PR	-1.15969	-0.408111
PC	Glycerophospholipids	PC(39:5)(a)	P01	PR	-0.629098	-0.206491
PC	Glycerophospholipids	PC(39:5)(b)	P01	PR	-0.799111	-0.226787
PC	Glycerophospholipids	PC(40:7) (a)	P01	PR	-0.0403156	-0.330898
PC	Glycerophospholipids	PC(40:8)	P01	PR	0.847569	0.391341
PC(O)	Glycerophospholipids	PC(O-16:0/16:0)	P01	PR	1.16337	0.458263
PC(O)	Glycerophospholipids	PC(O-16:0/20:4)	P01	PR	0.724297	0.0487596
PC(O)	Glycerophospholipids	PC(O-16:0/22:6)	P01	PR	-1.38915	-0.14605
PC(O)	Glycerophospholipids	PC(O-18:0/18:1)	P01	PR	-0.576125	-0.386579
PC(O)	Glycerophospholipids	PC(O-18:0/20:4)	P01	PR	-0.783889	-0.314354
PC(O)	Glycerophospholipids	PC(O-18:0/22:6)	P01	PR	-1.06573	-0.113055
PC(O)	Glycerophospholipids	PC(O-32:1)	P01	PR	-0.819801	-0.58397
PC(O)	Glycerophospholipids	PC(O-32:2)	P01	PR	-0.465776	-0.316243
PC(O)	Glycerophospholipids	PC(O-34:1)	P01	PR	-0.164266	0.00905383
PC(O)	Glycerophospholipids	PC(O-34:2)	P01	PR	-0.936126	-0.110802
PC(O)	Glycerophospholipids	PC(O-34:4)	P01	PR	-0.132371	-0.23843
PC(O)	Glycerophospholipids	PC(O-35:4)	P01	PR	0.46776	0.282481
PC(O)	Glycerophospholipids	PC(O-36:0)	P01	PR	-0.193771	-0.419873
PC(O)	Glycerophospholipids	PC(O-36:2)	P01	PR	-0.834508	-0.12146
PC(O)	Glycerophospholipids	PC(O-36:3)	P01	PR	-0.681665	-0.157269
PC(O)	Glycerophospholipids	PC(O-36:5)	P01	PR	-0.955521	-0.413275
PC(O)	Glycerophospholipids	PC(O-38:5)	P01	PR	-0.860794	-0.129765
PC(O)	Glycerophospholipids	PC(O-40:5)	P01	PR	-0.731025	-0.0775683
PC(O)	Glycerophospholipids	PC(O-40:7)	P01	PR	0.189278	-0.0837825
PC(P)	Glycerophospholipids	PC(P-15:0/20:4) (a)	P01	PR	-0.877905	-0.41188
PC(P)	Glycerophospholipids	PC(P-15:0/20:4) (b)	P01	PR	-1.02736	-0.338396
PC(P)	Glycerophospholipids	PC(P-16:0/14:0)	P01	PR	-0.689667	0.0569043
PC(P)	Glycerophospholipids	PC(P-16:0/16:0)	P01	PR	-0.444461	0.108652
PC(P)	Glycerophospholipids	PC(P-16:0/16:1)	P01	PR	-1.03927	-0.702009
PC(P)	Glycerophospholipids	PC(P-16:0/18:0)	P01	PR	-0.662936	0.139616
PC(P)	Glycerophospholipids	PC(P-16:0/18:1)	P01	PR	-1.16731	-0.252379
PC(P)	Glycerophospholipids	PC(P-16:0/18:2)	P01	PR	-1.20471	-0.212138
PC(P)	Glycerophospholipids	PC(P-16:0/18:3)	P01	PR	-0.902635	-0.171197
PC(P)	Glycerophospholipids	PC(P-16:0/20:4)	P01	PR	-1.13847	-0.201374
PC(P)	Glycerophospholipids	PC(P-16:0/20:5)	P01	PR	-0.968417	-0.580195
PC(P)	Glycerophospholipids	PC(P-16:0/22:6)	P01	PR	-1.02935	-0.283485
PC(P)	Glycerophospholipids	PC(P-17:0/20:4) (a)	P01	PR	-1.09723	-0.369355
PC(P)	Glycerophospholipids	PC(P-17:0/20:4) (b)	P01	PR	-0.974372	-0.246824
PC(P)	Glycerophospholipids	PC(P-18:0/18:2)	P01	PR	-1.25684	-0.382992
PC(P)	Glycerophospholipids	PC(P-18:0/20:4)	P01	PR	-0.996569	-0.39599
PC(P)	Glycerophospholipids	PC(P-18:0/22:5)	P01	PR	-0.922622	-0.440532
PC(P)	Glycerophospholipids	PC(P-18:0/22:6)	P01	PR	-0.998148	-0.251646
PC(P)	Glycerophospholipids	PC(P-18:1/18:1)	P01	PR	-1.35642	-0.156479
PC(P)	Glycerophospholipids	PC(P-18:1/22:6)	P01	PR	-0.911846	-0.427555
PC(P)	Glycerophospholipids	PC(P-20:0/20:4)	P01	PR	-1.17072	-0.40529
PC(P)	Glycerophospholipids	PC(P-35:2)(a)	P01	PR	-1.289	-0.116656
PC(P)	Glycerophospholipids	PC(P-35:2)(b)	P01	PR	-1.01279	-0.229524
PC(P)	Glycerophospholipids	PC(P-36:3)	P01	PR	-1.26197	-0.477079
PC(P)	Glycerophospholipids	PC(P-38:5) (a)	P01	PR	-0.992469	-0.297393
PC(P)	Glycerophospholipids	PC(P-38:5) (b)	P01	PR	-1.01692	-0.442946
PE	Glycerophospholipids	PE(15-MHDA_18:2)	P01	PR	0.532933	0.29653
PE	Glycerophospholipids	PE(16:0_16:0)	P01	PR	0.663497	-0.125248
PE	Glycerophospholipids	PE(16:0_16:1)	P01	PR	-1.46018	-0.200457
PE	Glycerophospholipids	PE(16:0_18:1)	P01	PR	-0.955865	-0.503458
PE	Glycerophospholipids	PE(16:0_18:2)	P01	PR	-0.702702	-0.0435966
PE	Glycerophospholipids	PE(16:0_18:3) (a)	P01	PR	-0.949152	-0.270439
PE	Glycerophospholipids	PE(16:0_18:3) (b)	P01	PR	-1.26439	-0.405665
PE	Glycerophospholipids	PE(16:0_20:4)	P01	PR	-1.246	-0.715337
PE	Glycerophospholipids	PE(16:0_20:5)	P01	PR	-1.37882	-0.55268
PE	Glycerophospholipids	PE(16:0_22:6)	P01	PR	-0.99322	-0.0483262
PE	Glycerophospholipids	PE(16:1_18:2)	P01	PR	0.554885	0.00304971
PE	Glycerophospholipids	PE(17:0_18:2)	P01	PR	-0.367775	0.197029
PE	Glycerophospholipids	PE(18:0_18:1)	P01	PR	-0.277019	-0.237527
PE	Glycerophospholipids	PE(18:0_18:2)	P01	PR	0.277422	0.304473
PE	Glycerophospholipids	PE(18:0_20:3) (a)	P01	PR	-1.23409	0.105912
PE	Glycerophospholipids	PE(18:0_20:3) (b)	P01	PR	0.240434	0.431068
PE	Glycerophospholipids	PE(18:0_20:4)	P01	PR	0.324728	0.729448
PE	Glycerophospholipids	PE(18:0_22:4)	P01	PR	-0.374843	0.0403712
PE	Glycerophospholipids	PE(18:0_22:5) (n3)	P01	PR	-1.09387	-0.0891707
PE	Glycerophospholipids	PE(18:0_22:5) (n6)	P01	PR	-1.2412	0.161128
PE	Glycerophospholipids	PE(18:0_22:6)	P01	PR	-1.14104	0.267306
PE	Glycerophospholipids	PE(18:1_18:1)	P01	PR	0.734985	-0.314743
PE	Glycerophospholipids	PE(18:1_22:6)	P01	PR	0.123949	0.390967
PE	Glycerophospholipids	PE(20:0_20:4)	P01	PR	0.714285	0.68922
PE	Glycerophospholipids	PE(36:3)	P01	PR	0.502098	0.368711
PE	Glycerophospholipids	PE(37:4)	P01	PR	-0.612037	0.376979
PE	Glycerophospholipids	PE(38:5)	P01	PR	0.102888	0.409779
PE(O)	Glycerophospholipids	PE(O-16:0/18:2)	P01	PR	0.393894	0.631207
PE(O)	Glycerophospholipids	PE(O-16:0/20:4)	P01	PR	0.536688	0.544063
PE(O)	Glycerophospholipids	PE(O-16:0/22:4)	P01	PR	0.0898071	0.636115
PE(O)	Glycerophospholipids	PE(O-16:0/22:6)	P01	PR	0.925852	0.652795
PE(O)	Glycerophospholipids	PE(O-18:0/20:4)	P01	PR	-0.856626	0.106428
PE(O)	Glycerophospholipids	PE(O-18:0/22:5)	P01	PR	-0.071338	0.431449
PE(O)	Glycerophospholipids	PE(O-18:0/22:6)	P01	PR	-1.27502	-0.0797883
PE(O)	Glycerophospholipids	PE(O-18:1/18:2)	P01	PR	0.709877	0.554186
PE(O)	Glycerophospholipids	PE(O-18:1/22:6)	P01	PR	-0.212518	-0.0920088
PE(O)	Glycerophospholipids	PE(O-34:1)	P01	PR	0.62846	0.403218
PE(O)	Glycerophospholipids	PE(O-36:5)	P01	PR	-0.94439	-0.0115922
PE(O)	Glycerophospholipids	PE(O-38:5) (a)	P01	PR	0.563567	0.693146
PE(O)	Glycerophospholipids	PE(O-38:5) (b)	P01	PR	-1.26582	0.0670604
PE(P)	Glycerophospholipids	PE(P-15:0/20:4)	P01	PR	-0.809267	-0.133719
PE(P)	Glycerophospholipids	PE(P-15:0/22:6)	P01	PR	0.8701	0.219986
PE(P)	Glycerophospholipids	PE(P-16:0/18:1)	P01	PR	0.519072	-0.0658742
PE(P)	Glycerophospholipids	PE(P-16:0/18:2)	P01	PR	0.410281	0.417145
PE(P)	Glycerophospholipids	PE(P-16:0/18:3)	P01	PR	0.686921	0.446997
PE(P)	Glycerophospholipids	PE(P-16:0/20:3)	P01	PR	-0.293463	-0.0218208
PE(P)	Glycerophospholipids	PE(P-16:0/20:4)	P01	PR	-1.24213	-0.0817482
PE(P)	Glycerophospholipids	PE(P-16:0/20:5)	P01	PR	-1.15782	-0.232842
PE(P)	Glycerophospholipids	PE(P-16:0/22:4)	P01	PR	1.02263	0.293433
PE(P)	Glycerophospholipids	PE(P-16:0/22:5) (n3)	P01	PR	-0.828234	-0.0759089
PE(P)	Glycerophospholipids	PE(P-16:0/22:5) (n6)	P01	PR	-0.700652	0.0758711
PE(P)	Glycerophospholipids	PE(P-16:0/22:6)	P01	PR	-0.56266	-0.131672
PE(P)	Glycerophospholipids	PE(P-17:0/20:4) (a)	P01	PR	-1.07694	-0.0572547
PE(P)	Glycerophospholipids	PE(P-17:0/20:4) (b)	P01	PR	-1.10547	-0.238058
PE(P)	Glycerophospholipids	PE(P-17:0/22:6) (a)	P01	PR	-0.540223	0.00411037
PE(P)	Glycerophospholipids	PE(P-17:0/22:6) (b)	P01	PR	-0.68854	-0.0164703
PE(P)	Glycerophospholipids	PE(P-18:0/18:1)	P01	PR	-0.226496	-0.457564
PE(P)	Glycerophospholipids	PE(P-18:0/18:2)	P01	PR	-0.535221	0.322857
PE(P)	Glycerophospholipids	PE(P-18:0/18:3)	P01	PR	-0.38993	0.0741466
PE(P)	Glycerophospholipids	PE(P-18:0/20:3)	P01	PR	-0.811786	-0.467809
PE(P)	Glycerophospholipids	PE(P-18:0/20:4)	P01	PR	-1.22265	-0.584684
PE(P)	Glycerophospholipids	PE(P-18:0/20:5)	P01	PR	-1.08913	-0.332365
PE(P)	Glycerophospholipids	PE(P-18:0/22:4)	P01	PR	-0.449283	-0.153586
PE(P)	Glycerophospholipids	PE(P-18:0/22:5) (n3)	P01	PR	-0.59607	-0.283297
PE(P)	Glycerophospholipids	PE(P-18:0/22:5) (n6)	P01	PR	-0.860935	-0.227155
PE(P)	Glycerophospholipids	PE(P-18:0/22:6)	P01	PR	-0.979161	-0.229751
PE(P)	Glycerophospholipids	PE(P-18:1/18:1)	P01	PR	-0.420073	0.249341
PE(P)	Glycerophospholipids	PE(P-18:1/18:2) (a)	P01	PR	0.931044	0.292999
PE(P)	Glycerophospholipids	PE(P-18:1/18:2) (b)	P01	PR	-0.639929	-0.0914772
PE(P)	Glycerophospholipids	PE(P-18:1/18:3)	P01	PR	-1.26873	0.102085
PE(P)	Glycerophospholipids	PE(P-18:1/20:3)	P01	PR	-0.859035	-0.276978
PE(P)	Glycerophospholipids	PE(P-18:1/20:4) (a)	P01	PR	-1.41326	-0.233689
PE(P)	Glycerophospholipids	PE(P-18:1/20:4) (b)	P01	PR	-1.27188	-0.489411
PE(P)	Glycerophospholipids	PE(P-18:1/20:5) (a)	P01	PR	-1.22173	-0.163768
PE(P)	Glycerophospholipids	PE(P-18:1/20:5) (b)	P01	PR	-1.29683	-0.626445
PE(P)	Glycerophospholipids	PE(P-18:1/22:4)	P01	PR	-0.774046	0.028201
PE(P)	Glycerophospholipids	PE(P-18:1/22:5) (a)	P01	PR	-1.00328	-0.218823
PE(P)	Glycerophospholipids	PE(P-18:1/22:5) (b)	P01	PR	-0.695027	-0.0338391
PE(P)	Glycerophospholipids	PE(P-18:1/22:6) (a)	P01	PR	-1.00905	-0.0267228
PE(P)	Glycerophospholipids	PE(P-18:1/22:6) (b)	P01	PR	-0.913549	-0.272376
PE(P)	Glycerophospholipids	PE(P-19:0/20:4) (a)	P01	PR	-1.48443	-0.418974
PE(P)	Glycerophospholipids	PE(P-19:0/20:4) (b)	P01	PR	-1.27644	-0.276504
PE(P)	Glycerophospholipids	PE(P-20:0/18:2)	P01	PR	0.479536	0.133222
PE(P)	Glycerophospholipids	PE(P-20:0/20:4)	P01	PR	-1.39589	-0.016701
PE(P)	Glycerophospholipids	PE(P-20:1/20:4)	P01	PR	-1.28078	-0.0270631
PG	Glycerophospholipids	PG(34:1)	P01	PR	-1.03208	0.175173
PG	Glycerophospholipids	PG(36:1)	P01	PR	-1.3888	-0.594726
PG	Glycerophospholipids	PG(36:2)	P01	PR	0.641062	-0.109422
PI	Glycerophospholipids	PI(16:0_20:4)	P01	PR	-0.331214	0.0638243
PI	Glycerophospholipids	PI(16:0/16:0)	P01	PR	-1.45696	0.159284
PI	Glycerophospholipids	PI(18:0_18:1)	P01	PR	-0.670399	-0.0241317
PI	Glycerophospholipids	PI(18:0_20:2)	P01	PR	0.321877	0.464064
PI	Glycerophospholipids	PI(18:0_20:3) (a)	P01	PR	-0.469863	-0.446202
PI	Glycerophospholipids	PI(18:0_20:3) (b)	P01	PR	-0.664205	0.137586
PI	Glycerophospholipids	PI(18:0_20:4)	P01	PR	-0.893628	0.173956
PI	Glycerophospholipids	PI(18:0_22:4)	P01	PR	-0.0791679	0.335461
PI	Glycerophospholipids	PI(18:0_22:5) (n3)	P01	PR	-1.23573	-0.271658
PI	Glycerophospholipids	PI(18:0_22:5) (n6)	P01	PR	-1.03623	0.189984
PI	Glycerophospholipids	PI(18:0_22:6)	P01	PR	-1.33373	-0.0493904
PI	Glycerophospholipids	PI(34:0)	P01	PR	0.029072	0.68248
PI	Glycerophospholipids	PI(34:1)	P01	PR	-0.802554	-0.148165
PI	Glycerophospholipids	PI(36:2)	P01	PR	0.417173	0.554672
PI	Glycerophospholipids	PI(36:3)	P01	PR	0.479309	0.20622
PI	Glycerophospholipids	PI(38:5)	P01	PR	-0.564414	0.27393
PS	Glycerophospholipids	PS(36:1)	P01	PR	-0.0670364	-0.192037
PS	Glycerophospholipids	PS(36:2)	P01	PR	-1.22133	-0.433341
PS	Glycerophospholipids	PS(38:3)	P01	PR	-0.812227	0.0370594
PS	Glycerophospholipids	PS(38:4)	P01	PR	-0.610858	-0.410309
PS	Glycerophospholipids	PS(38:5)	P01	PR	0.410712	-0.214857
PS	Glycerophospholipids	PS(40:5)	P01	PR	-0.929931	-0.30197
PS	Glycerophospholipids	PS(40:6)	P01	PR	-0.882022	-0.231582
SM	Sphingolipids	SM(35:2) (b)	P01	PR	-1.23706	-0.5488
SM	Sphingolipids	SM(37:1)	P01	PR	-1.05554	-0.549171
SM	Sphingolipids	SM(37:2)	P01	PR	-1.25117	-0.531313
SM	Sphingolipids	SM(38:3)	P01	PR	-1.49293	-0.32774
SM	Sphingolipids	SM(40:3) (a)	P01	PR	-1.20466	-0.568396
SM	Sphingolipids	SM(40:3) (b)	P01	PR	-1.39417	-0.244097
SM	Sphingolipids	SM(41:0)	P01	PR	-1.41916	-0.624467
SM	Sphingolipids	SM(41:1) (a)	P01	PR	-1.25734	-0.392698
SM	Sphingolipids	SM(43:1)	P01	PR	-0.753475	-0.645008
SM	Sphingolipids	SM(43:2) (b)	P01	PR	-0.85846	-0.401434
SM	Sphingolipids	SM(43:2) (c)	P01	PR	-0.942513	-0.622073
SM	Sphingolipids	SM(44:1)	P01	PR	-0.686072	-0.651944
SM	Sphingolipids	SM(44:2)	P01	PR	-0.596085	-0.673558
SM	Sphingolipids	SM(44:3)	P01	PR	-0.717527	-0.613372
SM	Sphingolipids	SM(d16:1/19:0)	P01	PR	-0.67609	-0.775455
SM	Sphingolipids	SM(d16:1/23:0)/SM(d17:1/22:0)	P01	PR	-0.962145	-0.217363
SM	Sphingolipids	SM(d16:1/24:1)	P01	PR	-0.895898	-0.469558
SM	Sphingolipids	SM(d17:1/14:0)	P01	PR	-1.07798	-0.417779
SM	Sphingolipids	SM(d17:1/16:0)	P01	PR	-1.09293	-0.531714
SM	Sphingolipids	SM(d17:1/24:1)	P01	PR	-0.928275	-0.532391
SM	Sphingolipids	SM(d18:0/14:0)	P01	PR	-0.0268347	-0.347775
SM	Sphingolipids	SM(d18:0/16:0)	P01	PR	-1.35509	-0.732969
SM	Sphingolipids	SM(d18:0/22:0)	P01	PR	-0.997835	-0.207631
SM	Sphingolipids	SM(d18:1/14:0)/SM(d16:1/16:0)	P01	PR	-0.856192	-0.594452
SM	Sphingolipids	SM(d18:1/16:0)	P01	PR	-1.08178	-0.512178
SM	Sphingolipids	SM(d18:1/17:0)/SM(d17:1/18:0)	P01	PR	-1.10538	-0.261546
SM	Sphingolipids	SM(d18:1/18:0)/SM(d16:1/20:0)	P01	PR	-1.11497	-0.452558
SM	Sphingolipids	SM(d18:1/20:0)/SM(d16:1/22:0)	P01	PR	-1.17786	-0.722301
SM	Sphingolipids	SM(d18:1/22:0)/SM(d16:1/24:0)	P01	PR	-1.0422	-0.365411
SM	Sphingolipids	SM(d18:1/23:0)/SM(d17:1/24:0)	P01	PR	-1.13368	-0.390704
SM	Sphingolipids	SM(d18:1/24:0)	P01	PR	-0.893844	-0.627363
SM	Sphingolipids	SM(d18:1/24:1)	P01	PR	-0.905656	-0.375114
SM	Sphingolipids	SM(d18:2/14:0)	P01	PR	-0.839807	-0.400877
SM	Sphingolipids	SM(d18:2/16:0)	P01	PR	-1.4209	-0.429181
SM	Sphingolipids	SM(d18:2/17:0)	P01	PR	-0.957028	-0.334236
SM	Sphingolipids	SM(d18:2/18:0)	P01	PR	-1.07836	-0.825496
SM	Sphingolipids	SM(d18:2/18:1)	P01	PR	-1.44172	-0.798723
SM	Sphingolipids	SM(d18:2/20:0)	P01	PR	-1.22389	-0.192528
SM	Sphingolipids	SM(d18:2/22:0)	P01	PR	-1.17812	-0.622314
SM	Sphingolipids	SM(d18:2/23:0)	P01	PR	-1.31749	-0.181441
SM	Sphingolipids	SM(d18:2/24:0)	P01	PR	-0.928792	-0.639108
SM	Sphingolipids	SM(d19:1/24:1)	P01	PR	-0.966904	-0.292336
Sph	Sphingolipids	Sph(d18:1)	P01	PR	0.201208	0.326837
TG	Neutral/Other	TG(48:0) [NL-16:0]	P01	PR	-1.0619	-0.465269
TG	Neutral/Other	TG(48:0) [NL-18:0]	P01	PR	-0.831394	-0.499667
TG	Neutral/Other	TG(48:0) [SIM]	P01	PR	-0.786511	-0.399553
TG	Neutral/Other	TG(48:1) [NL-16:1]	P01	PR	-1.28699	-0.901291
TG	Neutral/Other	TG(48:1) [NL-18:1]	P01	PR	-1.01903	-0.491895
TG	Neutral/Other	TG(48:1) [SIM]	P01	PR	-0.997077	-0.618805
TG	Neutral/Other	TG(48:2) [NL-14:0]	P01	PR	-1.03983	-0.674457
TG	Neutral/Other	TG(48:2) [NL-14:1]	P01	PR	-1.1324	-0.732421
TG	Neutral/Other	TG(48:2) [NL-16:1]	P01	PR	-1.37149	-0.769702
TG	Neutral/Other	TG(48:2) [NL-18:2]	P01	PR	-0.997493	-0.695966
TG	Neutral/Other	TG(48:2) [SIM]	P01	PR	-0.954858	-0.701638
TG	Neutral/Other	TG(48:3) [NL-14:0]	P01	PR	-1.24961	-0.804458
TG	Neutral/Other	TG(48:3) [NL-16:1]	P01	PR	-1.3104	-0.814138
TG	Neutral/Other	TG(48:3) [NL-18:3]	P01	PR	-1.05627	-0.795948
TG	Neutral/Other	TG(48:3) [SIM]	P01	PR	-0.93412	-0.816911
TG	Neutral/Other	TG(49:1) [NL-16:1]	P01	PR	-0.0463369	-0.197786
TG	Neutral/Other	TG(49:1) [NL-17:1]	P01	PR	-1.22322	-0.546582
TG	Neutral/Other	TG(49:1) [SIM]	P01	PR	-1.17171	-0.658128
TG	Neutral/Other	TG(50:0) [NL-18:0]	P01	PR	-0.720872	-0.500126
TG	Neutral/Other	TG(50:0) [SIM]	P01	PR	-0.966463	-0.548108
TG	Neutral/Other	TG(50:1) [NL-14:0]	P01	PR	-0.327536	-0.424326
TG	Neutral/Other	TG(50:1) [NL-16:0]	P01	PR	-0.840629	-0.61683
TG	Neutral/Other	TG(50:1) [NL-18:1]	P01	PR	-0.832594	-0.594586
TG	Neutral/Other	TG(50:1) [SIM]	P01	PR	-1.01925	-0.613386
TG	Neutral/Other	TG(50:2) [NL-14:0]	P01	PR	-0.708529	-0.688406
TG	Neutral/Other	TG(50:2) [NL-16:1]	P01	PR	-1.19429	-0.891337
TG	Neutral/Other	TG(50:2) [NL-18:1]	P01	PR	-0.969944	-0.749917
TG	Neutral/Other	TG(50:2) [NL-18:2]	P01	PR	-0.712956	-0.631724
[truncated: 19,121 more rows]
