# Supplementary material for: High-intensity training induces non-stoichiometric changes in the mitochondrial proteome of human skeletal muscle without reorganisation of respiratory chain content
Source: Nat Commun. 2021 Dec 3;12:7056. doi: 10.1038/s41467-021-27153-3 (PMC8642543; doi:10.1038/s41467-021-27153-3)
Supplement: Supplementary file 12 — Supplementary Data 9 [file 41467_2021_27153_MOESM12_ESM.xlsx]

## Sheet: LEGEND
Lipid Species	Name of Lipid Species (see table below for nomenclature)
DEL	Differentially Expressed Lipids
BL	Baseline
PN	Pre-Normal Volume Training
PH	Pre-High Volume Training
PR	Pre-reduced Volume Training
AveExpr	Average log2 expression over all comparisons.
P Value	P. value calculated by Limma
adj. P Val < 0.05	Adjusted q-value by Benjamini Hochberg correction
Columns H-AU (in "DEL Grouped" tab)	Logged Normalised and Scaled participant Data
LogFC	The log fold change for each comparison of training phase.
	upregulated proteins
	downregulated proteins
	unchanged
Abreviation	alternate abbreviation	Lipid class
Sph	Sph	Sphingosine
S1P	S1P	sphingosine-1-phosphate
Cer(d18:0/xx:xx)	dhCer	dihydroceramide
Cer(d18:1/xx:x)	Cer	ceramide
Hex1Cer	MHC	monohexosylceramide
Hex2Cer	DHC	dihexosylceramide
Hex3Cer	THC	trihexosylcermide
GM3	GM3	GM3 ganglioside
GM1	GM1	GM1 ganglioside
Sulfatide	Sulfatide	sulfatide
SM	SM	sphingomyelin
PC	PC	phosphatidylcholine
PC(O)	PC(O)	alkylphosphatidylcholine
PC(P)	PC(P)	alkenylphosphatidylcholine (plasmalogen)
LPC	LPC	lysophosphatidylcholine
LPC(O)	LPC(O)	lysoalkylphosphatidylcholine (lysoplatelet activating factor)
LPC(P)	LPC(P)	lysoalkenylphosphatidylcholine (plasmalogen one vinyl ether linked acyl chain)
PE	PE	phosphatidylethanolamine
PE(O)	PE(O)	alkylphosphatidylethanolamine (one ether linked acylchain)
PE(P)	PE(P)	alkenylphosphatidylethanolamine (plasmalogen one vinyl ether linked acyl chain)
LPE	LPE	Lysophosphatidylethanolamine
LPE(P)	LPE(P)	lysoalkenylphosphatidylethanolamine (plasmalogen one vinyl ether linked acyl chain)
PI	PI	phosphatidylinositol
LPI	LPI	Lysophosphatidylinositol
PS	PS	phosphatidylserine
PG	PG	phosphatidylglycerol
LPG	LPG	lysophosphatidylglycerol
CE	CE	cholesterol ester
COH	COH	cholesterol
DE	DE	dehydro cholesterol
FFA	FFA	free fatty acids
Acylcarnitine	Acylcarnitine	acylcarnitine
DG	DG	diacylglycerol
TG(SIM)	TG	triacylglycerol (SIM measurement) **this should be the value used for Total TG**
TG [NL]	TG	triacylglycerol (neutral loss (fatty acid) measurement)
TG(O)	TG(O)	alkyl triacylglycerols
TG(O) [NL]	TG(O)	alkyl triacylglycerols (neutral loss (fatty acid) measurement)
Ubiquinone	Ubiquinone	Ubiquinone
CL	CL	Cardiolipin

## Sheet: DEL Grouped
Lipid Species	PNvsBL	PHvsPN	PRvsPH	AveExpr	P Value	adj. P Val	P01_BL	P01_PN	P01_PH	P01_PR	P02_BL	P02_PN	P02_PH	P02_PR	P03_BL	P03_PN	P03_PH	P03_PR	P04_BL	P04_PN	P04_PH	P04_PR	P05_BL	P05_PN	P05_PH	P05_PR	P06_BL	P06_PN	P06_PH	P06_PR	P07_BL	P07_PN	P07_PH	P07_PR	P08_BL	P08_PN	P08_PH	P08_PR	P09_BL	P09_PN	P09_PH	P09_PR	P10_BL	P10_PN	P10_PH	P10_PR
AC(18:1)	-1.15457	-0.177191	0.511895	-3.04444e-16	0.0064102	0.0277187	0.714546	0.239081	-1.47119	0.517561	0.877855	0.727719	-1.25603	-0.349543	-0.378164	-1.02666	0.0635869	1.34124	0.106365	-0.936075	1.35513	-0.525421	1.48489	-0.420114	-0.693198	-0.371582	1.26021	0.296912	-1.01456	-0.542568	0.552687	-1.43147	0.0793108	0.799469	1.46593	-0.616729	-0.189927	-0.659269	1.39999	-0.843846	-0.572433	0.0162858	0.781153	0.730983	-1.3528	-0.159332
AC(18:2)	-1.07062	-0.605775	0.761627	1.21431e-17	0.000655103	0.00823557	1.13331	0.145203	-1.30154	0.0230314	0.94303	0.683457	-1.21378	-0.412712	0.244388	-1.19966	-0.245148	1.20042	0.171789	-1.09916	1.27987	-0.352501	1.26181	0.0459585	-1.17857	-0.129206	1.3091	0.165544	-1.03022	-0.444416	0.301575	0.407631	-1.47071	0.761507	1.47274	-0.656385	-0.225158	-0.591193	1.30844	-0.579977	-0.950018	0.22156	1.00831	0.535635	-1.27423	-0.269715
Cer(d18:1/18:0)	-0.276016	-1.37823	1.43374	-3.59261e-16	0.000135655	0.00265281	0.926898	0.726515	-1.17753	-0.475887	0.0818341	-0.568848	-0.885901	1.37291	1.02068	0.0805519	-1.37079	0.26956	0.527093	-0.11828	-1.34997	0.941154	0.492925	0.585675	-1.49646	0.417863	-0.438293	1.48625	-0.681862	-0.366096	1.16762	0.121665	-1.27342	-0.0158609	1.44146	-0.838595	-0.437863	-0.165003	0.0187079	-0.0262038	-1.22078	1.22828	0.138006	1.16804	-1.27099	-0.0350519
Cer(d18:1/24:1)	-0.674732	-0.731163	0.835266	4.30211e-17	0.00829976	0.0317556	1.18849	0.379191	-1.11163	-0.456057	0.924939	-0.44293	-1.19812	0.716109	-0.358793	-0.620494	-0.512043	1.49133	-0.20368	1.46901	-0.632034	-0.633294	1.20246	-0.293183	-1.18084	0.27156	0.591859	0.8731	-1.37058	-0.0943787	1.12582	-1.2618	0.324056	-0.188072	1.10741	-0.981023	0.570542	-0.696931	1.31967	-0.325889	-1.07067	0.0768882	-0.270046	1.08484	-1.24949	0.4347
CL(18:2_18:1_18:1_16:1)	1.24471	0.187378	-1.19949	2.82456e-16	0.000368864	0.00572824	-0.803969	0.987047	0.733874	-0.916952	-1.13084	-0.0738067	-0.101304	1.30595	-1.34616	0.271599	1.05532	0.0192435	-0.39254	1.3445	0.0649009	-1.01686	-1.45014	0.782631	0.157964	0.509543	-0.729441	0.276138	1.29645	-0.843143	-0.243663	-0.551514	1.47469	-0.679516	-0.0482305	0.845783	0.592253	-1.38981	-1.1208	0.582085	1.06304	-0.524324	-0.00770319	0.709137	0.710193	-1.41163
CL(18:2_18:1_18:1_18:1)	0.785608	1.06308	-1.53733	-7.76468e-16	2.80673e-05	0.000823309	-1.41351	0.656419	0.75571	0.00138213	-1.03336	-0.672361	0.96545	0.740272	-0.995437	0.204165	1.30513	-0.51386	-0.757238	0.487114	1.17257	-0.902441	-1.09942	-0.562994	0.616134	1.04628	-0.293293	-0.116845	1.39171	-0.981569	-0.427514	-0.50954	1.49774	-0.560688	-0.675081	0.871919	0.840903	-1.03774	-0.0944033	0.241779	1.13498	-1.28236	-0.574888	-0.107715	1.44242	-0.759818
CL(18:2_18:1_18:2_16:1)	0.328047	0.823104	-1.23177	6.15567e-16	0.010968	0.0376047	-1.12244	-0.365764	1.24359	0.24462	0.812411	0.603241	-1.4057	-0.00995263	-0.971244	-0.741417	0.998427	0.714233	-1.35961	-0.11459	0.89787	0.576331	-0.694754	0.727625	0.980394	-1.01327	0.427523	-0.474557	1.1617	-1.11466	-0.331244	-1.10607	1.28166	0.155654	-0.168916	0.569278	0.93279	-1.33315	-0.231735	-0.0409479	1.34205	-1.06936	0.143562	0.727229	0.582295	-1.45309
CL(18:2_18:1_18:2_18:1)	1.42782	0.716625	-1.04056	5.08274e-17	1.91142e-06	0.000126153	-1.46872	0.717365	0.527329	0.224022	-1.44809	0.120531	0.60335	0.724209	-1.28562	0.364267	1.08919	-0.167835	-1.4267	0.584076	0.787618	0.0550106	-1.45192	0.18345	0.470293	0.79818	-0.943843	-0.176594	1.41177	-0.291335	-0.654532	-0.546521	1.48133	-0.28028	-0.69852	0.692977	1.0107	-1.00516	-1.11113	0.194079	1.26699	-0.349936	-1.2013	0.454196	1.1055	-0.358396
CL(18:2_18:1_18:2_20:1)	0.509826	1.04485	-1.09191	-4.52416e-16	0.00154698	0.0136135	-1.28788	0.790799	0.792812	-0.295733	-0.987494	-0.587072	1.25663	0.317936	-1.09773	0.274802	1.24239	-0.41946	-0.379284	-1.20094	1.07762	0.502603	-1.03676	-0.106683	-0.222008	1.36545	-1.10881	0.528509	1.10343	-0.523127	-0.0953314	0.473623	0.971682	-1.34997	-0.55128	0.44114	1.17208	-1.06194	-0.119255	-1.36303	0.619992	0.86229	0.34565	-0.471062	1.21396	-1.08855
CL(18:2_18:1_18:2_20:2)	1.52353	0.462346	-0.971869	5.02723e-16	7.32755e-06	0.000322412	-1.23573	1.17753	0.234873	-0.176677	-1.22805	-0.310188	1.09515	0.443088	-1.36068	0.237014	1.04198	0.0816851	-1.28435	0.582651	0.969225	-0.267529	-1.41937	0.304908	0.188837	0.925621	-0.89675	-0.0725626	1.41223	-0.442919	-1.09108	0.354154	1.20888	-0.471946	-0.271711	1.084	0.436826	-1.24912	-1.27492	-0.184841	1.10067	0.359082	-1.24593	0.754098	0.861566	-0.369738
CL(18:2_18:1_18:2_22:5)	0.330302	-1.24303	-0.454247	9.8142e-17	5.25302e-05	0.0013868	0.87733	0.834957	-1.03941	-0.672875	0.117685	1.15761	0.00768548	-1.28298	1.08874	0.530013	-0.475037	-1.14371	0.172882	1.28498	-1.08688	-0.370988	0.507985	1.13514	-1.04903	-0.59409	0.775132	0.139728	0.532813	-1.44767	1.01462	0.569513	-1.23448	-0.349649	-0.267717	1.3522	-0.0363586	-1.04812	-0.702292	1.39178	0.0627039	-0.752194	1.28914	-0.219408	0.0642287	-1.13396
CL(18:2_18:1_18:2_22:6)	0.0669201	-1.68686	0.171185	1.18829e-17	1.10211e-06	0.000117068	0.881074	0.830072	-0.667582	-1.04356	1.2174	0.41167	-0.918331	-0.710735	0.894697	0.835569	-0.818062	-0.912204	0.39294	0.99452	-1.36231	-0.0251478	0.467744	1.11699	-1.16509	-0.419642	1.35809	0.091472	-0.50499	-0.944571	0.843046	0.87308	-0.693044	-1.02308	0.448854	1.19797	-0.76271	-0.884117	0.35382	0.866809	-1.44052	0.219892	0.646778	0.955481	-0.362315	-1.23994
CL(18:2_18:2_18:1_16:1)	0.304423	1.32831	-1.51388	2.7642e-15	0.000126983	0.00257873	-0.763609	-0.505755	1.45793	-0.188565	0.0645007	0.97761	0.344139	-1.38625	-0.91659	-0.790276	1.05171	0.655155	-1.22816	-0.326402	1.07455	0.480012	0.06994	-0.463024	1.35918	-0.966098	0.0942588	-1.07428	1.31367	-0.333643	-0.645986	-0.753991	1.4191	-0.0191189	-0.923595	0.568228	1.11602	-0.760652	-1.26261	0.0729955	1.18341	0.00620688	0.371836	0.199109	0.867589	-1.43853
CL(18:2_18:2_18:1_18:1)	0.845371	1.3163	-0.848769	6.59455e-16	1.33032e-06	0.000117068	-1.22143	-0.113834	1.21703	0.118232	-1.26716	-0.306584	0.610827	0.962915	-1.3822	-0.0200114	0.931368	0.470839	-1.32228	0.180147	1.10346	0.0386778	-1.22252	-0.407899	0.885605	0.744819	-0.308043	-1.1967	1.16522	0.339517	-0.723017	-0.601027	1.44925	-0.125211	-1.39769	0.64451	0.793382	-0.0402022	-0.822464	-0.145474	1.44155	-0.473615	-1.13306	-0.379291	1.21915	0.2932
CL(18:2_18:2_18:1_20:2)	0.863855	1.09562	-0.699936	-6.78797e-16	2.16077e-05	0.000671109	-1.48438	0.324463	0.483481	0.676441	-1.11597	-0.568709	0.764508	0.920169	-1.49678	0.501762	0.577665	0.417355	-1.01031	0.571436	1.1016	-0.662723	-1.35263	-0.1039	0.505939	0.950591	-0.342763	-1.12097	1.2585	0.205224	0.0632307	-1.35388	1.05161	0.239042	-1.18825	0.235539	1.21078	-0.258071	-0.908754	-0.362032	1.42141	-0.150626	-1.37056	0.307659	1.01209	0.0508183
CL(18:2_18:2_18:1_20:3)	0.987245	1.06432	-0.363345	-2.94903e-16	1.31544e-06	0.000117068	-1.4822	0.364578	0.40777	0.709852	-0.662942	-1.04651	0.900624	0.808828	-1.4182	0.0186932	0.766983	0.632526	-1.48626	0.443521	0.362176	0.680559	-1.21559	-0.42151	0.770403	0.866694	-1.44767	0.296814	0.852843	0.298013	-0.859514	-0.870631	0.922242	0.807903	-0.966885	-0.229862	1.40342	-0.206671	-1.35654	-0.122503	0.899212	0.579832	-0.921783	-0.377723	1.41241	-0.112902
CL(18:2_18:2_18:1_22:6)	-0.347555	-1.10002	-0.114042	2.08514e-16	6.03936e-05	0.00144945	0.777054	0.930977	-1.04214	-0.66589	0.948485	0.283967	0.177584	-1.41004	1.03419	0.676744	-0.789124	-0.921815	0.52435	0.62147	-1.49007	0.344254	-0.142619	1.13631	0.276058	-1.26975	1.4734	-0.612567	-0.226283	-0.634549	1.12691	-0.0581477	-1.2945	0.225739	0.28126	1.29253	-0.863937	-0.709848	1.21141	0.421822	-0.714534	-0.918695	1.15741	0.223198	-0.116909	-1.2637
CL(18:2_18:2_18:2_18:1)	0.791455	1.36635	-0.702277	1.26357e-15	6.75446e-07	0.000117068	-1.49335	0.546343	0.580781	0.366223	-1.27367	-0.252538	1.03635	0.489866	-1.44651	0.170033	0.817139	0.459335	-1.24763	-0.320735	1.0194	0.548963	-0.912496	-0.811824	0.966208	0.758113	-0.449789	-0.921948	1.3954	-0.023664	-1.00724	-0.685016	1.05151	0.64074	-1.40418	0.184592	0.963709	0.255878	-1.0614	-0.444724	1.27337	0.23276	-0.715727	-0.561627	1.46223	-0.18488
CL(18:2_18:2_18:2_18:2)	-1.04507	-1.18048	1.10807	1.41094e-15	1.06539e-06	0.000117068	1.46015	-0.628351	-0.66807	-0.163732	1.31883	0.215563	-0.90331	-0.631079	1.2609	-0.044985	-1.18627	-0.0296464	1.3431	-0.231589	-1.06797	-0.0435431	1.25846	0.334007	-0.660709	-0.93176	0.621502	0.554057	-1.48661	0.311049	0.757636	0.686293	-1.39744	-0.0464928	1.0451	-0.517043	-1.13035	0.60229	1.00593	0.118523	-1.38133	0.256873	0.898677	0.0330976	-1.40322	0.471445
CL(18:2_18:2_18:2_18:3)	0.780721	0.605137	0.399244	1.21405e-15	7.04452e-05	0.00156527	-1.16879	1.23806	-0.256834	0.187565	-0.672635	-0.917447	0.325107	1.26497	-1.42017	0.0281633	0.613958	0.778053	-1.18881	0.586356	1.02973	-0.427274	-1.33173	-0.149941	0.510256	0.971416	-0.82705	-0.895003	0.987958	0.734095	-1.12859	-0.316288	0.182807	1.26207	0.170571	-1.43797	0.410093	0.857306	-1.38824	-0.00495588	0.470484	0.922715	-0.923748	-0.202966	-0.294183	1.4209
CL(34:1_34:1)	0.68648	-0.329212	-1.2331	-2.68882e-16	0.00106172	0.0102399	1.20441	0.228386	-0.231223	-1.20157	-1.35426	0.0851749	1.05492	0.214171	0.444257	0.918625	0.0362071	-1.39909	0.391865	1.06086	-0.149381	-1.30334	-1.35958	0.696772	-0.141036	0.803842	-0.450514	0.837673	0.811506	-1.19867	1.00728	0.442498	-0.117176	-1.33261	-0.339857	1.34851	0.0235639	-1.03221	0.287314	0.297753	0.860211	-1.44528	-0.250712	0.528755	1.00529	-1.28334
COH	-0.760691	-0.809686	0.195828	1.51951e-15	0.000459302	0.00638189	1.49922	-0.543085	-0.465467	-0.490663	1.3108	-0.38899	0.133082	-1.05489	-0.0173217	-0.00697017	-1.21247	1.23676	0.44095	1.12897	-1.1714	-0.39852	1.30661	0.248035	-0.884026	-0.670623	0.827053	0.388545	-1.45224	0.236647	0.939851	0.424772	0.0266143	-1.39124	1.26162	-0.733849	0.34048	-0.868249	1.40641	-0.0200815	-0.519021	-0.867308	0.288859	1.15979	-1.23528	-0.213367
PC(14:0_22:6)	-0.299204	-0.696422	-0.153661	7.20084e-16	0.0138517	0.0430219	0.931555	0.796256	-0.811375	-0.916435	0.738277	-0.474133	0.915606	-1.17975	1.27558	-0.0392514	-1.16911	-0.0672193	0.657977	0.763853	-1.40834	-0.0134942	0.334806	0.950264	-1.40385	0.11878	-0.440723	1.49718	-0.583738	-0.47272	1.44788	-0.832417	-0.20444	-0.411019	1.03302	0.568035	-0.395231	-1.20582	-0.472673	-0.988455	1.33558	0.125548	0.604594	0.876923	-0.121071	-1.36045
PC(15-MHDA_22:6)	-0.0602417	-0.784479	-0.212874	8.12371e-16	0.0168469	0.0494176	1.04278	0.668372	-0.886139	-0.825013	0.327305	0.788418	0.350116	-1.46584	1.4851	-0.587675	-0.601105	-0.296314	0.329307	1.09855	-1.29071	-0.137154	0.484988	0.830289	-1.43559	0.120317	-0.762678	0.95146	-0.959037	0.770256	1.42326	-0.622912	-0.0354578	-0.764889	0.927561	0.406092	0.0698568	-1.40351	-0.79309	-0.284607	1.46332	-0.385621	0.441863	1.05598	-0.216063	-1.28178
PC(16:0_18:2)	-1.10663	-0.917533	0.913604	4.39865e-15	1.55237e-05	0.000512281	1.47882	-0.729744	-0.377845	-0.371227	1.31693	-0.0193626	-0.188633	-1.10893	1.4373	-0.123077	-0.82358	-0.490644	0.179793	0.809505	-1.44938	0.460081	1.24507	0.239795	-1.12315	-0.36172	0.600791	0.782675	-1.42299	0.0395253	1.27593	-0.012313	-1.16729	-0.0963229	1.22573	-0.674064	-0.943311	0.391644	0.6639	-0.833419	-0.877083	1.0466	1.1791	0.0970907	-1.26498	-0.0112053
PC(16:0_20:4)	-0.418522	-1.23264	0.339545	1.95139e-15	9.50832e-05	0.00200816	1.10997	0.579542	-0.795322	-0.894186	0.230246	0.1976	0.972756	-1.4006	0.623441	0.462049	-1.49371	0.408225	0.517232	0.857718	-1.41258	0.0376278	0.910691	0.226612	-1.42672	0.289416	0.746275	0.931085	-0.54766	-1.1297	0.923553	0.79922	-0.971667	-0.751107	1.30203	0.225056	-0.553696	-0.97339	0.992396	-0.602597	-1.08261	0.69281	1.0974	0.591726	-0.747139	-0.941992
PC(16:0_20:5)	-0.522971	-0.706121	-0.0815233	2.44249e-16	0.00341573	0.0200208	1.00937	0.706202	-0.93141	-0.784166	0.502097	-0.279397	1.03866	-1.26136	1.23605	-0.136066	-1.20141	0.101429	0.662228	0.867617	-1.32994	-0.199908	0.377373	0.724283	-1.47985	0.378198	0.74552	0.96939	-0.727023	-0.987887	1.37161	-0.503044	0.0598903	-0.92846	1.25403	0.262476	-0.435271	-1.08123	-0.234687	-1.17389	1.24041	0.168167	0.733101	0.989413	-0.868277	-0.854236
PC(16:0_22:6)	-0.373109	-0.617526	-0.434627	4.10436e-16	0.00255798	0.0170964	1.05378	0.652617	-0.915359	-0.791042	0.118452	-0.316439	1.29612	-1.09814	1.48251	-0.63655	-0.562875	-0.283086	0.445057	1.11496	-1.1935	-0.366519	0.54137	1.01316	-1.26313	-0.291403	-0.539778	1.44301	-0.782105	-0.121128	1.39425	-0.259826	-0.151814	-0.982608	1.04602	0.55851	-0.410699	-1.19383	0.468017	-0.841274	1.18752	-0.814261	0.962833	0.513248	-0.13799	-1.33809
PC(18:0_18:2)	0.563892	0.803252	0.370507	1.95399e-15	5.90409e-05	0.00144945	-1.25148	-0.315753	0.553418	1.01382	-1.29298	-0.110049	0.294185	1.10885	-1.46518	0.446341	0.249612	0.769229	-0.23212	-0.0330794	1.3388	-1.07361	-0.520039	-0.262747	-0.693537	1.47632	-1.00673	-0.604518	0.403761	1.20749	-1.00055	-0.641034	1.16763	0.473951	-0.608147	-1.07669	1.00297	0.681872	-0.584631	-0.947101	0.223599	1.30813	-1.20985	0.0118363	-0.0407168	1.23873
PC(18:1_18:1)	-0.109571	1.81615	-0.990124	-5.29091e-16	1.19604e-05	0.000421006	-0.971699	-0.713963	1.09316	0.592503	-0.929315	-0.799057	0.910257	0.818116	-0.571523	-0.901145	1.3596	0.113067	-0.12697	0.209695	1.17035	-1.25307	-0.605147	-1.05146	0.548968	1.10764	-0.27424	-1.27851	0.982162	0.570585	-0.180038	-0.658112	1.46388	-0.625728	-0.579086	-0.541754	1.49397	-0.373127	-0.225994	-0.91625	1.42466	-0.282416	-1.31963	-0.228795	0.835115	0.71331
PC(18:1_18:2)\PC(16:0_20:3)	0.183501	1.67404	-0.60469	1.13486e-15	2.59721e-06	0.000152369	-1.12554	-0.558529	0.881711	0.802362	-1.18857	-0.466335	0.812251	0.842658	-0.875486	-0.828363	1.07077	0.633077	-0.806298	-0.126978	1.44087	-0.507595	-0.744972	-0.697141	0.0431319	1.39898	-0.570389	-1.10338	1.00491	0.668863	-0.392914	-0.932282	1.40368	-0.0784808	-0.379494	-1.06438	1.30533	0.138552	-0.780252	-0.734071	1.3512	0.163124	-1.37082	0.111724	1.02685	0.232253
PC(18:2_18:2)	0.414454	1.25762	-0.0136896	4.16334e-16	5.91365e-06	0.000283855	-1.26978	-0.326853	0.742693	0.853944	-1.16618	0.0615888	-0.164006	1.2686	-1.42939	0.0539267	0.750872	0.624595	-0.629691	-0.542782	1.48666	-0.314189	-0.754932	-0.880953	0.420491	1.2154	-0.132672	-1.36364	0.789451	0.706861	-1.00255	-0.496886	1.30821	0.191225	-0.737456	-0.908714	1.19421	0.451965	-1.0782	-0.615534	0.736802	0.956933	-1.16141	-0.197879	0.0930621	1.26622
PC(34:5)	-0.500043	-0.46088	-0.416552	-5.93102e-16	0.00603762	0.0267952	0.851852	0.877564	-0.931002	-0.798413	0.300297	-0.154657	1.1262	-1.27184	1.46578	-0.192129	-0.678559	-0.595092	0.890857	0.664813	-1.30431	-0.251364	0.335384	0.9195	-1.41949	0.164602	0.812948	0.874605	-0.569677	-1.11788	1.28461	-1.13214	0.0917083	-0.244175	1.13605	0.353826	-0.257934	-1.23194	-0.645289	-0.827894	1.37419	0.0989935	0.663614	0.712184	0.0557408	-1.43154
PC(35:3)	-0.253477	1.29357	-0.285079	5.75364e-16	0.00416936	0.0220142	0.258145	-1.47526	0.518337	0.698779	-1.40197	-0.0112869	0.840214	0.573047	-0.768875	-0.879192	1.19672	0.451347	-0.657582	0.413878	1.20965	-0.965943	0.0589161	-0.894463	-0.543319	1.37887	-0.517301	-0.965142	0.148735	1.33371	-0.238649	-1.22523	1.16228	0.301605	0.514737	-1.4454	0.791513	0.139153	-0.337558	-1.23964	1.01836	0.55884	-0.763949	1.33288	0.204392	-0.773325
PC(38:2)	0.391518	1.18437	-0.340008	1.94289e-17	0.000256715	0.00423579	-1.15511	-0.418898	0.432405	1.14161	-1.0656	-0.518278	0.3787	1.20518	-0.314348	-1.06671	1.32679	0.0542642	-0.340804	0.745894	0.857041	-1.26213	-0.554385	-0.655208	-0.270361	1.47995	-1.36468	-0.0260362	0.403883	0.986835	-0.717045	-0.863975	1.28527	0.295746	-0.368952	-0.930494	1.40925	-0.109808	-0.793066	-0.925904	0.99424	0.72473	-1.33424	0.566552	0.933458	-0.16577
PC(38:5) (a)	-0.510958	-0.898399	0.00396175	7.06032e-16	0.000595231	0.00804086	1.23507	0.383699	-0.902033	-0.716737	-0.187461	-0.376042	1.43602	-0.87252	1.06556	-0.129531	-1.30758	0.37155	0.586552	0.941894	-1.31227	-0.216173	0.876978	0.604262	-1.3606	-0.120643	-0.113735	1.21221	-1.22536	0.126883	1.21224	0.173706	-0.173415	-1.21253	1.41726	-0.110045	-0.403755	-0.903462	1.42137	-0.291654	-0.206731	-0.922986	0.800438	0.796193	-0.323575	-1.27306
PC(O-18:0/20:4)	-0.350595	-1.08564	0.421487	-2.18575e-17	0.0019632	0.0157056	1.19627	0.453143	-0.86552	-0.783889	-1.15073	-0.315551	1.23377	0.232502	1.12858	-0.795207	-0.887236	0.553863	0.661075	1.04098	-0.975215	-0.72684	0.976357	0.0549082	-1.3851	0.353838	0.687826	0.754752	-1.39832	-0.0442624	0.973361	0.605358	-0.320352	-1.25837	1.33592	0.0787337	-0.384462	-1.03019	0.532927	0.573157	-1.49532	0.389234	0.662368	1.04773	-0.880668	-0.82943
PC(O-18:0/22:6)	-0.313519	-1.01968	0.633553	-6.12184e-16	0.00884083	0.0331634	1.3486	-0.193745	-0.0891255	-1.06573	-1.20095	-0.0888249	0.0456831	1.24409	0.653465	-0.647766	-1.04048	1.03478	1.03368	0.637527	-1.08919	-0.582019	0.586988	0.12143	-1.44732	0.738899	1.14524	0.169931	-1.28794	-0.0272325	0.988349	0.700702	-0.614595	-1.07446	1.45736	-0.229789	-0.426949	-0.800626	-0.929413	1.31732	-0.597447	0.209536	0.782579	0.943929	-0.918716	-0.807793
PC(O-32:1)	-0.143265	-1.02269	-0.0490765	-3.98119e-17	0.00185152	0.0152751	0.942986	0.784314	-0.9075	-0.819801	0.681821	0.391237	0.41382	-1.48688	1.43245	-0.614401	-0.0655162	-0.752533	0.623474	1.07319	-0.948815	-0.747853	0.587321	0.90346	-1.34855	-0.142233	-0.710299	0.658874	-0.989186	1.04061	1.36832	0.0237267	-0.977293	-0.414758	0.559696	-0.722791	1.11861	-0.955519	0.18214	1.32715	-0.937031	-0.572256	0.642728	1.05323	-0.707476	-0.988479
PC(O-38:5)	-0.616697	-0.753459	0.534851	-1.79023e-16	0.0101459	0.0359534	1.00107	0.719503	-0.859776	-0.860794	-1.00974	-0.680696	0.635128	1.05531	0.998814	-0.805912	-0.913235	0.720332	0.84202	0.868296	-1.04812	-0.662192	0.452161	0.274201	-1.47146	0.745098	1.18621	0.39066	-1.10231	-0.474554	1.35845	0.136858	-0.653014	-0.842294	1.15722	0.512724	-0.792498	-0.877444	0.267857	-1.45282	0.352179	0.832785	0.80134	0.925611	-0.793049	-0.933902
PC(O-40:5)	-0.335668	-0.955504	0.645467	-3.8268e-16	0.0140534	0.0431406	1.04989	0.650662	-0.969525	-0.731025	-1.13869	-0.244054	0.104927	1.27782	1.264	-0.874798	-0.724362	0.33516	0.719363	0.998702	-0.926995	-0.79107	0.504248	0.442538	-1.4985	0.551715	0.297887	0.697173	-1.47991	0.48485	0.97769	0.547705	-0.223844	-1.30155	1.24535	0.268267	-0.416499	-1.09712	0.250365	-1.29946	-0.0663959	1.11549	0.511259	1.13794	-1.02925	-0.61995
PC(P-15:0/20:4) (b)	-0.345722	-1.13807	0.422756	1.41259e-15	0.00106665	0.0102399	0.89981	0.814354	-0.686806	-1.02736	-0.456581	-0.0880822	1.42025	-0.87559	0.336928	-0.123965	-1.29989	1.08692	0.900069	0.709114	-1.24748	-0.361704	-0.053887	0.964174	-1.36431	0.454019	1.4855	-0.308425	-0.640551	-0.536524	0.802793	0.886821	-0.578655	-1.11096	1.15694	0.501566	-0.697705	-0.960799	1.03356	-0.0405535	-1.34417	0.351169	1.12123	0.454133	-1.17222	-0.403141
PC(P-16:0/16:1)	-0.549011	-0.74687	-0.255095	1.17892e-15	0.000453762	0.00638189	0.147068	1.31221	-0.420001	-1.03927	0.161384	0.935581	-1.41363	0.316669	1.31527	0.212424	-0.934173	-0.593519	1.17728	0.255604	-0.205512	-1.22737	1.19441	-0.120144	-1.23782	0.163548	1.49848	-0.520745	-0.436824	-0.540907	0.764776	0.901129	-0.504725	-1.16118	0.912312	0.099156	0.401547	-1.41302	0.809352	-1.20138	0.838197	-0.446172	0.50934	1.12573	-0.556195	-1.07887
PC(P-16:0/18:3)	-0.671687	-0.618368	0.407878	3.12753e-15	0.0169501	0.0494456	0.689758	1.02481	-0.811937	-0.902635	0.777321	0.704222	-1.37416	-0.107383	0.969493	0.754764	-0.818072	-0.906185	1.07453	0.292576	-0.0411733	-1.32593	0.512153	-0.833413	-0.837248	1.15851	1.49788	-0.454918	-0.468894	-0.574066	0.422241	1.21182	-0.721859	-0.912205	1.43616	-0.872942	-0.37327	-0.189951	0.784425	-1.37459	-0.105573	0.695733	-1.05416	-0.0594138	-0.238566	1.35214
PC(P-16:0/20:4)	-0.292565	-1.01023	0.502512	3.88231e-16	0.00885612	0.0331634	0.853186	0.826479	-0.541194	-1.13847	-1.4024	0.123636	0.955909	0.322852	0.487485	-0.284271	-1.25506	1.05184	0.812047	0.798312	-1.2561	-0.354264	0.101469	0.455131	-1.42452	0.867923	1.43807	-0.0789614	-0.646813	-0.712292	0.879532	0.741578	-0.384828	-1.23628	1.17006	0.470346	-0.640974	-0.999437	0.884167	-0.929369	-0.800047	0.845249	0.76551	0.940597	-1.04524	-0.660865
PC(P-16:0/20:5)	-0.383811	-0.746405	-0.148053	5.66647e-16	0.0044767	0.022299	0.902758	0.821829	-0.75617	-0.968417	-0.429394	-0.127536	1.42831	-0.871376	0.960316	-0.877806	-0.848673	0.766163	0.635282	1.01684	-1.14046	-0.511662	0.0109813	1.33687	-1.064	-0.283844	0.885054	0.819947	-1.06563	-0.639368	1.24656	0.267306	-0.41876	-1.09511	1.18197	0.476049	-0.859109	-0.79891	0.549888	-1.23541	1.02702	-0.341489	1.03732	0.64455	-0.623933	-1.05794
PC(P-16:0/22:6)	-0.0364733	-1.09842	0.366458	5.98827e-16	0.0116708	0.0390013	0.853467	0.86143	-0.68555	-1.02935	-1.26095	1.18052	0.121274	-0.0408421	0.654458	-0.504823	-1.14851	0.998878	0.853814	0.752383	-1.25861	-0.347583	-0.576355	1.05725	-1.08733	0.606431	0.938766	0.679392	-1.22617	-0.391987	1.16721	0.409645	-0.451835	-1.12502	0.950898	0.624143	-0.304892	-1.27015	0.438729	-1.46353	0.247357	0.777443	0.829477	0.888365	-0.705162	-1.01268
PC(P-17:0/20:4) (a)	-0.404565	-0.927133	0.26047	2.71658e-16	0.00435911	0.022299	0.836658	0.859031	-0.598455	-1.09723	-1.04374	-0.0868249	1.36026	-0.229694	0.562471	-0.542302	-1.10309	1.08292	0.823968	0.68324	-1.35295	-0.154262	0.145576	0.666008	-1.45601	0.644424	1.35134	-0.129467	-0.157825	-1.06405	0.967162	0.742177	-0.69211	-1.01723	0.962476	0.669718	-0.433285	-1.19891	1.37328	-0.552545	-0.896164	0.0754302	1.03954	0.664042	-0.968632	-0.734951
PC(P-17:0/20:4) (b)	-0.243995	-1.25083	0.586122	-5.97959e-16	0.00101014	0.0102399	1.00144	0.710122	-0.737189	-0.974372	-1.09387	-0.297228	1.30691	0.0841803	0.804193	-0.538977	-1.13949	0.87427	0.74724	0.809481	-1.3144	-0.242318	0.335013	0.762264	-1.47187	0.374593	0.880583	0.753678	-1.21784	-0.416419	1.01435	0.67409	-0.630562	-1.05787	1.14457	0.524551	-0.730142	-0.938982	0.814768	0.0347974	-1.41828	0.568712	0.970538	0.746095	-0.976602	-0.740031
PC(P-18:0/20:4)	-0.480074	-1.05836	0.337614	5.60489e-16	0.000628467	0.00809343	1.07375	0.613681	-0.690867	-0.996569	-0.753093	-0.542244	1.45386	-0.158518	0.88793	-0.537935	-1.13961	0.789616	0.747964	0.886353	-1.2168	-0.417512	0.837587	0.222593	-1.44849	0.388307	0.945295	0.70714	-1.17342	-0.479014	0.973939	0.638849	-0.392406	-1.22038	1.25494	0.348777	-0.708297	-0.895424	1.19276	0.0713657	-1.25385	-0.0102752	0.887256	0.839018	-0.766146	-0.960128
PC(P-18:0/22:5)	-0.512186	-1.11292	0.325303	-9.42996e-16	0.000201311	0.00366524	1.1648	0.496436	-0.738616	-0.922622	-0.382466	-0.414472	1.48575	-0.688816	1.05904	-0.188667	-1.29077	0.420396	0.852414	0.826055	-1.14122	-0.537246	0.535134	0.701541	-1.4718	0.235123	1.01149	0.648784	-1.12823	-0.532041	1.1171	0.530353	-0.585236	-1.06222	1.25154	0.354515	-0.707484	-0.898572	1.14385	-0.374613	-1.1769	0.407662	0.839853	0.890967	-0.903839	-0.826982
PC(P-36:3)	-0.0497982	-1.06989	0.0937559	1.03645e-15	0.00462366	0.0226046	0.811632	0.794064	-0.343727	-1.26197	-1.32786	-0.149775	0.98647	0.491162	1.06863	0.276605	-1.33469	-0.0105494	1.03979	0.642618	-0.628311	-1.05409	-0.0733726	0.294537	-1.31129	1.09013	1.29232	-0.247416	-1.12361	0.0786996	0.840135	0.762996	-0.339505	-1.26362	1.29956	0.272173	-0.755061	-0.816671	-0.134479	1.30536	-0.0411645	-1.12972	0.672199	1.03942	-0.817462	-0.894155
PC(P-38:5) (a)	-0.309792	-1.14	0.466741	-9.55486e-16	0.00164487	0.0142376	1.01147	0.694681	-0.713685	-0.992469	-1.09878	0.324503	1.22009	-0.445821	0.754713	-0.162604	-1.35168	0.759567	0.802324	0.804477	-1.26067	-0.346132	0.351407	0.779592	-1.46804	0.337044	1.13526	0.492883	-1.08131	-0.546828	1.03704	0.630205	-0.571387	-1.09586	1.1684	0.496657	-0.801306	-0.863755	0.7848	-1.10512	-0.58532	0.905644	0.909956	0.803403	-1.02803	-0.685325
PC(P-38:5) (b)	-0.292383	-0.922732	0.122021	1.0339e-16	0.00572479	0.025835	0.920636	0.794354	-0.698066	-1.01692	-1.06346	-0.447314	1.26908	0.241692	0.784486	-0.36381	-1.25047	0.829792	0.860993	0.849759	-1.04677	-0.66398	0.15749	0.688877	-1.45819	0.611824	0.715859	0.900987	-1.23777	-0.379079	1.03568	0.575215	-0.418804	-1.19209	1.25026	0.342037	-0.634662	-0.957635	1.10516	-0.745009	0.581087	-0.941236	0.73437	0.982556	-0.755108	-0.961819
PE(15-MHDA_18:2)	0.826846	1.01069	-0.554036	-1.13798e-16	7.11485e-05	0.00156527	-1.23401	-0.337745	1.03882	0.532933	-1.47017	0.231151	0.713264	0.525756	-0.131426	-0.229434	1.3773	-1.01644	-0.484063	-0.341108	1.48703	-0.661862	-1.04118	0.232671	-0.471804	1.28031	-1.01907	-0.694791	0.927956	0.785908	-1.372	0.099284	1.02227	0.250452	-0.278441	-1.26797	1.01717	0.529237	-1.3864	-0.053433	0.858608	0.581228	-1.45294	0.760123	0.535051	0.157769
PE(16:0_18:2)	-0.183559	1.63186	-1.08485	-1.95633e-16	0.000254041	0.00423579	0.054808	-0.746876	1.39477	-0.702702	-0.423897	-0.680904	1.48685	-0.382048	-0.00917599	0.680808	0.739096	-1.41073	-0.935323	0.0536772	1.37185	-0.490208	-0.843341	-0.86306	0.643441	1.06296	0.159623	-1.36841	1.03533	0.173457	-0.884413	-0.12412	1.42455	-0.416017	-0.0107208	-1.3793	0.951271	0.43875	-0.155324	-1.10843	1.32061	-0.0568584	-1.02271	-0.369454	0.0447409	1.34743
PE(16:0_18:3) (a)	0.238445	1.27034	-1.28696	1.83881e-16	0.000772347	0.00886521	0.722541	-0.767424	0.994035	-0.949152	-1.22955	-0.221111	1.16528	0.285384	0.502476	0.276874	0.69825	-1.4776	-0.593809	0.172851	1.33496	-0.914001	-0.0823488	-1.3289	0.365466	1.04579	-0.770291	-0.956456	0.840821	0.885925	-0.834953	-0.827481	1.17493	0.4875	-0.458303	0.33949	1.21432	-1.09551	-1.06804	0.286142	1.24877	-0.466872	-1.11035	0.487825	1.12838	-0.505854
PE(16:1_18:2)	-0.283696	1.28146	-0.755674	-4.83467e-16	0.0140188	0.0431406	0.228754	-1.4718	0.688164	0.554885	0.152931	-1.30101	0.0150502	1.13303	-1.30377	0.296596	1.09731	-0.0901438	-0.0625709	-0.983466	1.38377	-0.337732	0.522886	-1.49782	0.424767	0.55017	0.110187	-1.44015	0.786271	0.543692	-0.335492	-0.031603	1.37079	-1.00369	-0.62776	-0.414965	1.4935	-0.450771	-1.46472	0.437708	0.773933	0.253074	0.389157	1.17917	-0.446309	-1.12202
PE(17:0_18:2)	0.0597041	1.26671	-0.601667	1.58163e-16	0.00309236	0.019209	-0.402565	-0.711637	1.48198	-0.367775	-1.31395	-0.241078	0.721184	0.833848	0.615922	0.511579	0.3645	-1.492	-0.343228	0.0727293	1.32695	-1.05646	-0.917364	-0.717178	0.424693	1.20985	0.695613	-1.4836	0.346171	0.44182	-1.2321	0.0223944	1.21712	-0.00741698	-0.734235	-0.925904	1.1659	0.494236	-0.282119	-1.29103	0.696432	0.876717	-1.36312	0.0836248	0.242029	1.03747
PE(18:0_18:2)	-0.147011	1.35781	-0.450242	-8.18312e-16	0.00219278	0.0163068	-0.240632	-1.21515	1.17836	0.277422	-0.846181	-0.858488	0.635504	1.06916	-0.0122946	1.04328	0.315158	-1.34614	-0.506798	-0.0449895	1.41363	-0.861845	-0.361032	-1.05729	0.0984329	1.31989	0.657195	-1.39052	0.794254	-0.0609303	-1.27573	0.152087	1.16103	-0.0373885	-0.383671	-1.22319	0.984518	0.622348	-0.439096	-1.20555	0.849002	0.795641	-1.15265	-0.231183	0.117257	1.26657
PE(18:0_20:3) (b)	0.95411	0.251335	0.0891639	1.56125e-17	0.00603907	0.0267952	-1.47597	0.632349	0.603188	0.240434	-1.44197	0.64963	0.0921988	0.700142	-0.919663	1.35886	0.105416	-0.544614	-0.312108	-0.255261	1.44051	-0.873138	0.421932	-0.708147	-0.924493	1.21071	-0.798216	-0.674882	0.0953092	1.37779	-1.34412	0.625334	0.88092	-0.162138	-0.11349	-1.35882	0.567506	0.904803	-1.29491	-0.271338	0.675826	0.89042	-1.3569	0.907964	-0.11734	0.566272
PE(18:0_20:4)	0.44123	1.20567	0.0217418	-1.36939e-15	8.04053e-06	0.000326569	-1.43779	0.234142	0.878918	0.324728	-1.276	-0.315358	0.740209	0.851151	-1.30019	-0.267069	0.854455	0.712803	-0.819363	-0.694237	1.34891	0.164691	-0.679222	-0.329449	-0.47582	1.48449	-0.313623	-1.24448	0.515371	1.04273	-1.20295	-0.258309	1.1881	0.273158	-0.65355	-1.00655	1.13151	0.52859	-0.649178	-1.01895	1.10699	0.561137	-1.06006	-0.0793604	-0.211578	1.351
PE(18:1_22:6)	0.4596	1.47498	-0.615227	-9.33802e-16	4.73383e-06	0.000249946	-0.975351	-0.488324	1.33973	0.123949	-1.28397	-0.103256	1.12868	0.258541	-0.824549	-0.901745	0.95515	0.771144	-1.27917	-0.0603588	1.15087	0.188656	-1.3941	0.0930352	0.333165	0.9679	-0.126223	-1.32668	1.01674	0.436154	-0.752896	-0.806623	1.31195	0.247568	-0.841977	-0.598052	1.38955	0.0504735	-0.33623	-1.24837	0.983418	0.601179	-1.46935	0.752557	0.45268	0.26411
PE(20:0_20:4)	0.515576	1.31384	-0.12879	9.83588e-17	1.64226e-06	0.000123873	-1.43049	0.0523011	0.663901	0.714285	-1.23757	-0.380756	0.892725	0.725599	-0.574568	-1.01435	1.22957	0.359347	-1.20696	-0.32369	1.13071	0.399939	-0.712557	-0.48593	-0.277669	1.47616	-0.585304	-1.10468	0.912367	0.777617	-1.13768	-0.28006	1.26666	0.151085	-0.667013	-0.99541	1.13323	0.529196	-1.2722	-0.307095	0.931282	0.648012	-1.28969	-0.118604	0.297327	1.11096
PE(36:3)	0.0117852	1.87369	-0.761442	-1.17831e-15	7.39659e-07	0.000117068	-0.916975	-0.74676	1.16164	0.502098	-0.993799	-0.667951	1.13542	0.526328	-0.872491	-0.0212563	1.40576	-0.51201	-0.88531	-0.541132	1.38629	0.0401544	-0.75163	-0.972948	0.888158	0.83642	0.19899	-1.32366	1.09894	0.0257252	-1.01732	-0.571883	1.22774	0.36146	-0.658795	-1.03939	0.996985	0.701199	-0.476122	-1.07323	1.23361	0.315742	-1.1798	-0.477189	0.76699	0.889997
PE(37:4)	0.708634	1.13353	-0.489263	-4.83554e-16	3.73243e-05	0.00103722	-1.0341	0.505925	1.14021	-0.612037	-1.3222	-0.206925	0.905698	0.623432	-1.1297	-0.114558	1.30644	-0.0621847	-0.820308	-0.36243	1.45633	-0.27359	-1.1417	-0.127953	-0.0262772	1.29594	-0.512355	-1.13463	0.606917	1.04007	-1.16057	-0.343578	1.20141	0.30274	-1.06034	-0.526436	1.20547	0.3813	-0.365606	-1.08658	1.2879	0.164291	-1.21239	0.724239	-0.42168	0.909827
PE(38:5)	0.408322	1.43601	-0.547078	1.20005e-15	1.18845e-05	0.000421006	-1.37429	0.253256	1.01814	0.102888	-0.998858	-0.574184	1.25309	0.319957	-1.24901	0.0841617	1.19662	-0.0317725	-0.794865	-0.626864	1.40533	0.0163959	-1.12023	-0.0035279	-0.184332	1.30809	0.0500036	-1.42043	0.542301	0.828124	-0.859127	-0.692265	1.31387	0.237522	-0.4021	-1.10329	1.24664	0.258753	-0.672987	-0.891631	1.29615	0.268467	-1.45334	0.183203	0.480767	0.789369
PE(O-16:0/22:4)	0.167583	0.67094	0.344999	6.91201e-16	0.0120525	0.0400233	-0.878717	-0.582429	1.37134	0.0898071	-1.00419	-0.707577	0.742168	0.9696	-1.4402	0.482329	0.136582	0.821292	-0.986	-0.737026	0.851777	0.871248	0.710297	-1.1926	-0.450533	0.932841	0.830518	-1.17247	-0.491251	0.833203	-1.2271	0.144892	1.2073	-0.125093	-0.32529	-1.25059	0.998316	0.577563	-1.33465	0.305224	-0.0310428	1.06047	0.181262	0.91201	-1.42349	0.330222
PE(O-18:1/18:2)	0.614262	0.58499	0.144167	1.2928e-16	0.00401091	0.0219944	-1.4803	0.321914	0.448509	0.709877	-1.44077	0.305537	0.262273	0.872956	-0.847927	1.15328	0.519765	-0.825116	-0.208978	-1.10481	1.31746	-0.00367326	-0.779069	-0.272743	-0.413645	1.46546	0.478252	-1.34305	-0.11237	0.977169	-1.12444	0.699456	0.972786	-0.547807	-0.411654	-1.20467	0.999313	0.617006	-0.73749	-0.817798	0.240124	1.31516	-1.33996	0.51317	-0.134032	0.960826
PE(O-38:5) (a)	0.0744524	0.616038	0.488685	-1.12098e-15	0.0124218	0.040486	-1.49033	0.337181	0.589584	0.563567	-0.799485	-0.304288	1.46268	-0.358903	-0.750614	-0.513417	-0.196868	1.4609	-1.28615	-0.298406	0.766172	0.818384	-0.109993	-0.296278	-0.983792	1.39006	1.33533	-0.920851	-0.583428	0.168951	-0.779448	-0.581673	1.43149	-0.0703696	-0.549501	-1.1268	0.94629	0.730008	-0.332778	-1.01427	-0.0168494	1.3639	-0.0973262	0.603027	-1.37067	0.864964
PE(P-18:0/18:1)	-0.517228	-0.876361	0.146564	-1.47278e-16	0.0017639	0.0149154	1.38342	-0.150911	-1.00602	-0.226496	0.750503	-1.28273	-0.303853	0.836078	1.44671	-0.110725	-0.633718	-0.702266	1.03955	0.664175	-0.735925	-0.967796	1.39735	-0.714409	-0.731226	0.0482802	0.693196	0.931083	-1.22044	-0.403838	0.604652	1.03038	-0.473966	-1.16106	1.24357	-0.130858	0.0829154	-1.19563	0.416466	1.20372	-0.629684	-0.990506	-1.08081	1.28259	-0.389373	0.187597
PE(P-18:0/20:3)	-0.261821	-1.14251	0.225203	5.50254e-16	0.000800367	0.0088675	0.774431	0.951567	-0.914211	-0.811786	-1.0005	-0.590208	1.23438	0.356324	1.23904	0.340325	-1.01525	-0.564109	0.92613	0.801637	-0.804417	-0.92335	0.848319	0.409854	-1.44176	0.183586	0.579871	0.802176	-1.42083	0.0387839	1.30681	0.21209	-0.54296	-0.97594	1.46656	-0.75787	-0.245473	-0.463219	0.501372	1.16241	-0.750245	-0.91354	0.471174	1.16302	-1.02935	-0.604841
PE(P-18:0/20:4)	-0.520455	-0.862439	-0.0311344	-1.33157e-15	0.000693521	0.00851579	1.08612	0.465842	-0.329312	-1.22265	-0.241026	-0.827375	1.45252	-0.384118	1.10343	-0.978577	-0.70158	0.576727	0.444491	1.08803	-1.23759	-0.294938	1.10937	0.451074	-1.19756	-0.362881	0.370033	1.01821	-1.3509	-0.0373517	1.28441	0.19995	-0.419198	-1.06516	1.26247	0.235592	-0.410956	-1.0871	1.10228	0.483455	-0.40947	-1.17626	0.771869	0.952683	-0.931457	-0.793096
PE(P-18:0/22:4)	-0.381575	-0.901139	0.52317	-1.33001e-15	0.0145676	0.0442051	1.2606	0.257634	-1.06895	-0.449283	-0.915961	-0.798223	0.691801	1.02238	-0.166627	-0.589524	-0.703316	1.45947	0.483321	1.16714	-0.679999	-0.97046	1.21378	-0.450916	-1.09992	0.337057	0.945768	0.238352	-1.41293	0.228806	0.857422	0.730671	-0.309317	-1.27878	1.41099	-0.487537	-0.0463833	-0.877072	0.786212	0.935365	-0.972701	-0.748876	0.184083	1.24087	-1.16585	-0.259105
PE(P-18:0/22:5) (n3)	-0.449367	-1.2351	0.595457	-9.13158e-16	0.000214784	0.0037802	1.09903	0.557955	-1.06091	-0.59607	0.916136	-1.14693	0.755167	-0.524371	0.869532	0.363394	-1.4386	0.205671	0.662123	0.968872	-1.19812	-0.432871	0.463951	0.835392	-1.43794	0.138593	0.695114	0.866803	-1.3033	-0.258619	1.42855	-0.410532	-0.139867	-0.87815	1.4945	-0.385807	-0.593207	-0.515486	-0.189264	0.850887	-1.33612	0.674499	0.617416	1.06339	-1.03464	-0.646162
PE(P-18:0/22:5) (n6)	-0.513357	-0.979714	0.521389	4.24471e-16	0.0023821	0.0169349	1.09488	0.601595	-0.835536	-0.860935	-1.10804	-0.208406	1.31484	0.00160933	0.966318	-0.118639	-1.34386	0.496181	0.820876	0.890985	-1.03906	-0.672801	0.817512	0.0259604	-1.41554	0.572064	0.589573	0.496402	-1.49596	0.409986	1.2672	0.181676	-0.329749	-1.11913	1.34489	-0.413912	0.0760786	-1.00706	1.08096	-0.206639	-1.27579	0.401468	0.57111	1.06268	-1.14086	-0.492933
PE(P-18:1/20:4) (b)	0.00331979	-1.06769	0.0581383	1.07735e-15	0.00538211	0.0247109	0.364963	1.10072	-0.193803	-1.27188	-0.58584	-0.827424	1.40431	0.00895645	0.877759	-0.109779	-1.36445	0.596467	0.348456	1.25415	-0.69762	-0.904989	-0.209812	1.2163	-1.1997	0.193214	0.0330411	1.38854	-0.884596	-0.536986	1.36421	0.0843966	-0.5211	-0.927505	1.18549	-0.405801	0.360476	-1.14017	0.935685	0.678906	-1.23163	-0.382957	0.854251	0.821401	-1.14738	-0.528269
PI(18:0_22:5) (n6)	-0.431576	-1.0855	1.12084	1.69344e-15	0.00177967	0.0149154	0.351536	1.22785	-0.543155	-1.03623	-0.902244	1.36091	-0.567477	0.108808	1.23794	0.260278	-1.12156	-0.37666	1.34204	-0.34085	-1.03983	0.0386346	0.405343	0.172375	-1.43758	0.859859	0.656213	-0.855932	-0.853246	1.05297	-0.957348	0.718333	-0.75768	0.996696	1.14605	-0.747924	-0.922918	0.524797	1.3877	-0.539441	-0.8843	0.0360377	1.195	0.290867	-1.18081	-0.30506
PI(34:0)	0.0710453	0.579952	0.499657	-1.76421e-16	0.0165415	0.0491387	-1.36158	0.307463	1.02505	0.029072	1.02336	0.279901	-1.36757	0.0643029	-1.32113	0.556975	-0.18908	0.953231	-0.0666303	-1.38868	0.791488	0.663826	-1.2185	-0.387176	0.607553	0.998119	1.42213	-0.822909	-0.0538029	-0.545416	-1.40972	-0.0107817	0.667444	0.753057	-0.909754	-0.797356	0.65423	1.05288	-0.356988	-0.97651	-0.0508427	1.38434	-0.482941	-0.732213	-0.256232	1.47139
PI(36:2)	-0.166673	1.29689	-0.0694739	-4.2054e-16	0.000806137	0.0088675	-0.907985	-0.724409	1.21522	0.417173	-0.166065	-1.27564	0.329748	1.11195	-1.39874	0.250648	0.173013	0.975077	0.0269834	-0.947372	1.37622	-0.45583	-1.12023	-0.404844	0.305239	1.21984	1.14345	-0.454935	0.445845	-1.13436	-1.26486	-0.170669	1.13046	0.305066	-0.225559	-1.31776	0.875842	0.667479	-0.157176	-1.2959	0.379965	1.07311	-0.990548	-0.386577	0.0099104	1.36721
PI(36:3)	0.303324	1.37262	-0.741228	1.99493e-17	0.000186999	0.00352627	-1.31461	-0.171084	1.00638	0.479309	0.874659	-1.4404	0.29245	0.273292	-1.04003	-0.384347	1.32708	0.0972979	-0.237539	-0.874872	1.43922	-0.326813	-1.42307	0.166904	0.909181	0.346987	-0.2803	-1.28608	0.640612	0.925768	-0.872289	-0.461473	1.42077	-0.0870074	-0.693098	-0.889624	1.27905	0.303675	-1.18966	-0.231266	1.2212	0.199727	-1.10902	1.32052	-0.0614626	-0.150035
PS(38:3)	-0.189781	-1.3402	1.00614	1.34567e-15	0.000870554	0.00923358	1.00308	0.715719	-0.90657	-0.812227	1.3238	-0.287018	-1.07862	0.0418333	-0.720863	1.04811	-0.97857	0.651322	0.67918	0.771066	-1.39317	-0.057079	0.163374	0.396724	-1.4331	0.873004	1.49549	-0.397308	-0.512766	-0.585419	-0.0129271	1.32739	-0.224822	-1.08964	1.41235	-0.851485	-0.528378	-0.0324872	0.676143	0.557081	-1.47454	0.241313	-0.410636	0.430901	-1.16024	1.13998
PS(40:5)	-0.325647	-1.05093	0.406542	-6.60236e-16	0.00341849	0.0200208	1.16227	0.499206	-0.731543	-0.929931	0.835369	-1.42596	0.512549	0.078042	-0.74529	1.03852	-0.95995	0.66672	0.828376	0.705117	-1.33279	-0.200706	0.485103	0.643635	-1.48995	0.361207	1.06779	0.634113	-0.782089	-0.919815	0.306162	0.79192	0.366447	-1.46453	1.21927	0.404012	-0.939349	-0.683936	1.29306	0.190321	-0.432215	-1.05117	0.228531	-0.0567055	-1.29624	1.12442
SM(43:2) (b)	-0.826529	-0.356697	-0.0219379	-5.84602e-16	0.0108823	0.0375545	1.12697	0.557454	-0.825967	-0.85846	0.820311	-1.2658	0.782035	-0.336546	0.130021	-1.44354	0.521466	0.792056	0.390549	1.12175	-0.284131	-1.22817	1.02598	-0.0337223	-1.34875	0.356498	0.445661	0.475318	-1.49764	0.57666	1.33822	-0.677474	0.185337	-0.84608	1.3402	-0.563559	0.152364	-0.929005	1.18411	0.346703	-0.37427	-1.15655	0.235273	1.25487	-1.1054	-0.384744
SM(43:2) (c)	-0.572046	-0.256543	-0.46772	-3.39746e-16	0.0165657	0.0491387	1.1775	0.473082	-0.708067	-0.942513	0.253312	-1.31911	1.09318	-0.0273823	0.686248	-1.38375	0.779471	-0.0819668	0.101851	1.32548	-0.386504	-1.04083	1.02672	0.603921	-1.17002	-0.460623	0.169747	0.628042	-1.46156	0.663771	1.28643	-0.536973	0.248142	-0.997595	1.15905	-0.843699	0.5113	-0.826649	0.60346	0.844084	-0.062082	-1.38546	0.278044	1.23082	-0.387385	-1.12148
SM(44:2)	-0.293421	-0.435505	-0.509934	-9.29812e-17	0.0167398	0.0493776	1.1439	0.496202	-1.04401	-0.596085	1.30597	-0.348639	0.119099	-1.07643	-0.978141	-0.69847	1.11205	0.564566	0.0496986	1.34661	-0.374632	-1.02168	1.49047	-0.356938	-0.50109	-0.632448	0.390728	0.439752	-1.48974	0.65926	0.819047	-0.359489	0.793533	-1.25309	1.00799	0.0723465	0.295043	-1.37538	0.676841	0.650657	0.122828	-1.45033	-0.253492	1.47678	-0.669313	-0.553974
SM(d16:1/19:0)	-0.280278	-0.316545	-0.729484	4.89192e-17	0.00928564	0.0335809	1.17206	0.475265	-0.971235	-0.67609	-0.263292	-0.570761	1.47936	-0.645303	0.250287	-1.18381	1.20846	-0.274938	-0.199994	1.36957	-0.13739	-1.03218	0.781598	0.75165	-0.197106	-1.33614	0.0426386	0.562656	-1.42033	0.815031	1.2835	-0.414986	0.199486	-1.068	1.23269	-0.244542	0.188742	-1.17689	0.86564	0.814906	-0.544909	-1.13564	0.343393	1.14579	-0.264782	-1.2244
SM(d16:1/24:1)	-0.618396	-0.596374	-0.022362	-1.35493e-16	0.00694298	0.0285669	1.12639	0.556341	-0.786831	-0.895898	1.48047	-0.720453	-0.366628	-0.393385	0.130895	-1.3581	0.174615	1.05259	-0.00306013	1.40437	-0.549124	-0.852181	1.42543	-0.149048	-0.894477	-0.381904	0.785452	0.124298	-1.44326	0.533506	0.66923	0.0767545	0.691901	-1.43789	1.15809	0.0662672	0.0604717	-1.28483	0.846314	0.533849	0.0332207	-1.41338	0.0565456	0.957512	-1.39185	0.377792
SM(d17:1/24:1)	-0.666974	-0.405978	-0.216878	1.33747e-16	0.0101089	0.0359534	1.13193	0.544816	-0.748473	-0.928275	0.0960523	-1.2868	1.15483	0.0359238	0.396382	-1.41457	0.106887	0.911296	0.127869	1.32813	-0.445373	-1.01063	1.40757	-0.268639	-0.955459	-0.183477	0.675245	0.618152	-1.46079	0.167394	1.256	-0.253936	0.153148	-1.15521	1.41176	-0.398421	-0.0975369	-0.915799	0.462777	0.9466	-0.0351302	-1.37425	0.608801	1.08932	-0.827229	-0.870888
SM(d18:1/17:0)/SM(d17:1/18:0)	-0.736707	-0.762616	0.405252	7.57001e-16	0.00244286	0.0169349	1.17783	0.404366	-0.476813	-1.10538	1.33551	-0.988872	-0.47203	0.125389	0.22689	-0.456307	-1.05019	1.27961	0.61427	0.797838	-1.4093	-0.00281019	1.13116	0.343591	-1.24481	-0.229933	1.11377	0.487848	-1.14644	-0.45518	0.930014	0.589089	-0.196431	-1.32267	1.30043	0.083063	-0.27643	-1.10706	-0.286351	-1.24884	0.467584	1.0676	0.781729	0.946403	-0.863109	-0.865023
SM(d18:1/18:0)/SM(d16:1/20:0)	-0.682182	-0.781045	0.14468	-4.85636e-16	0.00115019	0.0108446	0.896133	0.79127	-0.572431	-1.11497	-0.304694	-1.20851	1.14503	0.368176	0.813122	0.375639	-1.45785	0.269087	1.36808	0.10561	-0.862004	-0.611685	-0.0156349	0.51766	-1.39245	0.890427	1.20419	0.441763	-0.812712	-0.833236	1.1054	0.251215	-0.0479199	-1.3087	1.4122	-0.216156	-0.248946	-0.947098	1.39794	-0.158488	-0.975055	-0.264399	0.783161	0.938076	-0.748047	-0.97319
SM(d18:1/20:0)/SM(d16:1/22:0)	-0.383501	-0.572969	-0.453255	-1.68789e-16	0.00337401	0.0200208	0.717809	0.934148	-0.4741	-1.17786	-0.85285	-0.730706	1.28417	0.299391	1.30834	-1.11524	-0.21024	0.0171347	0.0935775	1.37166	-0.5978	-0.867433	1.27064	0.249915	-1.04921	-0.471348	0.694171	0.772121	-1.38389	-0.0823977	0.986371	0.445818	-0.0825579	-1.34963	1.0626	-0.455429	0.556391	-1.16357	0.553383	1.061	-0.443239	-1.17115	1.0402	0.505939	-0.289978	-1.25616
SM(d18:1/23:0)/SM(d17:1/24:0)	-0.814084	-0.388455	0.00939201	5.33297e-16	0.0105768	0.0369839	1.0354	0.61389	-0.515615	-1.13368	-0.738495	-0.918476	1.17363	0.483342	0.885087	-1.43513	0.328696	0.221344	0.410641	0.887514	0.125871	-1.42403	0.569651	0.640674	-1.48055	0.270222	0.860708	0.622888	-1.36255	-0.121047	1.39649	-0.474622	-0.0139308	-0.907938	1.41372	-0.796823	-0.0116499	-0.605249	1.36095	-0.0711634	-1.03921	-0.250575	0.830264	0.81483	-1.20566	-0.439438
SM(d18:1/24:0)	-0.605548	-0.47432	-0.318421	-5.08057e-16	0.00444458	0.022299	1.18016	0.476228	-0.762544	-0.893844	1.29592	-0.786439	0.280208	-0.789684	0.581281	-1.49725	0.437327	0.478642	-0.123037	1.40865	-0.347722	-0.937895	1.41231	-0.0153282	-0.819657	-0.577326	0.521083	0.64314	-1.48686	0.322636	0.952431	-0.057959	0.471861	-1.36633	1.34933	-0.552844	0.129251	-0.925731	1.03505	0.545505	-0.353244	-1.22732	-0.495257	1.49008	-0.63804	-0.356781
SM(d18:2/18:0)	-0.629527	-0.478878	-0.571567	-4.02976e-16	0.000394927	0.00595776	1.28184	0.192661	-0.396141	-1.07836	-0.435214	-0.779706	1.46321	-0.248295	1.47805	-0.299638	-0.714212	-0.464201	0.0232379	1.35295	-1.0213	-0.354882	0.990656	0.72867	-0.790383	-0.928943	0.93955	0.642365	-1.26708	-0.314834	1.18888	0.0391869	0.0305431	-1.25861	1.22456	0.265958	-0.345961	-1.14456	1.00102	-0.552529	0.667974	-1.11646	0.852182	0.659573	-0.165941	-1.34581
SM(d18:2/24:0)	-0.615996	-0.184412	-0.523871	1.7833e-16	0.0148225	0.0447216	1.22802	0.391012	-0.690238	-0.928792	0.698993	-1.33062	0.836093	-0.204467	0.2783	-1.47171	0.745849	0.447565	-0.193793	1.42427	-0.317852	-0.912622	1.36233	0.101165	-0.554394	-0.909102	0.237891	0.500538	-1.46927	0.730838	0.948582	-0.259008	0.60267	-1.29224	1.07279	-0.573786	0.585783	-1.08478	0.821784	0.68059	-0.145835	-1.35654	0.396816	1.2293	-0.745184	-0.880936
TG(48:1) [NL-16:1]	-0.719433	0.00777835	-0.967096	2.63244e-16	0.000722834	0.00867401	0.396562	-0.183271	1.07369	-1.28699	1.12816	0.304356	-1.26788	-0.164627	1.00447	0.114527	0.262647	-1.38164	1.48382	-0.31309	-0.49891	-0.67182	0.338307	1.09939	-0.151671	-1.28603	0.759127	0.544004	0.148031	-1.45116	-0.175618	-0.561854	1.45996	-0.722489	1.16377	0.133501	-0.0215979	-1.27567	0.988133	-1.0511	-0.645568	0.708535	0.687866	0.493798	0.299347	-1.48101
TG(48:1) [SIM]	-1.02619	0.782575	-1.00473	-1.80758e-16	0.00512844	0.023963	0.535036	-0.666986	1.12903	-0.997077	1.20167	0.352073	-0.441488	-1.11226	0.204607	-1.1674	1.23367	-0.270872	1.24045	-1.05172	0.316342	-0.505078	0.128319	1.10096	0.0980601	-1.32733	0.863234	0.70031	-0.261168	-1.30238	-0.81132	-0.912644	0.968792	0.755172	1.07462	-1.14353	0.551737	-0.482824	0.831877	-1.44672	0.193446	0.421393	1.02686	0.269124	0.0708049	-1.36679
TG(48:2) [NL-14:1]	-0.538906	0.547201	-1.16173	-9.88792e-18	0.0135734	0.0424068	0.278678	-0.371757	1.22548	-1.1324	1.27282	0.262893	-0.511313	-1.0244	-1.12823	-0.466885	1.14174	0.453374	1.18579	-0.946131	0.458967	-0.698629	0.262281	1.27992	-0.543241	-0.998956	0.623886	0.742058	0.0677655	-1.43371	-0.862246	-0.659011	1.33731	0.183945	0.376063	-0.202016	1.09675	-1.27079	1.28499	-1.15117	-0.152505	0.0186913	0.916074	0.333154	0.172107	-1.42134
TG(48:2) [NL-18:2]	-0.740879	0.843788	-1.24352	6.65874e-16	0.0056103	0.0255366	0.427893	-0.626159	1.19576	-0.997493	1.2007	0.309501	-0.35374	-1.15646	-1.1861	-0.23724	1.2235	0.199843	0.965344	-1.16978	0.68481	-0.480373	0.0481727	1.1857	0.0274887	-1.26136	0.638613	0.810008	-0.0584238	-1.3902	-0.787856	-0.780232	1.30417	0.263914	1.08466	-1.12024	0.550674	-0.515098	0.925489	-1.26009	0.66713	-0.332528	1.12954	-0.0738028	0.234174	-1.28991
TG(48:2) [SIM]	-0.648662	0.782117	-1.24071	-1.20112e-15	0.00800904	0.0310939	0.550668	-0.720761	1.12495	-0.954858	1.26071	0.220804	-0.37717	-1.10435	-0.960376	-0.688332	1.17418	0.474526	1.2573	-1.09777	0.237546	-0.397075	-0.153472	1.26228	0.0654221	-1.17423	0.554539	0.789771	0.0911155	-1.43543	-0.889117	-0.823167	1.03767	0.67461	0.446846	-0.536681	1.1648	-1.07496	1.02583	-1.06383	0.657442	-0.619448	0.963215	0.227209	0.214738	-1.40516
TG(48:3) [NL-14:0]	-0.408671	0.496355	-1.26729	-8.29632e-17	0.00815689	0.0314368	0.60525	-0.335295	0.979655	-1.24961	1.2705	0.311658	-0.654893	-0.927263	-1.18736	-0.0179992	1.25972	-0.0543626	0.699734	-0.900574	1.01671	-0.815869	0.0130602	1.36722	-0.39184	-0.988438	0.690948	0.74074	-0.0269924	-1.40469	-0.795575	-0.864319	1.17808	0.481816	0.154661	0.122965	1.06999	-1.34762	1.33085	-1.05323	0.0624669	-0.340089	0.96942	0.293607	0.135428	-1.39846
TG(48:3) [NL-16:1]	-0.429424	0.298011	-1.14105	3.07046e-16	0.00925978	0.0335809	0.497947	-0.187428	0.999883	-1.3104	0.990193	0.624702	-0.404134	-1.21076	-1.04128	-0.523602	1.23913	0.325753	1.4539	-0.815539	-0.226123	-0.412238	0.20905	1.314	-0.948446	-0.574599	0.420858	0.988091	-0.051028	-1.35792	-0.548141	-0.759161	1.45011	-0.142809	0.460413	0.274412	0.737743	-1.47257	1.30344	-0.984235	0.215475	-0.534684	0.836871	0.357776	0.256506	-1.45115
TG(48:3) [NL-18:3]	-0.571274	0.805608	-1.40791	3.41047e-16	0.00285575	0.0181667	0.491747	-0.578879	1.1434	-1.05627	1.23155	0.188422	-0.24115	-1.17882	-0.921897	-0.212752	1.42206	-0.287407	0.974195	-0.862002	0.750626	-0.862819	-0.288993	1.41125	-0.176991	-0.945266	0.505681	0.880721	0.0165743	-1.40298	-0.774672	-0.911993	1.11327	0.573397	0.806841	-0.695586	0.908473	-1.01973	0.809753	-1.24287	0.810601	-0.37748	0.942091	0.0872443	0.372768	-1.4021
TG(48:3) [SIM]	-0.477767	0.942938	-1.55858	-5.24927e-16	0.0012253	0.0111544	0.386294	-0.682157	1.22998	-0.93412	1.10068	0.311538	-0.116921	-1.29529	-1.12521	-0.298441	1.27372	0.149936	0.834999	-1.17173	0.829098	-0.492368	-0.287254	1.21798	0.242051	-1.17278	0.574442	0.717205	0.167029	-1.45868	-0.671903	-0.908554	1.27713	0.303323	0.437355	-0.206058	1.05472	-1.28601	0.51532	-1.03981	1.13279	-0.608293	1.0003	0.0473797	0.327136	-1.37482
TG(49:1) [SIM]	-0.793292	0.453411	-0.915347	-6.89119e-16	0.0149598	0.0448795	0.670032	-0.474523	0.976204	-1.17171	1.25805	0.266555	-0.45896	-1.06565	1.12472	-0.651991	0.537637	-1.01037	1.17409	-1.23759	0.241348	-0.177842	-0.137663	1.36542	-0.187863	-1.03989	0.657097	0.633168	0.171852	-1.46212	-1.1575	-0.468658	1.05636	0.56979	1.23235	-0.595165	0.361147	-0.998332	0.185463	-1.31754	0.0234154	1.10866	0.964357	0.518415	-0.148952	-1.33382
TG(50:1) [NL-14:0]	-0.961083	1.18876	-1.03791	-6.60583e-16	0.0067731	0.028159	0.758743	-1.27013	0.838925	-0.327536	1.31766	-0.568001	0.199702	-0.949356	-0.288258	-0.904777	1.42917	-0.236134	0.350569	-1.35012	1.02643	-0.0268746	0.0555606	0.244794	1.0523	-1.35265	1.08167	0.216811	0.0363184	-1.33479	-1.45215	0.228138	0.824275	0.399735	1.14325	-1.15031	-0.426427	0.433487	0.370865	-1.49135	0.487531	0.632957	0.521206	0.293237	0.667651	-1.48209
TG(50:1) [NL-16:0]	-0.874454	0.235476	-0.687939	1.46376e-15	0.013211	0.0420206	0.526269	-0.834528	1.14889	-0.840629	1.21775	0.243142	-1.17252	-0.288377	0.8401	-0.549558	0.842153	-1.13269	1.306	-1.09969	-0.281718	0.075407	0.256206	1.01834	0.0993171	-1.37386	0.875906	0.72853	-0.346736	-1.2577	-1.25657	1.1817	0.141889	-0.0670159	1.14772	-1.18074	0.396007	-0.362988	1.08281	-1.27185	-0.21537	0.404404	1.10467	0.120992	0.0991813	-1.32485
TG(50:1) [NL-18:1]	-1.0494	0.567271	-0.82116	1.22873e-16	0.00729076	0.029163	0.546385	-0.848685	1.13489	-0.832594	1.4144	-0.000981847	-0.724248	-0.689166	0.625386	-0.294225	0.94516	-1.27632	1.28363	-1.12947	0.102767	-0.256925	0.404228	0.714341	0.362864	-1.48143	0.948373	0.540242	-0.152388	-1.33623	-1.45897	0.157943	0.642998	0.658031	1.08626	-1.33628	0.164728	0.0852884	1.06091	-1.26858	-0.245166	0.452844	1.17649	0.0587323	0.034132	-1.26935
TG(50:1) [SIM]	-1.01414	0.520777	-0.826986	-9.1073e-18	0.00759152	0.0299129	0.548439	-0.644802	1.11561	-1.01925	1.24615	0.317111	-0.53198	-1.03128	1.02785	-0.827869	0.686826	-0.886807	1.39619	-0.982311	-0.21297	-0.200909	0.313884	0.927102	0.176983	-1.41797	0.791145	0.688193	-0.104743	-1.37459	-1.18622	-0.109311	1.25675	0.0387787	1.05588	-1.25294	-0.286069	0.483138	0.775895	-1.43031	0.0644524	0.589961	1.10041	0.243373	-0.0288588	-1.31493
TG(50:2) [NL-14:0]	-0.570976	0.889033	-1.32024	-4.97779e-16	0.00671872	0.028159	0.476041	-0.943083	1.17557	-0.708529	1.30436	0.225403	-0.567717	-0.962047	-0.790273	-0.642635	1.40051	0.0323946	-0.10603	-0.673105	1.44601	-0.66688	0.465419	0.975286	-0.0901189	-1.35059	0.794178	0.663019	-0.0698197	-1.38738	-1.23803	-0.0532589	1.20721	0.0840794	0.564582	-1.15412	1.06141	-0.471872	0.909225	-1.39692	0.470774	0.0169238	0.758286	0.427407	0.284477	-1.47017
TG(50:2) [NL-16:1]	-0.503402	-0.0230254	-1.0053	-1.7908e-15	0.00216403	0.0163068	0.560187	-0.410554	1.04466	-1.19429	1.01433	0.64969	-1.11884	-0.545184	0.0170638	-0.0959581	1.26162	-1.18272	1.3146	-0.107676	-1.11916	-0.0877622	0.51598	1.15394	-0.772174	-0.897743	0.70273	0.803219	-0.150036	-1.35591	-0.681	-0.177155	1.46267	-0.604518	0.51727	-0.0110713	0.887995	-1.39419	1.45506	-0.826741	-0.344965	-0.283356	0.987659	0.392178	-0.012146	-1.36769
TG(50:2) [NL-18:1]	-0.829901	0.574439	-1.10621	7.72993e-16	0.00443319	0.022299	0.361788	-0.629569	1.23772	-0.969944	1.24159	0.357028	-0.636234	-0.962386	-0.853454	-0.227377	1.4448	-0.363968	1.41784	-0.875365	-0.0758638	-0.466607	0.536921	1.02889	-0.320717	-1.24509	0.661948	0.827762	-0.125574	-1.36414	-0.156269	-1.31524	1.02128	0.45023	0.84141	-0.348598	0.765789	-1.2586	1.10465	-1.32435	0.139224	0.0804714	0.961176	0.325408	0.112552	-1.39914
TG(50:2) [NL-18:2]	-0.959344	0.778733	-1.04167	-1.0322e-15	0.00620245	0.0270652	0.446774	-0.929138	1.19532	-0.712956	1.16236	0.429397	-0.481469	-1.11028	-0.246935	-0.293409	1.43356	-0.893217	0.863448	-1.40708	0.523615	0.0200209	0.262715	1.11677	-0.0846344	-1.29485	0.911655	0.604335	-0.185915	-1.33008	-0.935215	-0.433082	1.39185	-0.023558	1.08029	-1.26864	0.41494	-0.226595	1.0254	-1.35303	-0.0153295	0.342964	1.3351	-0.153963	-0.0924524	-1.08869
TG(50:2) [SIM]	-0.817212	0.554703	-1.05882	7.51176e-16	0.00658109	0.0280227	0.761174	-0.651071	0.94261	-1.05271	1.23475	0.362531	-0.613816	-0.983463	-1.07742	-0.285572	1.32521	0.0377811	1.44931	-0.74947	-0.134386	-0.565454	0.119589	1.28081	-0.273195	-1.1272	0.534894	0.925297	-0.100955	-1.35924	-0.151681	-1.23297	1.1914	0.193248	0.924928	-0.925114	0.802799	-0.802613	1.18322	-1.22702	0.238043	-0.194243	1.02386	0.333079	-0.000181185	-1.35675
TG(50:3) [NL-14:0]	-0.694413	1.19551	-1.4733	-1.23773e-16	0.00119357	0.0110562	0.545176	-0.86488	1.13547	-0.815766	1.17942	0.0298532	0.057519	-1.26679	-1.19301	-0.233516	1.21561	0.210918	0.121136	-1.01537	1.32874	-0.43451	0.0237874	0.787561	0.606758	-1.41811	0.773038	0.556922	0.112148	-1.44211	-0.763919	-0.881259	1.20108	0.4441	0.217709	-1.08542	1.26992	-0.402214	0.962192	-1.24231	0.635848	-0.355726	1.04825	-0.0819349	0.361702	-1.32802
TG(50:3) [NL-14:1]	-0.324251	0.515739	-1.25316	-9.54098e-18	0.0135442	0.0424068	0.0336233	-0.728429	1.4026	-0.707794	0.907102	0.800092	-1.0533	-0.653894	-1.27328	-0.110167	1.1443	0.239144	0.493004	-0.629694	1.15257	-1.01588	0.378943	1.15257	-0.34431	-1.1872	0.674782	0.56152	0.237754	-1.47406	-0.976828	-0.687668	1.13855	0.525943	0.588059	-0.382937	1.01245	-1.21757	1.46325	-0.631531	-0.176929	-0.654793	0.697423	0.399819	0.387268	-1.48451
TG(50:3) [NL-16:1]	-0.413392	-0.276543	-0.748395	7.70564e-16	0.00470494	0.0227909	0.540815	-0.354942	1.03938	-1.22525	1.18104	0.461785	-0.675713	-0.967113	-1.41745	0.317738	0.17223	0.927481	1.4062	-0.175896	-0.957825	-0.272476	0.438151	1.20391	-0.893342	-0.748714	0.476556	0.986033	-0.126707	-1.33588	0.673154	-0.515928	0.986357	-1.14358	0.427846	0.436324	0.629324	-1.49349	1.49476	-0.399484	-0.603788	-0.491484	1.13308	0.260684	-0.115117	-1.27864
TG(50:3) [NL-18:2]	-0.595239	0.694033	-1.25366	-1.05606e-15	0.0075888	0.0299129	0.45717	-0.579461	1.16743	-1.04514	1.0102	0.530528	-0.264845	-1.27589	-1.22078	-0.279819	1.14114	0.359453	0.765887	-1.14896	0.905655	-0.522579	-0.247989	1.34874	-0.0436262	-1.05712	0.67763	0.708772	0.0407626	-1.42716	-0.739113	-0.899689	1.20763	0.431175	1.08965	-0.783025	0.605804	-0.912431	1.24832	-0.953001	0.347246	-0.64257	1.08729	0.231818	0.00903228	-1.32814
TG(50:3) [NL-18:3]	-0.852874	0.855582	-1.20527	3.08651e-16	0.00421233	0.0220209	0.765657	-0.770989	0.95643	-0.951098	1.28311	0.298896	-0.871402	-0.710601	-0.393316	-0.37432	1.48167	-0.714034	0.837349	-0.939303	0.891024	-0.78907	-0.00450461	1.2715	-0.0946784	-1.17231	0.684796	0.652471	0.109568	-1.44683	-0.8174	-0.601915	1.40332	0.0159968	1.01348	-1.16333	0.626415	-0.476565	0.699146	-1.46056	0.170841	0.590572	1.06351	-0.30935	0.485725	-1.23989
TG(50:3) [SIM]	-0.545467	0.716679	-1.27108	6.66914e-16	0.00862388	0.0327584	0.512367	-0.488789	1.10586	-1.12944	1.13828	0.507628	-0.608339	-1.03757	-1.07484	-0.42842	1.26704	0.236222	0.352262	-0.919131	1.2505	-0.683633	0.0113282	1.33622	-0.282341	-1.06521	0.643902	0.785266	-0.0262943	-1.40287	-0.680381	-0.949595	1.20674	0.423235	0.802033	-0.325156	0.795319	-1.2722	0.894195	-1.38317	0.534062	-0.0450862	1.08616	0.095785	0.154878	-1.33682
TG(50:4) [NL-14:0]	-0.503273	0.966567	-1.46782	3.09648e-16	0.00260335	0.0171821	0.513516	-0.824532	1.15753	-0.84651	1.216	0.290093	-0.363801	-1.14229	-1.09725	-0.35871	1.2791	0.176857	-0.0137522	-0.687485	1.41863	-0.717395	-0.530651	1.32026	0.181202	-0.970814	0.563818	0.7382	0.151968	-1.45399	-0.656025	-0.894048	1.3084	0.241676	0.807227	-0.693821	0.907809	-1.02121	0.935057	-1.26884	0.646478	-0.312695	0.873307	-0.042596	0.556879	-1.38759
TG(50:4) [NL-18:3]	-0.554109	0.697302	-1.40097	-5.36376e-16	0.00246967	0.0169349	0.559133	-0.532619	1.08295	-1.10946	1.07958	0.527404	-0.439376	-1.16761	-0.837569	-0.244807	1.45025	-0.367872	0.644298	-0.799694	1.06088	-0.905485	-0.044281	1.40895	-0.480169	-0.884499	0.597139	0.781426	0.0464417	-1.42501	-0.611499	-0.965393	1.2632	0.313688	0.827947	-0.379999	0.793321	-1.24127	0.99876	-1.29963	0.516614	-0.215742	0.958222	0.135001	0.309548	-1.40277
TG(50:4) [NL-20:4]	-0.588349	0.438934	-1.10693	1.54651e-16	0.0108156	0.0375545	0.517313	-0.936253	1.1497	-0.730759	0.827992	0.384566	0.239708	-1.45227	-0.875408	-0.850152	0.967954	0.757606	1.46583	-0.465189	-0.759461	-0.241177	0.0160191	1.14295	0.135285	-1.29426	0.975993	0.40815	-0.0127607	-1.37138	-0.772535	1.34303	0.182053	-0.752545	1.09803	-0.419525	0.493858	-1.17236	0.617689	-1.39948	0.811801	-0.0300124	1.11437	-0.106307	0.28299	-1.29105
TG(50:4) [SIM]	-0.645935	0.771017	-1.3953	3.3246e-16	0.00206614	0.0159172	0.466457	-0.582166	1.16167	-1.04596	1.19618	0.239102	-0.226741	-1.20854	-1.12571	-0.303215	1.2712	0.157721	0.547227	-1.0016	1.11997	-0.665599	0.0524133	1.32146	-0.295	-1.07887	0.594412	0.768173	0.0697947	-1.43238	-0.48213	-1.07785	1.22102	0.33896	0.996713	-0.415098	0.62164	-1.20325	1.15957	-0.910089	0.506141	-0.75562	1.07255	-0.0203904	0.27881	-1.33097
TG(51:0) [NL-16:0]	-0.784078	1.07359	-1.0734	-4.25007e-16	0.0141431	0.0431651	0.393554	-0.895467	1.23006	-0.728149	1.41503	-0.0117141	-0.781926	-0.621394	-0.753571	-0.522117	1.45816	-0.182471	0.224255	-1.29533	1.1264	-0.0553205	0.706484	0.0623365	0.664745	-1.43357	1.10846	0.083803	0.129653	-1.32192	-1.42039	0.280254	0.926442	0.213691	0.510062	-1.35005	0.951222	-0.111232	0.343215	-1.30343	-0.120844	1.08105	0.669036	0.307087	0.507347	-1.48347
TG(52:1) [NL-18:0]	-0.977533	0.877218	-1.03399	-9.71445e-17	0.00706191	0.0285669	0.446333	-0.956327	1.19206	-0.682067	1.28305	0.297863	-0.878285	-0.702626	0.212418	-0.197102	1.1998	-1.21512	0.913489	-1.26798	0.674702	-0.320209	0.655223	0.388254	0.446641	-1.49012	0.941547	0.417149	0.0335495	-1.39225	-1.42514	0.260384	0.916174	0.248585	0.71544	-1.47973	0.438981	0.325312	0.806724	-1.3764	-0.097556	0.667233	0.981304	-0.331053	0.601166	-1.25142
TG(52:1) [SIM]	-0.814737	0.757455	-1.0705	-1.34974e-15	0.0116661	0.0390013	0.19449	-0.860247	1.33301	-0.667254	1.21404	0.3967	-0.616313	-0.994429	0.0101189	-0.380163	1.36547	-0.995424	1.17137	-1.11466	0.409709	-0.466418	0.555708	0.820185	0.0441544	-1.42005	0.908512	0.621862	-0.209816	-1.32056	-1.26049	0.266323	1.14749	-0.153324	0.570326	-1.45084	0.742032	0.138482	0.517151	-1.38643	-0.030405	0.899687	1.11828	-0.060581	0.241356	-1.29905
TG(52:2) [NL-16:0]	-0.950168	0.65638	-1.32431	-6.22245e-16	0.000324716	0.00519546	0.403173	-0.825395	1.22773	-0.805511	1.23171	0.291332	-0.416434	-1.10661	0.0552316	-0.2326	1.29846	-1.12109	1.40895	-0.953696	-0.198555	-0.256701	0.252942	1.13842	-0.115989	-1.27537	0.556288	0.834329	0.0214661	-1.41208	0.186437	-0.692133	1.33874	-0.833045	0.751932	-0.748626	0.966374	-0.969679	1.21987	-1.22357	-0.084147	0.0878476	1.08859	0.0653877	0.179603	-1.33358
TG(52:2) [NL-18:2]	-1.01973	0.799681	-0.864653	-4.83554e-16	0.0134125	0.0424061	0.592917	-1.16924	1.0349	-0.458578	1.16477	0.436194	-0.507658	-1.09331	-0.00574194	-0.37316	1.37033	-0.991425	1.10685	-1.32167	0.157342	0.0574787	0.27165	0.579837	0.629596	-1.48108	0.848195	0.643511	-0.131905	-1.3598	-1.32638	0.177487	1.09849	0.050408	0.931531	-1.34692	-0.132724	0.548117	0.91131	-1.34971	-0.135558	0.573956	1.31609	-0.662419	0.227906	-0.881575
TG(52:2) [SIM]	-1.10245	0.688424	-1.09301	-1.27762e-15	0.000980266	0.0101486	0.559159	-0.805931	1.12523	-0.878454	1.18888	0.435618	-0.615667	-1.00883	0.716914	-1.01059	0.989932	-0.696254	1.49265	-0.581004	-0.358622	-0.55302	0.499413	0.963616	-0.118405	-1.34462	0.637839	0.759894	0.0218608	-1.41959	-0.273785	-1.19374	1.19377	0.27375	0.803938	-0.581206	0.886401	-1.10913	0.744154	-1.46808	0.241657	0.482268	1.18961	0.0157183	0.0523845	-1.25771
TG(52:3) [NL-16:1]	-0.465912	0.111542	-1.12456	2.30328e-16	0.00254336	0.0170964	0.729216	-0.505361	0.933969	-1.15782	1.4165	-0.00899875	-0.742019	-0.665479	-1.236	-0.0447499	1.21053	0.0702219	1.44994	-0.121697	-0.644962	-0.683285	0.313377	1.26086	-0.596168	-0.978067	0.616294	0.684736	0.157253	-1.45828	-0.429194	0.469939	1.11851	-1.15926	0.573015	0.0438603	0.804995	-1.42187	1.27518	-1.1284	0.138572	-0.285356	1.0397	0.438725	-0.176339	-1.30209
TG(52:3) [NL-18:2]	-0.7542	0.641968	-1.1815	-1.38205e-15	0.00503992	0.0237596	0.519194	-0.791089	1.15272	-0.880825	1.04553	0.576997	-0.452339	-1.17019	-1.04888	-0.0687174	1.35586	-0.238265	0.995862	-1.01591	0.708588	-0.688537	0.458662	1.08354	-0.309384	-1.23282	0.551556	0.832523	0.0307512	-1.41483	-0.719707	-0.737405	1.39062	0.0664876	0.805402	-0.791154	0.921666	-0.935914	1.41685	-0.860284	-0.499145	-0.0574233	1.37593	-0.370101	-0.0212628	-0.984571
TG(52:3) [SIM]	-0.95402	0.557386	-1.11993	6.76987e-16	0.0013943	0.0124778	0.681825	-0.812579	1.03137	-0.900616	1.06735	0.555004	-0.467145	-1.15521	-0.635322	-0.635992	1.46745	-0.196136	1.41716	-0.330194	-0.161471	-0.925498	0.538189	1.00873	-0.275304	-1.27162	0.588855	0.889147	-0.118348	-1.35965	0.170712	-1.20808	1.2163	-0.178926	0.79848	-0.981121	0.922931	-0.74029	1.37497	-0.969334	-0.412061	0.00642093	1.16581	0.112255	-0.00202716	-1.27604
TG(52:4) [NL-18:2]	-0.720476	0.560637	-1.09834	-2.99717e-16	0.00906683	0.0333938	0.507733	-0.556011	1.12684	-1.07856	1.02913	0.659251	-0.642999	-1.04538	-1.09992	-0.496701	1.16497	0.431654	0.925593	-0.94851	0.79992	-0.777003	0.184263	1.32055	-0.540308	-0.964503	0.533216	0.92637	-0.100378	-1.35921	-0.158713	-1.12931	1.30355	-0.015523	0.620868	-0.596195	1.05039	-1.07506	1.45672	-0.821009	-0.348331	-0.287377	1.34733	-0.216971	-0.065807	-1.06456
TG(52:4) [NL-18:3]	-0.860563	0.756487	-1.21269	-1.01655e-16	0.00292312	0.0183739	0.38243	-0.597035	1.21957	-1.00496	1.21284	0.427391	-0.795927	-0.844306	-0.744788	-0.293951	1.47315	-0.434412	0.975241	-0.859175	0.749428	-0.865494	0.472627	1.18451	-0.844315	-0.812825	0.603127	0.761442	0.0678559	-1.43242	-0.186777	-1.14926	1.28114	0.0548943	0.564978	-0.764823	1.11871	-0.918871	1.21581	-1.22918	0.0803159	-0.0669413	1.20802	-0.382042	0.312822	-1.1388
TG(52:4) [SIM]	-0.636494	0.569514	-1.17959	2.58127e-16	0.00772637	0.0302187	0.468043	-0.850725	1.18733	-0.804646	1.09539	0.593771	-0.742325	-0.946839	-1.19246	-0.275778	1.19462	0.273624	0.890448	-1.0729	0.81211	-0.629662	0.172666	1.32542	-0.535377	-0.962711	0.541226	0.883319	-0.036936	-1.38761	-0.287634	-1.00038	1.38124	-0.0932239	0.551407	-0.129318	0.926969	-1.34906	1.43615	-0.842678	-0.136639	-0.456833	1.19988	-0.120556	0.15434	-1.23367
TG(52:5) [NL-18:3]	-0.570616	0.584589	-1.23755	-2.02567e-16	0.00699234	0.0285669	0.548431	-0.568767	1.10001	-1.07968	1.30953	0.249443	-0.717469	-0.841508	-1.22712	-0.155307	1.19842	0.184002	0.359377	-0.76124	1.25227	-0.850404	0.212047	1.32917	-0.752082	-0.78913	0.440222	0.943728	9.54604e-05	-1.38405	-0.303884	-1.07314	1.3241	0.0529213	0.729028	-0.0697985	0.730186	-1.38942	1.38981	-0.961398	-0.0524033	-0.376012	0.993085	-0.188311	0.507144	-1.31192
TG(52:5) [NL-20:4]	-0.399775	0.181298	-1.08513	1.916e-16	0.0091074	0.0333938	0.411474	-0.678484	1.21395	-0.946935	0.64704	0.609195	0.214841	-1.47108	-1.29953	-0.261247	0.892141	0.668632	1.49755	-0.418428	-0.536779	-0.542342	0.284123	1.29147	-0.858932	-0.716664	0.846715	0.533051	0.0336677	-1.41343	-0.250639	0.438426	1.07387	-1.26165	0.382023	-0.0420206	1.01205	-1.35205	1.30246	-1.03342	-0.450304	0.181268	0.983424	0.368352	0.0253768	-1.37715
TG(52:5) [NL-20:5]	-0.813873	0.544189	-1.05311	4.9277e-16	0.00673575	0.028159	0.521019	-0.805942	1.15202	-0.867094	1.25616	0.327139	-0.616136	-0.967166	-1.03737	-0.583528	1.17768	0.44322	1.42032	-0.919648	-0.326513	-0.174157	-0.00489386	1.17246	0.103129	-1.2707	1.09864	0.248278	-0.0314951	-1.31543	0.0179937	-0.0489304	1.23956	-1.20862	1.0814	-0.376399	0.496144	-1.20114	0.693789	-1.39765	-0.0465054	0.75037	0.968815	0.261371	0.171166	-1.40135
TG(52:5) [SIM]	-0.532537	0.665902	-1.34799	-1.15056e-16	0.00408297	0.0219944	0.599549	-0.705287	1.08668	-0.98094	1.13454	0.466905	-0.474775	-1.12667	-1.1384	-0.0506251	1.29971	-0.110686	0.518393	-0.79196	1.15331	-0.879743	-0.0370997	1.40799	-0.489838	-0.881051	0.454714	0.887553	0.0720494	-1.41432	-0.445929	-1.1023	1.21433	0.333899	0.602556	0.00542149	0.803278	-1.41126	1.19892	-1.12214	0.349203	-0.425983	1.14725	-0.286429	0.354206	-1.21503
TG(54:1) [SIM]	-0.535138	1.09681	-1.21446	5.29438e-16	0.0122808	0.0402751	-0.0412643	-1.01052	1.3697	-0.317912	1.1734	0.413489	-0.482772	-1.10412	-0.826342	-0.036525	1.41722	-0.554354	0.396812	-1.18918	1.14266	-0.350295	0.675847	0.304778	0.502041	-1.48267	0.793844	0.452587	0.209906	-1.45634	-1.47987	0.611508	0.605955	0.262408	0.0698699	-1.38513	0.982876	0.332386	0.276373	-1.45187	0.33795	0.837546	0.526941	-0.494899	1.09683	-1.12888
TG(54:2) [NL-20:1]	-0.931834	0.764922	-1.1259	1.32552e-15	0.00381221	0.0211878	0.367187	-0.987098	1.23155	-0.611637	1.18564	0.430949	-0.582603	-1.03398	-0.749391	-0.635124	1.42594	-0.0414282	1.07536	-1.2553	0.444674	-0.264741	0.592714	1.04154	-0.47913	-1.15513	0.964193	0.545462	-0.192122	-1.31753	-0.555143	-1.00001	1.26877	0.286389	0.646199	-0.477581	0.997386	-1.166	1.27771	-1.09133	0.188841	-0.375224	1.17442	0.0890484	0.00647788	-1.26995
TG(54:2) [SIM]	-0.768335	1.13417	-1.37408	8.65714e-16	0.00208009	0.0159172	0.0935441	-0.933817	1.35987	-0.5196	1.02593	0.587498	-0.418951	-1.19448	-0.480055	-0.436771	1.49728	-0.580455	0.751298	-1.23744	0.870021	-0.383881	0.516691	0.673208	0.291587	-1.48149	0.923535	0.487712	-0.0298228	-1.38142	-1.03314	-0.485318	1.28087	0.237592	0.110548	-0.821016	1.37045	-0.659983	0.792884	-1.43856	0.106712	0.538967	0.825639	-0.551969	0.857198	-1.13087
TG(54:3) [NL-18:1]	-0.898241	1.01673	-1.20126	5.71732e-16	0.00407341	0.0219944	0.22063	-1.04801	1.28281	-0.455429	1.25248	0.183506	-0.289867	-1.14612	-0.45844	-0.547767	1.49898	-0.492777	0.182431	-1.44007	0.854746	0.402895	0.554628	0.964968	-0.209054	-1.31054	0.664753	0.710275	0.0568858	-1.43191	-0.860507	-0.6766	1.32551	0.211602	1.03898	-1.02241	0.653178	-0.669741	1.29768	-1.13596	-0.160013	-0.00170915	0.763688	-0.314008	0.828031	-1.27771
TG(54:3) [NL-18:2]	-0.868005	1.20385	-1.23501	-4.35416e-16	0.00330669	0.0200208	0.143524	-1.03587	1.31457	-0.422224	1.08823	0.509631	-0.425144	-1.17272	-0.79762	-0.230697	1.45805	-0.429734	0.751822	-1.28652	0.831563	-0.296862	0.780519	0.40203	0.283354	-1.4659	0.8623	0.438368	0.130179	-1.43085	-1.23239	-0.151652	1.19223	0.191814	0.108561	-1.14155	1.27529	-0.242299	0.953975	-1.40623	0.154774	0.297481	0.919378	-1.19926	0.721903	-0.442025
TG(54:3) [SIM]	-0.93688	1.02676	-1.19167	1.25941e-16	0.00354616	0.0201331	0.183979	-1.1708	1.23788	-0.251063	1.21475	0.418846	-0.7313	-0.902299	-0.157572	-0.629608	1.4587	-0.671524	0.16854	-1.26866	1.16527	-0.0651475	0.743765	0.728063	-0.0903137	-1.38151	0.893421	0.591585	-0.130456	-1.35455	-0.581962	-1.01727	1.21658	0.382646	0.71969	-0.31109	0.868498	-1.2771	0.948031	-1.33826	-0.147066	0.537291	0.739354	-0.499616	0.922964	-1.1627
TG(54:4) [NL-18:2]	-0.795694	1.15526	-1.2479	1.1771e-15	0.00438678	0.022299	0.221047	-1.2552	1.16548	-0.131326	1.15834	-0.235669	0.305825	-1.22849	-0.92728	-0.21546	1.42013	-0.277395	-0.295109	-1.21747	1.13492	0.377662	1.00985	0.5754	-0.34955	-1.2357	0.706263	0.67361	0.050137	-1.43001	-0.917688	-0.314147	1.42228	-0.190448	0.484638	-0.124632	0.978615	-1.33862	0.996987	-1.36455	-0.0117613	0.379323	0.874122	-1.16765	0.790744	-0.497211
TG(54:4) [NL-20:3]	-1.03169	0.496938	-0.729027	3.08228e-16	0.0112973	0.0382369	0.585475	-0.908449	1.10483	-0.781853	0.780692	0.834905	-0.367131	-1.24847	-1.1663	-0.483429	0.975251	0.67448	1.32277	-0.96062	-0.542953	0.180803	0.81621	0.903343	-0.719525	-1.00003	1.19455	0.00215431	0.0562388	-1.25295	-0.247752	-0.792946	1.46065	-0.419951	1.12656	-0.437764	0.462454	-1.15125	1.22497	-1.09558	-0.44601	0.316619	1.4384	-0.302971	-0.255776	-0.879654
TG(54:4) [SIM]	-0.938501	1.19882	-1.26866	7.79021e-16	0.00195176	0.0157056	0.268733	-1.18123	1.20329	-0.290795	1.25562	0.28649	-0.495131	-1.04698	-0.635848	-0.823767	1.38244	0.0771729	0.0754673	-1.22356	1.2214	-0.0733047	0.597564	0.817896	-0.0105214	-1.40494	0.716406	0.640301	0.0820572	-1.43876	-0.652356	-0.830609	1.36795	0.115015	0.536688	-0.782802	1.14014	-0.894022	1.01162	-1.37602	0.273828	0.0905694	1.04241	-0.695387	0.654012	-1.00104
TG(54:5) [NL-18:3]	-0.691692	1.09968	-1.30808	8.75168e-17	0.00459878	0.0226046	0.457115	-1.03809	1.16931	-0.588335	1.40351	0.0310841	-0.708139	-0.726455	-0.86358	-0.4281	1.43221	-0.140525	-0.282671	-0.943942	1.4123	-0.185686	0.168191	1.22438	-0.194797	-1.19777	0.710421	0.719481	-0.0238144	-1.40609	-0.509601	-1.13462	1.04705	0.597175	0.171356	-0.552139	1.32909	-0.94831	1.03419	-1.21259	0.560448	-0.382051	0.67056	-0.622888	1.01569	-1.06336
TG(54:5) [NL-20:4]	-0.552876	-0.138212	-0.674357	-7.48707e-16	0.011265	0.0382369	0.497302	-0.999642	1.15318	-0.650837	0.775552	0.814667	-0.310114	-1.2801	-1.36993	-0.118029	0.778314	0.709643	1.38919	-0.107632	-0.985289	-0.296267	0.340967	1.26055	-0.87925	-0.722268	0.910733	0.356498	0.153956	-1.42119	0.674777	0.817088	-0.127784	-1.36408	0.809868	0.0185549	0.585945	-1.41437	1.19071	-0.983187	-0.648749	0.441227	1.30436	-0.0641074	-0.107562	-1.13269
TG(54:5) [SIM]	-0.852408	1.06958	-1.23275	-8.67695e-16	0.00412395	0.0219944	0.216833	-1.0674	1.27731	-0.426749	1.19846	0.378348	-0.490593	-1.08622	-0.89676	-0.422576	1.41694	-0.0976056	0.0595158	-1.07302	1.32269	-0.309183	0.531819	1.02296	-0.296737	-1.25804	0.610122	0.757641	0.0638966	-1.43166	-0.537124	-0.864531	1.40146	0.000197288	0.701629	-0.875479	1.01594	-0.842091	1.35998	-1.04959	-0.173177	-0.137215	0.88255	-1.20341	0.761026	-0.440163
TG(54:6) [NL-18:3]	-0.679184	1.05913	-1.54074	-2.6602e-16	0.000741374	0.00869879	0.304967	-0.899502	1.27736	-0.682823	1.1061	0.367694	-0.209965	-1.26383	-0.819379	-0.340935	1.45743	-0.297117	-0.0249927	-0.82553	1.41425	-0.563723	0.457673	1.13115	-0.441658	-1.14716	0.321537	0.830015	0.303046	-1.4546	-0.0555122	-1.08555	1.33456	-0.193498	0.175852	-0.335086	1.27212	-1.11288	1.28541	-1.04979	0.212254	-0.447876	0.898418	-0.934226	0.830131	-0.794323
TG(54:6) [NL-20:4]	-0.42602	-0.0953263	-0.906556	4.9071e-17	0.0052395	0.0242672	0.379829	-0.703312	1.23616	-0.91268	0.721	0.821983	-0.217368	-1.32561	-1.41132	-0.0039243	0.765553	0.649689	1.44472	-0.101774	-0.653232	-0.689716	0.405287	1.2217	-0.912579	-0.714411	0.57128	0.803999	0.0477285	-1.42301	0.684786	0.134615	0.633668	-1.45307	0.420057	0.254283	0.787891	-1.46223	1.38881	-0.724274	-0.735897	0.0713621	1.33372	-0.0253273	-0.227219	-1.08117
TG(54:6) [NL-20:5]	-0.803427	0.2343	-0.92089	5.32994e-16	0.00374061	0.0210111	0.617286	-0.700306	1.07231	-0.989287	1.11725	0.432773	-0.348878	-1.20114	-1.17532	-0.375428	1.14637	0.404378	1.49295	-0.485496	-0.385602	-0.621853	0.0815029	1.37563	-0.868901	-0.588231	0.877593	0.561046	-0.055912	-1.38273	1.00942	-0.289949	0.545306	-1.26477	0.92695	-0.151926	0.565733	-1.34076	1.05556	-1.21709	-0.361631	0.523165	1.15324	-0.0270908	0.156366	-1.28252
TG(54:6) [SIM]	-0.80546	0.872216	-1.29964	-5.45917e-16	0.00264573	0.0172463	0.436988	-0.90784	1.20342	-0.732566	1.02843	0.562266	-0.370468	-1.22022	-0.885126	-0.392677	1.42819	-0.150391	0.0393398	-0.960229	1.3694	-0.448509	0.473794	1.13595	-0.497048	-1.11269	0.719764	0.661684	0.0474874	-1.42894	-0.305976	-0.997551	1.38035	-0.0768237	0.961095	-0.391311	0.653417	-1.2232	1.32645	-1.10041	-0.158164	-0.067877	1.13421	-0.735508	0.539941	-0.938645
TG(54:7) [NL-20:5]	-0.411128	0.0309345	-1.06694	4.01935e-16	0.00345055	0.0200208	0.539396	-0.599324	1.11349	-1.05356	0.772173	0.88614	-0.480227	-1.17809	-1.36525	-0.0215371	0.988381	0.398408	1.25894	0.269954	-0.469974	-1.05892	0.527773	1.09351	-1.13577	-0.485518	0.871536	0.728712	-0.336978	-1.26327	-0.0741306	-0.552595	1.42977	-0.803049	0.788234	0.113675	0.538754	-1.44066	1.44845	-0.77121	-0.141278	-0.535965	0.829023	0.337539	0.288028	-1.45459
TG(54:7) [NL-22:6]	-0.699287	0.475159	-1.07171	-3.33327e-16	0.0089251	0.0331863	0.648051	-0.679486	1.04475	-1.01332	0.932324	0.542266	-0.125122	-1.34947	-1.27867	-0.23914	1.03815	0.479659	1.44517	-0.658312	-0.103126	-0.683729	-0.195998	1.44263	-0.395994	-0.85064	0.908245	0.427838	0.0734055	-1.40949	-0.101079	-1.15919	1.28279	-0.0225284	1.09313	-0.0519174	0.273222	-1.31443	1.07883	-1.34216	0.137651	0.125672	1.01815	0.272737	0.0811272	-1.37201
TG(54:7) [SIM]	-0.735921	0.780263	-1.33625	-2.40444e-16	0.00225729	0.0165534	0.445868	-0.702938	1.19485	-0.937776	1.0021	0.579391	-0.338224	-1.24327	-0.666927	-0.688995	1.43994	-0.0840199	0.189329	-0.746837	1.33965	-0.782138	0.0994174	1.37683	-0.689212	-0.787039	0.830459	0.578695	-0.00365284	-1.4055	-0.198795	-1.01224	1.38094	-0.169907	1.02013	-0.372509	0.573653	-1.22127	1.13394	-1.29406	0.195773	-0.0356478	1.10321	-0.117836	0.308425	-1.2938
TG(56:6) [NL-20:4]	-1.0753	0.760737	-0.908938	4.92488e-16	0.00645721	0.0277187	0.138287	-1.25967	1.1793	-0.0579137	1.44565	-0.523279	-0.136448	-0.785919	-0.899598	-0.797728	1.0873	0.610025	1.31569	-1.05459	0.117157	-0.37825	0.915707	0.702616	-0.385886	-1.23244	1.13696	0.233471	-0.0878198	-1.28261	-0.342609	1.02105	0.557983	-1.23642	0.944598	-0.34259	0.650091	-1.2521	1.06866	-1.14071	-0.490353	0.562405	0.810105	-1.05816	0.896446	-0.648391
TG(56:6) [NL-22:5]	-0.976509	0.33182	-0.788572	-1.38084e-16	0.00497103	0.023646	0.39908	-1.12579	1.17245	-0.445736	1.15816	0.421094	-0.447352	-1.13191	-1.01496	-0.678633	1.04066	0.652935	1.48965	-0.410366	-0.416901	-0.66238	0.515935	1.15493	-0.790377	-0.880486	0.932616	0.316436	0.166052	-1.4151	0.879326	-0.72227	0.841467	-0.998522	1.1531	-0.171462	0.270484	-1.25212	0.967297	-1.12805	-0.543689	0.704442	1.15595	0.215175	-0.103542	-1.26758
TG(56:6) [SIM]	-1.28374	0.958304	-1.00288	3.90053e-16	0.0010483	0.0102399	0.347963	-1.07909	1.21621	-0.485087	1.04978	0.471114	-0.250816	-1.27008	-0.420437	-1.18532	1.05688	0.548872	1.20504	-1.23013	0.143547	-0.118458	0.627826	0.861698	-0.130771	-1.35875	1.05553	0.251808	0.0419968	-1.34933	0.0165516	-1.13879	1.29364	-0.171397	0.959562	-0.600249	0.729846	-1.08916	1.28284	-1.06223	-0.427843	0.207228	1.21905	-0.782477	0.416681	-0.853249
TG(56:7) [NL-20:4]	-1.0258	1.01779	-1.14773	-2.81372e-16	0.00283299	0.0181667	0.255532	-0.940057	1.29534	-0.610814	1.06448	0.472848	-0.288246	-1.24908	-1.0192	-0.661195	1.07703	0.603374	0.402085	-1.34806	1.00854	-0.0625714	0.688672	0.989028	-0.57407	-1.10363	0.803247	0.302677	0.355786	-1.46171	0.202528	-0.81912	1.33249	-0.715894	0.943918	-0.301829	0.630738	-1.27283	1.201	-1.23353	-0.116879	0.14941	0.931615	-1.24486	0.67303	-0.359784
TG(56:7) [NL-20:5]	-0.837635	0.578535	-1.13473	-5.12264e-16	0.00334	0.0200208	0.456454	-0.600318	1.17214	-1.02828	1.18137	0.112022	-0.0321281	-1.26126	-0.901317	-0.712767	1.24118	0.372899	1.26073	0.317194	-0.608676	-0.969253	0.187327	1.33944	-0.711895	-0.814872	0.905356	0.356758	0.161594	-1.42371	0.451605	-0.743178	1.19489	-0.903316	0.810395	0.258793	0.388635	-1.45782	0.611299	-1.49151	0.524729	0.355483	1.26319	-0.986376	0.304937	-0.581749
TG(56:7) [NL-22:5]	-0.862945	0.329964	-0.811607	2.1632e-16	0.0104433	0.0367603	0.463681	-0.739326	1.18673	-0.911084	0.959683	0.556147	-0.200762	-1.31507	-1.01514	-0.702724	0.851085	0.866783	1.41954	-0.510205	-0.060242	-0.849095	0.295545	1.27461	-0.95139	-0.618768	0.892315	0.578616	-0.108106	-1.36282	0.0802071	-0.798571	1.38335	-0.664983	1.09991	-0.0421586	0.255021	-1.31278	1.20268	-1.02782	-0.578276	0.403408	1.45286	-0.366739	-0.255928	-0.830189
TG(56:7) [NL-22:6]	-0.793668	0.516643	-0.932316	1.16287e-15	0.0171523	0.0497605	0.511559	-0.865846	1.15843	-0.804146	0.990895	0.649485	-0.46602	-1.17436	-1.43202	0.16762	0.87904	0.385362	1.49933	-0.539346	-0.467058	-0.492925	0.205214	1.32997	-0.694611	-0.840577	0.853488	0.356623	0.23524	-1.44535	-0.0196977	-1.0631	1.3424	-0.259602	0.973002	-0.116368	0.486235	-1.34287	0.834815	-1.44112	0.157478	0.44883	1.2835	-0.714515	0.298698	-0.867683
TG(56:7) [SIM]	-1.00899	0.6896	-0.936917	4.52698e-16	0.00708762	0.0285669	0.51529	-1.01339	1.13884	-0.640743	0.62418	0.586779	0.269986	-1.48094	-0.575512	-1.08327	1.07385	0.584941	1.31389	-1.09344	0.053764	-0.27422	-0.0844262	1.44011	-0.674141	-0.68154	1.09997	0.248518	-0.0342899	-1.3142	0.104264	-0.834374	1.37164	-0.641528	1.1888	-0.308168	0.30266	-1.18329	0.937364	-1.30831	-0.227361	0.598309	1.33792	-0.262641	-0.00713992	-1.06814
TG(56:8) [NL-20:4]	-0.47983	0.784627	-1.35695	-3.88405e-16	0.00614074	0.0270192	0.363602	-0.953071	1.23965	-0.650176	0.728205	0.769338	-0.133744	-1.3638	-1.25559	-0.294089	1.03586	0.513814	0.0956143	-0.690666	1.37845	-0.783399	0.117258	1.3612	-0.597006	-0.881454	0.601888	0.620233	0.256768	-1.47889	-0.243881	-0.415661	1.45899	-0.799443	0.559185	0.261152	0.658156	-1.47849	1.27968	-1.15986	0.0106729	-0.130499	0.821996	-1.22892	0.808147	-0.401224
TG(56:8) [NL-20:5]	-0.694152	0.744845	-1.51109	-1.04951e-16	0.000434388	0.00637102	0.488622	-0.776228	1.17272	-0.885119	0.966496	0.506727	-0.13498	-1.33824	-1.05437	-0.342089	1.32919	0.0672645	0.783571	-0.881744	0.944554	-0.846382	0.219792	1.14924	-0.0955182	-1.27351	1.02352	0.448909	-0.158775	-1.31365	-0.295094	-0.440845	1.47426	-0.738324	0.877368	-0.0190804	0.535619	-1.39391	1.40324	-0.934565	-0.0799593	-0.388719	0.846493	-0.392203	0.779442	-1.23373
TG(56:8) [NL-22:6]	-0.754421	0.457701	-0.973657	1.57209e-16	0.012714	0.0409329	0.428079	-0.781555	1.21198	-0.858502	0.89766	0.786926	-0.562974	-1.12161	-1.08806	-0.574685	1.05885	0.603903	1.3448	-0.60332	0.154918	-0.896396	-0.211258	1.46534	-0.522616	-0.731461	0.906707	0.566971	-0.116129	-1.35755	-0.0375802	-1.08892	1.33083	-0.20433	0.92531	-0.0672634	0.512028	-1.37007	1.23831	-1.21038	-0.0381552	0.0102263	1.39983	-0.233525	-0.19213	-0.974178
TG(56:8) [SIM]	-0.947021	0.696062	-1.15881	-3.11036e-16	0.00203261	0.0159172	0.567615	-0.971157	1.11096	-0.707416	0.926389	0.638512	-0.277651	-1.28725	-0.710787	-0.788766	1.36145	0.138098	1.117	-1.06296	0.530195	-0.58423	-0.116803	1.43372	-0.480034	-0.836882	0.901195	0.46552	0.036776	-1.40349	0.299726	-1.08261	1.23751	-0.45462	0.907969	-0.185049	0.608086	-1.33101	1.31672	-1.10914	-0.188993	-0.0185893	1.31034	-0.288914	0.0714735	-1.0929
TG(56:9) [NL-22:6]	-0.855237	0.829412	-1.04873	3.46381e-16	0.0122316	0.0402751	0.210345	-0.670006	1.32555	-0.865889	1.33856	0.192032	-0.763842	-0.766755	-1.07649	-0.0660347	1.34072	-0.1982	1.2924	-0.592328	0.255693	-0.955762	-0.229991	1.47066	-0.534745	-0.70592	0.70622	0.491047	0.279832	-1.4771	0.061331	-1.25097	1.19635	-0.00671462	0.348605	-1.2723	1.10726	-0.183565	0.934838	-1.41672	0.202936	0.278943	1.30322	-0.548705	0.221035	-0.975547
TG(56:9) [SIM]	-0.857637	0.549746	-1.24369	-5.68989e-17	0.000874392	0.00923358	0.513784	-0.821391	1.15731	-0.849698	0.900693	0.717791	-0.382754	-1.23573	0.577336	-0.916904	1.11008	-0.770513	0.905266	-0.885261	0.825643	-0.845648	0.224267	1.31461	-0.90626	-0.632616	0.750934	0.731975	-0.108683	-1.37423	0.112725	-0.984888	1.34078	-0.468616	0.744906	0.0870916	0.606601	-1.4386	1.09588	-1.30608	-0.0834682	0.293663	0.966981	0.279456	0.154615	-1.40105
TG(58:10) [NL-22:6]	-0.722035	0.945426	-1.2907	-1.61936e-16	0.00479543	0.0230181	0.240061	-0.900144	1.30837	-0.648288	0.784917	-0.130491	0.710269	-1.3647	-1.40616	0.0341804	0.886461	0.48552	0.5832	-0.992812	1.09652	-0.686909	0.0284017	1.39611	-0.579073	-0.845434	0.673221	0.479853	0.332232	-1.48531	0.038947	-1.3834	0.972974	0.371482	0.669775	0.248776	0.557495	-1.47605	1.20486	-1.18019	0.266204	-0.290877	1.09767	-0.877344	0.597343	-0.817665
TG(58:10) [SIM]	-0.83766	0.767085	-1.25457	3.64292e-17	0.00243778	0.0169349	0.412143	-1.22209	1.11512	-0.305176	0.596667	0.842283	-0.0489313	-1.39002	0.971618	-1.1791	0.671261	-0.463778	0.654829	-1.37913	0.813206	-0.088908	-0.034076	1.39173	-0.413946	-0.943706	0.902101	0.382564	0.136987	-1.42165	-0.252355	-0.789823	1.46168	-0.419504	0.284643	0.386606	0.792256	-1.4635	1.12234	-1.29728	-0.057646	0.23258	0.925532	0.0710818	0.407706	-1.40432
TG(58:9) [SIM]	-1.0588	0.995199	-1.13425	5.66387e-17	0.00246052	0.0169349	0.418401	-1.01613	1.19713	-0.599404	0.711863	0.699464	0.00429433	-1.41562	-0.411321	-1.16149	1.13633	0.436486	0.813882	-1.38035	0.651872	-0.0854042	0.233524	1.27532	-0.453816	-1.05503	0.931793	0.365906	0.111369	-1.40907	0.176979	-1.07487	1.28866	-0.390771	0.668857	-0.21677	0.870188	-1.32228	1.03669	-1.34189	-0.0449042	0.350107	1.21993	-0.936551	0.403506	-0.686888
TG(O-50:1) [NL-16:0]	-0.444856	0.876054	0.411662	7.93636e-16	0.012809	0.0409888	-1.05545	-0.576615	1.14899	0.483074	-0.419783	0.75388	-1.21577	0.881673	-1.31931	-0.233088	0.783934	0.768464	-0.389385	-1.20975	1.03008	0.569049	0.941018	-1.13279	0.733415	-0.541646	1.35879	-0.939999	0.0926094	-0.511396	-1.34768	0.174988	0.103878	1.06881	-0.195851	-1.26087	0.334124	1.12259	0.409965	-1.25126	-0.254774	1.09607	-0.0553224	-0.846069	-0.517512	1.4189
TG(O-50:2) [NL-18:2]	-0.319619	1.04022	0.103274	-4.11476e-16	0.0126127	0.0408557	-0.871348	-0.824818	1.095	0.601162	-1.02467	1.37361	-0.140134	-0.208811	-1.18419	-0.47269	0.79997	0.856913	-0.504923	-1.16179	0.889686	0.777023	-0.0275723	-0.775593	1.4202	-0.617034	1.41671	-0.585954	-0.0251863	-0.805573	-1.22101	-0.306458	0.411132	1.11633	-0.28468	-1.23463	0.412895	1.10642	0.466256	-1.30074	-0.192065	1.02655	0.173259	-0.969301	-0.527613	1.32365
TG(O-52:2) [NL-18:1]	-0.477249	0.883516	0.448656	2.5431e-16	0.00982041	0.0352733	-0.872851	-0.809221	1.13139	0.550683	-0.633275	0.625929	-1.04684	1.05418	-1.22136	-0.40774	0.727793	0.901305	-0.347696	-1.251	0.93385	0.664848	1.28214	-1.08538	0.183321	-0.380076	1.38559	-0.606704	0.0626136	-0.841501	-1.20761	-0.123144	0.0992295	1.23153	-0.213763	-1.31046	0.567963	0.956256	0.547515	-1.31444	-0.198935	0.965863	-0.678544	-0.450177	-0.357571	1.48629
TG(O-54:3) [NL-18:1]	-0.753476	1.26834	0.0776451	-4.21917e-16	0.00350084	0.0200918	-0.583443	-1.06562	1.11119	0.537871	0.0759627	-0.773243	-0.68896	1.38624	-1.16287	-0.490499	0.6847	0.968672	-0.315789	-1.2397	1.05492	0.500565	1.41243	-0.636626	-0.00136689	-0.774436	1.33742	-0.227803	-0.0333774	-1.07624	-1.28585	-0.299541	0.800343	0.785051	-0.575291	-1.09865	1.01156	0.66238	0.519251	-1.43262	0.0955469	0.817825	-0.306572	-1.15521	0.22935	1.23243
TG(O-54:4) [NL-18:2]	-0.23607	1.15308	0.283916	-4.52416e-16	0.000609156	0.00804086	-0.564758	-1.11786	0.930301	0.752316	-1.40471	0.453305	0.905068	0.0463398	-1.01731	-0.665373	0.610431	1.07225	-0.612722	-1.08585	0.810957	0.887612	-0.224003	-0.613401	-0.635561	1.47296	1.3141	-0.294614	0.0676006	-1.08709	-0.737813	-0.983856	0.913691	0.807978	-1.12956	-0.489589	0.514987	1.10416	0.355566	-1.41748	0.143347	0.918569	-0.683434	-0.850629	0.204594	1.32947

## Sheet: DEL PNvsBL
Lipid Species	logFC	AveExpr	P Value	adj. P Val
CL(18:2_18:1_18:2_20:2)	1.52353	5.02723e-16	0.000138742	0.0732558		0 total DEL
CL(18:2_18:1_18:2_18:1)	1.42782	5.08274e-17	0.000313872	0.0828623		0 upregulated
CL(18:2_18:1_18:1_16:1)	1.24471	2.82456e-16	0.00214756	0.283478		0 downregulated
Cer(d18:1/20:0)	1.13539	3.55185e-16	0.00609568	0.314489		528 unchanged
CL(18:2_18:2_18:1_20:3)	0.987245	-2.94903e-16	0.0118006	0.314489
Cer(d17:1/24:1)	0.9746	3.81466e-16	0.0190284	0.314489
PE(18:0_20:3) (b)	0.95411	1.56125e-17	0.0198523	0.314489
Cer(d18:1/16:0)	0.95193	8.23647e-16	0.021228	0.314489
PC(18:0_20:3)	0.891942	-9.95384e-16	0.0325242	0.341243
CL(18:2_18:2_18:1_20:2)	0.863855	-6.78797e-16	0.029592	0.341243
PE(P-15:0/22:6)	0.845636	3.35018e-17	0.0425119	0.343553
CL(18:2_18:2_18:1_18:1)	0.845371	6.59455e-16	0.0307183	0.341243
PE(15-MHDA_18:2)	0.826846	-1.13798e-16	0.0384188	0.343553
CL(18:2_18:2_18:2_18:1)	0.791455	1.26357e-15	0.0422008	0.343553
CL(18:2_18:1_18:1_18:1)	0.785608	-7.76468e-16	0.0479514	0.343553
CL(18:2_18:2_18:2_18:3)	0.780721	1.21405e-15	0.0504506	0.345947
PE(P-19:0/20:4) (a)	0.77729	-2.74607e-16	0.0611354	0.375343
PE(18:0_22:6)	0.747392	2.61353e-15	0.0704499	0.387475
PE(P-19:0/20:4) (b)	0.728487	-1.01113e-16	0.0803364	0.410805
PE(37:4)	0.708634	-4.83554e-16	0.0745874	0.398889
PC(O-16:0/16:0)	0.704714	-2.74759e-16	0.0891886	0.417245
CL(34:1_34:1)	0.68648	-2.68882e-16	0.0896493	0.417245
CL(18:2_18:1_18:2_20:3)	0.625109	1.00961e-15	0.128001	0.489743
PE(O-18:1/18:2)	0.614262	1.2928e-16	0.13131	0.48987
CL(34:1_34:3)	0.592034	-1.65666e-16	0.153693	0.518081
CL(18:2_18:2_16:1_22:6)	0.589183	4.44089e-16	0.157345	0.521076
PC(18:0_18:2)	0.563892	1.95399e-15	0.156342	0.521076
PE(O-18:0/22:5)	0.560963	-7.54269e-16	0.174586	0.539071
PE(16:0_16:0)	0.54804	-2.59601e-16	0.190499	0.554251
Cer(d18:2/24:0)	0.532529	4.60049e-16	0.202729	0.561666
Cer(d18:2/22:0)	0.525398	-7.86697e-16	0.207582	0.562287
PE(20:0_20:4)	0.515576	9.83588e-17	0.186414	0.554251
CL(18:2_18:1_18:2_20:1)	0.509826	-4.52416e-16	0.207663	0.562287
CL(18:2_18:2_18:2_22:6)	0.50669	7.17482e-16	0.218291	0.579184
SM(d18:2/20:0)	0.47134	2.41474e-16	0.259248	0.628467
PE(18:1_22:6)	0.4596	-9.33802e-16	0.24127	0.604724
CL(34:1_32:2)	0.459245	-5.20417e-18	0.264255	0.631343
PC(18:1_20:3)	0.447186	1.044e-15	0.280048	0.648532
PE(18:0_20:4)	0.44123	-1.36939e-15	0.261861	0.628467
PI(16:0/16:0)	0.440378	-1.74426e-16	0.283429	0.650655
PE(16:0_20:5)	0.420271	3.71144e-16	0.30789	0.680925
PC(18:2_18:2)	0.414454	4.16334e-16	0.29105	0.662113
PE(38:5)	0.408322	1.20005e-15	0.300005	0.671197
PE(P-15:0/20:4)	0.395457	-4.69763e-16	0.341216	0.698303
PE(P-18:1/22:6) (b)	0.394063	-2.87617e-16	0.344502	0.698321
PC(38:2)	0.391518	1.94289e-17	0.328168	0.691419
PE(P-18:1/18:3)	0.386221	6.80879e-17	0.352794	0.70827
Sph(d18:1)	0.374316	4.03323e-18	0.369575	0.725411
PS(36:1)	0.360355	-1.41553e-16	0.388986	0.745443
PE(P-17:0/22:6) (a)	0.356345	-1.83876e-15	0.394855	0.745443
PE(P-18:1/20:5) (b)	0.349913	2.39392e-16	0.395311	0.745443
PC(35:1)	0.349834	-3.92915e-16	0.393216	0.745443
PC(O-34:2)	0.348445	1.04014e-15	0.404961	0.752114
PC(P-16:0/18:0)	0.332264	1.5387e-16	0.425789	0.760599
CL(18:2_18:1_18:2_22:5)	0.330302	9.8142e-17	0.405288	0.752114
LPI(18:2)	0.330038	4.18068e-17	0.425152	0.760599
CL(18:2_18:1_18:2_16:1)	0.328047	6.15567e-16	0.421916	0.760599
PE(O-16:0/22:6)	0.323792	-9.07607e-16	0.429481	0.76096
PC(18:0_22:4)	0.31856	8.94467e-16	0.43884	0.764711
GM3(d18:1/18:0)	0.315005	-4.87024e-17	0.452554	0.772532
PC(35:5)	0.312669	-2.77556e-17	0.454022	0.772532
Cer(d18:2/18:0)	0.305936	-1.92988e-16	0.459625	0.776138
CL(18:2_18:2_18:1_16:1)	0.304423	2.7642e-15	0.445152	0.765604
PI(36:3)	0.303324	1.99493e-17	0.447732	0.76754
PE(O-38:5) (b)	0.299138	8.13585e-17	0.47487	0.780935
Cer(d18:2/23:0)	0.295546	-1.22125e-16	0.480099	0.780935
PE(18:0_22:5) (n3)	0.292844	6.87991e-16	0.483341	0.78097
PE(O-34:1)	0.280047	-1.11716e-16	0.495844	0.788571
PC(20:0_20:4)	0.265324	1.1104e-15	0.526261	0.820577
LPI(20:4)	0.255726	-1.44676e-16	0.53817	0.828437
PC(15-MHDA_20:4)	0.24583	3.5822e-16	0.557692	0.838922
PE(16:0_18:3) (a)	0.238445	1.83881e-16	0.553543	0.838922
Cer(d18:1/23:0)	0.238131	-4.75401e-16	0.568969	0.846241
DG(18:2_18:2)	0.205351	6.81746e-17	0.623297	0.896835
LPE(22:6)	0.201978	1.50747e-16	0.627449	0.896835
PC(18:0_18:1)	0.201082	-1.696e-15	0.628927	0.896835
CL(18:1_18:1_18:2_16:1)	0.201053	1.19123e-15	0.625564	0.896835
Cer(d17:1/24:0)	0.200583	-5.905e-16	0.630162	0.896835
SM(d18:2/17:0)	0.188231	-3.73182e-16	0.65244	0.906587
AC(12:0)	0.185315	-1.1189e-16	0.655902	0.906587
PC(18:1_18:2)\PC(16:0_20:3)	0.183501	1.13486e-15	0.638327	0.901167
SM(d18:0/16:0)	0.183481	-6.45534e-16	0.655236	0.906587
PE(P-20:0/20:4)	0.183345	-3.11123e-16	0.662289	0.906847
LPE(20:4)	0.182524	1.77983e-16	0.660905	0.906847
DG(16:1_18:1)	0.182365	-2.5945e-16	0.662888	0.906847
CL(18:2_18:2_18:2_20:4)	0.180493	5.20417e-17	0.663001	0.906847
AC(14:0)-OH	0.179759	2.51535e-18	0.665909	0.906847
PC(P-20:0/20:4)	0.173667	2.25167e-16	0.674993	0.916186
PC(16:0_16:0)	0.172877	-6.90843e-16	0.679208	0.917191
PC(18:2_20:5)	0.169787	9.59909e-16	0.685329	0.91841
PE(O-16:0/22:4)	0.167583	6.91201e-16	0.681584	0.918053
LPE(18:1) [sn1]	0.164505	1.47278e-16	0.691225	0.918789
Cer(d18:2/24:1)	0.164086	-6.31656e-17	0.692673	0.918789
PE(16:0_16:1)	0.163784	1.59942e-15	0.694312	0.918789
PC(16:0_18:0)	0.162053	-3.82853e-16	0.696294	0.919108
PE(P-18:1/22:5) (b)	0.160575	-1.13152e-15	0.699162	0.92
PC(O-36:0)	0.159335	1.7937e-16	0.702197	0.92
PE(18:0_22:5) (n6)	0.159193	-2.09138e-15	0.702055	0.92
SM(35:2) (b)	0.147423	1.7009e-16	0.72114	0.928899
PE(18:0_20:3) (a)	0.147061	1.7937e-15	0.725662	0.928899
PC(18:0_22:5) (n3)/PC(20:1_20:4)	0.145019	-9.59302e-16	0.729181	0.929969
PE(P-16:0/18:3)	0.140202	9.38659e-16	0.734743	0.932558
PC(18:1_22:6) (b)	0.133489	6.245e-17	0.750461	0.94357
SM(41:1) (a)	0.13156	1.98799e-16	0.752354	0.94357
LPC(16:1) [sn2]	0.124555	1.43635e-16	0.765467	0.947149
LPC(18:2)	0.120107	3.53884e-16	0.772572	0.947149
LPC(18:3)	0.119392	2.09424e-16	0.774057	0.947149
PE(P-17:0/22:6) (b)	0.117581	6.48006e-16	0.777876	0.947149
SM(d17:1/14:0)	0.117278	-1.83187e-16	0.778524	0.947149
LPI(18:0) [sn1]	0.11616	1.30798e-16	0.780061	0.947149
PG(36:1)	0.114476	1.06859e-15	0.782116	0.947149
PI(18:0_22:4)	0.106464	-2.26989e-16	0.798099	0.956464
PE(P-16:0/20:3)	0.105936	6.3686e-17	0.800676	0.956464
SM(d19:1/24:1)	0.105915	4.21191e-16	0.799121	0.956464
LPC(18:1)	0.100788	1.60608e-16	0.808664	0.959493
DG(18:1_20:4)	0.0939909	6.98226e-18	0.821375	0.965375
SM(d18:2/18:1)	0.0891771	-2.98633e-16	0.827522	0.968807
Cer(d18:1/24:0)	0.0875518	-2.26503e-15	0.83328	0.970056
Cer(d16:1/18:0)	0.0852801	-1.85615e-17	0.838868	0.970056
LPC(18:0) [sn1]	0.0843392	7.1991e-17	0.839103	0.970056
PC(P-16:0/16:0)	0.0823031	-1.90577e-15	0.843265	0.970056
LPE(P-18:0)	0.0809037	-1.18308e-16	0.846136	0.970056
SM(40:3) (b)	0.0790568	1.95434e-15	0.850311	0.970056
LPE(18:0) [sn1]	0.0785767	-2.93147e-16	0.850189	0.970056
PE(P-18:1/18:2) (a)	0.0771515	-1.97307e-15	0.853064	0.970056
PC(36:6) (a)	0.076881	-9.32067e-16	0.853439	0.970056
PE(O-38:5) (a)	0.0744524	-1.12098e-15	0.855358	0.970056
PE(O-16:0/20:4)	0.0715374	2.44856e-16	0.86253	0.970137
PI(34:0)	0.0710453	-1.76421e-16	0.862125	0.970137
LPE(18:2)	0.0704891	-6.78277e-17	0.86567	0.970294
PE(P-16:0/20:5)	0.0696931	9.82027e-16	0.867892	0.970294
CL(18:2_18:1_18:2_22:6)	0.0669201	1.18829e-17	0.863253	0.970137
LPC(18:0) [sn2]	0.0602688	-1.97932e-16	0.884668	0.970294
PE(17:0_18:2)	0.0597041	1.58163e-16	0.882896	0.970294
PI(18:0_20:2)	0.0588859	-3.25944e-16	0.887421	0.970294
LPC(20:3)	0.0578952	1.56472e-16	0.889442	0.970294
LPE(P-18:1)	0.0570689	3.90313e-17	0.891169	0.970294
AC(10:0)	0.0554243	-4.57967e-17	0.894949	0.970294
LPC(O-18:1)	0.0553619	-6.93889e-18	0.894133	0.970294
LPC(16:1) [sn1]	0.0488296	-5.81132e-17	0.906743	0.974282
PE(P-18:1/20:3)	0.0474082	1.19973e-15	0.908748	0.974282
SM(37:2)	0.0470248	-7.35523e-17	0.909612	0.974282
PC(P-35:2)(b)	0.043638	-1.10454e-15	0.916705	0.977901
LPC(15-MHDA) [sn1] [104_sn1]	0.0421645	9.29812e-17	0.919464	0.977901
PE(P-16:0/18:2)	0.0412136	-9.24868e-16	0.920486	0.977901
LPC(20:5) [sn1]	0.0306562	5.6552e-17	0.941547	0.985441
PE(P-20:1/20:4)	0.0265012	-9.85648e-16	0.94935	0.986726
PS(38:5)	0.0229959	1.87258e-16	0.955751	0.991427
LPE(18:0) [sn2]	0.0213145	-5.6205e-17	0.959124	0.991918
PC(P-16:0/18:1)	0.0189697	-3.61646e-16	0.963831	0.993028
PC(O-16:0/22:6)	0.0184003	1.89491e-15	0.964817	0.993028
LPC(16:0) [sn1]	0.0148946	3.62254e-16	0.971447	0.994152
PE(36:3)	0.0117852	-1.17831e-15	0.975751	0.994152
PC(18:0_20:4)	0.0110568	1.11916e-15	0.978862	0.994152
PC(39:5)(a)	0.0109192	-9.51106e-16	0.979089	0.994152
PG(34:1)	0.00949461	3.95282e-15	0.981515	0.994703
PC(O-16:0/20:4)	0.00641472	-4.17374e-16	0.98781	0.997054
PC(16:0_18:1)	0.00378124	-2.51838e-15	0.992805	0.997054
PE(P-18:1/20:4) (b)	0.00331979	1.07735e-15	0.993485	0.997054
LPE(18:1) [sn2]	-0.00152919	4.36283e-17	0.997054	0.997054
PC(P-16:0/14:0)	-0.00177196	2.26728e-16	0.996624	0.997054
PE(P-18:0/18:3)	-0.00410865	4.51028e-17	0.992163	0.997054
LPC(17:0)	-0.00583483	1.0842e-16	0.988809	0.997054
PI(34:1)	-0.012433	3.20577e-16	0.975763	0.994152
TG(O-54:2) [SIM]	-0.0145334	2.22565e-16	0.972125	0.994152
Cer(d16:1/24:1)	-0.0160898	5.18682e-17	0.969412	0.994152
LPC(14:0) [sn2]	-0.0209392	1.3288e-16	0.959981	0.991918
PC(O-34:1)	-0.0276139	1.96718e-15	0.947232	0.986467
SM(d18:1/16:0)	-0.0276396	-1.50149e-15	0.946861	0.986467
PE(O-16:0/18:2)	-0.0296421	8.31963e-17	0.942408	0.985441
DG(16:0_18:2)	-0.03012	4.81212e-16	0.942514	0.985441
PC(38:7)(c)	-0.033583	2.328e-16	0.935587	0.984044
PC(35:2)	-0.0340403	-3.76461e-15	0.934621	0.984044
PC(P-16:0/22:6)	-0.0364733	5.98827e-16	0.928817	0.980831
LPC(22:5) (n3) [sn1] [104_sn1]	-0.0387337	-8.32667e-17	0.925578	0.979662
PC(33:0)	-0.0390611	-8.37871e-17	0.925855	0.979662
LPC(P-17:0)	-0.0420905	5.22152e-17	0.91945	0.977901
PE(P-16:0/22:5) (n6)	-0.0473749	-1.09747e-15	0.909699	0.974282
PC(P-36:3)	-0.0497982	1.03645e-15	0.902431	0.974282
LPC(14:0) [sn1]	-0.0506532	9.02056e-18	0.903148	0.974282
PE(P-18:1/22:6) (a)	-0.0551387	-4.09395e-16	0.894327	0.970294
PC(O-40:7)	-0.0574697	-1.11564e-17	0.89105	0.970294
LPE(P-16:0)	-0.0600197	-3.29597e-17	0.885353	0.970294
PC(15-MHDA_22:6)	-0.0602417	8.12371e-16	0.882937	0.970294
PC(38:6) (a)	-0.062591	-8.7153e-16	0.880592	0.970294
LPC(16:0) [sn2]	-0.0633404	-3.70797e-17	0.878795	0.970294
PE(P-18:1/20:4) (a)	-0.0634328	-9.23914e-16	0.878459	0.970294
LPC(20:4)	-0.0669169	1.24206e-16	0.872595	0.970294
LPC(O-16:0)	-0.0713719	7.33788e-17	0.863569	0.970137
LPC(22:6)	-0.0755944	8.09249e-17	0.856148	0.970056
LPC(P-18:0)	-0.0782542	-6.45317e-17	0.851061	0.970056
LPC(P-16:0)	-0.0803789	-6.17128e-17	0.846772	0.970056
LPC(P-18:1)	-0.0811636	6.55292e-17	0.845321	0.970056
PC(15:0_22:6)	-0.0870649	-7.66477e-17	0.833973	0.970056
PE(O-18:0/22:6)	-0.0937976	-3.78517e-16	0.822763	0.965375
FA(20:4)	-0.0954563	-2.30718e-16	0.818174	0.964277
LPC(15:0) [sn1]	-0.095933	1.97932e-16	0.817727	0.964277
DG(18:0_18:2)	-0.0984949	6.58501e-16	0.812652	0.962063
PE(P-16:0/22:6)	-0.102666	-4.28143e-15	0.8053	0.957653
PE(P-18:1/22:5) (a)	-0.102726	-2.34205e-15	0.804356	0.957653
PE(P-18:1/18:2) (b)	-0.109525	-1.13603e-16	0.794087	0.955075
PC(18:1_18:1)	-0.109571	-5.29091e-16	0.780657	0.947149
PC(16:1_18:2)\PC(16:0_18:3)	-0.110458	8.70311e-16	0.789188	0.95265
PI(18:0_22:6)	-0.111268	-1.87003e-16	0.790266	0.95265
CL(18:2_18:2_18:1_20:1)	-0.114874	4.33681e-17	0.781641	0.947149
Cer(d18:1/22:0)	-0.117311	-1.41727e-16	0.77853	0.947149
PC(17:0_22:6)	-0.117705	-6.52256e-17	0.77603	0.947149
SM(41:0)	-0.121362	-4.1165e-16	0.769105	0.947149
PC(18:0_22:5) (n6)	-0.125539	-4.57837e-16	0.762937	0.947149
LPC(20:5) [sn2]	-0.127125	5.46785e-16	0.761296	0.947149
SM(d18:0/14:0)	-0.129904	3.88578e-17	0.755883	0.945749
PE(P-17:0/20:4) (b)	-0.131957	-1.1058e-15	0.750837	0.94357
PE(16:0_18:3) (b)	-0.13399	-3.62557e-16	0.747527	0.94357
AC(18:0)-OH	-0.137089	6.13658e-18	0.743912	0.941932
PC(40:7) (a)	-0.142713	1.86526e-16	0.732781	0.932309
PC(O-32:1)	-0.143265	-3.98119e-17	0.723043	0.928899
PC(38:4) (b)	-0.145562	2.36991e-15	0.724399	0.928899
LPC(22:5)	-0.145608	-2.83454e-16	0.726582	0.928899
PE(18:0_18:2)	-0.147011	-8.18312e-16	0.716362	0.928899
SM(d18:2/16:0)	-0.147145	1.53523e-16	0.72393	0.928899
LPC(22:4)	-0.147693	2.15626e-16	0.722436	0.928899
PC(P-18:1/22:6)	-0.155096	-9.03791e-17	0.706467	0.921023
SM(44:3)	-0.155601	3.97252e-17	0.705277	0.921023
PE(O-36:5)	-0.166294	1.00614e-16	0.691258	0.918789
PI(36:2)	-0.166673	-4.2054e-16	0.678779	0.917191
PI(16:0_20:4)	-0.167741	-2.39717e-16	0.68912	0.918789
PE(P-18:1/20:5) (a)	-0.169967	1.68268e-17	0.684569	0.91841
PE(P-18:0/20:5)	-0.17972	4.06272e-16	0.666396	0.906847
PE(16:0_18:2)	-0.183559	-1.95633e-16	0.646307	0.905172
PE(P-17:0/20:4) (a)	-0.185588	8.0283e-16	0.654406	0.906587
DG(18:1_18:2)	-0.188319	-2.23085e-16	0.651704	0.906587
PS(38:3)	-0.189781	1.34567e-15	0.637412	0.901167
Ubiquinone	-0.189826	3.58394e-16	0.64474	0.905172
FA(16:0)	-0.192944	-3.81639e-17	0.640241	0.901459
PS(38:4)	-0.196442	1.26288e-16	0.633315	0.898899
FA(18:2)	-0.201136	-3.54231e-16	0.629821	0.896835
PC(16:1_20:4)	-0.201456	-3.33804e-16	0.628478	0.896835
TG(48:2) [NL-16:1]	-0.20284	1.62821e-15	0.620664	0.896835
Cer(d18:1/26:0)	-0.205869	1.30646e-16	0.621434	0.896835
DG(18:0_18:1)	-0.217024	-1.9082e-16	0.598452	0.87574
DG(18:1_18:1)	-0.218252	-1.85008e-16	0.599765	0.87574
PC(P-35:2)(a)	-0.219039	-1.44815e-15	0.600413	0.87574
PC(O-34:4)	-0.220311	5.47739e-17	0.591819	0.870419
SM(44:1)	-0.221923	-1.20563e-16	0.588735	0.868302
AC(14:1)	-0.225809	7.41161e-17	0.585568	0.86605
PE(16:0_22:6)	-0.229939	-6.60149e-16	0.583461	0.865358
TG(O-54:4) [NL-18:2]	-0.23607	-4.52416e-16	0.556993	0.838922
PC(P-15:0/20:4) (a)	-0.236578	-7.32053e-17	0.565827	0.846241
PC(P-18:0/22:6)	-0.237149	-4.81212e-16	0.568064	0.846241
PC(18:1_22:6) (a)	-0.242731	7.99708e-17	0.562514	0.84377
PC(P-17:0/20:4) (b)	-0.243995	-5.97959e-16	0.544937	0.831581
SM(d18:2/14:0)	-0.244174	1.46411e-16	0.556053	0.838922
PC(33:2)	-0.249468	1.447e-15	0.551221	0.838745
PC(40:8)	-0.252715	-3.26475e-16	0.544041	0.831581
PA(34:1)	-0.25345	-1.45825e-16	0.543105	0.831581
PC(35:3)	-0.253477	5.75364e-16	0.532594	0.824662
CL(18:2_18:2_18:2_20:3)	-0.257171	1.2791e-15	0.530368	0.823631
PE(P-18:0/18:2)	-0.259114	9.32934e-16	0.534953	0.825893
PE(P-18:0/20:3)	-0.261821	5.50254e-16	0.51546	0.80864
PC(18:0_22:6)	-0.263178	-3.90313e-16	0.526848	0.820577
PE(P-18:1/22:4)	-0.267723	5.6192e-16	0.515232	0.80864
PC(39:5)(b)	-0.268316	-2.36061e-15	0.515271	0.80864
PC(P-16:0/18:2)	-0.270501	1.44342e-15	0.516121	0.80864
PE(18:1_18:1)	-0.270873	2.79548e-16	0.508681	0.806558
Cer(d18:1/18:0)	-0.276016	-3.59261e-16	0.48886	0.784553
SM(d16:1/19:0)	-0.280278	4.89192e-17	0.492121	0.785015
SM(40:3) (a)	-0.2834	8.95117e-17	0.491815	0.785015
PE(16:1_18:2)	-0.283696	-4.83467e-16	0.487853	0.784553
PE(P-18:0/22:6)	-0.28901	-3.36536e-16	0.480689	0.780935
AC(14:2)	-0.290504	1.38778e-17	0.483669	0.78097
PC(P-38:5) (b)	-0.292383	1.0339e-16	0.472466	0.780935
PC(P-16:0/20:4)	-0.292565	3.88231e-16	0.473249	0.780935
SM(44:2)	-0.293421	-9.29812e-17	0.473515	0.780935
PC(O-36:5)	-0.293636	-1.25674e-15	0.476335	0.780935
SM(d17:1/16:0)	-0.294633	-1.06868e-15	0.472581	0.780935
PE(18:0_18:1)	-0.295246	-5.45137e-16	0.479547	0.780935
TG(O-52:0) [NL-16:0]	-0.295597	-2.02963e-17	0.478588	0.780935
PC(14:0_22:6)	-0.299204	7.20084e-16	0.464384	0.780781
PE(P-16:0/22:5) (n3)	-0.304619	3.14686e-15	0.465807	0.780781
TG(O-54:2) [NL-18:1]	-0.304857	-1.7512e-16	0.460097	0.776138
PC(P-38:5) (a)	-0.309792	-9.55486e-16	0.443457	0.765604
Cer(d19:1/24:0)	-0.312263	-1.8735e-17	0.455033	0.772532
PC(O-18:0/22:6)	-0.313519	-6.12184e-16	0.442189	0.765604
PE(P-18:1/18:1)	-0.318223	-8.10463e-16	0.444816	0.765604
TG(O-50:2) [NL-18:2]	-0.319619	-4.11476e-16	0.434274	0.761784
LPC(O-18:0)	-0.322308	-8.60423e-17	0.438124	0.764711
TG(50:3) [NL-14:1]	-0.324251	-9.54098e-18	0.427837	0.760599
PS(40:5)	-0.325647	-6.60236e-16	0.422357	0.760599
DG(18:0_20:4)	-0.327587	-1.78885e-15	0.426713	0.760599
PE(P-16:0/18:1)	-0.328893	1.10918e-15	0.432726	0.761598
AC(18:1)-OH	-0.329187	1.44502e-16	0.432035	0.761598
TG(O-52:1) [NL-16:0]	-0.329673	2.91542e-17	0.425306	0.760599
PC(O-32:2)	-0.334324	1.23686e-16	0.420585	0.760599
SM(d18:2/22:0)	-0.334769	-8.37698e-16	0.417829	0.760599
PG(36:2)	-0.334841	1.75684e-16	0.421003	0.760599
PC(O-40:5)	-0.335668	-3.8268e-16	0.411873	0.757731
PE(16:0_20:4)	-0.339123	2.03188e-15	0.409098	0.755259
PC(O-18:0/18:1)	-0.3457	5.74193e-17	0.40597	0.752114
PC(P-15:0/20:4) (b)	-0.345722	1.41259e-15	0.391393	0.745443
CL(18:2_18:2_18:1_22:6)	-0.347555	2.08514e-16	0.381599	0.738037
CL(18:2_18:2_18:1_22:5)	-0.348018	1.56694e-15	0.403761	0.752114
PE(O-18:0/20:4)	-0.349367	-1.05142e-15	0.402168	0.752114
PC(O-18:0/20:4)	-0.350595	-2.18575e-17	0.386327	0.744456
TG(O-52:1) [NL-18:1]	-0.355013	-3.29435e-16	0.39111	0.745443
TG(54:2) [NL-18:0]	-0.364231	-1.01967e-15	0.375953	0.732485
PC(31:0) (b)	-0.364516	1.75554e-15	0.38063	0.738037
PE(16:0_18:1)	-0.369949	-3.65067e-16	0.373035	0.729491
PC(16:0_22:6)	-0.373109	4.10436e-16	0.357318	0.713179
SM(38:3)	-0.376247	-5.86271e-16	0.36771	0.724444
PS(36:2)	-0.377168	-5.95531e-16	0.363849	0.719521
PC(14:0_16:0)	-0.381287	3.18842e-16	0.363219	0.719521
PE(P-18:0/22:4)	-0.381575	-1.33001e-15	0.351124	0.707609
SM(d18:1/20:0)/SM(d16:1/22:0)	-0.383501	-1.68789e-16	0.344838	0.698321
PC(P-16:0/20:5)	-0.383811	5.66647e-16	0.345193	0.698321
PE(P-16:0/20:4)	-0.384801	-1.05927e-16	0.35794	0.713179
PE(P-16:0/22:4)	-0.395879	-1.43596e-15	0.336406	0.693838
PC(15:0_20:4)	-0.396893	1.47382e-15	0.337731	0.693859
PC(32:1)	-0.398458	2.12955e-15	0.330948	0.693414
TG(52:5) [NL-20:4]	-0.399775	1.916e-16	0.327427	0.691419
PI(38:5)	-0.399787	6.64291e-16	0.333594	0.693455
TG(O-52:1) [SIM]	-0.402932	2.57173e-16	0.333366	0.693455
LPE(16:0) [sn1]	-0.403903	1.25421e-16	0.335148	0.693838
PC(P-17:0/20:4) (a)	-0.404565	2.71658e-16	0.319727	0.687672
AC(14:0)	-0.40695	-9.34496e-16	0.326673	0.691419
FA(18:1)	-0.408086	-2.12157e-16	0.328396	0.691419
TG(49:1) [NL-16:1]	-0.408614	3.01761e-17	0.328686	0.691419
TG(48:3) [NL-14:0]	-0.408671	-8.29632e-17	0.316511	0.68491
TG(54:7) [NL-20:5]	-0.411128	4.01935e-16	0.311345	0.681573
PI(18:0_18:1)	-0.412124	-3.00324e-16	0.320393	0.687672
TG(50:3) [NL-16:1]	-0.413392	7.70564e-16	0.309511	0.680925
SM(43:1)	-0.413593	1.32663e-16	0.312748	0.681573
PI(18:0_20:3) (b)	-0.417043	6.075e-16	0.313678	0.681573
SM(d16:1/23:0)/SM(d17:1/22:0)	-0.418132	-1.2124e-15	0.308544	0.680925
PC(16:0_20:4)	-0.418522	1.95139e-15	0.293436	0.662113
TG(O-50:3) [NL-18:2]	-0.419655	-4.60569e-17	0.309219	0.680925
TG(54:6) [NL-20:4]	-0.42602	4.9071e-17	0.295289	0.663457
TG(48:3) [NL-16:1]	-0.429424	3.07046e-16	0.292962	0.662113
PI(18:0_22:5) (n6)	-0.431576	1.69344e-15	0.286228	0.654236
TG(O-50:1) [NL-16:0]	-0.444856	7.93636e-16	0.276869	0.646844
LPC(15:0) [sn2]	-0.447843	-2.31065e-16	0.28271	0.650655
PE(P-18:0/22:5) (n3)	-0.449367	-9.13158e-16	0.261472	0.628467
PC(O-36:3)	-0.44976	2.04697e-17	0.273866	0.645542
PC(33:1)	-0.451939	-5.65563e-16	0.276342	0.646844
DG(16:0_16:0)	-0.452998	-1.89085e-16	0.279567	0.648532
TG(O-50:1) [NL-18:1]	-0.453121	7.7927e-16	0.27021	0.642662
DG(16:0_18:1)	-0.457077	1.30425e-15	0.272123	0.64431
TG(52:3) [NL-16:1]	-0.465912	2.30328e-16	0.250646	0.618417
TG(O-50:1) [NL-15:0]	-0.471271	8.43076e-17	0.256212	0.628467
AC(16:0)-OH	-0.471727	-1.57524e-16	0.259907	0.628467
PE(18:0_22:4)	-0.471808	-1.33413e-15	0.259992	0.628467
TG(O-52:2) [NL-18:1]	-0.477249	2.5431e-16	0.242806	0.604724
TG(48:3) [SIM]	-0.477767	-5.24927e-16	0.236983	0.601573
PI(18:0_22:5) (n3)	-0.479228	-2.34181e-15	0.247563	0.613678
TG(56:8) [NL-20:4]	-0.47983	-3.88405e-16	0.239068	0.60396
PC(P-18:0/20:4)	-0.480074	5.60489e-16	0.233058	0.597352
PC(P-18:0/18:2)	-0.483126	-4.40585e-15	0.241918	0.604724
SM(37:1)	-0.491084	1.51927e-15	0.23435	0.597762
CE(18:2)	-0.492546	2.01922e-16	0.231341	0.595845
PC(14:0_20:4)	-0.496156	6.78927e-16	0.230902	0.595845
TG(53:2) [NL-17:1]	-0.499416	-6.56853e-16	0.223873	0.586862
PC(34:5)	-0.500043	-5.93102e-16	0.219882	0.580489
PC(O-36:2)	-0.501057	-1.3098e-15	0.224519	0.586862
TG(50:4) [NL-14:0]	-0.503273	3.09648e-16	0.214829	0.572878
TG(50:2) [NL-16:1]	-0.503402	-1.7908e-15	0.214254	0.572878
PE(P-20:0/18:2)	-0.503834	-5.01595e-16	0.228512	0.594355
PC(38:5) (a)	-0.510958	7.06032e-16	0.204334	0.561919
PC(P-18:0/22:5)	-0.512186	-9.42996e-16	0.200643	0.561666
PE(P-18:0/22:5) (n6)	-0.513357	4.24471e-16	0.2056	0.562287
PE(P-18:0/18:1)	-0.517228	-1.47278e-16	0.201485	0.561666
PI(18:0_20:4)	-0.51943	-1.83013e-15	0.210217	0.566299
PE(P-18:0/20:4)	-0.520455	-1.33157e-15	0.196449	0.560676
PC(16:0_20:5)	-0.522971	2.44249e-16	0.198148	0.561666
PS(40:6)	-0.523921	-6.89379e-16	0.203178	0.561666
SM(d18:1/14:0)/SM(d16:1/16:0)	-0.530545	8.70831e-17	0.195809	0.560676
CL(18:2_18:2_18:2_16:1)	-0.530579	2.21819e-15	0.199007	0.561666
TG(52:5) [SIM]	-0.532537	-1.15056e-16	0.190529	0.554251
TG(54:1) [SIM]	-0.535138	5.29438e-16	0.191049	0.554251
TG(48:2) [NL-14:1]	-0.538906	-9.88792e-18	0.1882	0.554251
TG(O-52:0) [SIM]	-0.542299	5.7801e-16	0.195451	0.560676
PC(17:0_20:4)	-0.545187	4.91447e-16	0.186215	0.554251
TG(50:3) [SIM]	-0.545467	6.66914e-16	0.181812	0.548553
Hex2Cer(d18:1/24:0)	-0.547053	1.45977e-16	0.187472	0.554251
PC(P-16:0/16:1)	-0.549011	1.17892e-15	0.172135	0.537793
PI(18:0_20:3) (a)	-0.552562	2.78597e-16	0.179684	0.545247
TG(54:5) [NL-20:4]	-0.552876	-7.48707e-16	0.176611	0.542153
SM(d18:1/24:1)	-0.554012	1.99875e-15	0.178495	0.544772
TG(50:4) [NL-18:3]	-0.554109	-5.36376e-16	0.172093	0.537793
TG(O-52:2) [NL-16:0]	-0.557912	5.48867e-16	0.174086	0.539071
PC(P-18:1/18:1)	-0.569113	2.18228e-16	0.171177	0.537793
TG(52:5) [NL-18:3]	-0.570616	-2.02567e-16	0.162095	0.521729
TG(50:2) [NL-14:0]	-0.570976	-4.97779e-16	0.16174	0.521729
TG(48:3) [NL-18:3]	-0.571274	3.41047e-16	0.159578	0.521729
SM(43:2) (c)	-0.572046	-3.39746e-16	0.16304	0.521729
SM(d18:0/22:0)	-0.579029	4.69069e-16	0.166061	0.528194
TG(O-50:2) [NL-18:1]	-0.585034	6.65093e-16	0.161192	0.521729
TG(50:4) [NL-20:4]	-0.588349	1.54651e-16	0.150479	0.515928
TG(O-54:2) [NL-17:1]	-0.591362	2.498e-16	0.157902	0.521076
SM(d18:2/23:0)	-0.592017	-5.55979e-17	0.154051	0.518081
TG(50:3) [NL-18:2]	-0.595239	-1.05606e-15	0.145002	0.513045
TG(O-50:1) [NL-17:1]	-0.596297	-2.48065e-16	0.153101	0.518081
TG(51:2) [NL-15:0]	-0.596507	4.43569e-16	0.149359	0.515928
TG(48:2) [NL-14:0]	-0.597369	2.30371e-16	0.145752	0.513045
SM(d18:1/22:0)/SM(d16:1/24:0)	-0.599388	4.55712e-16	0.148313	0.515928
TG(O-52:2) [SIM]	-0.600508	1.68032e-15	0.149821	0.515928
SM(d18:1/24:0)	-0.605548	-5.08057e-16	0.137056	0.502539
PC(28:0)	-0.606625	-7.38201e-16	0.143713	0.512706
TG(53:2) [NL-18:1]	-0.608218	1.04057e-15	0.139799	0.505576
TG(52:4) [NL-16:1]	-0.609639	-1.64365e-16	0.138224	0.503326
PC(34:2) [+OH]	-0.610871	-5.45744e-16	0.143674	0.512706
SM(d18:2/24:0)	-0.615996	1.7833e-16	0.132989	0.491037
PC(O-38:5)	-0.616697	-1.79023e-16	0.131745	0.48987
SM(d16:1/24:1)	-0.618396	-1.35493e-16	0.129893	0.48987
TG(O-50:1) [SIM]	-0.62927	-5.85903e-17	0.130273	0.48987
SM(d18:2/18:0)	-0.629527	-4.02976e-16	0.117441	0.462752
TG(54:1) [NL-18:1]	-0.636363	6.51389e-16	0.121377	0.471228
TG(52:4) [SIM]	-0.636494	2.58127e-16	0.119312	0.466644
PC(16:1_22:6)	-0.641974	1.04083e-17	0.122399	0.471729
PC(38:5) (b)	-0.645663	1.45131e-15	0.117307	0.462752
TG(50:4) [SIM]	-0.645935	3.3246e-16	0.111391	0.462752
TG(53:2) [SIM]	-0.646478	1.09929e-15	0.116176	0.462752
TG(58:9) [NL-22:6]	-0.64669	1.57513e-16	0.11736	0.462752
TG(48:2) [SIM]	-0.648662	-1.20112e-15	0.112525	0.462752
TG(54:0) [NL-18:0]	-0.648955	1.93224e-16	0.114787	0.462752
PC(31:0) (a)	-0.656616	-1.9546e-15	0.110888	0.462752
TG(51:1) [NL-17:0]	-0.658279	1.61676e-16	0.112056	0.462752
PC(O-35:4)	-0.659084	6.05679e-16	0.111411	0.462752
TG(O-50:2) [SIM]	-0.660907	1.70003e-16	0.113592	0.462752
TG(58:8) [NL-22:6]	-0.663514	-1.90126e-16	0.108426	0.462752
SM(d17:1/24:1)	-0.666974	1.33747e-16	0.103235	0.446787
PC(P-16:0/18:3)	-0.671687	3.12753e-15	0.101809	0.444258
Cer(d18:1/24:1)	-0.674732	4.30211e-17	0.098949	0.435376
TG(54:6) [NL-18:3]	-0.679184	-2.6602e-16	0.0924577	0.417245
SM(d18:1/18:0)/SM(d16:1/20:0)	-0.682182	-4.85636e-16	0.0918001	0.417245
Cer(d16:1/24:0)	-0.689534	3.23006e-16	0.0949643	0.424925
TG(51:2) [NL-17:0]	-0.690194	-2.11463e-16	0.0964841	0.428098
TG(54:5) [NL-18:3]	-0.691692	8.75168e-17	0.0897746	0.417245
TG(56:8) [NL-20:5]	-0.694152	-1.04951e-16	0.0846558	0.417245
TG(50:3) [NL-14:0]	-0.694413	-1.23773e-16	0.0862278	0.417245
PE(O-18:1/22:6)	-0.699179	3.16674e-16	0.0909213	0.417245
TG(54:7) [NL-22:6]	-0.699287	-3.33327e-16	0.0874698	0.417245
AC(18:0)	-0.703911	1.90473e-16	0.0901448	0.417245
TG(O-54:3) [SIM]	-0.709636	6.23199e-16	0.0896183	0.417245
TG(54:0) [SIM]	-0.711482	5.90251e-16	0.0843788	0.417245
FA(18:0)	-0.719032	-1.249e-16	0.0809161	0.410805
TG(48:1) [NL-16:1]	-0.719433	2.63244e-16	0.0747916	0.398889
TG(52:4) [NL-18:2]	-0.720476	-2.99717e-16	0.0783866	0.409783
TG(O-50:3) [SIM]	-0.721	1.48145e-16	0.0837788	0.417245
TG(58:10) [NL-22:6]	-0.722035	-1.61936e-16	0.0767221	0.405093
AC(17:0)	-0.732152	1.35308e-16	0.0793352	0.410676
TG(54:7) [SIM]	-0.735921	-2.40444e-16	0.0701181	0.387475
SM(d18:1/17:0)/SM(d17:1/18:0)	-0.736707	7.57001e-16	0.069941	0.387475
TG(48:2) [NL-18:2]	-0.740879	6.65874e-16	0.0696322	0.387475
TG(O-54:4) [NL-17:1]	-0.746434	4.07313e-16	0.0736723	0.398889
TG(51:2) [NL-17:1]	-0.748581	1.93248e-16	0.0698712	0.387475
TG(O-54:3) [NL-18:1]	-0.753476	-4.21917e-16	0.0643719	0.38675
TG(52:3) [NL-18:2]	-0.7542	-1.38205e-15	0.0646442	0.38675
TG(56:8) [NL-22:6]	-0.754421	1.57209e-16	0.0659233	0.38675
COH	-0.760691	1.51951e-15	0.0590828	0.367008
AC(16:1)	-0.761927	1.94072e-17	0.0653847	0.38675
TG(O-54:3) [NL-17:1]	-0.762126	2.30805e-16	0.0677666	0.387475
TG(54:2) [SIM]	-0.768335	8.65714e-16	0.0586191	0.367008
TG(51:0) [NL-16:0]	-0.784078	-4.25007e-16	0.0562028	0.361891
CL(36:4_38:6)	-0.789155	-1.78121e-15	0.058424	0.367008
TG(49:1) [SIM]	-0.793292	-6.89119e-16	0.0534716	0.348996
TG(56:7) [NL-22:6]	-0.793668	1.16287e-15	0.0535392	0.348996
TG(54:4) [NL-18:2]	-0.795694	1.1771e-15	0.0511913	0.346525
TG(54:6) [NL-20:5]	-0.803427	5.32994e-16	0.0488001	0.343553
TG(54:6) [SIM]	-0.80546	-5.45917e-16	0.0478205	0.343553
PC(32:2)	-0.80692	2.80624e-15	0.0532854	0.348996
TG(52:5) [NL-20:5]	-0.813873	4.9277e-16	0.0466628	0.343553
SM(d18:1/23:0)/SM(d17:1/24:0)	-0.814084	5.33297e-16	0.0471476	0.343553
TG(52:1) [SIM]	-0.814737	-1.34974e-15	0.0470906	0.343553
TG(O-52:2) [NL-17:1]	-0.814782	-7.18176e-17	0.0500171	0.345947
TG(48:1) [NL-18:1]	-0.815101	-4.39405e-16	0.048587	0.343553
TG(50:2) [SIM]	-0.817212	7.51176e-16	0.0457515	0.343553
TG(51:2) [SIM]	-0.820968	1.2274e-15	0.046533	0.343553
SM(43:2) (b)	-0.826529	-5.84602e-16	0.0439368	0.343553
TG(50:2) [NL-18:1]	-0.829901	7.72993e-16	0.0420809	0.343553
TG(52:1) [NL-18:1]	-0.835256	-1.0731e-15	0.0426256	0.343553
TG(56:7) [NL-20:5]	-0.837635	-5.12264e-16	0.0399177	0.343553
TG(58:10) [SIM]	-0.83766	3.64292e-17	0.0395764	0.343553
TG(54:5) [SIM]	-0.852408	-8.67695e-16	0.0367924	0.341243
TG(50:3) [NL-18:3]	-0.852874	3.08651e-16	0.0367123	0.341243
TG(56:9) [NL-22:6]	-0.855237	3.46381e-16	0.0372897	0.341243
TG(56:9) [SIM]	-0.857637	-5.68989e-17	0.0341526	0.341243
TG(52:4) [NL-18:3]	-0.860563	-1.01655e-16	0.0347102	0.341243
TG(56:7) [NL-22:5]	-0.862945	2.1632e-16	0.0354699	0.341243
AC(16:0)	-0.862954	-3.78625e-16	0.0374851	0.341243
TG(50:0) [NL-18:0]	-0.865292	9.75782e-16	0.0363296	0.341243
TG(54:3) [NL-18:2]	-0.868005	-4.35416e-16	0.0333069	0.341243
TG(48:0) [NL-18:0]	-0.86909	3.88621e-16	0.0355087	0.341243
TG(50:1) [NL-16:0]	-0.874454	1.46376e-15	0.0333418	0.341243
TG(58:8) [SIM]	-0.882879	4.02369e-16	0.0328592	0.341243
TG(54:3) [NL-18:1]	-0.898241	5.71732e-16	0.0278684	0.341243
TG(48:0) [SIM]	-0.91034	-4.86438e-16	0.0279568	0.341243
TG(49:1) [NL-17:1]	-0.925067	-9.01362e-16	0.0247147	0.318278
TG(54:2) [NL-20:1]	-0.931834	1.32552e-15	0.022541	0.314489
TG(48:0) [NL-16:0]	-0.934886	7.02086e-16	0.0238108	0.314489
TG(54:3) [SIM]	-0.93688	1.25941e-16	0.0217786	0.314489
TG(54:4) [SIM]	-0.938501	7.79021e-16	0.0211389	0.314489
TG(54:6) [NL-22:6]	-0.939162	1.62977e-16	0.0227022	0.314489
TG(O-50:2) [NL-16:1]	-0.942616	-1.09114e-16	0.0238249	0.314489
TG(51:1) [SIM]	-0.943878	-1.78104e-15	0.0224015	0.314489
TG(51:0) [SIM]	-0.946829	-1.42247e-16	0.0217334	0.314489
TG(56:8) [SIM]	-0.947021	-3.11036e-16	0.0200382	0.314489
TG(52:2) [NL-16:0]	-0.950168	-6.22245e-16	0.0184677	0.314489
TG(52:3) [SIM]	-0.95402	6.76987e-16	0.0189099	0.314489
TG(50:0) [SIM]	-0.957237	1.21001e-15	0.0201959	0.314489
TG(50:2) [NL-18:2]	-0.959344	-1.0322e-15	0.0192121	0.314489
TG(50:1) [NL-14:0]	-0.961083	-6.60583e-16	0.0190547	0.314489
TG(O-54:4) [SIM]	-0.967562	6.05765e-16	0.0202532	0.314489
TG(56:6) [NL-22:5]	-0.976509	-1.38084e-16	0.0170544	0.314489
TG(52:1) [NL-18:0]	-0.977533	-9.71445e-17	0.0171501	0.314489
TG(56:7) [SIM]	-1.00899	4.52698e-16	0.0139333	0.314489
TG(50:1) [SIM]	-1.01414	-9.1073e-18	0.013496	0.314489
TG(52:2) [NL-18:2]	-1.01973	-4.83554e-16	0.013281	0.314489
TG(56:7) [NL-20:4]	-1.0258	-2.81372e-16	0.0120172	0.314489
TG(48:1) [SIM]	-1.02619	-1.80758e-16	0.0122593	0.314489
TG(54:4) [NL-20:3]	-1.03169	3.08228e-16	0.0121734	0.314489
CL(18:2_18:2_18:2_18:2)	-1.04507	1.41094e-15	0.00767897	0.314489
TG(50:1) [NL-18:1]	-1.0494	1.22873e-16	0.0106044	0.314489
TG(58:9) [SIM]	-1.0588	5.66387e-17	0.00951326	0.314489
AC(18:2)	-1.07062	1.21431e-17	0.008291	0.314489
TG(56:6) [NL-20:4]	-1.0753	4.92488e-16	0.00881423	0.314489
TG(52:2) [SIM]	-1.10245	-1.27762e-15	0.00670339	0.314489
PC(16:0_18:2)	-1.10663	4.39865e-15	0.0054188	0.314489
AC(18:1)	-1.15457	-3.04444e-16	0.00497533	0.314489
TG(56:6) [SIM]	-1.28374	3.90053e-16	0.00165751	0.283478

## Sheet: DEL PHvsPN
Lipid Species	logFC	AveExpr	P Value	adj. P Val
PE(36:3)	1.87369	-1.17831e-15	2.64212e-06	0.00139504		27 total DEL
PC(18:1_18:1)	1.81615	-5.29091e-16	6.8909e-06	0.0018192		20 upregulated
PC(18:1_18:2)\PC(16:0_20:3)	1.67404	1.13486e-15	2.75163e-05	0.00363215		7 downregulated
PE(16:0_18:2)	1.63186	-1.95633e-16	6.39995e-05	0.00675834		501 unchanged
PE(18:1_22:6)	1.47498	-9.33802e-16	0.000214412	0.0188682
PE(38:5)	1.43601	1.20005e-15	0.000330775	0.0249499
PI(36:3)	1.37262	1.99493e-17	0.000704747	0.0360939
CL(18:2_18:2_18:2_18:1)	1.36635	1.26357e-15	0.000517445	0.0341513
PE(18:0_18:2)	1.35781	-8.18312e-16	0.000935205	0.0360939
CL(18:2_18:2_18:1_16:1)	1.32831	2.7642e-15	0.00100913	0.0360939
CL(18:2_18:2_18:1_18:1)	1.3163	6.59455e-16	0.000848538	0.0360939
PE(20:0_20:4)	1.31384	9.83588e-17	0.000878512	0.0360939
PI(36:2)	1.29689	-4.2054e-16	0.00146566	0.0457801
PC(35:3)	1.29357	5.75364e-16	0.00165504	0.0457801
PE(16:1_18:2)	1.28146	-4.83467e-16	0.00195437	0.0457801
PE(16:0_18:3) (a)	1.27034	1.83881e-16	0.00181725	0.0457801
TG(O-54:3) [NL-18:1]	1.26834	-4.21917e-16	0.00200814	0.0457801
PE(17:0_18:2)	1.26671	1.58163e-16	0.00202071	0.0457801
PC(18:2_18:2)	1.25762	4.16334e-16	0.00153895	0.0457801
PE(18:0_20:4)	1.20567	-1.36939e-15	0.00240772	0.0470843
TG(54:3) [NL-18:2]	1.20385	-4.35416e-16	0.00332094	0.0560895
TG(54:4) [SIM]	1.19882	7.79021e-16	0.00336196	0.0560895
TG(50:3) [NL-14:0]	1.19551	-1.23773e-16	0.00336497	0.0560895
TG(50:1) [NL-14:0]	1.18876	-6.60583e-16	0.00386198	0.0617917
PC(38:2)	1.18437	1.94289e-17	0.00339936	0.0560895
TG(54:4) [NL-18:2]	1.15526	1.1771e-15	0.00486247	0.0704575
TG(O-54:4) [NL-18:2]	1.15308	-4.52416e-16	0.00450584	0.0692764
TG(54:2) [SIM]	1.13417	8.65714e-16	0.00549253	0.0725014
PE(37:4)	1.13353	-4.83554e-16	0.00459219	0.0692764
PE(18:1_18:1)	1.13219	2.79548e-16	0.00619166	0.0743
TG(54:1) [NL-18:1]	1.12678	6.51389e-16	0.00642787	0.0743211
PI(34:1)	1.12486	3.20577e-16	0.00647495	0.0743211
CL(18:2_18:2_18:2_16:1)	1.10522	2.21819e-15	0.00788648	0.0744086
PE(O-18:1/22:6)	1.10469	3.16674e-16	0.00789183	0.0744086
TG(54:5) [NL-18:3]	1.09968	8.75168e-17	0.00731034	0.0744086
TG(54:1) [SIM]	1.09681	5.29438e-16	0.00778249	0.0744086
CL(18:2_18:2_18:1_20:2)	1.09562	-6.78797e-16	0.00597468	0.0742449
PG(34:1)	1.07506	3.95282e-15	0.00930213	0.0779607
TG(51:0) [NL-16:0]	1.07359	-4.25007e-16	0.00921468	0.0779607
TG(54:5) [SIM]	1.06958	-8.67695e-16	0.00900763	0.0779607
CL(18:2_18:2_18:1_20:3)	1.06432	-2.94903e-16	0.00670577	0.0744086
CL(18:2_18:1_18:1_18:1)	1.06308	-7.76468e-16	0.00769018	0.0744086
TG(54:6) [NL-18:3]	1.05913	-2.6602e-16	0.00904299	0.0779607
CL(18:2_18:1_18:2_20:1)	1.04485	-4.52416e-16	0.0102941	0.0836197
TG(O-50:2) [NL-18:2]	1.04022	-4.11476e-16	0.0115382	0.0914584
TG(54:3) [SIM]	1.02676	1.25941e-16	0.0120415	0.0924238
TG(56:7) [NL-20:4]	1.01779	-2.81372e-16	0.0126908	0.0957246
TG(54:3) [NL-18:1]	1.01673	5.71732e-16	0.0129573	0.0959039
PE(15-MHDA_18:2)	1.01069	-1.13798e-16	0.0116055	0.0914584
DG(18:0_18:1)	0.997666	-1.9082e-16	0.0162216	0.113059
TG(58:9) [SIM]	0.995199	5.66387e-17	0.0146992	0.104881
TG(50:4) [NL-14:0]	0.966567	3.09648e-16	0.0177971	0.120473
TG(56:6) [SIM]	0.958304	3.90053e-16	0.018212	0.121721
PI(38:5)	0.957324	6.64291e-16	0.0213135	0.133971
PI(18:0_18:1)	0.956459	-3.00324e-16	0.0218219	0.135318
TG(58:10) [NL-22:6]	0.945426	-1.61936e-16	0.0208277	0.132494
TG(53:2) [NL-17:1]	0.944704	-6.56853e-16	0.0220404	0.135318
TG(48:3) [SIM]	0.942938	-5.24927e-16	0.0202325	0.131958
PC(16:1_18:2)\PC(16:0_18:3)	0.923829	8.70311e-16	0.0262678	0.152871
PC(35:1)	0.914974	-3.92915e-16	0.0263471	0.152871
TG(50:2) [NL-14:0]	0.889033	-4.97779e-16	0.0299326	0.168132
TG(O-52:2) [NL-18:1]	0.883516	2.5431e-16	0.0313011	0.172156
TG(52:1) [NL-18:0]	0.877218	-9.71445e-17	0.0322022	0.172485
TG(O-50:1) [NL-16:0]	0.876054	7.93636e-16	0.0329942	0.172485
TG(54:6) [SIM]	0.872216	-5.45917e-16	0.0322632	0.172485
TG(58:8) [SIM]	0.870243	4.02369e-16	0.0354128	0.179788
CL(18:2_18:2_18:1_20:1)	0.862512	4.33681e-17	0.0384553	0.187405
PC(33:1)	0.861638	-5.65563e-16	0.0387157	0.187405
TG(52:1) [NL-18:1]	0.85723	-1.0731e-15	0.0375148	0.18512
TG(50:3) [NL-18:3]	0.855582	3.08651e-16	0.0361258	0.179948
TG(54:2) [NL-18:0]	0.845726	-1.01967e-15	0.0406741	0.193477
TG(48:2) [NL-18:2]	0.843788	6.65874e-16	0.0390426	0.187405
TG(O-52:2) [NL-16:0]	0.830854	5.48867e-16	0.0435538	0.203508
TG(56:9) [NL-22:6]	0.829412	3.46381e-16	0.0433464	0.203508
CL(18:2_18:1_18:2_16:1)	0.823104	6.15567e-16	0.0448196	0.204006
DG(16:0_18:1)	0.816014	1.30425e-15	0.050699	0.219419
TG(54:0) [SIM]	0.811025	5.90251e-16	0.0494077	0.215597
TG(48:3) [NL-18:3]	0.805608	3.41047e-16	0.0478717	0.212406
PC(18:0_18:2)	0.803252	1.95399e-15	0.0440229	0.203895
TG(53:2) [SIM]	0.800371	1.09929e-15	0.0521661	0.22183
TG(52:2) [NL-18:2]	0.799681	-4.83554e-16	0.0514553	0.220881
PG(36:2)	0.79734	1.75684e-16	0.0562879	0.221952
PI(16:0/16:0)	0.786042	-1.74426e-16	0.0563286	0.221952
TG(56:8) [NL-20:4]	0.784627	-3.88405e-16	0.05492	0.221952
TG(48:1) [SIM]	0.782575	-1.80758e-16	0.0553133	0.221952
TG(48:2) [SIM]	0.782117	-1.20112e-15	0.0560479	0.221952
TG(54:7) [SIM]	0.780263	-2.40444e-16	0.054949	0.221952
TG(50:2) [NL-18:2]	0.778733	-1.0322e-15	0.0567645	0.222012
TG(O-50:1) [NL-18:1]	0.773859	7.7927e-16	0.0604551	0.224228
TG(51:0) [SIM]	0.77305	-1.42247e-16	0.0603851	0.224228
TG(50:4) [SIM]	0.771017	3.3246e-16	0.0577422	0.224176
TG(54:0) [NL-18:0]	0.769492	1.93224e-16	0.0618236	0.225123
TG(58:10) [SIM]	0.767085	3.64292e-17	0.0592436	0.224228
TG(54:2) [NL-20:1]	0.764922	1.32552e-15	0.0605758	0.224228
DG(18:1_18:1)	0.764206	-1.85008e-16	0.0672303	0.227639
TG(56:6) [NL-20:4]	0.760737	4.92488e-16	0.062733	0.226326
TG(52:1) [SIM]	0.757455	-1.34974e-15	0.0647258	0.226326
TG(52:4) [NL-18:3]	0.756487	-1.01655e-16	0.0630655	0.226326
TG(O-50:3) [NL-18:2]	0.750902	-4.60569e-17	0.06964	0.229812
TG(51:1) [SIM]	0.748545	-1.78104e-15	0.0694628	0.229812
TG(56:8) [NL-20:5]	0.744845	-1.04951e-16	0.0644362	0.226326
TG(58:8) [NL-22:6]	0.738811	-1.90126e-16	0.074087	0.241469
TG(58:9) [NL-22:6]	0.727479	1.57513e-16	0.0783877	0.25237
TG(50:3) [SIM]	0.716679	6.66914e-16	0.0798772	0.255607
CL(18:2_18:1_18:2_18:1)	0.716625	5.08274e-17	0.0670649	0.227639
TG(48:0) [SIM]	0.711533	-4.86438e-16	0.0850655	0.267515
TG(O-54:2) [NL-18:1]	0.709293	-1.7512e-16	0.0866383	0.267515
PE(O-34:1)	0.698603	-1.11716e-16	0.0903226	0.269437
TG(50:4) [NL-18:3]	0.697302	-5.36376e-16	0.0861611	0.267515
TG(56:8) [SIM]	0.696062	-3.11036e-16	0.0863866	0.267515
TG(50:3) [NL-18:2]	0.694033	-1.05606e-15	0.0895727	0.269437
PE(P-16:0/18:2)	0.691956	-9.24868e-16	0.0949204	0.278433
PC(35:2)	0.69095	-3.76461e-15	0.0970681	0.281416
TG(56:7) [SIM]	0.6896	4.52698e-16	0.0915036	0.271426
TG(52:2) [SIM]	0.688424	-1.27762e-15	0.0886149	0.269437
TG(53:2) [NL-18:1]	0.684728	1.04057e-15	0.0967045	0.281416
TG(48:1) [NL-18:1]	0.674458	-4.39405e-16	0.102163	0.281416
TG(52:4) [NL-16:1]	0.6725	-1.64365e-16	0.102195	0.281416
PE(O-16:0/22:4)	0.67094	6.91201e-16	0.101544	0.281416
TG(52:5) [SIM]	0.665902	-1.15056e-16	0.102087	0.281416
DG(18:0_18:2)	0.663088	6.58501e-16	0.111716	0.298554
TG(52:2) [NL-16:0]	0.65638	-6.22245e-16	0.102333	0.281416
DG(18:1_18:2)	0.648347	-2.23085e-16	0.121213	0.318678
PA(34:1)	0.647381	-1.45825e-16	0.121315	0.318678
TG(52:3) [NL-18:2]	0.641968	-1.38205e-15	0.115339	0.306026
TG(O-50:1) [SIM]	0.624336	-5.85903e-17	0.133296	0.335145
PE(O-16:0/18:2)	0.621675	8.31963e-17	0.130858	0.335145
PE(O-38:5) (a)	0.616038	-1.12098e-15	0.132586	0.335145
TG(51:2) [NL-15:0]	0.605242	4.43569e-16	0.143523	0.355403
CL(18:2_18:2_18:2_18:3)	0.605137	1.21405e-15	0.128725	0.333169
TG(O-52:1) [NL-16:0]	0.587204	2.91542e-17	0.156324	0.37013
PE(O-18:1/18:2)	0.58499	1.2928e-16	0.150594	0.366422
TG(52:5) [NL-18:3]	0.584589	-2.02567e-16	0.15211	0.366732
TG(48:2) [NL-14:0]	0.58289	2.30371e-16	0.155717	0.37013
TG(O-50:1) [NL-15:0]	0.580148	8.43076e-17	0.16256	0.372876
PI(34:0)	0.579952	-1.76421e-16	0.157329	0.370359
TG(56:7) [NL-20:5]	0.578535	-5.12264e-16	0.154716	0.37013
TG(51:1) [NL-17:0]	0.577863	1.61676e-16	0.162734	0.372876
TG(50:2) [NL-18:1]	0.574439	7.72993e-16	0.158281	0.370359
TG(52:4) [SIM]	0.569514	2.58127e-16	0.163133	0.372876
TG(50:1) [NL-18:1]	0.567271	1.22873e-16	0.164655	0.373123
TG(O-50:2) [NL-16:1]	0.560729	-1.09114e-16	0.177003	0.384511
TG(52:4) [NL-18:2]	0.560637	-2.99717e-16	0.170133	0.380636
TG(54:6) [NL-22:6]	0.559249	1.62977e-16	0.17302	0.38202
TG(52:3) [SIM]	0.557386	6.76987e-16	0.168269	0.378069
TG(50:2) [SIM]	0.554703	7.51176e-16	0.173922	0.38202
TG(48:0) [NL-18:0]	0.552371	3.88621e-16	0.179983	0.387882
PE(18:0_22:5) (n6)	0.551862	-2.09138e-15	0.185694	0.390622
TG(56:9) [SIM]	0.549746	-5.68989e-17	0.173071	0.38202
TG(48:2) [NL-14:1]	0.547201	-9.88792e-18	0.181521	0.388962
TG(50:0) [NL-18:0]	0.546606	9.75782e-16	0.184593	0.38986
TG(52:5) [NL-20:5]	0.544189	4.9277e-16	0.182242	0.388962
TG(O-52:1) [NL-18:1]	0.535331	-3.29435e-16	0.196477	0.409854
TG(51:2) [NL-17:0]	0.52733	-2.11463e-16	0.203445	0.413151
Ubiquinone	0.522801	3.58394e-16	0.204939	0.41459
TG(50:1) [SIM]	0.520777	-9.1073e-18	0.201989	0.412422
PE(18:0_18:1)	0.519132	-5.45137e-16	0.214414	0.424009
DG(16:0_18:2)	0.517561	4.81212e-16	0.21621	0.425795
TG(56:7) [NL-22:6]	0.516643	1.16287e-15	0.207613	0.417206
TG(50:3) [NL-14:1]	0.515739	-9.54098e-18	0.207813	0.417206
PE(P-16:0/18:3)	0.511502	9.38659e-16	0.217238	0.425795
TG(54:4) [NL-20:3]	0.496938	3.08228e-16	0.224338	0.43548
TG(48:3) [NL-14:0]	0.496355	-8.29632e-17	0.224051	0.43548
AC(16:0)-OH	0.484149	-1.57524e-16	0.247608	0.46008
PE(P-20:0/18:2)	0.482922	-5.01595e-16	0.248339	0.46008
TG(O-52:2) [NL-17:1]	0.481857	-7.18176e-17	0.244939	0.458933
TG(51:2) [NL-17:1]	0.480998	1.93248e-16	0.242948	0.458933
TG(O-54:2) [SIM]	0.478678	2.22565e-16	0.25057	0.46259
TG(54:7) [NL-22:6]	0.475159	-3.33327e-16	0.244621	0.458933
PE(P-18:1/18:3)	0.471664	6.80879e-17	0.25674	0.47233
PE(P-15:0/20:4)	0.468224	-4.69763e-16	0.260008	0.475032
CL(18:2_18:1_18:2_20:2)	0.462346	5.02723e-16	0.239559	0.458288
PE(16:0_16:1)	0.462084	1.59942e-15	0.268175	0.48162
PC(33:2)	0.459025	1.447e-15	0.273369	0.48645
PC(38:6) (a)	0.458289	-8.7153e-16	0.272102	0.48645
TG(56:8) [NL-22:6]	0.457701	1.57209e-16	0.263257	0.477663
TG(O-54:3) [NL-17:1]	0.455529	2.30805e-16	0.273628	0.48645
TG(50:0) [SIM]	0.455254	1.21001e-15	0.266753	0.48162
TG(49:1) [SIM]	0.453411	-6.89119e-16	0.268174	0.48162
TG(O-52:1) [SIM]	0.452075	2.57173e-16	0.277921	0.490144
PE(O-36:5)	0.449355	1.00614e-16	0.283808	0.490144
PE(P-18:1/18:2) (a)	0.44582	-1.97307e-15	0.285196	0.490144
PE(O-16:0/20:4)	0.443582	2.44856e-16	0.283658	0.490144
PC(18:1_20:3)	0.441233	1.044e-15	0.286481	0.490144
TG(51:2) [SIM]	0.43964	1.2274e-15	0.284702	0.490144
TG(50:4) [NL-20:4]	0.438934	1.54651e-16	0.282846	0.490144
PE(18:0_22:4)	0.437232	-1.33413e-15	0.29644	0.502885
PE(P-18:0/18:3)	0.433971	4.51028e-17	0.300171	0.504544
LPE(18:1) [sn1]	0.432305	1.47278e-16	0.297159	0.502885
TG(O-50:1) [NL-17:1]	0.432191	-2.48065e-16	0.299844	0.504544
TG(48:0) [NL-16:0]	0.424759	7.02086e-16	0.301962	0.504544
PI(18:0_22:4)	0.420917	-2.26989e-16	0.312434	0.515516
PE(O-16:0/22:6)	0.414462	-9.07607e-16	0.312108	0.515516
TG(O-52:2) [SIM]	0.413234	1.68032e-15	0.320993	0.520506
PC(40:8)	0.412532	-3.26475e-16	0.322359	0.520506
PC(32:2)	0.409471	2.80624e-15	0.325025	0.523211
TG(O-54:3) [SIM]	0.40207	6.23199e-16	0.334975	0.531131
CL(18:1_18:1_18:2_16:1)	0.401873	1.19123e-15	0.329805	0.529293
PE(16:0_18:3) (b)	0.400818	-3.62557e-16	0.336085	0.531297
DG(16:0_16:0)	0.39934	-1.89085e-16	0.340322	0.536388
LPE(18:1) [sn2]	0.392358	4.36283e-17	0.344076	0.537491
TG(O-52:0) [SIM]	0.388123	5.7801e-16	0.353653	0.550822
FA(18:1)	0.36687	-2.12157e-16	0.379486	0.57225
PC(18:0_18:1)	0.364732	-1.696e-15	0.381073	0.57225
TG(O-50:2) [NL-18:1]	0.364115	6.65093e-16	0.382474	0.57225
PE(16:0_20:4)	0.36307	2.03188e-15	0.37688	0.57225
LPE(22:6)	0.338566	1.50747e-16	0.416174	0.602026
DG(18:2_18:2)	0.336965	6.81746e-17	0.420489	0.604954
PC(18:1_22:6) (a)	0.332143	7.99708e-17	0.428282	0.605874
TG(56:6) [NL-22:5]	0.33182	-1.38084e-16	0.414582	0.601372
TG(56:7) [NL-22:5]	0.329964	2.1632e-16	0.419088	0.604585
Cer(d19:1/24:0)	0.329145	-1.8735e-17	0.431062	0.605874
PE(16:0_22:6)	0.325134	-6.60149e-16	0.438309	0.611921
LPI(18:2)	0.31664	4.18068e-17	0.444159	0.615212
PE(18:0_22:5) (n3)	0.312494	6.87991e-16	0.454517	0.623337
PE(18:0_22:6)	0.311682	2.61353e-15	0.449038	0.619039
TG(O-54:4) [SIM]	0.308553	6.05765e-16	0.456291	0.624149
PE(16:0_20:5)	0.303995	3.71144e-16	0.460502	0.62656
TG(48:3) [NL-16:1]	0.298011	3.07046e-16	0.465173	0.62656
PE(O-18:0/22:5)	0.291056	-7.54269e-16	0.480426	0.637881
PE(18:0_20:3) (b)	0.251335	1.56125e-17	0.536884	0.688046
PE(16:0_18:1)	0.248042	-3.65067e-16	0.55011	0.70159
TG(O-52:0) [NL-16:0]	0.247082	-2.02963e-17	0.553586	0.703014
PC(P-16:0/18:1)	0.245687	-3.61646e-16	0.557171	0.703014
DG(16:1_18:1)	0.245188	-2.5945e-16	0.557884	0.703014
TG(50:1) [NL-16:0]	0.235476	1.46376e-15	0.564539	0.70802
TG(54:6) [NL-20:5]	0.2343	5.32994e-16	0.56379	0.70802
TG(O-54:4) [NL-17:1]	0.231684	4.07313e-16	0.577369	0.720124
TG(49:1) [NL-17:1]	0.231414	-9.01362e-16	0.571916	0.715572
PC(28:0)	0.22845	-7.38201e-16	0.581009	0.720124
AC(18:0)-OH	0.212581	6.13658e-18	0.612525	0.746913
PC(16:0_18:1)	0.208543	-2.51838e-15	0.619051	0.7514
TG(O-54:2) [NL-17:1]	0.208287	2.498e-16	0.618131	0.7514
PC(14:0_16:0)	0.20666	3.18842e-16	0.62188	0.753103
PI(18:0_20:2)	0.194879	-3.25944e-16	0.639506	0.769914
PC(O-40:7)	0.19079	-1.11564e-17	0.649376	0.775726
PE(18:0_20:3) (a)	0.18785	1.7937e-15	0.654019	0.777373
CL(18:2_18:1_18:1_16:1)	0.187378	2.82456e-16	0.640137	0.769914
SM(d18:0/22:0)	0.185503	4.69069e-16	0.65655	0.777373
TG(52:5) [NL-20:4]	0.181298	1.916e-16	0.656645	0.777373
DG(18:1_20:4)	0.180145	6.98226e-18	0.665268	0.782319
CL(18:2_18:2_16:1_22:6)	0.173351	4.44089e-16	0.676662	0.792189
LPE(16:0) [sn1]	0.167399	1.25421e-16	0.689272	0.799859
LPE(18:2)	0.165752	-6.78277e-17	0.690845	0.799926
PE(P-18:1/18:2) (b)	0.165698	-1.13603e-16	0.69297	0.800631
PC(O-34:2)	0.161996	1.04014e-15	0.698428	0.805175
PC(40:7) (a)	0.159236	1.86526e-16	0.703244	0.807343
PC(18:2_20:5)	0.156917	9.59909e-16	0.708032	0.807432
SM(38:3)	0.141005	-5.86271e-16	0.735453	0.826211
SM(d18:2/22:0)	0.140803	-8.37698e-16	0.733103	0.826211
LPC(18:3)	0.126185	2.09424e-16	0.761585	0.851942
SM(41:0)	0.114091	-4.1165e-16	0.782577	0.870321
Cer(d18:1/26:0)	0.111973	1.30646e-16	0.7882	0.873328
TG(52:3) [NL-16:1]	0.111542	2.30328e-16	0.78296	0.870321
AC(10:0)	0.103992	-4.57967e-17	0.804337	0.886618
TG(O-50:2) [SIM]	0.098028	1.70003e-16	0.813881	0.89234
SM(d18:2/20:0)	0.0817369	2.41474e-16	0.844649	0.910153
Cer(d18:1/16:0)	0.0813779	8.23647e-16	0.842818	0.910153
Sph(d18:1)	0.0731859	4.03323e-18	0.860602	0.920761
PG(36:1)	0.072227	1.06859e-15	0.86147	0.920761
CL(36:4_38:6)	0.0665511	-1.78121e-15	0.872623	0.930797
LPC(14:0) [sn2]	0.0563528	1.3288e-16	0.892582	0.948256
LPE(20:4)	0.0528898	1.77983e-16	0.89883	0.949164
LPC(18:2)	0.0469289	3.53884e-16	0.910082	0.955889
SM(d18:2/18:1)	0.045939	-2.98633e-16	0.910629	0.955889
AC(14:0)-OH	0.0405898	2.51535e-18	0.922316	0.963324
PC(O-16:0/20:4)	0.0395184	-4.17374e-16	0.92501	0.963324
LPC(18:1)	0.0337028	1.60608e-16	0.935459	0.972288
TG(54:7) [NL-20:5]	0.0309345	4.01935e-16	0.9392	0.974258
AC(17:0)	0.0304897	1.35308e-16	0.941524	0.974754
CL(18:2_18:1_18:2_20:3)	0.0289731	1.00961e-15	0.943594	0.974985
Cer(d16:1/24:1)	0.0223756	5.18682e-17	0.957471	0.97972
TG(O-50:3) [SIM]	0.0211925	1.48145e-16	0.959309	0.97972
LPC(20:5) [sn1]	0.0188247	5.6552e-17	0.964086	0.980805
TG(48:1) [NL-16:1]	0.00777835	2.63244e-16	0.984568	0.995885
LPE(18:0) [sn1]	0.00466621	-2.93147e-16	0.99105	0.997873
SM(d18:0/14:0)	0.00232629	3.88578e-17	0.995557	0.997873
PE(P-16:0/20:5)	0.00171105	9.82027e-16	0.996742	0.997873
PC(33:0)	-0.00111903	-8.37871e-17	0.997873	0.997873
LPC(16:1) [sn2]	-0.00168825	1.43635e-16	0.996774	0.997873
AC(18:1)-OH	-0.00341	1.44502e-16	0.993501	0.997873
PC(34:2) [+OH]	-0.00806701	-5.45744e-16	0.984551	0.995885
LPC(16:1) [sn1]	-0.0156159	-5.81132e-17	0.970115	0.985039
PE(P-16:0/18:1)	-0.0199871	1.10918e-15	0.961944	0.980514
TG(49:1) [NL-16:1]	-0.0213587	3.01761e-17	0.959231	0.97972
TG(50:2) [NL-16:1]	-0.0230254	-1.7908e-15	0.95461	0.97972
LPC(15:0) [sn2]	-0.024518	-2.31065e-16	0.953033	0.97972
LPC(15-MHDA) [sn1] [104_sn1]	-0.0253381	9.29812e-17	0.95155	0.97972
TG(48:2) [NL-16:1]	-0.0390782	1.62821e-15	0.924016	0.963324
SM(d18:2/17:0)	-0.0403807	-3.73182e-16	0.923011	0.963324
LPI(20:4)	-0.0493409	-1.44676e-16	0.905411	0.954206
Cer(d18:1/23:0)	-0.0532681	-4.75401e-16	0.898577	0.949164
SM(40:3) (b)	-0.0539147	1.95434e-15	0.89759	0.949164
PC(18:1_22:6) (b)	-0.0658886	6.245e-17	0.875252	0.931719
Cer(d18:1/24:0)	-0.0786134	-2.26503e-15	0.850086	0.912287
PE(P-20:0/20:4)	-0.0795178	-3.11123e-16	0.849732	0.912287
LPC(15:0) [sn1]	-0.0821427	1.97932e-16	0.843559	0.910153
PE(P-18:0/18:2)	-0.0858087	9.32934e-16	0.837131	0.907609
SM(d17:1/14:0)	-0.0898556	-1.83187e-16	0.829385	0.90106
LPE(18:0) [sn2]	-0.0900352	-5.6205e-17	0.828611	0.90106
SM(d18:2/16:0)	-0.0943075	1.53523e-16	0.820891	0.895517
TG(54:6) [NL-20:4]	-0.0953263	4.9071e-17	0.814599	0.89234
LPE(P-18:1)	-0.0960982	3.90313e-17	0.817789	0.893981
LPC(O-18:0)	-0.0985878	-8.60423e-17	0.812397	0.89234
LPC(14:0) [sn1]	-0.108212	9.02056e-18	0.794909	0.878058
PE(P-16:0/20:4)	-0.111921	-1.05927e-16	0.788972	0.873328
AC(16:0)	-0.121853	-3.78625e-16	0.767711	0.85698
PE(P-19:0/20:4) (b)	-0.132111	-1.01113e-16	0.750229	0.841021
TG(54:5) [NL-20:4]	-0.138212	-7.48707e-16	0.734956	0.826211
LPC(O-18:1)	-0.142846	-6.93889e-18	0.731356	0.826211
SM(37:1)	-0.146989	1.51927e-15	0.721434	0.817419
SM(d18:0/16:0)	-0.148412	-6.45534e-16	0.717957	0.816986
PI(16:0_20:4)	-0.149778	-2.39717e-16	0.720926	0.817419
PC(32:1)	-0.155187	2.12955e-15	0.704664	0.807343
PC(O-16:0/16:0)	-0.155256	-2.74759e-16	0.70708	0.807432
FA(18:2)	-0.158027	-3.54231e-16	0.704896	0.807343
PS(36:2)	-0.166676	-5.95531e-16	0.68796	0.799859
LPC(17:0)	-0.167171	1.0842e-16	0.687845	0.799859
PE(16:0_16:0)	-0.171336	-2.59601e-16	0.681746	0.796376
AC(18:1)	-0.177191	-3.04444e-16	0.663327	0.781778
Cer(d18:1/22:0)	-0.178877	-1.41727e-16	0.668087	0.783889
AC(18:0)	-0.183125	1.90473e-16	0.658214	0.777487
SM(d18:2/24:0)	-0.184412	1.7833e-16	0.652013	0.777117
SM(d18:1/22:0)/SM(d16:1/24:0)	-0.18888	4.55712e-16	0.647949	0.775726
PC(O-18:0/18:1)	-0.191728	5.74193e-17	0.644681	0.773617
LPC(20:3)	-0.197437	1.56472e-16	0.635548	0.767894
LPC(20:5) [sn2]	-0.216596	5.46785e-16	0.604833	0.739241
LPC(20:4)	-0.220709	1.24206e-16	0.59698	0.731335
LPC(22:4)	-0.22218	2.15626e-16	0.593176	0.728365
PC(14:0_20:4)	-0.222684	6.78927e-16	0.590238	0.728144
LPE(P-16:0)	-0.222861	-3.29597e-17	0.592512	0.728365
Cer(d18:1/20:0)	-0.22489	3.55185e-16	0.583487	0.721502
LPC(16:0) [sn1]	-0.230538	3.62254e-16	0.579719	0.720124
PE(P-16:0/20:3)	-0.232205	6.3686e-17	0.580104	0.720124
LPC(P-18:0)	-0.244875	-6.45317e-17	0.556984	0.703014
PC(O-36:0)	-0.245311	1.7937e-16	0.55618	0.703014
GM3(d18:1/18:0)	-0.255747	-4.87024e-17	0.541857	0.692738
SM(43:2) (c)	-0.256543	-3.39746e-16	0.530778	0.683334
PE(P-18:1/20:5) (a)	-0.261608	1.68268e-17	0.531913	0.683334
TG(50:3) [NL-16:1]	-0.276543	7.70564e-16	0.496299	0.649332
PE(P-18:0/20:5)	-0.27877	4.06272e-16	0.503832	0.652018
PC(15-MHDA_20:4)	-0.279051	3.5822e-16	0.505784	0.652944
AC(12:0)	-0.279939	-1.1189e-16	0.501026	0.64998
AC(14:0)	-0.280124	-9.34496e-16	0.499297	0.649332
PC(P-18:1/18:1)	-0.281156	2.18228e-16	0.498237	0.649332
PC(16:1_22:6)	-0.281159	1.04083e-17	0.49763	0.649332
SM(41:1) (a)	-0.283892	1.98799e-16	0.496138	0.649332
LPC(18:0) [sn1]	-0.284802	7.1991e-17	0.493176	0.649332
Cer(d16:1/18:0)	-0.285877	-1.85615e-17	0.495698	0.649332
PC(20:0_20:4)	-0.290103	1.1104e-15	0.488411	0.646318
PC(18:0_20:3)	-0.292584	-9.95384e-16	0.480827	0.637881
PC(O-35:4)	-0.297906	6.05679e-16	0.470669	0.629147
PC(P-35:2)(a)	-0.299336	-1.44815e-15	0.474231	0.632308
PE(P-19:0/20:4) (a)	-0.302438	-2.74607e-16	0.464557	0.62656
Cer(d18:2/23:0)	-0.303137	-1.22125e-16	0.468909	0.628385
LPC(P-17:0)	-0.303223	5.22152e-17	0.466593	0.626873
SM(d18:2/23:0)	-0.303438	-5.55979e-17	0.464184	0.62656
PE(O-18:0/22:6)	-0.306153	-3.78517e-16	0.464989	0.62656
LPC(16:0) [sn2]	-0.308425	-3.70797e-17	0.458053	0.62494
LPC(P-18:1)	-0.313756	6.55292e-17	0.451053	0.620198
SM(d16:1/19:0)	-0.316545	4.89192e-17	0.437928	0.611921
SM(d18:1/16:0)	-0.317417	-1.50149e-15	0.444368	0.615212
LPC(22:6)	-0.318655	8.09249e-17	0.445097	0.615212
PE(P-16:0/22:5) (n3)	-0.323092	3.14686e-15	0.439239	0.611921
Cer(d16:1/24:0)	-0.325435	3.23006e-16	0.429376	0.605874
LPC(O-16:0)	-0.327009	7.33788e-17	0.431456	0.605874
LPC(P-16:0)	-0.329193	-6.17128e-17	0.42905	0.605874
CL(34:1_34:1)	-0.329212	-2.68882e-16	0.414353	0.601372
LPC(18:0) [sn2]	-0.33065	-1.97932e-16	0.426507	0.605874
LPE(P-18:0)	-0.330916	-1.18308e-16	0.427713	0.605874
PC(18:0_22:5) (n3)/PC(20:1_20:4)	-0.332848	-9.59302e-16	0.427128	0.605874
Cer(d18:2/24:0)	-0.333867	4.60049e-16	0.423931	0.605874
LPI(18:0) [sn1]	-0.345881	1.30798e-16	0.406075	0.592589
SM(d18:1/14:0)/SM(d16:1/16:0)	-0.345941	8.70831e-17	0.39838	0.587555
PC(16:1_20:4)	-0.345956	-3.33804e-16	0.406282	0.592589
PE(P-18:1/18:1)	-0.347507	-8.10463e-16	0.404123	0.592589
AC(16:1)	-0.352758	1.94072e-17	0.391988	0.579747
PC(P-16:0/14:0)	-0.35313	2.26728e-16	0.399575	0.587676
SM(43:2) (b)	-0.356697	-5.84602e-16	0.382584	0.57225
PE(O-18:0/20:4)	-0.357509	-1.05142e-15	0.39131	0.579747
PC(35:5)	-0.358182	-2.77556e-17	0.391156	0.579747
CL(18:2_18:2_18:1_22:5)	-0.358702	1.56694e-15	0.389509	0.579747
SM(40:3) (a)	-0.361937	8.95117e-17	0.380166	0.57225
PE(P-15:0/22:6)	-0.365041	3.35018e-17	0.379181	0.57225
PI(18:0_22:6)	-0.368343	-1.87003e-16	0.379043	0.57225
LPC(22:5)	-0.371381	-2.83454e-16	0.372875	0.570661
SM(43:1)	-0.376856	1.32663e-16	0.357567	0.553652
Cer(d18:2/22:0)	-0.377981	-7.86697e-16	0.364127	0.558892
PC(36:6) (a)	-0.379029	-9.32067e-16	0.362919	0.558663
PC(15:0_22:6)	-0.379219	-7.66477e-17	0.361744	0.558482
SM(37:2)	-0.381837	-7.35523e-17	0.357131	0.553652
SM(d18:1/23:0)/SM(d17:1/24:0)	-0.388455	5.33297e-16	0.341675	0.536917
PC(38:5) (b)	-0.389531	1.45131e-15	0.343756	0.537491
CL(18:2_18:2_18:2_20:3)	-0.397581	1.2791e-15	0.332377	0.530197
PC(P-16:0/18:2)	-0.402102	1.44342e-15	0.334737	0.531131
Hex2Cer(d18:1/24:0)	-0.403005	1.45977e-16	0.331047	0.529675
SM(d17:1/24:1)	-0.405978	1.33747e-16	0.320273	0.520506
PI(18:0_20:3) (a)	-0.408992	2.78597e-16	0.32015	0.520506
SM(d18:2/14:0)	-0.411007	1.46411e-16	0.3221	0.520506
PC(18:0_22:6)	-0.412353	-3.90313e-16	0.32179	0.520506
SM(44:1)	-0.416904	-1.20563e-16	0.310229	0.515516
PI(18:0_22:5) (n3)	-0.416986	-2.34181e-15	0.314161	0.516751
PC(O-32:2)	-0.419732	1.23686e-16	0.312171	0.515516
PC(38:7)(c)	-0.429706	2.328e-16	0.30175	0.504544
SM(44:2)	-0.435505	-9.29812e-17	0.287774	0.490144
PI(18:0_20:4)	-0.440483	-1.83013e-15	0.287722	0.490144
SM(44:3)	-0.44226	3.97252e-17	0.283012	0.490144
PC(15:0_20:4)	-0.448123	1.47382e-15	0.27923	0.490144
PC(P-18:0/18:2)	-0.449386	-4.40585e-15	0.276269	0.489497
PS(36:1)	-0.449505	-1.41553e-16	0.282818	0.490144
PC(34:5)	-0.46088	-5.93102e-16	0.25802	0.473036
PE(P-17:0/22:6) (a)	-0.470609	-1.83876e-15	0.26148	0.476074
SM(d18:1/24:0)	-0.47432	-5.08057e-16	0.243654	0.458933
SM(d18:2/18:0)	-0.478878	-4.02976e-16	0.233057	0.449103
PE(P-16:0/22:5) (n6)	-0.483324	-1.09747e-15	0.248029	0.46008
PE(O-38:5) (b)	-0.487091	8.13585e-17	0.245112	0.458933
PC(P-35:2)(b)	-0.489323	-1.10454e-15	0.241721	0.458933
PC(31:0) (b)	-0.489657	1.75554e-15	0.239277	0.458288
SM(d18:1/24:1)	-0.492001	1.99875e-15	0.231933	0.448574
PC(17:0_22:6)	-0.510894	-6.52256e-17	0.217736	0.425795
FA(18:0)	-0.511453	-1.249e-16	0.213535	0.424009
PC(P-18:0/22:6)	-0.516567	-4.81212e-16	0.214372	0.424009
CL(18:2_18:2_18:2_20:4)	-0.51713	5.20417e-17	0.212633	0.424009
PC(31:0) (a)	-0.52709	-1.9546e-15	0.200119	0.412422
CL(34:1_34:3)	-0.528845	-1.65666e-16	0.202306	0.412422
LPC(22:5) (n3) [sn1] [104_sn1]	-0.530252	-8.32667e-17	0.201924	0.412422
FA(20:4)	-0.531001	-2.30718e-16	0.201861	0.412422
PC(16:0_16:0)	-0.540162	-6.90843e-16	0.197165	0.409854
SM(35:2) (b)	-0.55059	1.7009e-16	0.183431	0.388962
PC(O-16:0/22:6)	-0.551853	1.89491e-15	0.186842	0.391478
PC(17:0_20:4)	-0.55661	4.91447e-16	0.177199	0.384511
PC(O-34:1)	-0.556961	1.96718e-15	0.182906	0.388962
PE(P-16:0/22:6)	-0.562669	-4.28143e-15	0.177691	0.384511
PC(18:0_20:4)	-0.568169	1.11916e-15	0.174369	0.38202
PC(39:5)(a)	-0.570306	-9.51106e-16	0.172033	0.38202
SM(d18:1/20:0)/SM(d16:1/22:0)	-0.572969	-1.68789e-16	0.158725	0.370359
PE(P-17:0/20:4) (b)	-0.574246	-1.1058e-15	0.168001	0.378069
SM(d19:1/24:1)	-0.580191	4.21191e-16	0.164317	0.373123
PI(18:0_20:3) (b)	-0.58263	6.075e-16	0.159771	0.370359
PE(P-20:1/20:4)	-0.587766	-9.85648e-16	0.159928	0.370359
PE(P-18:1/20:5) (b)	-0.590989	2.39392e-16	0.151798	0.366732
PC(18:0_22:5) (n6)	-0.591567	-4.57837e-16	0.156239	0.37013
SM(d16:1/24:1)	-0.596374	-1.35493e-16	0.144046	0.355403
PC(O-36:5)	-0.596818	-1.25674e-15	0.148558	0.363141
PE(P-18:1/22:6) (b)	-0.603371	-2.87617e-16	0.148403	0.363141
AC(18:2)	-0.605775	1.21431e-17	0.132887	0.335145
AC(14:2)	-0.612974	1.38778e-17	0.140291	0.349404
SM(d17:1/16:0)	-0.615418	-1.06868e-15	0.134389	0.336292
PC(16:0_22:6)	-0.617526	4.10436e-16	0.128354	0.333169
PC(P-16:0/18:3)	-0.618368	3.12753e-15	0.131797	0.335145
PS(40:6)	-0.624767	-6.89379e-16	0.129476	0.33348
PC(O-36:2)	-0.629316	-1.3098e-15	0.127545	0.333169
PC(P-15:0/20:4) (a)	-0.656713	-7.32053e-17	0.111958	0.298554
PC(P-16:0/18:0)	-0.666507	1.5387e-16	0.111008	0.298554
PE(P-17:0/22:6) (b)	-0.667668	6.48006e-16	0.110325	0.298554
CE(18:2)	-0.668485	2.01922e-16	0.104813	0.285264
PE(P-16:0/22:4)	-0.669469	-1.43596e-15	0.104786	0.285264
AC(14:1)	-0.679159	7.41161e-17	0.102048	0.281416
PE(P-18:1/22:5) (a)	-0.680545	-2.34205e-15	0.101928	0.281416
PE(P-18:1/20:4) (a)	-0.683772	-9.23914e-16	0.100427	0.281416
PC(P-20:0/20:4)	-0.685709	2.25167e-16	0.098903	0.281416
PC(P-16:0/16:0)	-0.688146	-1.90577e-15	0.099458	0.281416
PC(14:0_22:6)	-0.696422	7.20084e-16	0.0895356	0.269437
PS(38:4)	-0.700656	1.26288e-16	0.0899236	0.269437
PE(P-17:0/20:4) (a)	-0.700819	8.0283e-16	0.0920439	0.271504
PC(P-18:1/22:6)	-0.702219	-9.03791e-17	0.0892923	0.269437
PC(16:0_20:5)	-0.706121	2.44249e-16	0.0828293	0.263457
Cer(d17:1/24:0)	-0.717563	-5.905e-16	0.0860662	0.267515
Cer(d18:1/24:1)	-0.731163	4.30211e-17	0.0739563	0.241469
PE(P-18:1/22:6) (a)	-0.736334	-4.09395e-16	0.0772592	0.250263
PC(P-16:0/20:5)	-0.746405	5.66647e-16	0.0672571	0.227639
PC(P-16:0/16:1)	-0.74687	1.17892e-15	0.0637817	0.226326
PC(O-36:3)	-0.750892	2.04697e-17	0.0684778	0.229812
PC(39:5)(b)	-0.752404	-2.36061e-15	0.0690933	0.229812
PC(O-38:5)	-0.753459	-1.79023e-16	0.0659312	0.227527
SM(d18:1/17:0)/SM(d17:1/18:0)	-0.762616	7.57001e-16	0.0607285	0.224228
Cer(d18:2/24:1)	-0.766989	-6.31656e-17	0.0657978	0.227527
PS(38:5)	-0.769025	1.87258e-16	0.0646787	0.226326
DG(18:0_20:4)	-0.773308	-1.78885e-15	0.0615654	0.225123
SM(d16:1/23:0)/SM(d17:1/22:0)	-0.774384	-1.2124e-15	0.0601304	0.224228
FA(16:0)	-0.779467	-3.81639e-17	0.0600991	0.224228
SM(d18:1/18:0)/SM(d16:1/20:0)	-0.781045	-4.85636e-16	0.053837	0.221952
PC(15-MHDA_22:6)	-0.784479	8.12371e-16	0.0563149	0.221952
PE(P-18:1/22:5) (b)	-0.804545	-1.13152e-15	0.0539242	0.221952
PE(P-18:1/20:3)	-0.805819	1.19973e-15	0.0525166	0.22183
COH	-0.809686	1.51951e-15	0.0446492	0.204006
PC(16:0_18:0)	-0.823399	-3.82853e-16	0.0484072	0.212992
PC(38:4) (b)	-0.823771	2.36991e-15	0.0470745	0.210638
PC(18:0_22:4)	-0.82606	8.94467e-16	0.0456368	0.205951
PE(P-18:0/20:4)	-0.862439	-1.33157e-15	0.0329561	0.172485
PE(P-18:1/22:4)	-0.86707	5.6192e-16	0.036017	0.179948
PC(O-34:4)	-0.872514	5.47739e-17	0.0346675	0.177713
PE(P-18:0/18:1)	-0.876361	-1.47278e-16	0.0310936	0.172156
Cer(d17:1/24:1)	-0.878236	3.81466e-16	0.0343539	0.177713
CL(18:2_18:2_18:2_22:6)	-0.882765	7.17482e-16	0.0326434	0.172485
PE(P-18:0/22:6)	-0.897538	-3.36536e-16	0.0293971	0.1669
PC(38:5) (a)	-0.898399	7.06032e-16	0.0262664	0.152871
PE(P-18:0/22:4)	-0.901139	-1.33001e-15	0.028457	0.163318
PC(16:0_18:2)	-0.917533	4.39865e-15	0.0207277	0.132494
PC(P-38:5) (b)	-0.922732	1.0339e-16	0.0241845	0.145107
PC(P-17:0/20:4) (a)	-0.927133	2.71658e-16	0.0233212	0.141535
PC(O-40:5)	-0.955504	-3.8268e-16	0.0202436	0.131958
PE(P-18:0/22:5) (n6)	-0.979714	4.24471e-16	0.0162736	0.113059
Cer(d18:2/18:0)	-0.9981	-1.92988e-16	0.0165557	0.113525
PC(P-16:0/20:4)	-1.01023	3.88231e-16	0.013933	0.100775
PC(O-18:0/22:6)	-1.01968	-6.12184e-16	0.0130778	0.0959039
PC(O-32:1)	-1.02269	-3.98119e-17	0.0120781	0.0924238
PS(40:5)	-1.05093	-6.60236e-16	0.0101824	0.0836197
PC(P-18:0/20:4)	-1.05836	5.60489e-16	0.00903175	0.0779607
PE(P-18:1/20:4) (b)	-1.06769	1.07735e-15	0.00922773	0.0779607
PC(P-36:3)	-1.06989	1.03645e-15	0.00903018	0.0779607
PI(18:0_22:5) (n6)	-1.0855	1.69344e-15	0.00777069	0.0744086
PC(O-18:0/20:4)	-1.08564	-2.18575e-17	0.00779504	0.0744086
PC(P-16:0/22:6)	-1.09842	5.98827e-16	0.00767759	0.0744086
CL(18:2_18:2_18:1_22:6)	-1.10002	2.08514e-16	0.00604646	0.0742449
PC(P-18:0/22:5)	-1.11292	-9.42996e-16	0.00579046	0.0742449
CL(34:1_32:2)	-1.11739	-5.20417e-18	0.00703094	0.0744086
PC(P-15:0/20:4) (b)	-1.13807	1.41259e-15	0.00517599	0.0704575
PC(P-38:5) (a)	-1.14	-9.55486e-16	0.00520425	0.0704575
PE(P-18:0/20:3)	-1.14251	5.50254e-16	0.00494125	0.0704575
CL(18:2_18:2_18:2_18:2)	-1.18048	1.41094e-15	0.00266577	0.0502689
PC(16:0_20:4)	-1.23264	1.95139e-15	0.00220201	0.0457801
PE(P-18:0/22:5) (n3)	-1.2351	-9.13158e-16	0.00225432	0.0457801
CL(18:2_18:1_18:2_22:5)	-1.24303	9.8142e-17	0.00195976	0.0457801
PC(P-17:0/20:4) (b)	-1.25083	-5.97959e-16	0.00215857	0.0457801
PS(38:3)	-1.3402	1.34567e-15	0.00102539	0.0360939
Cer(d18:1/18:0)	-1.37823	-3.59261e-16	0.000657193	0.0360939
CL(18:2_18:1_18:2_22:6)	-1.68686	1.18829e-17	2.21492e-05	0.00363215

## Sheet: DEL PRvsPH 
Lipid Species	logFC	AveExpr	P Value	adj. P Val
Cer(d18:1/18:0)	1.43374	-3.59261e-16	0.000400394	0.026426		44 total DEL
PC(18:0_22:4)	1.13734	8.94467e-16	0.00615287	0.0560123		1 upregulated
PI(18:0_22:5) (n6)	1.12084	1.69344e-15	0.00601615	0.0560123		43 downregulated
CL(18:2_18:2_18:2_18:2)	1.10807	1.41094e-15	0.00475151	0.0540487		484 unchanged
PS(38:3)	1.00614	1.34567e-15	0.0131459	0.0762751
PE(P-16:0/22:4)	0.969516	-1.43596e-15	0.019258	0.102709
PC(16:0_18:2)	0.913604	4.39865e-15	0.0212711	0.1112
LPC(22:5) (n3) [sn1] [104_sn1]	0.913257	-8.32667e-17	0.028603	0.133649
LPC(O-16:0)	0.854181	7.33788e-17	0.0407982	0.17699
AC(14:0)	0.851284	-9.34496e-16	0.041019	0.17699
LPC(16:0) [sn2]	0.850922	-3.70797e-17	0.0415659	0.17699
FA(16:0)	0.84994	-3.81639e-17	0.04053	0.17699
FA(20:4)	0.841544	-2.30718e-16	0.0437641	0.181948
Cer(d18:1/24:1)	0.835266	4.30211e-17	0.0414723	0.17699
LPC(18:0) [sn2]	0.830893	-1.97932e-16	0.0466225	0.190827
LPC(18:0) [sn1]	0.822256	7.1991e-17	0.048861	0.195444
LPC(P-16:0)	0.798849	-6.17128e-17	0.0559239	0.211406
LPC(22:4)	0.798024	2.15626e-16	0.0560546	0.211406
PC(O-35:4)	0.79494	6.05679e-16	0.0552118	0.211406
LPC(P-18:1)	0.790454	6.55292e-17	0.058571	0.217785
LPI(18:0) [sn1]	0.781174	1.30798e-16	0.0615296	0.223178
LPC(O-18:0)	0.776015	-8.60423e-17	0.0628849	0.225872
LPC(P-17:0)	0.769583	5.22152e-17	0.0656224	0.230995
AC(18:2)	0.761627	1.21431e-17	0.0592535	0.218782
AC(14:1)	0.756171	7.41161e-17	0.0689235	0.237854
LPC(16:0) [sn1]	0.753868	3.62254e-16	0.0712155	0.239044
Cer(d18:2/24:1)	0.753654	-6.31656e-17	0.0705942	0.239044
AC(12:0)	0.751211	-1.1189e-16	0.0719849	0.239044
LPE(P-16:0)	0.749259	-3.29597e-17	0.0730365	0.241021
LPC(17:0)	0.745425	1.0842e-16	0.0743206	0.243735
LPC(22:5)	0.740374	-2.83454e-16	0.076537	0.246412
LPC(O-18:1)	0.71657	-6.93889e-18	0.0861615	0.266242
PI(18:0_20:3) (b)	0.710882	6.075e-16	0.0866765	0.266242
LPE(18:0) [sn2]	0.710015	-5.6205e-17	0.0889494	0.268373
LPC(P-18:0)	0.706222	-6.45317e-17	0.0913305	0.272771
PE(P-18:1/22:4)	0.704889	5.6192e-16	0.0876744	0.267584
LPC(14:0) [sn1]	0.704428	9.02056e-18	0.0917687	0.272771
LPC(15:0) [sn1]	0.7021	1.97932e-16	0.0928133	0.272771
LPC(20:3)	0.699915	1.56472e-16	0.0940234	0.272771
PI(18:0_20:4)	0.698739	-1.83013e-15	0.0924188	0.272771
LPE(P-18:0)	0.690575	-1.18308e-16	0.0988053	0.284553
FA(18:0)	0.69055	-1.249e-16	0.093589	0.272771
LPC(22:6)	0.685128	8.09249e-17	0.101545	0.288258
Cer(d18:1/24:0)	0.677456	-2.26503e-15	0.104508	0.295083
PE(P-18:1/18:1)	0.670201	-8.10463e-16	0.108469	0.304635
Cer(d18:1/22:0)	0.655425	-1.41727e-16	0.117229	0.324114
PC(O-40:5)	0.645467	-3.8268e-16	0.115414	0.322427
LPC(20:4)	0.644843	1.24206e-16	0.123391	0.3324
AC(14:2)	0.642081	1.38778e-17	0.122511	0.331723
AC(16:1)	0.633668	1.94072e-17	0.124909	0.334782
PC(O-18:0/22:6)	0.633553	-6.12184e-16	0.121292	0.331723
FA(18:2)	0.62908	-3.54231e-16	0.132701	0.348029
LPI(20:4)	0.625384	-1.44676e-16	0.133147	0.348029
AC(18:0)	0.623687	1.90473e-16	0.132921	0.348029
Cer(d18:2/18:0)	0.621634	-1.92988e-16	0.133807	0.348031
LPC(15:0) [sn2]	0.61938	-2.31065e-16	0.137881	0.349598
LPE(18:0) [sn1]	0.617145	-2.93147e-16	0.139045	0.349598
PC(16:0_18:0)	0.617119	-3.82853e-16	0.1382	0.349598
LPC(18:2)	0.603026	3.53884e-16	0.147807	0.368123
PE(P-18:0/22:5) (n3)	0.595457	-9.13158e-16	0.137233	0.349598
LPE(P-18:1)	0.592973	3.90313e-17	0.156175	0.381762
PC(P-17:0/20:4) (b)	0.586122	-5.97959e-16	0.146792	0.367327
PC(P-16:0/16:0)	0.576198	-1.90577e-15	0.167309	0.401541
PE(P-18:0/18:2)	0.574053	9.32934e-16	0.170073	0.406329
LPC(16:1) [sn1]	0.572028	-5.81132e-17	0.170973	0.406638
LPC(18:1)	0.5687	1.60608e-16	0.172822	0.409192
LPC(15-MHDA) [sn1] [104_sn1]	0.562205	9.29812e-17	0.17861	0.412884
AC(16:0)	0.550416	-3.78625e-16	0.183082	0.420293
Cer(d18:2/22:0)	0.548181	-7.86697e-16	0.188626	0.431146
PC(O-38:5)	0.534851	-1.79023e-16	0.19082	0.434279
LPE(20:4)	0.524013	1.77983e-16	0.208705	0.458628
PE(P-18:0/22:4)	0.52317	-1.33001e-15	0.201545	0.449011
PE(P-18:0/22:5) (n6)	0.521389	4.24471e-16	0.198626	0.448491
PC(P-16:0/18:0)	0.519738	1.5387e-16	0.213381	0.463881
AC(14:0)-OH	0.514961	2.51535e-18	0.21691	0.468372
AC(18:1)	0.511895	-3.04444e-16	0.209336	0.458628
PC(31:0) (b)	0.509179	1.75554e-15	0.221127	0.472434
LPC(18:3)	0.50822	2.09424e-16	0.222546	0.472434
Cer(d17:1/24:0)	0.506317	-5.905e-16	0.224945	0.475084
PC(P-16:0/20:4)	0.502512	3.88231e-16	0.218586	0.469161
PI(34:0)	0.499657	-1.76421e-16	0.222796	0.472434
LPC(14:0) [sn2]	0.49936	1.3288e-16	0.232299	0.483514
PE(O-18:0/20:4)	0.496699	-1.05142e-15	0.234063	0.484649
PE(O-38:5) (a)	0.488685	-1.12098e-15	0.232343	0.483514
PE(O-16:0/22:6)	0.486155	-9.07607e-16	0.235988	0.485226
PC(O-16:0/16:0)	0.479616	-2.74759e-16	0.246425	0.503562
DG(18:0_20:4)	0.474023	-1.78885e-15	0.250508	0.503562
PE(P-18:1/22:6) (a)	0.473639	-4.09395e-16	0.254642	0.503562
PI(18:0_20:2)	0.469204	-3.25944e-16	0.260076	0.507985
LPC(20:5) [sn2]	0.468716	5.46785e-16	0.263404	0.507985
PC(P-38:5) (a)	0.466741	-9.55486e-16	0.248692	0.503562
TG(O-52:1) [NL-18:1]	0.460392	-3.29435e-16	0.266371	0.507985
LPC(16:1) [sn2]	0.458509	1.43635e-16	0.272832	0.514483
PE(P-17:0/20:4) (a)	0.452735	8.0283e-16	0.275429	0.517533
TG(O-52:2) [NL-18:1]	0.448656	2.5431e-16	0.272096	0.514483
TG(O-52:0) [NL-16:0]	0.442847	-2.02963e-17	0.288826	0.529734
PC(O-36:3)	0.440822	2.04697e-17	0.283485	0.525758
PE(P-16:0/22:5) (n6)	0.439169	-1.09747e-15	0.29375	0.529734
PE(P-18:1/22:5) (b)	0.437719	-1.13152e-15	0.292727	0.529734
PE(O-16:0/18:2)	0.43704	8.31963e-17	0.287502	0.529734
TG(O-50:3) [SIM]	0.43463	1.48145e-16	0.296064	0.529734
TG(O-52:2) [NL-16:0]	0.43429	5.48867e-16	0.289597	0.529734
DG(18:1_20:4)	0.433853	6.98226e-18	0.297976	0.529734
LPE(18:1) [sn2]	0.431949	4.36283e-17	0.297708	0.529734
TG(O-50:1) [NL-18:1]	0.429472	7.7927e-16	0.295931	0.529734
PC(O-36:2)	0.424616	-1.3098e-15	0.303081	0.535862
TG(O-52:2) [NL-17:1]	0.424315	-7.18176e-17	0.305704	0.535862
TG(O-52:1) [NL-16:0]	0.423878	2.91542e-17	0.305588	0.535862
LPE(18:2)	0.423555	-6.78277e-17	0.310033	0.538478
PC(P-15:0/20:4) (b)	0.422756	1.41259e-15	0.294829	0.529734
PC(O-18:0/20:4)	0.421487	-2.18575e-17	0.297866	0.529734
LPC(20:5) [sn1]	0.420444	5.6552e-17	0.315209	0.538843
Cer(d18:2/23:0)	0.416698	-1.22125e-16	0.319744	0.539377
TG(O-50:1) [NL-16:0]	0.411662	7.93636e-16	0.314193	0.538843
PC(P-16:0/18:3)	0.407878	3.12753e-15	0.319401	0.539377
PS(40:5)	0.406542	-6.60236e-16	0.316734	0.538843
PE(O-16:0/20:4)	0.40585	2.44856e-16	0.326507	0.549031
SM(d18:1/17:0)/SM(d17:1/18:0)	0.405252	7.57001e-16	0.317387	0.538843
CL(18:2_18:2_18:2_18:3)	0.399244	1.21405e-15	0.315406	0.538843
PC(O-34:1)	0.392584	1.96718e-15	0.347291	0.573029
PC(38:4) (b)	0.389724	2.36991e-15	0.345638	0.573029
PE(P-18:0/22:6)	0.388361	-3.36536e-16	0.343573	0.572261
PE(P-17:0/22:6) (b)	0.383958	6.48006e-16	0.357445	0.582502
Cer(d18:1/23:0)	0.373946	-4.75401e-16	0.371388	0.596554
TG(O-54:4) [NL-17:1]	0.371627	4.07313e-16	0.371719	0.596554
PC(18:0_18:2)	0.370507	1.95399e-15	0.350964	0.575494
Cer(d17:1/24:1)	0.369378	3.81466e-16	0.37125	0.596554
TG(O-50:2) [SIM]	0.368256	1.70003e-16	0.376925	0.599447
PC(P-16:0/22:6)	0.366458	5.98827e-16	0.369909	0.596554
SM(d16:1/23:0)/SM(d17:1/22:0)	0.365817	-1.2124e-15	0.372846	0.596554
Cer(d18:2/24:0)	0.364129	4.60049e-16	0.383229	0.607642
TG(O-50:1) [NL-15:0]	0.357234	8.43076e-17	0.389098	0.615101
TG(O-52:2) [SIM]	0.356853	1.68032e-15	0.391284	0.61671
PC(18:0_20:4)	0.347033	1.11916e-15	0.40605	0.628738
PE(P-20:1/20:4)	0.346926	-9.85648e-16	0.40606	0.628738
PE(O-16:0/22:4)	0.344999	6.91201e-16	0.39862	0.622696
PC(16:0_20:4)	0.339545	1.95139e-15	0.393788	0.61881
TG(O-52:1) [SIM]	0.33946	2.57173e-16	0.414927	0.634452
PC(P-18:0/20:4)	0.337614	5.60489e-16	0.401237	0.624935
PC(O-34:4)	0.337206	5.47739e-17	0.412044	0.634283
PC(40:8)	0.331005	-3.26475e-16	0.426961	0.647803
PC(P-18:0/22:5)	0.325303	-9.42996e-16	0.415758	0.634452
LPI(18:2)	0.323396	4.18068e-17	0.434514	0.653628
CE(18:2)	0.32334	2.01922e-16	0.431545	0.652882
TG(O-50:2) [NL-18:1]	0.320737	6.65093e-16	0.441614	0.658679
TG(O-50:3) [NL-18:2]	0.318429	-4.60569e-17	0.440105	0.658679
TG(O-54:2) [NL-18:1]	0.316544	-1.7512e-16	0.443103	0.659037
PE(O-38:5) (b)	0.314429	8.13585e-17	0.452622	0.667388
AC(18:1)-OH	0.31342	1.44502e-16	0.454378	0.667388
FA(18:1)	0.312678	-2.12157e-16	0.453718	0.667388
PC(P-16:0/14:0)	0.311883	2.26728e-16	0.456794	0.668109
PC(18:0_22:5) (n6)	0.311111	-4.57837e-16	0.455037	0.667388
Hex2Cer(d18:1/24:0)	0.303619	1.45977e-16	0.463753	0.67455
PC(16:1_22:6)	0.302565	1.04083e-17	0.465517	0.675255
PC(31:0) (a)	0.298518	-1.9546e-15	0.467439	0.676186
PC(39:5)(b)	0.288658	-2.36061e-15	0.483976	0.688725
TG(O-50:1) [NL-17:1]	0.284109	-2.48065e-16	0.495194	0.699098
TG(O-54:4) [NL-18:2]	0.283916	-4.52416e-16	0.480057	0.688725
PS(40:6)	0.282376	-6.89379e-16	0.492164	0.696683
LPE(18:1) [sn1]	0.271149	1.47278e-16	0.512819	0.718219
Cer(d19:1/24:0)	0.269855	-1.8735e-17	0.518466	0.722295
Sph(d18:1)	0.262221	4.03323e-18	0.529416	0.729848
PC(P-17:0/20:4) (a)	0.26047	2.71658e-16	0.521461	0.724556
TG(O-50:1) [SIM]	0.259359	-5.85903e-17	0.531888	0.731346
PE(P-15:0/22:6)	0.254796	3.35018e-17	0.539129	0.737461
TG(O-54:3) [NL-17:1]	0.249557	2.30805e-16	0.548246	0.746067
PC(17:0_20:4)	0.240891	4.91447e-16	0.558469	0.756081
PI(16:0_20:4)	0.240865	-2.39717e-16	0.565753	0.762034
PE(P-16:0/22:6)	0.233772	-4.28143e-15	0.574735	0.765847
PE(P-18:0/20:3)	0.225203	5.50254e-16	0.575835	0.765847
PS(38:5)	0.218542	1.87258e-16	0.598102	0.791474
PI(18:0_22:6)	0.216797	-1.87003e-16	0.604401	0.793174
PE(P-16:0/22:5) (n3)	0.215722	3.14686e-15	0.605396	0.793174
PE(P-16:0/18:3)	0.208261	9.38659e-16	0.614816	0.799898
LPE(16:0) [sn1]	0.208243	1.25421e-16	0.618947	0.799898
PC(16:0_16:0)	0.202582	-6.90843e-16	0.627986	0.80091
CL(34:1_32:2)	0.202182	-5.20417e-18	0.622634	0.799898
PE(P-17:0/22:6) (a)	0.200438	-1.83876e-15	0.632017	0.803458
GM3(d18:1/18:0)	0.197861	-4.87024e-17	0.636906	0.803458
PE(P-18:1/22:5) (a)	0.196175	-2.34205e-15	0.636244	0.803458
COH	0.195828	1.51951e-15	0.625547	0.799898
PE(O-18:0/22:5)	0.19424	-7.54269e-16	0.637592	0.803458
LPE(22:6)	0.175771	1.50747e-16	0.672747	0.833828
TG(O-54:2) [SIM]	0.171351	2.22565e-16	0.680414	0.841355
CL(18:2_18:1_18:2_22:6)	0.171185	1.18829e-17	0.659582	0.821366
Cer(d16:1/18:0)	0.169155	-1.85615e-17	0.686749	0.84523
PC(P-18:1/18:1)	0.168503	2.18228e-16	0.684703	0.844681
PC(O-16:0/22:6)	0.167035	1.89491e-15	0.688904	0.845435
PE(P-18:1/20:4) (a)	0.165408	-9.23914e-16	0.690119	0.845435
SM(d18:2/23:0)	0.15771	-5.55979e-17	0.703479	0.857822
PE(P-18:1/20:3)	0.152107	1.19973e-15	0.713106	0.859773
AC(17:0)	0.151466	1.35308e-16	0.715595	0.859773
CL(18:2_18:2_18:1_22:5)	0.150683	1.56694e-15	0.717528	0.859773
PC(38:6) (a)	0.149675	-8.7153e-16	0.719465	0.859773
PE(P-18:0/18:1)	0.146564	-1.47278e-16	0.716868	0.859773
SM(d18:1/18:0)/SM(d16:1/20:0)	0.14468	-4.85636e-16	0.719734	0.859773
PE(O-18:1/18:2)	0.144167	1.2928e-16	0.722493	0.86112
PC(33:0)	0.14368	-8.37871e-17	0.732153	0.866135
PC(18:0_18:1)	0.143495	-1.696e-15	0.730173	0.866135
TG(O-54:3) [SIM]	0.139177	6.23199e-16	0.738313	0.866288
PI(18:0_22:4)	0.131182	-2.26989e-16	0.75262	0.879167
PE(O-18:0/22:6)	0.128984	-3.78517e-16	0.758081	0.883591
PC(P-38:5) (b)	0.122021	1.0339e-16	0.764172	0.888729
PC(P-35:2)(a)	0.11703	-1.44815e-15	0.779528	0.900637
PE(P-17:0/20:4) (b)	0.109405	-1.1058e-15	0.792336	0.911346
CL(36:4_38:6)	0.105981	-1.78121e-15	0.798487	0.912557
TG(O-50:2) [NL-18:2]	0.103274	-4.11476e-16	0.800406	0.912774
PC(39:5)(a)	0.101243	-9.51106e-16	0.808001	0.917472
Cer(d18:1/20:0)	0.095026	3.55185e-16	0.816729	0.924255
PE(P-16:0/20:4)	0.0938831	-1.05927e-16	0.822355	0.925807
PC(P-36:3)	0.0937559	1.03645e-15	0.817476	0.924255
TG(O-54:4) [SIM]	0.092961	6.05765e-16	0.822299	0.925807
PE(P-16:0/20:3)	0.0903972	6.3686e-17	0.829421	0.927827
PE(18:0_20:3) (b)	0.0891639	1.56125e-17	0.826518	0.926542
PC(P-18:0/22:6)	0.0878999	-4.81212e-16	0.832353	0.929139
PE(P-16:0/18:2)	0.0811523	-9.24868e-16	0.844181	0.934177
TG(O-54:3) [NL-18:1]	0.0776451	-4.21917e-16	0.84819	0.934177
PI(18:0_22:5) (n3)	0.0755226	-2.34181e-15	0.855169	0.934177
PC(P-16:0/18:2)	0.0753841	1.44342e-15	0.856329	0.934177
PE(P-18:1/18:2) (a)	0.0677349	-1.97307e-15	0.870828	0.944142
PC(34:2) [+OH]	0.0646769	-5.45744e-16	0.876634	0.948489
PE(P-18:1/20:4) (b)	0.0581383	1.07735e-15	0.886288	0.955021
TG(O-54:2) [NL-17:1]	0.0417878	2.498e-16	0.92031	0.975751
PC(O-16:0/20:4)	0.0365289	-4.17374e-16	0.930668	0.97907
PE(P-16:0/18:1)	0.0351233	1.10918e-15	0.933177	0.97907
PC(18:2_20:5)	0.0247577	9.59909e-16	0.952875	0.980639
PE(P-20:0/18:2)	0.0236256	-5.01595e-16	0.954886	0.980639
PE(18:0_20:4)	0.0217418	-1.36939e-15	0.955839	0.980639
Cer(d18:1/16:0)	0.0136697	8.23647e-16	0.973427	0.983654
PE(P-18:1/20:5) (a)	0.0127038	1.68268e-17	0.975772	0.983654
SM(d18:1/24:1)	0.0125186	1.99875e-15	0.975691	0.983654
SM(d18:1/23:0)/SM(d17:1/24:0)	0.00939201	5.33297e-16	0.981637	0.987247
PC(P-35:2)(b)	0.00563708	-1.10454e-15	0.989221	0.991098
Cer(d16:1/24:0)	0.00563363	3.23006e-16	0.989076	0.991098
PC(38:5) (a)	0.00396175	7.06032e-16	0.992131	0.992131
PC(38:5) (b)	-0.0122592	1.45131e-15	0.976202	0.983654
PC(18:2_18:2)	-0.0136896	4.16334e-16	0.97214	0.983654
PS(38:4)	-0.0144944	1.26288e-16	0.971912	0.983654
PC(18:1_20:3)	-0.0160314	1.044e-15	0.969063	0.983654
DG(16:0_16:0)	-0.0184419	-1.89085e-16	0.964836	0.983654
PE(O-34:1)	-0.021461	-1.11716e-16	0.958352	0.980639
SM(43:2) (b)	-0.0219379	-5.84602e-16	0.957132	0.980639
SM(d16:1/24:1)	-0.022362	-1.35493e-16	0.956196	0.980639
PC(18:0_20:3)	-0.0229237	-9.95384e-16	0.955924	0.980639
PC(18:0_22:6)	-0.0261197	-3.90313e-16	0.949895	0.980639
PE(P-20:0/20:4)	-0.0303712	-3.11123e-16	0.942311	0.97941
PC(O-32:2)	-0.0303947	1.23686e-16	0.941581	0.97941
PE(P-18:0/20:4)	-0.0311344	-1.33157e-15	0.938275	0.97907
PC(15:0_20:4)	-0.0324619	1.47382e-15	0.93743	0.97907
PC(P-15:0/20:4) (a)	-0.0325048	-7.32053e-17	0.937091	0.97907
PE(18:0_20:3) (a)	-0.0330384	1.7937e-15	0.937156	0.97907
SM(d19:1/24:1)	-0.0382924	4.21191e-16	0.926688	0.978583
PC(18:0_22:5) (n3)/PC(20:1_20:4)	-0.0387212	-9.59302e-16	0.926336	0.978583
AC(18:0)-OH	-0.0443263	6.13658e-18	0.915868	0.972994
PC(15-MHDA_20:4)	-0.0453794	3.5822e-16	0.913782	0.972735
DG(18:0_18:2)	-0.0467932	6.58501e-16	0.910345	0.971034
PC(O-32:1)	-0.0490765	-3.98119e-17	0.90336	0.965572
PC(P-18:0/18:2)	-0.050023	-4.40585e-15	0.903395	0.965572
PC(P-18:1/22:6)	-0.0502277	-9.03791e-17	0.902912	0.965572
PC(O-36:5)	-0.0552753	-1.25674e-15	0.893281	0.960596
AC(10:0)	-0.0608659	-4.57967e-17	0.884705	0.955021
PA(34:1)	-0.0682987	-1.45825e-16	0.869773	0.944142
PI(36:2)	-0.0694739	-4.2054e-16	0.862925	0.939432
TG(O-50:2) [NL-16:1]	-0.0764469	-1.09114e-16	0.853637	0.934177
PS(36:1)	-0.0764976	-1.41553e-16	0.854767	0.934177
TG(O-52:0) [SIM]	-0.076926	5.7801e-16	0.853989	0.934177
PE(18:0_22:4)	-0.0803899	-1.33413e-15	0.847563	0.934177
PC(16:0_20:5)	-0.0815233	2.44249e-16	0.840686	0.934177
PC(33:2)	-0.083274	1.447e-15	0.842258	0.934177
PC(35:2)	-0.0860369	-3.76461e-15	0.835755	0.930967
PE(P-18:1/22:6) (b)	-0.0922754	-2.87617e-16	0.824628	0.926391
PE(18:0_22:6)	-0.100511	2.61353e-15	0.807011	0.917472
CL(18:2_18:2_16:1_22:6)	-0.107612	4.44089e-16	0.795702	0.911346
PC(18:1_22:6) (b)	-0.108876	6.245e-17	0.795324	0.911346
TG(49:1) [NL-16:1]	-0.113271	3.01761e-17	0.786336	0.906519
CL(18:2_18:2_18:1_22:6)	-0.114042	2.08514e-16	0.773847	0.897294
PC(14:0_16:0)	-0.119786	3.18842e-16	0.774936	0.897294
PE(20:0_20:4)	-0.12879	9.83588e-17	0.740839	0.867324
PI(18:0_20:3) (a)	-0.138087	2.78597e-16	0.73685	0.866288
PI(38:5)	-0.139713	6.64291e-16	0.735169	0.866288
PC(P-20:0/20:4)	-0.141136	2.25167e-16	0.733262	0.866135
PC(16:1_20:4)	-0.144664	-3.33804e-16	0.728207	0.865975
PC(P-16:0/20:5)	-0.148053	5.66647e-16	0.715501	0.859773
AC(16:0)-OH	-0.150623	-1.57524e-16	0.718657	0.859773
PC(14:0_22:6)	-0.153661	7.20084e-16	0.706963	0.859773
SM(d18:1/22:0)/SM(d16:1/24:0)	-0.161498	4.55712e-16	0.696206	0.850918
SM(d18:2/14:0)	-0.179107	1.46411e-16	0.665797	0.827155
PE(P-18:0/18:3)	-0.189082	4.51028e-17	0.651326	0.813003
Cer(d16:1/24:1)	-0.191513	5.18682e-17	0.648171	0.810981
PC(20:0_20:4)	-0.19164	1.1104e-15	0.647065	0.810981
PE(P-18:1/18:2) (b)	-0.195927	-1.13603e-16	0.640629	0.805363
PE(P-18:0/20:5)	-0.197401	4.06272e-16	0.635864	0.803458
SM(d17:1/16:0)	-0.200463	-1.06868e-15	0.624924	0.799898
PC(32:2)	-0.204219	2.80624e-15	0.623208	0.799898
PE(16:0_22:6)	-0.204545	-6.60149e-16	0.625678	0.799898
PE(18:0_22:5) (n6)	-0.206135	-2.09138e-15	0.620395	0.799898
SM(d18:0/22:0)	-0.2075	4.69069e-16	0.618921	0.799898
DG(16:0_18:2)	-0.21156	4.81212e-16	0.612626	0.799898
PC(15-MHDA_22:6)	-0.212874	8.12371e-16	0.602955	0.793174
SM(d17:1/24:1)	-0.216878	1.33747e-16	0.59512	0.789506
PC(O-40:7)	-0.219747	-1.11564e-17	0.600568	0.79275
PC(17:0_22:6)	-0.233097	-6.52256e-17	0.573277	0.765847
DG(16:0_18:1)	-0.234833	1.30425e-15	0.572171	0.765847
PE(16:0_16:0)	-0.235454	-2.59601e-16	0.573138	0.765847
DG(18:0_18:1)	-0.238293	-1.9082e-16	0.563131	0.760443
PC(38:7)(c)	-0.246483	2.328e-16	0.553248	0.750938
DG(18:1_18:1)	-0.250644	-1.85008e-16	0.546809	0.746034
PC(P-16:0/16:1)	-0.255095	1.17892e-15	0.525035	0.727607
PE(O-36:5)	-0.259595	1.00614e-16	0.535393	0.734253
CL(18:2_18:2_18:2_22:6)	-0.260104	7.17482e-16	0.526819	0.728169
DG(18:1_18:2)	-0.269954	-2.23085e-16	0.517699	0.722295
PC(O-18:0/18:1)	-0.272386	5.74193e-17	0.512475	0.718219
PC(14:0_20:4)	-0.274073	6.78927e-16	0.507566	0.714652
PC(35:3)	-0.285079	5.75364e-16	0.482827	0.688725
PC(35:5)	-0.291417	-2.77556e-17	0.485238	0.688725
PC(18:1_22:6) (a)	-0.292656	7.99708e-17	0.485123	0.688725
PC(15:0_22:6)	-0.293306	-7.66477e-17	0.48036	0.688725
PC(16:0_18:1)	-0.299121	-2.51838e-15	0.475904	0.686549
PE(P-18:1/18:3)	-0.30707	6.80879e-17	0.459871	0.670751
SM(40:3) (b)	-0.315871	1.95434e-15	0.451135	0.667388
SM(d18:1/24:0)	-0.318421	-5.08057e-16	0.433367	0.653628
PC(36:6) (a)	-0.320536	-9.32067e-16	0.441512	0.658679
PE(P-16:0/20:5)	-0.334828	9.82027e-16	0.424575	0.646039
PC(16:1_18:2)\PC(16:0_18:3)	-0.337206	8.70311e-16	0.414731	0.634452
PC(38:2)	-0.340008	1.94289e-17	0.395648	0.619888
PS(36:2)	-0.340948	-5.95531e-16	0.411639	0.634283
CL(18:2_18:2_18:1_20:3)	-0.363345	-2.94903e-16	0.350679	0.575494
PC(O-34:2)	-0.371881	1.04014e-15	0.374167	0.596858
SM(41:1) (a)	-0.378189	1.98799e-16	0.364817	0.592688
CL(18:2_18:2_18:2_20:4)	-0.383777	5.20417e-17	0.354559	0.579588
SM(d18:1/14:0)/SM(d16:1/16:0)	-0.385126	8.70831e-17	0.347232	0.573029
SM(38:3)	-0.405575	-5.86271e-16	0.331637	0.554127
DG(18:2_18:2)	-0.406979	6.81746e-17	0.330761	0.554127
SM(35:2) (b)	-0.413814	1.7009e-16	0.316929	0.538843
PC(34:5)	-0.416552	-5.93102e-16	0.306497	0.535862
SM(d18:0/14:0)	-0.42195	3.88578e-17	0.313147	0.538843
SM(40:3) (a)	-0.422103	8.95117e-17	0.306254	0.535862
PE(18:0_22:5) (n3)	-0.424838	6.87991e-16	0.309549	0.538478
CL(18:2_18:2_18:2_16:1)	-0.434495	2.21819e-15	0.29256	0.529734
PC(16:0_22:6)	-0.434627	4.10436e-16	0.28379	0.525758
PC(O-36:0)	-0.449401	1.7937e-16	0.281466	0.525138
PE(18:0_18:2)	-0.450242	-8.18312e-16	0.2665	0.507985
CL(34:1_34:3)	-0.450889	-1.65666e-16	0.276736	0.518144
SM(d18:1/20:0)/SM(d16:1/22:0)	-0.453255	-1.68789e-16	0.264439	0.507985
CL(18:2_18:1_18:2_22:5)	-0.454247	9.8142e-17	0.25279	0.503562
PI(16:0/16:0)	-0.458442	-1.74426e-16	0.264205	0.507985
SM(d18:2/16:0)	-0.460321	1.53523e-16	0.269845	0.512511
SM(d18:1/16:0)	-0.46208	-1.50149e-15	0.26593	0.507985
DG(16:1_18:1)	-0.4664	-2.5945e-16	0.26554	0.507985
SM(43:2) (c)	-0.46772	-3.39746e-16	0.253677	0.503562
SM(d18:2/20:0)	-0.468308	2.41474e-16	0.262315	0.507985
SM(37:2)	-0.469534	-7.35523e-17	0.257756	0.507818
SM(37:1)	-0.470541	1.51927e-15	0.254432	0.503562
SM(43:1)	-0.470909	1.32663e-16	0.250588	0.503562
SM(44:3)	-0.471123	3.97252e-17	0.252866	0.503562
SM(d18:2/17:0)	-0.481472	-3.73182e-16	0.250001	0.503562
PG(34:1)	-0.486308	3.95282e-15	0.23618	0.485226
PE(37:4)	-0.489263	-4.83554e-16	0.217332	0.468372
PC(40:7) (a)	-0.499784	1.86526e-16	0.232599	0.483514
PC(P-16:0/18:1)	-0.506619	-3.61646e-16	0.226741	0.47697
SM(44:2)	-0.509934	-9.29812e-17	0.213491	0.463881
SM(44:1)	-0.517349	-1.20563e-16	0.208273	0.458628
PE(P-19:0/20:4) (b)	-0.523427	-1.01113e-16	0.208079	0.458628
SM(d18:2/24:0)	-0.523871	1.7833e-16	0.200987	0.449011
PI(18:0_18:1)	-0.53244	-3.00324e-16	0.199613	0.448491
SM(d17:1/14:0)	-0.536228	-1.83187e-16	0.199372	0.448491
PE(38:5)	-0.547078	1.20005e-15	0.165409	0.398793
CL(18:2_18:2_18:2_20:3)	-0.551705	1.2791e-15	0.179073	0.412884
PE(15-MHDA_18:2)	-0.554036	-1.13798e-16	0.164087	0.397423
PE(P-18:1/20:5) (b)	-0.557905	2.39392e-16	0.175939	0.411044
PE(18:0_18:1)	-0.564375	-5.45137e-16	0.177261	0.412308
Cer(d18:1/26:0)	-0.565663	1.30646e-16	0.175705	0.411044
PG(36:2)	-0.565843	1.75684e-16	0.174547	0.411044
SM(d18:2/18:0)	-0.571567	-4.02976e-16	0.154956	0.380543
TG(49:1) [NL-17:1]	-0.574696	-9.01362e-16	0.161288	0.392444
TG(48:0) [NL-16:0]	-0.591903	7.02086e-16	0.150837	0.373905
PC(28:0)	-0.594362	-7.38201e-16	0.151942	0.374886
PE(17:0_18:2)	-0.601667	1.58163e-16	0.1388	0.349598
PC(18:1_18:2)\PC(16:0_20:3)	-0.60469	1.13486e-15	0.122437	0.331723
PE(18:1_22:6)	-0.615227	-9.33802e-16	0.117246	0.324114
PE(P-19:0/20:4) (a)	-0.616104	-2.74607e-16	0.137098	0.349598
PE(P-15:0/20:4)	-0.62226	-4.69763e-16	0.134896	0.349141
PE(O-18:1/22:6)	-0.626078	3.16674e-16	0.129798	0.346127
PE(16:0_16:1)	-0.629926	1.59942e-15	0.131696	0.348029
CL(18:2_18:2_18:1_20:1)	-0.648336	4.33681e-17	0.118838	0.326806
TG(54:5) [NL-20:4]	-0.674357	-7.48707e-16	0.0997012	0.284553
TG(51:2) [NL-17:0]	-0.684534	-2.11463e-16	0.0992283	0.284553
TG(50:1) [NL-16:0]	-0.687939	1.46376e-15	0.0933946	0.272771
CL(18:2_18:2_18:1_20:2)	-0.699936	-6.78797e-16	0.0773361	0.247475
CL(18:2_18:2_18:2_18:1)	-0.702277	1.26357e-15	0.0711302	0.239044
TG(48:0) [SIM]	-0.703646	-4.86438e-16	0.0885538	0.268373
PE(16:0_18:1)	-0.713322	-3.65067e-16	0.0867303	0.266242
TG(50:0) [SIM]	-0.715234	1.21001e-15	0.0817252	0.256851
PC(35:1)	-0.717129	-3.92915e-16	0.0809804	0.256034
PC(33:1)	-0.71838	-5.65563e-16	0.0842822	0.263319
PC(32:1)	-0.723025	2.12955e-15	0.078532	0.249789
TG(54:4) [NL-20:3]	-0.729027	3.08228e-16	0.0752881	0.243878
SM(d16:1/19:0)	-0.729484	4.89192e-17	0.0747946	0.243775
PI(36:3)	-0.741228	1.99493e-17	0.0645298	0.230214
TG(50:0) [NL-18:0]	-0.742807	9.75782e-16	0.0719305	0.239044
TG(48:0) [NL-18:0]	-0.744774	3.88621e-16	0.0711593	0.239044
TG(50:3) [NL-16:1]	-0.748395	7.70564e-16	0.0666103	0.232915
PE(16:1_18:2)	-0.755674	-4.83467e-16	0.0656235	0.230995
PE(36:3)	-0.761442	-1.17831e-15	0.0506614	0.199621
PE(16:0_18:3) (b)	-0.763436	-3.62557e-16	0.0677716	0.235417
TG(51:1) [SIM]	-0.770576	-1.78104e-15	0.0617121	0.223178
TG(58:8) [SIM]	-0.777311	4.02369e-16	0.0599575	0.219844
TG(51:2) [SIM]	-0.782117	1.2274e-15	0.0578	0.216443
TG(54:6) [NL-22:6]	-0.78833	1.62977e-16	0.0553361	0.211406
TG(56:6) [NL-22:5]	-0.788572	-1.38084e-16	0.0534486	0.207506
TG(51:1) [NL-17:0]	-0.807177	1.61676e-16	0.0517391	0.202357
TG(56:7) [NL-22:5]	-0.811607	2.1632e-16	0.0478012	0.194146
SM(d18:2/22:0)	-0.812031	-8.37698e-16	0.0503172	0.199621
TG(51:2) [NL-17:1]	-0.816085	1.93248e-16	0.0483073	0.194704
TG(50:1) [NL-18:1]	-0.82116	1.22873e-16	0.044844	0.184982
TG(50:1) [SIM]	-0.826986	-9.1073e-18	0.0434087	0.181948
TG(48:1) [NL-18:1]	-0.833798	-4.39405e-16	0.0436982	0.181948
TG(51:0) [SIM]	-0.843537	-1.42247e-16	0.0406134	0.17699
CL(18:2_18:2_18:1_18:1)	-0.848769	6.59455e-16	0.030061	0.13923
TG(52:2) [NL-18:2]	-0.864653	-4.83554e-16	0.035362	0.159582
SM(41:0)	-0.868229	-4.1165e-16	0.0367485	0.164434
PG(36:1)	-0.879278	1.06859e-15	0.0346582	0.157754
TG(51:2) [NL-15:0]	-0.888023	4.43569e-16	0.0323924	0.148723
TG(54:6) [NL-20:4]	-0.906556	4.9071e-17	0.0266761	0.126336
TG(56:6) [NL-20:4]	-0.908938	4.92488e-16	0.026455	0.126336
TG(49:1) [SIM]	-0.915347	-6.89119e-16	0.0261002	0.126336
TG(58:8) [NL-22:6]	-0.918024	-1.90126e-16	0.0267984	0.126336
TG(54:6) [NL-20:5]	-0.92089	5.32994e-16	0.0241387	0.118012
TG(56:7) [NL-22:6]	-0.932316	1.16287e-15	0.0235908	0.117154
TG(48:2) [NL-16:1]	-0.932604	1.62821e-15	0.0237415	0.117154
TG(56:7) [SIM]	-0.936917	4.52698e-16	0.0222696	0.113061
SM(d18:0/16:0)	-0.939511	-6.45534e-16	0.0230998	0.116159
PI(34:1)	-0.943315	3.20577e-16	0.0220403	0.112984
TG(58:9) [NL-22:6]	-0.951936	1.57513e-16	0.0216329	0.111982
TG(52:1) [NL-18:1]	-0.964289	-1.0731e-15	0.0194652	0.102776
TG(48:1) [NL-16:1]	-0.967096	2.63244e-16	0.0169708	0.0923769
CL(18:2_18:1_18:2_20:2)	-0.971869	5.02723e-16	0.0139931	0.0785994
TG(56:8) [NL-22:6]	-0.973657	1.57209e-16	0.017953	0.0967263
PC(18:1_18:1)	-0.990124	-5.29091e-16	0.0125425	0.0735826
TG(54:0) [SIM]	-0.99197	5.90251e-16	0.0165007	0.0907541
TG(56:6) [SIM]	-1.00288	3.90053e-16	0.0135321	0.0776197
TG(48:1) [SIM]	-1.00473	-1.80758e-16	0.0141664	0.0787353
TG(50:2) [NL-16:1]	-1.0053	-1.7908e-15	0.0136716	0.0776197
TG(52:1) [NL-18:0]	-1.03399	-9.71445e-17	0.0117696	0.0706177
TG(53:2) [NL-18:1]	-1.0354	1.04057e-15	0.012403	0.0735817
TG(50:1) [NL-14:0]	-1.03791	-6.60583e-16	0.0114405	0.0694319
CL(18:2_18:1_18:2_18:1)	-1.04056	5.08274e-17	0.00813165	0.0622248
TG(50:2) [NL-18:2]	-1.04167	-1.0322e-15	0.0111117	0.0682204
TG(56:9) [NL-22:6]	-1.04873	3.46381e-16	0.0108745	0.0675499
TG(52:5) [NL-20:5]	-1.05311	4.9277e-16	0.0103044	0.0655507
TG(54:1) [NL-18:1]	-1.05394	6.51389e-16	0.0107123	0.0673344
TG(50:2) [SIM]	-1.05882	7.51176e-16	0.00989616	0.0643347
TG(54:0) [NL-18:0]	-1.06575	1.93224e-16	0.00999138	0.0643347
TG(54:7) [NL-20:5]	-1.06694	4.01935e-16	0.00910933	0.0624248
TG(52:1) [SIM]	-1.0705	-1.34974e-15	0.00934007	0.0624248
TG(53:2) [SIM]	-1.07073	1.09929e-15	0.0096558	0.0637282
TG(54:7) [NL-22:6]	-1.07171	-3.33327e-16	0.00916003	0.0624248
TG(51:0) [NL-16:0]	-1.0734	-4.25007e-16	0.00922654	0.0624248
TG(52:4) [NL-16:1]	-1.0769	-1.64365e-16	0.00923321	0.0624248
PE(16:0_20:5)	-1.07966	3.71144e-16	0.00931455	0.0624248
PE(16:0_20:4)	-1.08279	2.03188e-15	0.0089247	0.0624248
PE(18:1_18:1)	-1.08416	2.79548e-16	0.00870601	0.0624248
PE(16:0_18:2)	-1.08485	-1.95633e-16	0.00719227	0.0585084
TG(52:5) [NL-20:4]	-1.08513	1.916e-16	0.00834504	0.0624248
TG(48:2) [NL-14:0]	-1.08875	2.30371e-16	0.00841629	0.0624248
CL(18:2_18:1_18:2_20:1)	-1.09191	-4.52416e-16	0.00737773	0.0590219
TG(52:2) [SIM]	-1.09301	-1.27762e-15	0.00717828	0.0585084
TG(52:4) [NL-18:2]	-1.09834	-2.99717e-16	0.00759925	0.0598866
CL(18:2_18:1_18:2_20:3)	-1.09892	1.00961e-15	0.00782844	0.0607856
TG(50:2) [NL-18:1]	-1.10621	7.72993e-16	0.00696423	0.0585084
TG(50:4) [NL-20:4]	-1.10693	1.54651e-16	0.00720274	0.0585084
CL(18:1_18:1_18:2_16:1)	-1.1197	1.19123e-15	0.00707575	0.0585084
TG(52:3) [SIM]	-1.11993	6.76987e-16	0.00599118	0.0560123
TG(52:3) [NL-16:1]	-1.12456	2.30328e-16	0.00594826	0.0560123
SM(d18:2/18:1)	-1.12532	-2.98633e-16	0.00645935	0.057734
TG(54:2) [NL-20:1]	-1.1259	1.32552e-15	0.00599806	0.0560123
Ubiquinone	-1.1295	3.58394e-16	0.00656068	0.057734
TG(58:9) [SIM]	-1.13425	5.66387e-17	0.00553134	0.0560123
TG(56:7) [NL-20:5]	-1.13473	-5.12264e-16	0.00558891	0.0560123
TG(54:2) [NL-18:0]	-1.13887	-1.01967e-15	0.00606072	0.0560123
TG(48:3) [NL-16:1]	-1.14105	3.07046e-16	0.00559027	0.0560123
TG(56:7) [NL-20:4]	-1.14773	-2.81372e-16	0.00503865	0.054294
TG(56:8) [SIM]	-1.15881	-3.11036e-16	0.00456705	0.0535868
TG(48:2) [NL-14:1]	-1.16173	-9.88792e-18	0.00488879	0.0540487
TG(53:2) [NL-17:1]	-1.16448	-6.56853e-16	0.00491352	0.0540487
TG(52:4) [SIM]	-1.17959	2.58127e-16	0.00416507	0.0499809
TG(52:3) [NL-18:2]	-1.1815	-1.38205e-15	0.00402118	0.0493763
TG(54:3) [SIM]	-1.19167	1.25941e-16	0.00365848	0.0459923
CL(18:2_18:1_18:1_16:1)	-1.19949	2.82456e-16	0.00307602	0.0428321
TG(54:3) [NL-18:1]	-1.20126	5.71732e-16	0.00342333	0.0440858
TG(50:3) [NL-18:3]	-1.20527	3.08651e-16	0.00332523	0.0438931
TG(52:4) [NL-18:3]	-1.21269	-1.01655e-16	0.00308261	0.0428321
TG(54:1) [SIM]	-1.21446	5.29438e-16	0.00327279	0.0438931
CL(18:2_18:1_18:2_16:1)	-1.23177	6.15567e-16	0.00284794	0.0417698
TG(54:5) [SIM]	-1.23275	-8.67695e-16	0.00268465	0.0404998
CL(34:1_34:1)	-1.2331	-2.68882e-16	0.00249273	0.0404998
TG(54:3) [NL-18:2]	-1.23501	-4.35416e-16	0.00260702	0.0404998
TG(52:5) [NL-18:3]	-1.23755	-2.02567e-16	0.00265904	0.0404998
TG(48:2) [SIM]	-1.24071	-1.20112e-15	0.00261301	0.0404998
TG(48:2) [NL-18:2]	-1.24352	6.65874e-16	0.00250806	0.0404998
TG(56:9) [SIM]	-1.24369	-5.68989e-17	0.00226783	0.0404998
TG(54:4) [NL-18:2]	-1.2479	1.1771e-15	0.00239132	0.0404998
TG(50:3) [NL-14:1]	-1.25316	-9.54098e-18	0.0024387	0.0404998
TG(50:3) [NL-18:2]	-1.25366	-1.05606e-15	0.00235386	0.0404998
TG(58:10) [SIM]	-1.25457	3.64292e-17	0.0021975	0.0404998
TG(48:3) [NL-14:0]	-1.26729	-8.29632e-17	0.00212197	0.0404998
TG(54:4) [SIM]	-1.26866	7.79021e-16	0.00193939	0.0404998
TG(50:3) [SIM]	-1.27108	6.66914e-16	0.00206547	0.0404998
PE(16:0_18:3) (a)	-1.28696	1.83881e-16	0.00158659	0.0404998
TG(58:10) [NL-22:6]	-1.2907	-1.61936e-16	0.00170756	0.0404998
TG(54:6) [SIM]	-1.29964	-5.45917e-16	0.00153464	0.0404998
TG(54:5) [NL-18:3]	-1.30808	8.75168e-17	0.00147914	0.0404998
TG(50:2) [NL-14:0]	-1.32024	-4.97779e-16	0.00136923	0.0404998
TG(52:2) [NL-16:0]	-1.32431	-6.22245e-16	0.00110488	0.0370676
TG(54:7) [SIM]	-1.33625	-2.40444e-16	0.00112326	0.0370676
TG(52:5) [SIM]	-1.34799	-1.15056e-16	0.00105571	0.0370676
TG(56:8) [NL-20:4]	-1.35695	-3.88405e-16	0.0010045	0.0370676
TG(54:2) [SIM]	-1.37408	8.65714e-16	0.000811627	0.0357116
TG(50:4) [SIM]	-1.3953	3.3246e-16	0.000675976	0.0324469
TG(50:4) [NL-18:3]	-1.40097	-5.36376e-16	0.000651212	0.0324469
TG(48:3) [NL-18:3]	-1.40791	3.41047e-16	0.00061909	0.0324469
TG(50:4) [NL-14:0]	-1.46782	3.09648e-16	0.000362545	0.026426
TG(50:3) [NL-14:0]	-1.4733	-1.23773e-16	0.000326253	0.026426
TG(56:8) [NL-20:5]	-1.51109	-1.04951e-16	0.000213915	0.0225894
CL(18:2_18:2_18:1_16:1)	-1.51388	2.7642e-15	0.000189799	0.0225894
CL(18:2_18:1_18:1_18:1)	-1.53733	-7.76468e-16	0.000134863	0.0225894
TG(54:6) [NL-18:3]	-1.54074	-2.6602e-16	0.000168816	0.0225894
TG(48:3) [SIM]	-1.55858	-5.24927e-16	0.000148414	0.0225894

## Sheet: DEL PHvsBL
Lipid Species	logFC	AveExpr	P Value	adj. P Val
CL(18:2_18:2_18:1_18:1)	2.16167	6.59455e-16	8.53434e-08	1.47681e-05		95 total DEL
CL(18:2_18:2_18:2_18:1)	2.15781	1.26357e-15	8.1264e-08	1.47681e-05		36 upregulated
CL(18:2_18:1_18:2_18:1)	2.14445	5.08274e-17	1.1188e-07	1.47681e-05		59 downregulated
CL(18:2_18:2_18:1_20:3)	2.05157	-2.94903e-16	3.38338e-07	3.57285e-05		433 unchanged
CL(18:2_18:1_18:2_20:2)	1.98588	5.02723e-16	9.3222e-07	7.0316e-05
CL(18:2_18:2_18:1_20:2)	1.95948	-6.78797e-16	1.45045e-06	9.47885e-05
PE(18:1_22:6)	1.93457	-9.33802e-16	1.61571e-06	9.47885e-05
PE(36:3)	1.88548	-1.17831e-15	2.30382e-06	0.000121642
PC(18:1_18:2)\PC(16:0_20:3)	1.85754	1.13486e-15	3.66593e-06	0.000175965
CL(18:2_18:1_18:1_18:1)	1.84869	-7.76468e-16	5.26559e-06	0.000198588
PE(38:5)	1.84434	1.20005e-15	5.0329e-06	0.000198588
PE(37:4)	1.84217	-4.83554e-16	5.83825e-06	0.000205506
PE(15-MHDA_18:2)	1.83754	-1.13798e-16	6.58603e-06	0.000217339
PE(20:0_20:4)	1.82941	9.83588e-17	4.79737e-06	0.000198588
PC(18:1_18:1)	1.70658	-5.29091e-16	2.25349e-05	0.000699906
PI(36:3)	1.67594	1.99493e-17	3.99906e-05	0.00101873
PC(18:2_18:2)	1.67207	4.16334e-16	3.03229e-05	0.000889471
PE(18:0_20:4)	1.6469	-1.36939e-15	4.05177e-05	0.00101873
CL(18:2_18:2_18:1_16:1)	1.63273	2.7642e-15	5.97331e-05	0.00121304
PC(38:2)	1.57589	1.94289e-17	0.000110885	0.00209098
CL(18:2_18:1_18:2_20:1)	1.55468	-4.52416e-16	0.000156866	0.00276085
PE(16:0_18:3) (a)	1.50879	1.83881e-16	0.000228244	0.00354449
PE(16:0_18:2)	1.4483	-1.95633e-16	0.000366595	0.00472103
CL(18:2_18:1_18:1_16:1)	1.43209	2.82456e-16	0.000435496	0.00534748
CL(18:2_18:2_18:2_18:3)	1.38586	1.21405e-15	0.000588712	0.00661361
PC(18:0_18:2)	1.36714	1.95399e-15	0.000686795	0.00725256
PE(17:0_18:2)	1.32641	1.58163e-16	0.00124248	0.011591
PC(35:1)	1.26481	-3.92915e-16	0.00226597	0.018991
PI(16:0/16:0)	1.22642	-1.74426e-16	0.00309449	0.0242637
PE(18:0_18:2)	1.2108	-8.18312e-16	0.00308244	0.0242637
PE(18:0_20:3) (b)	1.20544	1.56125e-17	0.00338193	0.0255094
PE(O-18:1/18:2)	1.19925	1.2928e-16	0.00347384	0.0258336
CL(18:2_18:1_18:2_16:1)	1.15115	6.15567e-16	0.00523213	0.034532
PI(36:2)	1.13022	-4.2054e-16	0.00541777	0.0353158
PI(34:1)	1.11243	3.20577e-16	0.00707766	0.0419888
PG(34:1)	1.08456	3.95282e-15	0.00870783	0.0483972
PE(18:0_22:6)	1.05907	2.61353e-15	0.0106879	0.057002
PC(35:3)	1.0401	5.75364e-16	0.0110596	0.0583946
Cer(d18:1/16:0)	1.03331	8.23647e-16	0.0124944	0.0640492
PE(16:1_18:2)	0.997763	-4.83467e-16	0.0153919	0.0759524
PE(O-34:1)	0.97865	-1.11716e-16	0.0180611	0.0859125
TG(O-54:4) [NL-18:2]	0.917007	-4.52416e-16	0.0233655	0.101959
Cer(d18:1/20:0)	0.910495	3.55185e-16	0.0273229	0.115593
PC(18:1_20:3)	0.888418	1.044e-15	0.0326223	0.129508
PE(P-15:0/20:4)	0.863681	-4.69763e-16	0.0384831	0.146181
PE(18:1_18:1)	0.861318	2.79548e-16	0.0365361	0.140811
PE(P-18:1/18:3)	0.857886	6.80879e-17	0.0398741	0.148772
PE(O-18:0/22:5)	0.852019	-7.54269e-16	0.0398096	0.148772
PE(O-16:0/22:4)	0.838523	6.91201e-16	0.0411039	0.150714
PC(16:1_18:2)\PC(16:0_18:3)	0.813371	8.70311e-16	0.0500782	0.178657
DG(18:0_18:1)	0.780642	-1.9082e-16	0.0592485	0.204465
CL(18:2_18:2_16:1_22:6)	0.762534	4.44089e-16	0.0677049	0.229747
CL(18:2_18:2_18:1_20:1)	0.747638	4.33681e-17	0.0723807	0.238001
PE(O-16:0/22:6)	0.738254	-9.07607e-16	0.0725888	0.238001
PE(P-16:0/18:2)	0.733169	-9.24868e-16	0.0769455	0.247727
PE(16:0_20:5)	0.724266	3.71144e-16	0.0796641	0.251872
TG(O-50:2) [NL-18:2]	0.720605	-4.11476e-16	0.0788739	0.250876
PE(18:0_22:5) (n6)	0.711054	-2.09138e-15	0.088628	0.273036
PE(O-38:5) (a)	0.690491	-1.12098e-15	0.0920841	0.273036
PC(35:2)	0.65691	-3.76461e-15	0.11456	0.311792
CL(18:2_18:1_18:2_20:3)	0.654082	1.00961e-15	0.111355	0.309851
PE(P-16:0/18:3)	0.651704	9.38659e-16	0.116364	0.313471
PI(34:0)	0.650998	-1.76421e-16	0.112673	0.309851
LPI(18:2)	0.646678	4.18068e-17	0.118981	0.315689
PE(16:0_16:1)	0.625868	1.59942e-15	0.134188	0.343937
PE(18:0_22:5) (n3)	0.605338	6.87991e-16	0.148193	0.367352
CL(18:1_18:1_18:2_16:1)	0.602926	1.19123e-15	0.144337	0.36476
PC(18:0_20:3)	0.599358	-9.95384e-16	0.149523	0.368104
LPE(18:1) [sn1]	0.59681	1.47278e-16	0.150588	0.368104
PE(P-19:0/20:4) (b)	0.596376	-1.01113e-16	0.15173	0.369186
PE(O-16:0/18:2)	0.592033	8.31963e-17	0.150126	0.368104
CL(18:2_18:2_18:2_16:1)	0.574639	2.21819e-15	0.164366	0.394479
PC(18:0_18:1)	0.565813	-1.696e-15	0.174794	0.413129
DG(18:0_18:2)	0.564593	6.58501e-16	0.175267	0.413129
TG(54:1) [SIM]	0.561676	5.29438e-16	0.170058	0.406292
PI(38:5)	0.557537	6.64291e-16	0.178011	0.414051
SM(d18:2/20:0)	0.553077	2.41474e-16	0.185835	0.422936
PC(O-16:0/16:0)	0.549459	-2.74759e-16	0.184458	0.421619
DG(18:1_18:1)	0.545954	-1.85008e-16	0.190128	0.42409
PI(18:0_18:1)	0.544335	-3.00324e-16	0.189795	0.42409
DG(18:2_18:2)	0.542316	6.81746e-17	0.195392	0.426309
LPE(22:6)	0.540544	1.50747e-16	0.194824	0.426309
PI(18:0_22:4)	0.527381	-2.26989e-16	0.205985	0.438548
PE(P-18:1/18:2) (a)	0.522971	-1.97307e-15	0.210213	0.445752
PE(O-16:0/20:4)	0.51512	2.44856e-16	0.213349	0.446119
TG(O-54:3) [NL-18:1]	0.514867	-4.21917e-16	0.20522	0.438548
PC(O-34:2)	0.510441	1.04014e-15	0.222946	0.452753
TG(50:3) [NL-14:0]	0.501102	-1.23773e-16	0.214875	0.446119
TG(54:1) [NL-18:1]	0.490419	6.51389e-16	0.231988	0.467517
DG(16:0_18:2)	0.487441	4.81212e-16	0.244036	0.484403
TG(54:2) [NL-18:0]	0.481495	-1.01967e-15	0.242183	0.482538
PE(P-15:0/22:6)	0.480595	3.35018e-17	0.247295	0.489032
PE(P-19:0/20:4) (a)	0.474852	-2.74607e-16	0.251319	0.493294
TG(48:3) [SIM]	0.465171	-5.24927e-16	0.24953	0.491611
TG(O-54:2) [SIM]	0.464144	2.22565e-16	0.265196	0.508189
TG(50:4) [NL-14:0]	0.463294	3.09648e-16	0.25337	0.49365
PG(36:2)	0.4625	1.75684e-16	0.266726	0.508416
DG(18:1_18:2)	0.460028	-2.23085e-16	0.270786	0.514299
Sph(d18:1)	0.447502	4.03323e-18	0.283617	0.532917
TG(53:2) [NL-17:1]	0.445287	-6.56853e-16	0.277971	0.524175
TG(O-50:1) [NL-16:0]	0.431199	7.93636e-16	0.29184	0.544492
PE(P-18:0/18:3)	0.429862	4.51028e-17	0.304757	0.560668
DG(16:1_18:1)	0.427553	-2.5945e-16	0.307294	0.563373
PC(33:1)	0.409699	-5.65563e-16	0.323595	0.58393
TG(54:5) [NL-18:3]	0.407985	8.75168e-17	0.315806	0.574984
TG(O-52:2) [NL-18:1]	0.406267	2.5431e-16	0.319852	0.58035
PE(O-18:1/22:6)	0.40551	3.16674e-16	0.32567	0.58393
TG(O-54:2) [NL-18:1]	0.404437	-1.7512e-16	0.327354	0.58393
PC(38:6) (a)	0.395698	-8.7153e-16	0.342817	0.594998
PA(34:1)	0.393931	-1.45825e-16	0.344884	0.594998
LPE(18:1) [sn2]	0.390829	4.36283e-17	0.345955	0.594998
TG(54:6) [NL-18:3]	0.379945	-2.6602e-16	0.345375	0.594998
PE(16:0_16:0)	0.376705	-2.59601e-16	0.367654	0.614308
TG(54:2) [SIM]	0.365834	8.65714e-16	0.366212	0.613841
TG(54:4) [NL-18:2]	0.359567	1.1771e-15	0.376399	0.621058
DG(16:0_18:1)	0.358938	1.30425e-15	0.388191	0.634565
CL(34:1_34:1)	0.357268	-2.68882e-16	0.375787	0.621058
TG(54:3) [NL-18:2]	0.335847	-4.35416e-16	0.40791	0.652452
PE(18:0_20:3) (a)	0.334911	1.7937e-15	0.424519	0.659253
Ubiquinone	0.332975	3.58394e-16	0.418899	0.658899
TG(O-50:3) [NL-18:2]	0.331248	-4.60569e-17	0.421949	0.658899
PC(18:2_20:5)	0.326704	9.59909e-16	0.435833	0.667014
TG(O-50:1) [NL-18:1]	0.320738	7.7927e-16	0.434769	0.667014
TG(50:2) [NL-14:0]	0.318056	-4.97779e-16	0.434931	0.667014
TG(56:8) [NL-20:4]	0.304797	-3.88405e-16	0.454069	0.681103
TG(51:0) [NL-16:0]	0.289511	-4.25007e-16	0.479011	0.704506
PE(O-36:5)	0.283061	1.00614e-16	0.499194	0.7261
DG(18:1_20:4)	0.274136	6.98226e-18	0.510421	0.736346
TG(O-52:2) [NL-16:0]	0.272942	5.48867e-16	0.505321	0.732992
PE(16:0_18:3) (b)	0.266828	-3.62557e-16	0.521661	0.742392
PC(P-16:0/18:1)	0.264657	-3.61646e-16	0.527171	0.746236
TG(54:4) [SIM]	0.260315	7.79021e-16	0.519888	0.741894
TG(O-52:1) [NL-16:0]	0.257532	2.91542e-17	0.533291	0.750874
PI(18:0_20:2)	0.253765	-3.25944e-16	0.541993	0.759078
LPC(18:3)	0.245577	2.09424e-16	0.555006	0.769233
LPE(18:2)	0.236241	-6.78277e-17	0.570902	0.779837
LPE(20:4)	0.235414	1.77983e-16	0.571609	0.779837
TG(48:3) [NL-18:3]	0.234333	3.41047e-16	0.563162	0.774347
TG(50:1) [NL-14:0]	0.227676	-6.60583e-16	0.576095	0.781949
PE(18:0_18:1)	0.223887	-5.45137e-16	0.591756	0.790407
TG(58:10) [NL-22:6]	0.223391	-1.61936e-16	0.582579	0.784754
AC(14:0)-OH	0.220348	2.51535e-18	0.596666	0.791557
TG(54:5) [SIM]	0.217173	-8.67695e-16	0.592806	0.790407
PC(16:0_18:1)	0.212325	-2.51838e-15	0.612713	0.808781
PC(33:2)	0.209557	1.447e-15	0.616611	0.809877
LPI(20:4)	0.206385	-1.44676e-16	0.619265	0.811344
Cer(d18:2/24:0)	0.198662	4.60049e-16	0.634037	0.820938
TG(50:3) [NL-14:1]	0.191488	-9.54098e-18	0.63943	0.823461
PG(36:1)	0.186703	1.06859e-15	0.652002	0.833939
Cer(d18:1/23:0)	0.184863	-4.75401e-16	0.658319	0.835559
TG(O-52:1) [NL-18:1]	0.180317	-3.29435e-16	0.662912	0.83937
TG(50:3) [SIM]	0.171211	6.66914e-16	0.674518	0.847749
LPC(18:2)	0.167036	3.53884e-16	0.68776	0.856456
PC(40:8)	0.159817	-3.26475e-16	0.701131	0.864621
AC(10:0)	0.159416	-4.57967e-17	0.704142	0.864621
TG(53:2) [SIM]	0.153893	1.09929e-15	0.707588	0.866837
SM(d18:2/17:0)	0.147851	-3.73182e-16	0.723495	0.874271
Cer(d18:2/22:0)	0.147417	-7.86697e-16	0.723141	0.874271
TG(50:4) [NL-18:3]	0.143193	-5.36376e-16	0.723591	0.874271
SM(d18:2/18:1)	0.135116	-2.98633e-16	0.741329	0.887905
LPC(18:1)	0.134491	1.60608e-16	0.746616	0.888647
TG(48:2) [SIM]	0.133455	-1.20112e-15	0.743284	0.887905
TG(52:5) [SIM]	0.133364	-1.15056e-16	0.742538	0.887905
PC(O-40:7)	0.13332	-1.11564e-17	0.750691	0.890707
TG(50:4) [SIM]	0.125083	3.3246e-16	0.757136	0.89634
LPC(16:1) [sn2]	0.122867	1.43635e-16	0.768553	0.899926
TG(54:0) [NL-18:0]	0.120538	1.93224e-16	0.768892	0.899926
TG(54:3) [NL-18:1]	0.118488	5.71732e-16	0.770391	0.899926
TG(O-50:1) [NL-15:0]	0.108877	8.43076e-17	0.792769	0.91996
PE(P-20:0/20:4)	0.103827	-3.11123e-16	0.804619	0.926001
TG(48:2) [NL-18:2]	0.102909	6.65874e-16	0.800228	0.924552
TG(54:0) [SIM]	0.0995434	5.90251e-16	0.808497	0.926001
TG(50:3) [NL-18:2]	0.0987944	-1.05606e-15	0.808366	0.926001
Cer(d17:1/24:1)	0.0963633	3.81466e-16	0.815385	0.931869
PE(16:0_22:6)	0.0951958	-6.60149e-16	0.820357	0.933092
TG(54:3) [SIM]	0.0898764	1.25941e-16	0.824653	0.934371
PC(18:1_22:6) (a)	0.0894117	7.99708e-17	0.831016	0.935636
TG(48:3) [NL-14:0]	0.087684	-8.29632e-17	0.829629	0.935636
LPE(18:0) [sn1]	0.0832429	-2.93147e-16	0.841409	0.941237
TG(58:9) [NL-22:6]	0.0807889	1.57513e-16	0.844426	0.941933
TG(53:2) [NL-18:1]	0.0765102	1.04057e-15	0.852248	0.94734
AC(18:0)-OH	0.0754914	6.13658e-18	0.857224	0.948876
TG(58:8) [NL-22:6]	0.075297	-1.90126e-16	0.85498	0.948381
PE(P-16:0/20:5)	0.0714042	9.82027e-16	0.86468	0.952371
PC(18:1_22:6) (b)	0.0676007	6.245e-17	0.872038	0.953284
TG(54:6) [SIM]	0.0667557	-5.45917e-16	0.869074	0.952371
CL(34:1_34:3)	0.0631896	-1.65666e-16	0.878667	0.954601
TG(52:4) [NL-16:1]	0.0628615	-1.64365e-16	0.878174	0.954601
GM3(d18:1/18:0)	0.0592577	-4.87024e-17	0.88755	0.961246
PE(P-18:1/18:2) (b)	0.0561727	-1.13603e-16	0.893503	0.964764
TG(56:8) [NL-20:5]	0.0506924	-1.04951e-16	0.899416	0.967193
LPC(20:5) [sn1]	0.0494808	5.6552e-17	0.90579	0.969811
TG(O-52:1) [SIM]	0.0491423	2.57173e-16	0.905973	0.969811
PC(O-16:0/20:4)	0.0459332	-4.17374e-16	0.912882	0.970109
TG(54:7) [SIM]	0.0443413	-2.40444e-16	0.912739	0.970109
LPC(14:0) [sn2]	0.0354136	1.3288e-16	0.93237	0.979491
SM(d18:0/16:0)	0.0350694	-6.45534e-16	0.931974	0.979491
LPC(16:1) [sn1]	0.0332137	-5.81132e-17	0.936489	0.979491
SM(d17:1/14:0)	0.027422	-1.83187e-16	0.947563	0.987128
SM(40:3) (b)	0.0251421	1.95434e-15	0.952139	0.987128
PE(16:0_20:4)	0.0239471	2.03188e-15	0.953476	0.987128
TG(52:1) [NL-18:1]	0.0219741	-1.0731e-15	0.95724	0.989085
Cer(d19:1/24:0)	0.0168817	-1.8735e-17	0.967761	0.991601
LPC(15-MHDA) [sn1] [104_sn1]	0.0168263	9.29812e-17	0.967814	0.991601
PC(40:7) (a)	0.0165233	1.86526e-16	0.968463	0.991601
TG(52:5) [NL-18:3]	0.013973	-2.02567e-16	0.972621	0.991601
AC(16:0)-OH	0.0124226	-1.57524e-16	0.976293	0.991601
Cer(d18:1/24:0)	0.00893835	-2.26503e-15	0.982854	0.991601
TG(51:2) [NL-15:0]	0.00873503	4.43569e-16	0.98311	0.991601
TG(48:2) [NL-14:1]	0.00829548	-9.88792e-18	0.983803	0.991601
Cer(d16:1/24:1)	0.00628579	5.18682e-17	0.988048	0.991804
TG(50:3) [NL-18:3]	0.00270805	3.08651e-16	0.994678	0.994678
TG(O-50:1) [SIM]	-0.00493427	-5.85903e-17	0.990506	0.992386
SM(41:0)	-0.00727117	-4.1165e-16	0.985967	0.991601
Cer(d18:2/23:0)	-0.00759044	-1.22125e-16	0.985521	0.991601
TG(56:7) [NL-20:4]	-0.00801247	-2.81372e-16	0.984221	0.991601
TG(58:8) [SIM]	-0.0126356	4.02369e-16	0.975495	0.991601
TG(48:2) [NL-14:0]	-0.0144797	2.30371e-16	0.971796	0.991601
PE(P-20:0/18:2)	-0.0209121	-5.01595e-16	0.960063	0.990065
PC(20:0_20:4)	-0.0247789	1.1104e-15	0.952781	0.987128
TG(56:9) [NL-22:6]	-0.0258243	3.46381e-16	0.949579	0.987128
PC(15-MHDA_20:4)	-0.0332214	3.5822e-16	0.936824	0.979491
PE(18:0_22:4)	-0.034577	-1.33413e-15	0.934103	0.979491
LPE(P-18:1)	-0.0390294	3.90313e-17	0.925446	0.977271
PC(33:0)	-0.0401802	-8.37871e-17	0.923737	0.977271
FA(18:1)	-0.0412166	-2.12157e-16	0.921272	0.97677
PC(35:5)	-0.0455131	-2.77556e-17	0.913152	0.970109
TG(O-52:0) [NL-16:0]	-0.0485147	-2.02963e-17	0.907361	0.969811
DG(16:0_16:0)	-0.0536583	-1.89085e-16	0.897935	0.967193
TG(52:1) [SIM]	-0.0572821	-1.34974e-15	0.888424	0.961246
TG(58:9) [SIM]	-0.0635976	5.66387e-17	0.875167	0.954601
TG(52:4) [SIM]	-0.0669795	2.58127e-16	0.8694	0.952371
LPE(18:0) [sn2]	-0.0687207	-5.6205e-17	0.868756	0.952371
TG(58:10) [SIM]	-0.0705748	3.64292e-17	0.861597	0.951723
TG(51:1) [NL-17:0]	-0.0804162	1.61676e-16	0.845599	0.941933
PC(O-36:0)	-0.0859768	1.7937e-16	0.83652	0.937755
LPC(O-18:1)	-0.0874843	-6.93889e-18	0.833447	0.936297
PS(36:1)	-0.0891494	-1.41553e-16	0.831086	0.935636
Cer(d18:1/26:0)	-0.0938961	1.30646e-16	0.821758	0.933092
AC(12:0)	-0.094624	-1.1189e-16	0.819988	0.933092
TG(52:1) [NL-18:0]	-0.100315	-9.71445e-17	0.805401	0.926001
TG(52:4) [NL-18:3]	-0.104076	-1.01655e-16	0.797307	0.923198
TG(52:3) [NL-18:2]	-0.112232	-1.38205e-15	0.782443	0.911987
PE(P-17:0/22:6) (a)	-0.114264	-1.83876e-15	0.784811	0.912732
PE(16:0_18:1)	-0.121907	-3.65067e-16	0.768905	0.899926
PE(P-16:0/20:3)	-0.126269	6.3686e-17	0.763475	0.899809
SM(d18:0/14:0)	-0.127577	3.88578e-17	0.760118	0.897858
TG(48:3) [NL-16:1]	-0.131413	3.07046e-16	0.747271	0.888647
LPC(20:3)	-0.139541	1.56472e-16	0.73762	0.88716
TG(48:1) [NL-18:1]	-0.140643	-4.39405e-16	0.732391	0.882883
TG(50:4) [NL-20:4]	-0.149416	1.54651e-16	0.714323	0.869686
SM(41:1) (a)	-0.152332	1.98799e-16	0.714855	0.869686
TG(O-52:0) [SIM]	-0.154176	5.7801e-16	0.712285	0.869686
LPC(14:0) [sn1]	-0.158865	9.02056e-18	0.702772	0.864621
TG(52:4) [NL-18:2]	-0.159839	-2.99717e-16	0.695085	0.859496
TG(51:2) [NL-17:0]	-0.162864	-2.11463e-16	0.693931	0.859496
TG(O-50:1) [NL-17:1]	-0.164106	-2.48065e-16	0.693484	0.859496
TG(54:2) [NL-20:1]	-0.166911	1.32552e-15	0.680892	0.849908
LPC(17:0)	-0.173006	1.0842e-16	0.677557	0.847749
TG(51:0) [SIM]	-0.173779	-1.42247e-16	0.671582	0.846289
PC(14:0_16:0)	-0.174627	3.18842e-16	0.67684	0.847749
LPC(15:0) [sn1]	-0.178076	1.97932e-16	0.668842	0.844853
TG(50:2) [NL-18:2]	-0.180611	-1.0322e-15	0.657186	0.835559
TG(O-52:2) [SIM]	-0.187274	1.68032e-15	0.652562	0.833939
PC(18:0_22:5) (n3)/PC(20:1_20:4)	-0.187829	-9.59302e-16	0.653884	0.833939
PE(O-38:5) (b)	-0.187953	8.13585e-17	0.653319	0.833939
SM(d18:2/22:0)	-0.193966	-8.37698e-16	0.638576	0.823461
TG(51:1) [SIM]	-0.195333	-1.78104e-15	0.634361	0.820938
TG(48:0) [SIM]	-0.198807	-4.86438e-16	0.629215	0.820633
LPC(18:0) [sn1]	-0.200463	7.1991e-17	0.629463	0.820633
Cer(d16:1/18:0)	-0.200597	-1.85615e-17	0.632516	0.820938
PE(P-18:1/22:6) (b)	-0.209308	-2.87617e-16	0.615305	0.809877
LPC(16:0) [sn1]	-0.215643	3.62254e-16	0.60443	0.799847
TG(52:5) [NL-20:4]	-0.218477	1.916e-16	0.592198	0.790407
TG(52:2) [NL-18:2]	-0.220048	-4.83554e-16	0.590335	0.790407
TG(O-50:2) [NL-18:1]	-0.220919	6.65093e-16	0.595965	0.791557
TG(54:7) [NL-22:6]	-0.224129	-3.33327e-16	0.582621	0.784754
LPI(18:0) [sn1]	-0.229721	1.30798e-16	0.580899	0.784754
SM(38:3)	-0.235242	-5.86271e-16	0.573062	0.779837
LPE(16:0) [sn1]	-0.236504	1.25421e-16	0.572218	0.779837
PE(P-18:1/20:5) (b)	-0.241075	2.39392e-16	0.557932	0.771173
SM(d18:2/16:0)	-0.241453	1.53523e-16	0.562297	0.774347
TG(48:2) [NL-16:1]	-0.241918	1.62821e-15	0.555071	0.769233
TG(48:1) [SIM]	-0.243613	-1.80758e-16	0.549098	0.76497
LPE(P-18:0)	-0.250012	-1.18308e-16	0.548896	0.76497
TG(56:8) [SIM]	-0.250959	-3.11036e-16	0.535077	0.751385
TG(50:2) [NL-18:1]	-0.255462	7.72993e-16	0.529531	0.747573
TG(56:7) [NL-20:5]	-0.2591	-5.12264e-16	0.523049	0.742392
TG(50:2) [SIM]	-0.262509	7.51176e-16	0.519152	0.741894
TG(51:2) [NL-17:1]	-0.267583	1.93248e-16	0.515463	0.739577
TG(52:5) [NL-20:5]	-0.269684	4.9277e-16	0.507863	0.734662
LPC(18:0) [sn2]	-0.270381	-1.97932e-16	0.515423	0.739577
TG(56:7) [NL-22:6]	-0.277025	1.16287e-15	0.498611	0.7261
LPE(P-16:0)	-0.28288	-3.29597e-17	0.497021	0.7261
LPC(20:4)	-0.287626	1.24206e-16	0.490894	0.719978
TG(52:2) [NL-16:0]	-0.293788	-6.22245e-16	0.463436	0.689279
Cer(d18:1/22:0)	-0.296188	-1.41727e-16	0.477902	0.704506
TG(56:8) [NL-22:6]	-0.29672	1.57209e-16	0.467885	0.692336
PC(36:6) (a)	-0.302148	-9.32067e-16	0.468113	0.692336
TG(O-54:3) [NL-17:1]	-0.306597	2.30805e-16	0.460852	0.687373
TG(O-54:3) [SIM]	-0.307566	6.23199e-16	0.460581	0.687373
TG(56:9) [SIM]	-0.307891	-5.68989e-17	0.444704	0.670868
TG(56:6) [NL-20:4]	-0.314567	4.92488e-16	0.439879	0.667402
TG(48:0) [NL-18:0]	-0.316719	3.88621e-16	0.44131	0.667656
PI(16:0_20:4)	-0.317519	-2.39717e-16	0.449136	0.675623
TG(50:0) [NL-18:0]	-0.318686	9.75782e-16	0.438529	0.667272
TG(56:7) [SIM]	-0.319394	4.52698e-16	0.43314	0.667014
LPC(P-18:0)	-0.323129	-6.45317e-17	0.438479	0.667272
TG(56:6) [SIM]	-0.325433	3.90053e-16	0.419691	0.658899
AC(18:1)-OH	-0.332597	1.44502e-16	0.427289	0.661608
TG(O-52:2) [NL-17:1]	-0.332926	-7.18176e-17	0.421349	0.658899
PC(P-16:0/18:0)	-0.334243	1.5387e-16	0.423043	0.658899
SM(37:2)	-0.334812	-7.35523e-17	0.419296	0.658899
CL(18:2_18:2_18:2_20:4)	-0.336638	5.20417e-17	0.416635	0.658899
TG(49:1) [SIM]	-0.339881	-6.89119e-16	0.406201	0.652452
LPC(20:5) [sn2]	-0.343722	5.46785e-16	0.411791	0.654896
PE(P-18:0/18:2)	-0.344922	9.32934e-16	0.409018	0.652452
SM(d18:1/16:0)	-0.345056	-1.50149e-15	0.40579	0.652452
LPC(P-17:0)	-0.345314	5.22152e-17	0.407146	0.652452
PE(P-16:0/18:1)	-0.34888	1.10918e-15	0.405336	0.652452
TG(52:3) [NL-16:1]	-0.35437	2.30328e-16	0.381913	0.626242
PC(P-16:0/14:0)	-0.354902	2.26728e-16	0.397218	0.645327
FA(18:2)	-0.359163	-3.54231e-16	0.389736	0.635126
PC(16:0_16:0)	-0.367285	-6.90843e-16	0.379987	0.625025
LPC(22:4)	-0.369873	2.15626e-16	0.374112	0.621058
LPC(16:0) [sn2]	-0.371766	-3.70797e-17	0.371233	0.618331
CL(18:2_18:2_18:2_22:6)	-0.376075	7.17482e-16	0.360438	0.607429
PC(28:0)	-0.378175	-7.38201e-16	0.361236	0.607429
TG(54:6) [NL-22:6]	-0.379913	1.62977e-16	0.354025	0.602985
TG(54:7) [NL-20:5]	-0.380194	4.01935e-16	0.349064	0.598396
TG(51:2) [SIM]	-0.381328	1.2274e-15	0.353275	0.602985
TG(O-50:2) [NL-16:1]	-0.381887	-1.09114e-16	0.357258	0.606535
TG(O-54:2) [NL-17:1]	-0.383074	2.498e-16	0.359598	0.607429
SM(d18:0/22:0)	-0.393526	4.69069e-16	0.34593	0.594998
LPC(22:6)	-0.39425	8.09249e-17	0.344969	0.594998
LPC(P-18:1)	-0.39492	6.55292e-17	0.343019	0.594998
TG(52:3) [SIM]	-0.396635	6.76987e-16	0.326294	0.58393
PC(32:2)	-0.397449	2.80624e-15	0.339398	0.594998
LPC(O-16:0)	-0.39838	7.33788e-17	0.338043	0.594998
PE(O-18:0/22:6)	-0.399951	-3.78517e-16	0.340058	0.594998
SM(35:2) (b)	-0.403167	1.7009e-16	0.329509	0.585794
LPC(P-16:0)	-0.409572	-6.17128e-17	0.325371	0.58393
TG(52:2) [SIM]	-0.414023	-1.27762e-15	0.304669	0.560668
LPC(O-18:0)	-0.420895	-8.60423e-17	0.311545	0.569189
TG(49:1) [NL-16:1]	-0.429973	3.01761e-17	0.304098	0.560668
PE(P-18:1/20:5) (a)	-0.431575	1.68268e-17	0.302859	0.560668
PC(P-35:2)(b)	-0.445685	-1.10454e-15	0.286147	0.535765
PE(P-18:0/20:5)	-0.45849	4.06272e-16	0.272048	0.514843
PC(38:7)(c)	-0.463289	2.328e-16	0.265644	0.508189
PC(15:0_22:6)	-0.466284	-7.66477e-17	0.262358	0.505567
LPC(15:0) [sn2]	-0.472361	-2.31065e-16	0.257267	0.49757
SM(d19:1/24:1)	-0.474276	4.21191e-16	0.255222	0.495431
PI(18:0_22:6)	-0.479611	-1.87003e-16	0.252375	0.493533
TG(50:1) [NL-18:1]	-0.482134	1.22873e-16	0.237268	0.474535
TG(50:1) [SIM]	-0.493362	-9.1073e-18	0.226664	0.458538
PE(P-16:0/20:4)	-0.496721	-1.05927e-16	0.235692	0.473175
TG(50:0) [SIM]	-0.501983	1.21001e-15	0.220897	0.450323
PC(18:0_22:4)	-0.5075	8.94467e-16	0.218002	0.446144
TG(48:0) [NL-16:0]	-0.510127	7.02086e-16	0.215364	0.446119
PC(P-20:0/20:4)	-0.512042	2.25167e-16	0.217145	0.446119
TG(O-54:4) [NL-17:1]	-0.51475	4.07313e-16	0.216414	0.446119
Cer(d17:1/24:0)	-0.51698	-5.905e-16	0.215368	0.446119
LPC(22:5)	-0.516989	-2.83454e-16	0.215235	0.446119
PC(P-35:2)(a)	-0.518375	-1.44815e-15	0.215849	0.446119
TG(54:6) [NL-20:4]	-0.521346	4.9071e-17	0.200586	0.434054
TG(50:2) [NL-16:1]	-0.526427	-1.7908e-15	0.194109	0.426309
PE(P-16:0/22:5) (n6)	-0.530699	-1.09747e-15	0.204823	0.438548
TG(56:7) [NL-22:5]	-0.53298	2.1632e-16	0.19244	0.425139
PC(O-16:0/22:6)	-0.533452	1.89491e-15	0.201901	0.435118
TG(54:4) [NL-20:3]	-0.534754	3.08228e-16	0.191162	0.42409
PC(O-18:0/18:1)	-0.537428	5.74193e-17	0.196955	0.427952
PS(36:2)	-0.543844	-5.95531e-16	0.190923	0.42409
PC(16:1_20:4)	-0.547413	-3.33804e-16	0.189418	0.42409
PE(P-17:0/22:6) (b)	-0.550087	6.48006e-16	0.187868	0.42409
PC(32:1)	-0.553645	2.12955e-15	0.177229	0.414051
PC(18:0_20:4)	-0.557112	1.11916e-15	0.182865	0.419794
PC(39:5)(a)	-0.559386	-9.51106e-16	0.180352	0.415833
PE(P-20:1/20:4)	-0.561265	-9.85648e-16	0.179515	0.415719
TG(O-50:2) [SIM]	-0.562879	1.70003e-16	0.177417	0.414051
LPC(22:5) (n3) [sn1] [104_sn1]	-0.568985	-8.32667e-17	0.171038	0.406794
TG(54:6) [NL-20:5]	-0.569127	5.32994e-16	0.161757	0.391158
PC(O-34:1)	-0.584575	1.96718e-15	0.162242	0.391158
SM(d16:1/19:0)	-0.596822	4.89192e-17	0.144384	0.36476
SM(44:3)	-0.59786	3.97252e-17	0.14719	0.367238
Cer(d18:2/24:1)	-0.602904	-6.31656e-17	0.147452	0.367238
PC(P-16:0/16:0)	-0.605843	-1.90577e-15	0.14662	0.367238
PC(34:2) [+OH]	-0.618938	-5.45744e-16	0.138487	0.353242
FA(20:4)	-0.626458	-2.30718e-16	0.13246	0.342837
PE(P-16:0/22:5) (n3)	-0.627711	3.14686e-15	0.133729	0.343937
PC(17:0_22:6)	-0.628599	-6.52256e-17	0.129764	0.337513
SM(37:1)	-0.638073	1.51927e-15	0.122766	0.320893
SM(44:1)	-0.638827	-1.20563e-16	0.120626	0.318452
TG(50:1) [NL-16:0]	-0.638978	1.46376e-15	0.118969	0.315689
PE(P-18:1/22:5) (b)	-0.64397	-1.13152e-15	0.122253	0.320893
TG(56:6) [NL-22:5]	-0.644689	-1.38084e-16	0.113789	0.311298
SM(40:3) (a)	-0.645337	8.95117e-17	0.118427	0.315689
CL(18:2_18:2_18:2_20:3)	-0.654751	1.2791e-15	0.111144	0.309851
SM(d18:2/14:0)	-0.655181	1.46411e-16	0.115175	0.311859
CL(34:1_32:2)	-0.65815	-5.20417e-18	0.110213	0.309851
TG(O-54:4) [SIM]	-0.65901	6.05765e-16	0.112488	0.309851
PC(16:0_18:0)	-0.661346	-3.82853e-16	0.11226	0.309851
PE(P-16:0/22:6)	-0.665335	-4.28143e-15	0.111301	0.309851
PE(P-18:1/18:1)	-0.66573	-8.10463e-16	0.110829	0.309851
PC(P-16:0/18:2)	-0.672604	1.44342e-15	0.107377	0.308125
PC(18:0_22:6)	-0.67553	-3.90313e-16	0.105291	0.30379
AC(14:0)	-0.687073	-9.34496e-16	0.0984842	0.285712
TG(50:3) [NL-16:1]	-0.689935	7.70564e-16	0.090627	0.273036
TG(54:5) [NL-20:4]	-0.691088	-7.48707e-16	0.0916311	0.273036
Cer(d18:2/18:0)	-0.692164	-1.92988e-16	0.0952734	0.277925
TG(49:1) [NL-17:1]	-0.693653	-9.01362e-16	0.0912644	0.273036
TG(O-50:3) [SIM]	-0.699807	1.48145e-16	0.0932078	0.273409
AC(17:0)	-0.701662	1.35308e-16	0.0925634	0.273036
PE(P-17:0/20:4) (b)	-0.706203	-1.1058e-15	0.090387	0.273036
CL(18:2_18:2_18:1_22:5)	-0.706719	1.56694e-15	0.0908778	0.273036
PE(O-18:0/20:4)	-0.706876	-1.05142e-15	0.0909598	0.273036
TG(48:1) [NL-16:1]	-0.711654	2.63244e-16	0.077963	0.249482
PC(18:0_22:5) (n6)	-0.717106	-4.57837e-16	0.0860419	0.267236
PC(14:0_20:4)	-0.71884	6.78927e-16	0.0832276	0.260025
CL(36:4_38:6)	-0.722604	-1.78121e-15	0.0828857	0.260025
SM(44:2)	-0.728926	-9.29812e-17	0.0759606	0.246056
PS(38:5)	-0.746029	1.87258e-16	0.073023	0.238001
PE(P-18:1/20:4) (a)	-0.747205	-9.23914e-16	0.0728147	0.238001
PC(P-18:0/22:6)	-0.753715	-4.81212e-16	0.070662	0.236136
PC(O-32:2)	-0.754057	1.23686e-16	0.0702258	0.236136
PE(P-18:1/20:3)	-0.758411	1.19973e-15	0.0678797	0.229747
PE(P-18:1/22:5) (a)	-0.783271	-2.34205e-15	0.060056	0.205906
SM(d18:1/22:0)/SM(d16:1/24:0)	-0.788267	4.55712e-16	0.0577819	0.200716
SM(43:1)	-0.790449	1.32663e-16	0.0545223	0.191919
PE(P-18:1/22:6) (a)	-0.791473	-4.09395e-16	0.057703	0.200716
SM(d18:2/24:0)	-0.800408	1.7833e-16	0.0513734	0.182048
SM(43:2) (c)	-0.828588	-3.39746e-16	0.0439031	0.157693
PC(15-MHDA_22:6)	-0.84472	8.12371e-16	0.0400107	0.148772
PC(15:0_20:4)	-0.845016	1.47382e-15	0.0420866	0.152204
PC(P-18:1/18:1)	-0.850269	2.18228e-16	0.0415011	0.151121
PC(31:0) (b)	-0.854173	1.75554e-15	0.0408076	0.150674
PC(P-18:1/22:6)	-0.857316	-9.03791e-17	0.0383871	0.146181
SM(d18:1/14:0)/SM(d16:1/16:0)	-0.876487	8.70831e-17	0.0332352	0.129987
PE(P-17:0/20:4) (a)	-0.886407	8.0283e-16	0.0334823	0.12999
AC(18:0)	-0.887036	1.90473e-16	0.0330952	0.129987
PC(O-36:5)	-0.890454	-1.25674e-15	0.0316798	0.126719
PC(P-15:0/20:4) (a)	-0.893291	-7.32053e-17	0.031071	0.126719
SM(d18:2/23:0)	-0.895455	-5.55979e-17	0.0316506	0.126719
PI(18:0_22:5) (n3)	-0.896214	-2.34181e-15	0.0312982	0.126719
PS(38:4)	-0.897098	1.26288e-16	0.0302967	0.124974
AC(14:2)	-0.903478	1.38778e-17	0.0302661	0.124974
AC(14:1)	-0.904968	7.41161e-17	0.0297882	0.124827
SM(d17:1/16:0)	-0.91005	-1.06868e-15	0.0273658	0.115593
CL(18:2_18:1_18:2_22:5)	-0.912727	9.8142e-17	0.0222355	0.0986584
PC(16:1_22:6)	-0.923133	1.04083e-17	0.0268175	0.115119
PC(P-18:0/18:2)	-0.932512	-4.40585e-15	0.0245743	0.106354
Hex2Cer(d18:1/24:0)	-0.950059	1.45977e-16	0.0226684	0.0997408
SM(d18:1/20:0)/SM(d16:1/22:0)	-0.956471	-1.68789e-16	0.0191732	0.0894083
PC(O-35:4)	-0.956989	6.05679e-16	0.0212675	0.0951629
PI(18:0_20:4)	-0.959912	-1.83013e-15	0.0211998	0.0951629
PC(34:5)	-0.960923	-5.93102e-16	0.019	0.0894083
PI(18:0_20:3) (a)	-0.961554	2.78597e-16	0.0201217	0.0915885
PC(38:4) (b)	-0.969332	2.36991e-15	0.0197004	0.0904505
FA(16:0)	-0.972411	-3.81639e-17	0.0193041	0.0894083
AC(16:0)	-0.984807	-3.78625e-16	0.0177749	0.0853194
PC(16:0_22:6)	-0.990635	4.10436e-16	0.0151748	0.0755879
PC(14:0_22:6)	-0.995626	7.20084e-16	0.0156031	0.0762816
PI(18:0_20:3) (b)	-0.999673	6.075e-16	0.0163757	0.0793246
Cer(d16:1/24:0)	-1.01497	3.23006e-16	0.0143753	0.0722873
PC(39:5)(b)	-1.02072	-2.36061e-15	0.0139943	0.0710481
PC(38:5) (b)	-1.03519	1.45131e-15	0.0124595	0.0640492
SM(d18:1/24:1)	-1.04601	1.99875e-15	0.0115583	0.0604238
PE(P-18:1/20:4) (b)	-1.06437	1.07735e-15	0.00944416	0.0514074
PE(P-16:0/22:4)	-1.06535	-1.43596e-15	0.0102243	0.0550863
SM(d17:1/24:1)	-1.07295	1.33747e-16	0.00912802	0.0502041
SM(d18:1/24:0)	-1.07987	-5.08057e-16	0.00840415	0.0472063
PC(O-34:4)	-1.09282	5.47739e-17	0.0083621	0.0472063
DG(18:0_20:4)	-1.10089	-1.78885e-15	0.00806602	0.0462919
PC(17:0_20:4)	-1.1018	4.91447e-16	0.00797076	0.046248
SM(d18:2/18:0)	-1.1084	-4.02976e-16	0.00616799	0.0383141
AC(16:1)	-1.11468	1.94072e-17	0.00730585	0.042861
PC(P-36:3)	-1.11969	1.03645e-15	0.00632973	0.0384149
PC(P-16:0/20:5)	-1.13022	5.66647e-16	0.00585411	0.037143
PC(O-36:2)	-1.13037	-1.3098e-15	0.00654123	0.0392474
PE(P-18:1/22:4)	-1.13479	5.6192e-16	0.00627025	0.0384149
PC(P-16:0/22:6)	-1.13489	5.98827e-16	0.00590912	0.037143
PS(40:6)	-1.14869	-6.89379e-16	0.00563246	0.0362675
CE(18:2)	-1.16103	2.01922e-16	0.00513799	0.03434
PC(O-32:1)	-1.16596	-3.98119e-17	0.00430856	0.0292868
SM(43:2) (b)	-1.18323	-5.84602e-16	0.00412145	0.028822
PC(31:0) (a)	-1.18371	-1.9546e-15	0.00432647	0.0292868
PE(P-18:0/22:6)	-1.18655	-3.36536e-16	0.00414863	0.028822
SM(d16:1/23:0)/SM(d17:1/22:0)	-1.19252	-1.2124e-15	0.00401171	0.0286241
PC(O-36:3)	-1.20065	2.04697e-17	0.00380146	0.0274955
SM(d18:1/23:0)/SM(d17:1/24:0)	-1.20254	5.33297e-16	0.00355701	0.0260848
SM(d16:1/24:1)	-1.21477	-1.35493e-16	0.00317083	0.0242637
PC(P-38:5) (b)	-1.21512	1.0339e-16	0.00313128	0.0242637
PC(16:0_20:5)	-1.22909	2.44249e-16	0.0027353	0.0225662
FA(18:0)	-1.23049	-1.249e-16	0.0030277	0.0242637
PE(P-18:0/22:4)	-1.28271	-1.33001e-15	0.00193914	0.016514
PC(P-16:0/18:3)	-1.29005	3.12753e-15	0.00184479	0.015968
PC(O-40:5)	-1.29117	-3.8268e-16	0.00180888	0.0159182
PC(P-16:0/16:1)	-1.29588	1.17892e-15	0.00142978	0.013016
PC(P-16:0/20:4)	-1.3028	3.88231e-16	0.00160402	0.0143546
PC(P-17:0/20:4) (a)	-1.3317	2.71658e-16	0.00121398	0.011591
AC(18:1)	-1.33176	-3.04444e-16	0.00124193	0.011591
PC(O-18:0/22:6)	-1.3332	-6.12184e-16	0.0012513	0.011591
PC(O-38:5)	-1.37016	-1.79023e-16	0.000928012	0.0092451
PS(40:5)	-1.37658	-6.60236e-16	0.000820125	0.00832742
PE(P-18:0/20:4)	-1.38289	-1.33157e-15	0.000701129	0.00725875
PE(P-18:0/18:1)	-1.39359	-1.47278e-16	0.00067901	0.00725256
PE(P-18:0/20:3)	-1.40433	5.50254e-16	0.000586992	0.00661361
Cer(d18:1/24:1)	-1.4059	4.30211e-17	0.000676215	0.00725256
PC(38:5) (a)	-1.40936	7.06032e-16	0.000550656	0.00646103
PC(O-18:0/20:4)	-1.43624	-2.18575e-17	0.000470895	0.00565074
CL(18:2_18:2_18:1_22:6)	-1.44757	2.08514e-16	0.00033346	0.00451454
PC(P-38:5) (a)	-1.44979	-9.55486e-16	0.000412358	0.00518393
SM(d18:1/18:0)/SM(d16:1/20:0)	-1.46323	-4.85636e-16	0.000356414	0.00470467
PC(P-15:0/20:4) (b)	-1.48379	1.41259e-15	0.000294175	0.00408749
PE(P-18:0/22:5) (n6)	-1.49307	4.24471e-16	0.000286743	0.00408749
PC(P-17:0/20:4) (b)	-1.49483	-5.97959e-16	0.000264849	0.00398023
SM(d18:1/17:0)/SM(d17:1/18:0)	-1.49932	7.57001e-16	0.000271379	0.00398023
PI(18:0_22:5) (n6)	-1.51708	1.69344e-15	0.00022516	0.00354449
PS(38:3)	-1.52998	1.34567e-15	0.000189096	0.00312008
PC(P-18:0/20:4)	-1.53844	5.60489e-16	0.000170301	0.00290061
COH	-1.57038	1.51951e-15	0.000122598	0.00223213
CL(18:2_18:1_18:2_22:6)	-1.61994	1.18829e-17	4.48687e-05	0.00102219
PC(P-18:0/22:5)	-1.62511	-9.42996e-16	6.70707e-05	0.0013116
PC(16:0_20:4)	-1.65116	1.95139e-15	4.83792e-05	0.00102219
Cer(d18:1/18:0)	-1.65425	-3.59261e-16	4.83989e-05	0.00102219
AC(18:2)	-1.6764	1.21431e-17	4.46075e-05	0.00102219
PE(P-18:0/22:5) (n3)	-1.68446	-9.13158e-16	3.7138e-05	0.00101873
PC(16:0_18:2)	-2.02416	4.39865e-15	6.50239e-07	5.7221e-05
CL(18:2_18:2_18:2_18:2)	-2.22555	1.41094e-15	3.62615e-08	1.47681e-05

## Sheet: DEL PRvsBL
Lipid Species	logFC	AveExpr	P Value	adj. P Val
CL(18:2_18:2_18:2_18:3)	1.7851	1.21405e-15	1.16265e-05	0.00290109		175 total DEL
PC(18:0_18:2)	1.73765	1.95399e-15	1.89337e-05	0.00290109		31 upregulated
PE(20:0_20:4)	1.70062	9.83588e-17	1.98536e-05	0.00290109		144 downregulated
CL(18:2_18:2_18:1_20:3)	1.68822	-2.94903e-16	2.2199e-05	0.00290109		353 unchanged
PE(18:0_20:4)	1.66864	-1.36939e-15	3.2333e-05	0.00290109
PC(18:2_18:2)	1.65838	4.16334e-16	3.49829e-05	0.00290109
CL(18:2_18:2_18:2_18:1)	1.45553	1.26357e-15	0.000223694	0.00768491
PE(37:4)	1.35291	-4.83554e-16	0.000756013	0.0117404
PE(O-18:1/18:2)	1.34342	1.2928e-16	0.00109566	0.0134372
PE(18:1_22:6)	1.31935	-9.33802e-16	0.000892827	0.0127409
CL(18:2_18:2_18:1_18:1)	1.3129	6.59455e-16	0.000874458	0.0127409
PE(38:5)	1.29726	1.20005e-15	0.001143	0.0134372
PE(18:0_20:3) (b)	1.29461	1.56125e-17	0.00167644	0.0137887
PE(15-MHDA_18:2)	1.2835	-1.13798e-16	0.00142516	0.0134372
CL(18:2_18:2_18:1_20:2)	1.25954	-6.78797e-16	0.00162806	0.0137887
PC(18:1_18:2)\PC(16:0_20:3)	1.25285	1.13486e-15	0.00153005	0.0137887
PC(38:2)	1.23588	1.94289e-17	0.00226139	0.015111
PE(O-16:0/22:6)	1.22441	-9.07607e-16	0.00311003	0.017198
TG(O-54:4) [NL-18:2]	1.20092	-4.52416e-16	0.00311958	0.017198
PE(O-16:0/22:4)	1.18352	6.91201e-16	0.00413295	0.0204146
PE(O-38:5) (a)	1.17918	-1.12098e-15	0.00427596	0.0205899
PI(34:0)	1.15065	-1.76421e-16	0.00535308	0.0232074
PE(36:3)	1.12404	-1.17831e-15	0.00412222	0.0204146
CL(18:2_18:1_18:2_18:1)	1.10389	5.08274e-17	0.00503934	0.0227416
PI(36:2)	1.06074	-4.2054e-16	0.0089704	0.0333594
Cer(d18:1/16:0)	1.04698	8.23647e-16	0.0113941	0.0388133
PE(O-18:0/22:5)	1.04626	-7.54269e-16	0.0118182	0.0397453
PC(O-16:0/16:0)	1.02907	-2.74759e-16	0.0134449	0.0430237
PE(O-16:0/18:2)	1.02907	8.31963e-17	0.0128386	0.0421043
CL(18:2_18:1_18:2_20:2)	1.01401	5.02723e-16	0.0103992	0.0360524
Cer(d18:1/20:0)	1.00552	3.55185e-16	0.0149372	0.0458537
LPI(18:2)	0.970074	4.18068e-17	0.0198196	0.0568737
PE(18:0_22:6)	0.958563	2.61353e-15	0.0206714	0.0581649
PE(O-34:1)	0.957189	-1.11716e-16	0.0207102	0.0581649
PI(36:3)	0.934716	1.99493e-17	0.0200678	0.0572745
PE(O-16:0/20:4)	0.92097	2.44856e-16	0.0267414	0.0716724
PC(18:1_20:3)	0.872387	1.044e-15	0.0358539	0.0880505
LPE(18:1) [sn1]	0.86796	1.47278e-16	0.0371208	0.0899317
PE(P-16:0/18:3)	0.859965	9.38659e-16	0.0387151	0.0924959
TG(O-52:2) [NL-18:1]	0.854924	2.5431e-16	0.0371309	0.0899317
TG(O-50:1) [NL-16:0]	0.84286	7.93636e-16	0.0401456	0.0954813
LPI(20:4)	0.831768	-1.44676e-16	0.0462589	0.105279
TG(O-50:2) [NL-18:2]	0.823879	-4.11476e-16	0.0447837	0.103488
LPE(18:1) [sn2]	0.822778	4.36283e-17	0.0481072	0.10855
PE(P-16:0/18:2)	0.814322	-9.24868e-16	0.0496884	0.110698
LPC(18:2)	0.770061	3.53884e-16	0.0650202	0.135694
PI(16:0/16:0)	0.767978	-1.74426e-16	0.0621787	0.131321
PE(18:0_18:2)	0.760562	-8.18312e-16	0.0612691	0.12992
LPE(20:4)	0.759427	1.77983e-16	0.0690827	0.141379
PC(35:3)	0.755017	5.75364e-16	0.0640841	0.134769
LPC(18:3)	0.753797	2.09424e-16	0.0710599	0.144306
TG(O-50:1) [NL-18:1]	0.75021	7.7927e-16	0.0686713	0.141083
PE(P-15:0/22:6)	0.735391	3.35018e-17	0.0773489	0.154698
AC(14:0)-OH	0.735309	2.51535e-18	0.0784769	0.156361
PE(17:0_18:2)	0.724743	1.58163e-16	0.074939	0.151601
PI(18:0_20:2)	0.722969	-3.25944e-16	0.0833685	0.163638
TG(O-54:2) [NL-18:1]	0.720981	-1.7512e-16	0.08161	0.161386
PC(18:1_18:1)	0.716452	-5.29091e-16	0.0697832	0.142261
LPE(22:6)	0.716315	1.50747e-16	0.0863032	0.168148
Sph(d18:1)	0.709723	4.03323e-18	0.0897435	0.171683
PC(18:0_18:1)	0.709308	-1.696e-15	0.0893537	0.171559
DG(18:1_20:4)	0.707989	6.98226e-18	0.0901651	0.171867
TG(O-52:2) [NL-16:0]	0.707232	5.48867e-16	0.0853402	0.166887
LPC(18:1)	0.703191	1.60608e-16	0.0922853	0.175217
LPE(18:0) [sn1]	0.700388	-2.93147e-16	0.0934344	0.175564
Cer(d18:2/22:0)	0.695598	-7.86697e-16	0.095723	0.178593
Cer(d18:1/24:0)	0.686395	-2.26503e-15	0.100042	0.185131
TG(O-52:1) [NL-16:0]	0.68141	2.91542e-17	0.100279	0.185131
LPE(18:2)	0.659795	-6.78277e-17	0.114473	0.205899
PI(18:0_22:4)	0.658563	-2.26989e-16	0.114688	0.205899
AC(12:0)	0.656587	-1.1189e-16	0.115461	0.205899
CL(18:2_18:2_16:1_22:6)	0.654921	4.44089e-16	0.116208	0.205899
TG(O-50:3) [NL-18:2]	0.649677	-4.60569e-17	0.116105	0.205899
LPE(18:0) [sn2]	0.641294	-5.6205e-17	0.124201	0.216429
TG(O-52:1) [NL-18:1]	0.64071	-3.29435e-16	0.122469	0.214335
TG(O-54:2) [SIM]	0.635495	2.22565e-16	0.127654	0.220266
PC(18:0_22:4)	0.629845	8.94467e-16	0.126704	0.219343
LPC(O-18:1)	0.629085	-6.93889e-18	0.131606	0.22561
LPC(18:0) [sn1]	0.621793	7.1991e-17	0.135507	0.230381
LPC(16:1) [sn1]	0.605242	-5.81132e-17	0.147571	0.246574
PG(34:1)	0.598247	3.95282e-15	0.145415	0.243742
TG(O-54:3) [NL-18:1]	0.592512	-4.21917e-16	0.145145	0.243742
PE(P-18:1/18:2) (a)	0.590706	-1.97307e-15	0.15722	0.258604
LPC(16:1) [sn2]	0.581376	1.43635e-16	0.164797	0.266911
LPC(15-MHDA) [sn1] [104_sn1]	0.579031	9.29812e-17	0.166019	0.26725
PC(18:0_20:3)	0.576434	-9.95384e-16	0.165634	0.26725
LPC(17:0)	0.572419	1.0842e-16	0.169837	0.271073
PC(35:2)	0.570873	-3.76461e-15	0.169934	0.271073
Cer(d18:2/24:0)	0.562791	4.60049e-16	0.178343	0.281931
LPC(18:0) [sn2]	0.560512	-1.97932e-16	0.17832	0.281931
LPC(20:3)	0.560373	1.56472e-16	0.179461	0.282851
Cer(d18:1/23:0)	0.558809	-4.75401e-16	0.182174	0.285424
LPE(P-18:1)	0.553944	3.90313e-17	0.185121	0.287
LPI(18:0) [sn1]	0.551452	1.30798e-16	0.185898	0.287
PE(P-18:1/18:3)	0.550816	6.80879e-17	0.185615	0.287
PC(35:1)	0.547678	-3.92915e-16	0.181924	0.285424
LPC(14:0) [sn1]	0.545564	9.02056e-18	0.190949	0.290551
PC(38:6) (a)	0.545373	-8.7153e-16	0.191524	0.290588
DG(18:0_18:1)	0.542349	-1.9082e-16	0.188974	0.288995
LPC(16:0) [sn1]	0.538225	3.62254e-16	0.196819	0.296069
LPC(14:0) [sn2]	0.534773	1.3288e-16	0.200959	0.300584
LPC(15:0) [sn1]	0.524024	1.97932e-16	0.208951	0.309904
DG(18:0_18:2)	0.5178	6.58501e-16	0.213649	0.315102
PE(18:0_22:5) (n6)	0.504919	-2.09138e-15	0.225783	0.33023
PC(40:8)	0.490822	-3.26475e-16	0.239267	0.348025
LPC(16:0) [sn2]	0.479156	-3.70797e-17	0.249451	0.359454
PC(16:1_18:2)\PC(16:0_18:3)	0.476165	8.70311e-16	0.249847	0.359454
LPC(20:5) [sn1]	0.469925	5.6552e-17	0.261781	0.372562
LPE(P-16:0)	0.466378	-3.29597e-17	0.263301	0.373718
TG(O-50:1) [NL-15:0]	0.46611	8.43076e-17	0.261438	0.372562
Cer(d17:1/24:1)	0.465741	3.81466e-16	0.259862	0.371835
CL(18:2_18:1_18:2_20:1)	0.462768	-4.52416e-16	0.252572	0.362386
LPC(O-16:0)	0.455801	7.33788e-17	0.273197	0.383639
LPE(P-18:0)	0.440564	-1.18308e-16	0.29131	0.40691
LPC(22:4)	0.428151	2.15626e-16	0.303722	0.417618
LPC(P-17:0)	0.424269	5.22152e-17	0.308676	0.423327
PI(38:5)	0.417824	6.64291e-16	0.312298	0.427185
Cer(d18:2/23:0)	0.409108	-1.22125e-16	0.328617	0.444896
LPC(P-18:1)	0.395534	6.55292e-17	0.342271	0.458677
TG(O-52:0) [NL-16:0]	0.394332	-2.02963e-17	0.344771	0.460858
LPC(P-16:0)	0.389277	-6.17128e-17	0.349861	0.465306
TG(O-52:1) [SIM]	0.388602	2.57173e-16	0.350805	0.465389
LPC(P-18:0)	0.383092	-6.45317e-17	0.358488	0.47439
PE(16:0_18:2)	0.363451	-1.95633e-16	0.363921	0.480376
Cer(d18:1/22:0)	0.359237	-1.41727e-16	0.38952	0.510338
LPC(20:4)	0.357216	1.24206e-16	0.392396	0.512376
LPC(O-18:0)	0.35512	-8.60423e-17	0.393016	0.512376
PC(18:2_20:5)	0.351462	9.59909e-16	0.401919	0.522693
LPC(22:5) (n3) [sn1] [104_sn1]	0.344272	-8.32667e-17	0.406813	0.526464
PA(34:1)	0.325632	-1.45825e-16	0.434758	0.554473
CL(18:2_18:1_18:1_18:1)	0.31136	-7.76468e-16	0.431178	0.551239
PE(18:0_20:3) (a)	0.301873	1.7937e-15	0.471565	0.594239
DG(18:1_18:1)	0.29531	-1.85008e-16	0.47783	0.6007
LPC(22:6)	0.290878	8.09249e-17	0.485717	0.606285
Cer(d19:1/24:0)	0.286737	-1.8735e-17	0.492675	0.612077
DG(16:0_18:2)	0.275882	4.81212e-16	0.509177	0.631092
FA(18:1)	0.271462	-2.12157e-16	0.515315	0.637205
FA(18:2)	0.269916	-3.54231e-16	0.517865	0.637372
GM3(d18:1/18:0)	0.257119	-4.87024e-17	0.539694	0.652103
TG(O-50:1) [SIM]	0.254425	-5.85903e-17	0.539714	0.652103
PE(16:1_18:2)	0.242089	-4.83467e-16	0.553795	0.667588
PE(P-15:0/20:4)	0.241421	-4.69763e-16	0.56093	0.674098
PE(P-18:0/18:3)	0.24078	4.51028e-17	0.565029	0.674967
CL(18:2_18:1_18:1_16:1)	0.232599	2.82456e-16	0.561748	0.674098
PE(P-18:0/18:2)	0.229131	9.32934e-16	0.583193	0.690417
LPC(22:5)	0.223385	-2.83454e-16	0.591721	0.695314
PE(16:0_18:3) (a)	0.221825	1.83881e-16	0.581498	0.689957
FA(20:4)	0.215087	-2.30718e-16	0.604553	0.706905
DG(18:1_18:2)	0.190074	-2.23085e-16	0.648676	0.744568
PC(P-16:0/18:0)	0.185495	1.5387e-16	0.656415	0.751815
PE(18:0_22:5) (n3)	0.1805	6.87991e-16	0.665593	0.759034
TG(O-52:2) [SIM]	0.16958	1.68032e-15	0.683502	0.776106
PI(34:1)	0.16911	3.20577e-16	0.679493	0.773216
AC(14:0)	0.16421	-9.34496e-16	0.691964	0.778683
Cer(d18:2/24:1)	0.15075	-6.31656e-17	0.716515	0.801525
LPC(15:0) [sn2]	0.147019	-2.31065e-16	0.723996	0.806476
PE(16:0_16:0)	0.141251	-2.59601e-16	0.735289	0.812202
CL(18:2_18:2_18:2_16:1)	0.140144	2.21819e-15	0.733919	0.812202
PC(O-34:2)	0.13856	1.04014e-15	0.740335	0.813388
DG(18:2_18:2)	0.135337	6.81746e-17	0.746111	0.817316
PE(O-38:5) (b)	0.126476	8.13585e-17	0.762434	0.829533
PC(33:2)	0.126283	1.447e-15	0.762828	0.829533
LPC(20:5) [sn2]	0.124994	5.46785e-16	0.76518	0.829533
DG(16:0_18:1)	0.124105	1.30425e-15	0.765242	0.829533
TG(O-50:1) [NL-17:1]	0.120003	-2.48065e-16	0.773165	0.834829
CL(18:2_18:2_18:1_16:1)	0.118853	2.7642e-15	0.765487	0.829533
PC(33:0)	0.1035	-8.37871e-17	0.805244	0.862411
TG(O-50:2) [NL-18:1]	0.0998178	6.65093e-16	0.810614	0.864672
CL(18:2_18:2_18:1_20:1)	0.0993017	4.33681e-17	0.81063	0.864672
AC(10:0)	0.0985502	-4.57967e-17	0.814382	0.866676
TG(O-52:2) [NL-17:1]	0.0913888	-7.18176e-17	0.825177	0.874595
PE(P-17:0/22:6) (a)	0.0861743	-1.83876e-15	0.836839	0.880181
SM(d18:2/20:0)	0.0847686	2.41474e-16	0.838965	0.880663
PC(O-16:0/20:4)	0.0824621	-4.17374e-16	0.844296	0.882749
PE(P-20:0/20:4)	0.0734562	-3.11123e-16	0.861064	0.893206
PE(P-19:0/20:4) (b)	0.0729493	-1.01113e-16	0.860454	0.893206
AC(18:0)-OH	0.0311651	6.13658e-18	0.940792	0.957106
PE(O-36:5)	0.0234663	1.00614e-16	0.955299	0.966279
PI(18:0_18:1)	0.0118946	-3.00324e-16	0.977092	0.984551
PE(P-18:1/18:1)	0.00447079	-8.10463e-16	0.991429	0.994111
PE(P-20:0/18:2)	0.00271352	-5.01595e-16	0.994816	0.994816
PE(16:0_16:1)	-0.00405854	1.59942e-15	0.992228	0.994111
Cer(d17:1/24:0)	-0.0106631	-5.905e-16	0.979573	0.985171
AC(18:1)-OH	-0.0191769	1.44502e-16	0.963463	0.972674
LPE(16:0) [sn1]	-0.0282612	1.25421e-16	0.94617	0.958883
PC(P-16:0/16:0)	-0.0296445	-1.90577e-15	0.943224	0.957735
Cer(d16:1/18:0)	-0.0314417	-1.85615e-17	0.940236	0.957106
PE(P-16:0/20:3)	-0.0358721	6.3686e-17	0.931865	0.951692
DG(16:1_18:1)	-0.0388469	-2.5945e-16	0.925997	0.947532
PC(18:1_22:6) (b)	-0.0412757	6.245e-17	0.921655	0.94492
PC(P-16:0/14:0)	-0.043019	2.26728e-16	0.918191	0.9432
PC(16:0_18:0)	-0.0442273	-3.82853e-16	0.915148	0.941907
TG(O-54:3) [NL-17:1]	-0.0570394	2.30805e-16	0.890804	0.918642
Cer(d18:2/18:0)	-0.07053	-1.92988e-16	0.864548	0.893309
DG(16:0_16:0)	-0.0721002	-1.89085e-16	0.863161	0.893309
PI(16:0_20:4)	-0.0766544	-2.39717e-16	0.85492	0.890331
PC(15-MHDA_20:4)	-0.0786008	3.5822e-16	0.851248	0.888259
CL(18:2_18:1_18:2_16:1)	-0.0806198	6.15567e-16	0.84342	0.882749
PC(O-40:7)	-0.0864265	-1.11564e-17	0.836801	0.880181
PC(16:0_18:1)	-0.0867963	-2.51838e-15	0.836019	0.880181
PE(P-16:0/22:5) (n6)	-0.0915298	-1.09747e-15	0.826558	0.874595
PE(P-16:0/22:4)	-0.0958314	-1.43596e-15	0.815791	0.866676
PG(36:2)	-0.103344	1.75684e-16	0.803717	0.862411
PE(16:0_22:6)	-0.109349	-6.60149e-16	0.794213	0.854062
PE(18:0_22:4)	-0.114967	-1.33413e-15	0.783397	0.84415
FA(16:0)	-0.122471	-3.81639e-17	0.76669	0.829533
AC(16:0)-OH	-0.1382	-1.57524e-16	0.740984	0.813388
PE(P-18:1/18:2) (b)	-0.139754	-1.13603e-16	0.739114	0.813388
PE(P-19:0/20:4) (a)	-0.141251	-2.74607e-16	0.732531	0.812202
TG(O-54:4) [NL-17:1]	-0.143123	4.07313e-16	0.730608	0.812128
AC(14:1)	-0.148797	7.41161e-17	0.719307	0.802948
PC(O-35:4)	-0.162049	6.05679e-16	0.69462	0.778683
PC(16:0_16:0)	-0.164703	-6.90843e-16	0.693581	0.778683
PS(36:1)	-0.165647	-1.41553e-16	0.691892	0.778683
PE(P-17:0/22:6) (b)	-0.166129	6.48006e-16	0.690248	0.778683
TG(O-54:3) [SIM]	-0.168389	6.23199e-16	0.686077	0.777357
Cer(d16:1/24:1)	-0.185227	5.18682e-17	0.65897	0.753108
PC(O-34:1)	-0.191991	1.96718e-15	0.645496	0.742531
TG(O-50:2) [SIM]	-0.194624	1.70003e-16	0.64028	0.738139
PC(18:1_22:6) (a)	-0.203244	7.99708e-17	0.627701	0.725222
PE(P-18:1/22:5) (b)	-0.20625	-1.13152e-15	0.619671	0.717514
PC(18:0_20:4)	-0.210079	1.11916e-15	0.614786	0.713422
PE(O-18:0/20:4)	-0.210177	-1.05142e-15	0.614066	0.713422
PE(P-20:1/20:4)	-0.214339	-9.85648e-16	0.607534	0.708119
PC(20:0_20:4)	-0.216419	1.1104e-15	0.605154	0.706905
Cer(d18:1/18:0)	-0.220506	-3.59261e-16	0.580228	0.689957
PE(O-18:1/22:6)	-0.220568	3.16674e-16	0.592597	0.695314
PE(18:1_18:1)	-0.222842	2.79548e-16	0.586579	0.692872
PC(18:0_22:5) (n3)/PC(20:1_20:4)	-0.22655	-9.59302e-16	0.588685	0.693807
TG(O-52:0) [SIM]	-0.231102	5.7801e-16	0.580486	0.689957
PC(P-16:0/18:1)	-0.241963	-3.61646e-16	0.563157	0.674256
PI(18:0_20:4)	-0.261173	-1.83013e-15	0.528074	0.643358
AC(14:2)	-0.261398	1.38778e-17	0.52849	0.643358
PI(18:0_22:6)	-0.262813	-1.87003e-16	0.53004	0.643358
AC(18:0)	-0.263349	1.90473e-16	0.52477	0.642874
PE(P-16:0/20:5)	-0.263424	9.82027e-16	0.52973	0.643358
TG(O-50:3) [SIM]	-0.265177	1.48145e-16	0.52342	0.642711
PE(O-18:0/22:6)	-0.270967	-3.78517e-16	0.517776	0.637372
PI(18:0_20:3) (b)	-0.288791	6.075e-16	0.485077	0.606285
SM(40:3) (b)	-0.290729	1.95434e-15	0.487919	0.607597
PC(14:0_16:0)	-0.294413	3.18842e-16	0.482441	0.605056
PE(P-18:1/22:6) (b)	-0.301583	-2.87617e-16	0.469187	0.592657
PC(33:1)	-0.308681	-5.65563e-16	0.456808	0.578404
PE(P-16:0/18:1)	-0.313757	1.10918e-15	0.454169	0.576446
PE(P-18:1/22:6) (a)	-0.317834	-4.09395e-16	0.4442	0.565151
SM(d18:2/17:0)	-0.333621	-3.73182e-16	0.424987	0.544644
PC(35:5)	-0.33693	-2.77556e-17	0.419822	0.539333
PE(18:0_18:1)	-0.340488	-5.45137e-16	0.414956	0.534382
TG(O-54:2) [NL-17:1]	-0.341287	2.498e-16	0.414285	0.534382
PC(31:0) (b)	-0.344995	1.75554e-15	0.406614	0.526464
PE(16:0_20:5)	-0.355395	3.71144e-16	0.388365	0.510092
PC(O-16:0/22:6)	-0.366418	1.89491e-15	0.380199	0.500612
CL(34:1_34:3)	-0.3877	-1.65666e-16	0.34947	0.465306
PI(18:0_22:5) (n6)	-0.396239	1.69344e-15	0.327413	0.444407
PC(P-35:2)(a)	-0.401345	-1.44815e-15	0.337569	0.453527
PE(P-16:0/20:4)	-0.402838	-1.05927e-16	0.335904	0.452443
PC(18:0_22:5) (n6)	-0.405995	-4.57837e-16	0.329863	0.445441
PE(P-16:0/22:5) (n3)	-0.411989	3.14686e-15	0.324219	0.441205
PE(P-18:1/20:5) (a)	-0.418872	1.68268e-17	0.317276	0.432872
PE(P-18:1/22:4)	-0.429904	5.6192e-16	0.296481	0.409796
PE(P-16:0/22:6)	-0.431563	-4.28143e-15	0.300754	0.414617
PE(P-17:0/20:4) (a)	-0.433671	8.0283e-16	0.296093	0.409796
AC(16:0)	-0.434391	-3.78625e-16	0.29299	0.407102
PC(P-35:2)(b)	-0.440048	-1.10454e-15	0.292268	0.407102
CL(18:2_18:1_18:2_20:3)	-0.444842	1.00961e-15	0.278056	0.389426
CL(34:1_32:2)	-0.455968	-5.20417e-18	0.267668	0.378897
PC(39:5)(a)	-0.458144	-9.51106e-16	0.272189	0.383241
TG(O-50:2) [NL-16:1]	-0.458334	-1.09114e-16	0.269435	0.380379
AC(16:1)	-0.481017	1.94072e-17	0.243487	0.353189
PC(40:7) (a)	-0.483261	1.86526e-16	0.248352	0.35926
PE(16:0_18:3) (b)	-0.496608	-3.62557e-16	0.233629	0.340763
SM(d17:1/14:0)	-0.508806	-1.83187e-16	0.223235	0.327412
SM(d19:1/24:1)	-0.512568	4.21191e-16	0.218968	0.322048
CL(18:1_18:1_18:2_16:1)	-0.51677	1.19123e-15	0.210523	0.311362
PS(38:3)	-0.52384	1.34567e-15	0.19411	0.293422
PS(38:5)	-0.527487	1.87258e-16	0.204034	0.303563
SM(41:1) (a)	-0.530522	1.98799e-16	0.2041	0.303563
PC(O-36:0)	-0.535378	1.7937e-16	0.199742	0.299613
FA(18:0)	-0.539936	-1.249e-16	0.189224	0.288995
TG(49:1) [NL-16:1]	-0.543243	3.01761e-17	0.194503	0.293422
SM(d18:0/14:0)	-0.549527	3.88578e-17	0.189379	0.288995
AC(17:0)	-0.550196	1.35308e-16	0.186578	0.287211
PC(34:2) [+OH]	-0.554261	-5.45744e-16	0.184383	0.287
CL(18:2_18:2_18:1_22:5)	-0.556036	1.56694e-15	0.182816	0.285582
TG(54:1) [NL-18:1]	-0.563519	6.51389e-16	0.169873	0.271073
TG(O-54:4) [SIM]	-0.566049	6.05765e-16	0.172449	0.274256
Cer(d18:1/24:1)	-0.570629	4.30211e-17	0.16248	0.263967
PC(38:4) (b)	-0.579608	2.36991e-15	0.161318	0.263637
PE(P-18:1/20:4) (a)	-0.581797	-9.23914e-16	0.161777	0.263637
PE(P-18:1/22:5) (a)	-0.587096	-2.34205e-15	0.157885	0.258892
PE(P-17:0/20:4) (b)	-0.596798	-1.1058e-15	0.151995	0.251577
PC(P-16:0/18:2)	-0.597219	1.44342e-15	0.152533	0.25168
SM(d18:0/22:0)	-0.601026	4.69069e-16	0.150629	0.2501
PC(32:2)	-0.601668	2.80624e-15	0.148719	0.247709
PE(P-18:1/20:3)	-0.606304	1.19973e-15	0.143778	0.24254
CL(36:4_38:6)	-0.616623	-1.78121e-15	0.138505	0.234392
PC(16:1_22:6)	-0.620568	1.04083e-17	0.135288	0.230381
PC(36:6) (a)	-0.622683	-9.32067e-16	0.135698	0.230381
DG(18:0_20:4)	-0.626871	-1.78885e-15	0.129082	0.222004
CL(18:2_18:2_18:2_22:6)	-0.636179	7.17482e-16	0.122593	0.214335
SM(38:3)	-0.640817	-5.86271e-16	0.125729	0.218371
PC(O-40:5)	-0.645704	-3.8268e-16	0.115282	0.205899
Hex2Cer(d18:1/24:0)	-0.64644	1.45977e-16	0.119662	0.210605
TG(54:1) [SIM]	-0.652783	5.29438e-16	0.111109	0.202296
PC(P-20:0/20:4)	-0.653178	2.25167e-16	0.115854	0.205899
PE(P-18:0/20:5)	-0.65589	4.06272e-16	0.116712	0.206099
TG(54:2) [NL-18:0]	-0.657375	-1.01967e-15	0.110856	0.202296
Cer(d18:1/26:0)	-0.659559	1.30646e-16	0.114671	0.205899
PC(P-18:0/22:6)	-0.665815	-4.81212e-16	0.109978	0.201625
PC(P-18:1/18:1)	-0.681766	2.18228e-16	0.101504	0.18674
PC(16:1_20:4)	-0.692077	-3.33804e-16	0.0975344	0.181331
PG(36:1)	-0.692575	1.06859e-15	0.0954346	0.178593
PC(O-18:0/22:6)	-0.699646	-6.12184e-16	0.0872921	0.169449
PC(18:0_22:6)	-0.70165	-3.90313e-16	0.092586	0.175217
SM(d18:2/16:0)	-0.701774	1.53523e-16	0.0932009	0.175564
PC(O-36:2)	-0.705757	-1.3098e-15	0.0877018	0.169621
PC(38:7)(c)	-0.709772	2.328e-16	0.0888012	0.171121
TG(53:2) [NL-17:1]	-0.719188	-6.56853e-16	0.0804649	0.15972
CL(18:2_18:2_18:2_20:4)	-0.720415	5.20417e-17	0.0830825	0.163638
PC(39:5)(b)	-0.732061	-2.36061e-15	0.0768839	0.154353
SM(d18:2/23:0)	-0.737746	-5.55979e-17	0.0761138	0.15339
PC(O-34:4)	-0.755618	5.47739e-17	0.0669759	0.138679
PE(P-18:0/22:4)	-0.759545	-1.33001e-15	0.0643217	0.134769
PC(15:0_22:6)	-0.75959	-7.66477e-17	0.0685987	0.141083
PC(O-36:3)	-0.75983	2.04697e-17	0.0652783	0.135697
PC(P-16:0/22:6)	-0.768436	5.98827e-16	0.0609738	0.129815
TG(51:0) [NL-16:0]	-0.783893	-4.25007e-16	0.0562603	0.120754
PC(O-32:2)	-0.784452	1.23686e-16	0.05973	0.127682
TG(58:8) [SIM]	-0.789946	4.02369e-16	0.0559529	0.120584
Ubiquinone	-0.796526	3.58394e-16	0.0540935	0.117055
PE(P-18:0/22:6)	-0.798187	-3.36536e-16	0.0524447	0.115501
PE(P-18:1/20:5) (b)	-0.79898	2.39392e-16	0.0531837	0.115779
PC(P-16:0/20:4)	-0.800287	3.88231e-16	0.050754	0.112597
SM(37:2)	-0.804347	-7.35523e-17	0.0532845	0.115779
SM(d18:1/16:0)	-0.807136	-1.50149e-15	0.0527492	0.115567
PC(O-18:0/18:1)	-0.809814	5.74193e-17	0.0525003	0.115501
TG(50:1) [NL-14:0]	-0.810237	-6.60583e-16	0.0476486	0.107976
SM(35:2) (b)	-0.816982	1.7009e-16	0.049004	0.109636
AC(18:1)	-0.819863	-3.04444e-16	0.0450295	0.103488
PI(18:0_22:5) (n3)	-0.820691	-2.34181e-15	0.0484173	0.108784
SM(d16:1/23:0)/SM(d17:1/22:0)	-0.8267	-1.2124e-15	0.0449018	0.103488
SM(d18:2/14:0)	-0.834288	1.46411e-16	0.0452762	0.103488
PE(16:0_18:1)	-0.835229	-3.65067e-16	0.0451916	0.103488
PC(O-38:5)	-0.835304	-1.79023e-16	0.0416864	0.0982557
CE(18:2)	-0.837692	2.01922e-16	0.0424957	0.0992821
TG(58:8) [NL-22:6]	-0.842727	-1.90126e-16	0.0418703	0.0982557
TG(51:2) [NL-17:0]	-0.847398	-2.11463e-16	0.0416407	0.0982557
PC(17:0_20:4)	-0.860906	4.91447e-16	0.0374846	0.0903739
PC(17:0_22:6)	-0.861697	-6.52256e-17	0.0383098	0.0919436
PS(40:6)	-0.866313	-6.89379e-16	0.0360208	0.0880509
TG(58:9) [NL-22:6]	-0.871147	1.57513e-16	0.0353676	0.0872622
SM(41:0)	-0.8755	-4.1165e-16	0.0352181	0.0872622
CL(34:1_34:1)	-0.87583	-2.68882e-16	0.0307391	0.0788634
PC(15:0_20:4)	-0.877478	1.47382e-15	0.0348686	0.0868425
TG(51:2) [NL-15:0]	-0.879288	4.43569e-16	0.0341132	0.0853639
PC(P-16:0/18:3)	-0.882177	3.12753e-15	0.032066	0.0814139
PS(36:2)	-0.884792	-5.95531e-16	0.0339905	0.0853639
PC(31:0) (a)	-0.885188	-1.9546e-15	0.0320722	0.0814139
TG(51:1) [NL-17:0]	-0.887593	1.61676e-16	0.0326019	0.0823626
TG(54:4) [NL-18:2]	-0.888337	1.1771e-15	0.0296818	0.0768235
TG(54:0) [SIM]	-0.892426	5.90251e-16	0.0307687	0.0788634
TG(54:3) [NL-18:2]	-0.899162	-4.35416e-16	0.0275359	0.0732678
TG(54:5) [NL-18:3]	-0.90009	8.75168e-17	0.0276537	0.0732678
TG(48:0) [SIM]	-0.902453	-4.86438e-16	0.0293257	0.0762757
SM(d18:0/16:0)	-0.904442	-6.45534e-16	0.0286674	0.0749326
PC(P-18:1/22:6)	-0.907543	-9.03791e-17	0.0284826	0.0748199
PC(P-17:0/20:4) (b)	-0.908707	-5.97959e-16	0.0250189	0.0680926
PS(38:4)	-0.911592	1.26288e-16	0.0277529	0.0732678
AC(18:2)	-0.914771	1.21431e-17	0.0237547	0.0649868
TG(53:2) [SIM]	-0.91684	1.09929e-15	0.0263508	0.0709858
PC(P-15:0/20:4) (a)	-0.925796	-7.32053e-17	0.0255066	0.0690639
TG(52:1) [NL-18:1]	-0.942315	-1.0731e-15	0.0223734	0.0621577
TG(54:0) [NL-18:0]	-0.945213	1.93224e-16	0.0220865	0.061702
PC(O-36:5)	-0.945729	-1.25674e-15	0.0226028	0.0621577
SM(d18:1/22:0)/SM(d16:1/24:0)	-0.949766	4.55712e-16	0.0225269	0.0621577
TG(53:2) [NL-18:1]	-0.958889	1.04057e-15	0.0204323	0.0580014
TG(51:1) [SIM]	-0.965909	-1.78104e-15	0.0194882	0.0565251
PS(40:5)	-0.970035	-6.60236e-16	0.0175622	0.0518035
PE(P-18:0/22:5) (n6)	-0.971682	4.24471e-16	0.0171578	0.0508951
TG(50:3) [NL-14:0]	-0.9722	-1.23773e-16	0.0166944	0.0500831
PC(28:0)	-0.972537	-7.38201e-16	0.0195911	0.0565251
TG(48:1) [NL-18:1]	-0.974441	-4.39405e-16	0.0186352	0.0543611
PC(P-18:0/18:2)	-0.982535	-4.40585e-15	0.0179354	0.0526105
PC(P-38:5) (a)	-0.983053	-9.55486e-16	0.0157109	0.0476745
SM(d18:2/18:1)	-0.9902	-2.98633e-16	0.016324	0.0492518
PC(14:0_20:4)	-0.992913	6.78927e-16	0.0171034	0.0508951
TG(50:2) [NL-14:0]	-1.00218	-4.97779e-16	0.0145523	0.0451977
TG(50:4) [NL-14:0]	-1.00452	3.09648e-16	0.013837	0.0437481
SM(d18:2/22:0)	-1.006	-8.37698e-16	0.0155848	0.0475653
PE(P-18:1/20:4) (b)	-1.00623	1.07735e-15	0.0140495	0.0441554
TG(54:2) [SIM]	-1.00825	8.65714e-16	0.0133825	0.0430237
TG(54:4) [SIM]	-1.00834	7.79021e-16	0.0133428	0.0430237
Cer(d16:1/24:0)	-1.00934	3.23006e-16	0.014918	0.0458537
TG(52:4) [NL-16:1]	-1.01404	-1.64365e-16	0.0141386	0.0441726
PC(O-18:0/20:4)	-1.01475	-2.18575e-17	0.0127782	0.0421043
TG(54:5) [SIM]	-1.01558	-8.67695e-16	0.0130647	0.0425812
TG(51:0) [SIM]	-1.01732	-1.42247e-16	0.0137662	0.0437481
PC(P-36:3)	-1.02594	1.03645e-15	0.012232	0.0408767
SM(d18:1/24:1)	-1.03349	1.99875e-15	0.0125742	0.0417559
PC(38:5) (b)	-1.04745	1.45131e-15	0.0114723	0.0388294
TG(56:8) [NL-20:4]	-1.05215	-3.88405e-16	0.0103347	0.0360524
PC(15-MHDA_22:6)	-1.05759	8.12371e-16	0.0103654	0.0360524
PE(16:0_20:4)	-1.05884	2.03188e-15	0.0105257	0.0360882
PC(P-15:0/20:4) (b)	-1.06103	1.41259e-15	0.00905425	0.0333594
TG(48:0) [NL-18:0]	-1.06149	3.88621e-16	0.0104395	0.0360524
TG(50:0) [NL-18:0]	-1.06149	9.75782e-16	0.010447	0.0360524
TG(50:3) [NL-14:1]	-1.06167	-9.54098e-18	0.00999013	0.0358829
TG(58:10) [NL-22:6]	-1.06731	-1.61936e-16	0.00920874	0.0335325
SM(40:3) (a)	-1.06744	8.95117e-17	0.0102015	0.0360524
SM(44:3)	-1.06898	3.97252e-17	0.00997455	0.0358829
PC(P-17:0/20:4) (a)	-1.07123	2.71658e-16	0.00892433	0.0333594
TG(56:9) [NL-22:6]	-1.07455	3.46381e-16	0.00909802	0.0333594
TG(54:3) [NL-18:1]	-1.08278	5.71732e-16	0.00820304	0.0313856
TG(51:2) [NL-17:1]	-1.08367	1.93248e-16	0.00899429	0.0333594
TG(52:2) [NL-18:2]	-1.0847	-4.83554e-16	0.00850773	0.0323171
PE(P-18:0/22:5) (n3)	-1.089	-9.13158e-16	0.00692774	0.0290305
PC(P-38:5) (b)	-1.09309	1.0339e-16	0.00773411	0.030249
TG(48:3) [SIM]	-1.09341	-5.24927e-16	0.00722608	0.0295321
SM(d18:1/17:0)/SM(d17:1/18:0)	-1.09407	7.57001e-16	0.0074067	0.0298529
PI(18:0_20:3) (a)	-1.09964	2.78597e-16	0.00799587	0.0308162
TG(50:3) [SIM]	-1.09987	6.66914e-16	0.00750067	0.0300027
TG(54:3) [SIM]	-1.1018	1.25941e-16	0.00711988	0.0293695
TG(48:0) [NL-16:0]	-1.10203	7.02086e-16	0.00787084	0.0305574
TG(48:2) [NL-14:0]	-1.10323	2.30371e-16	0.00760069	0.0301742
TG(48:2) [SIM]	-1.10725	-1.20112e-15	0.00709282	0.0293695
SM(37:1)	-1.10861	1.51927e-15	0.00769631	0.030249
SM(d17:1/16:0)	-1.11051	-1.06868e-15	0.00727117	0.0295321
PC(16:0_18:2)	-1.11056	4.39865e-15	0.00525938	0.0232056
CL(18:2_18:2_18:2_18:2)	-1.11749	1.41094e-15	0.00441427	0.0209976
TG(52:1) [SIM]	-1.12778	-1.34974e-15	0.00622154	0.0262798
TG(52:1) [NL-18:0]	-1.13431	-9.71445e-17	0.00580035	0.0246983
TG(48:2) [NL-18:2]	-1.14061	6.65874e-16	0.00548068	0.0235268
PC(14:0_22:6)	-1.14929	7.20084e-16	0.00536231	0.0232074
TG(48:2) [NL-14:1]	-1.15343	-9.88792e-18	0.00519681	0.0232056
TG(50:3) [NL-18:2]	-1.15487	-1.05606e-15	0.00500363	0.0227416
TG(56:7) [NL-20:4]	-1.15574	-2.81372e-16	0.00474671	0.0219848
SM(44:1)	-1.15618	-1.20563e-16	0.00527399	0.0232056
TG(54:6) [NL-18:3]	-1.16079	-2.6602e-16	0.00428955	0.0205899
TG(51:2) [SIM]	-1.16344	1.2274e-15	0.00500485	0.0227416
TG(54:6) [NL-22:6]	-1.16824	1.62977e-16	0.00474255	0.0219848
TG(48:3) [NL-18:3]	-1.17358	3.41047e-16	0.00415302	0.0204146
TG(48:2) [NL-16:1]	-1.17452	1.62821e-15	0.00455221	0.0214604
PE(P-18:0/20:3)	-1.17913	5.50254e-16	0.003743	0.0191874
TG(48:3) [NL-14:0]	-1.17961	-8.29632e-17	0.0041757	0.0204146
SM(d18:1/23:0)/SM(d17:1/24:0)	-1.19315	5.33297e-16	0.0038194	0.0193908
TG(58:9) [SIM]	-1.19785	5.66387e-17	0.00342664	0.0182537
PC(P-18:0/20:4)	-1.20082	5.60489e-16	0.00312692	0.017198
TG(50:3) [NL-18:3]	-1.20257	3.08651e-16	0.00339507	0.0182537
SM(43:2) (b)	-1.20516	-5.84602e-16	0.00349172	0.0182537
CL(18:2_18:2_18:2_20:3)	-1.20646	1.2791e-15	0.00357914	0.0185273
TG(56:7) [NL-22:6]	-1.20934	1.16287e-15	0.00346174	0.0182537
TG(52:5) [SIM]	-1.21463	-1.15056e-16	0.00308907	0.017198
PC(O-32:1)	-1.21503	-3.98119e-17	0.00295703	0.0170736
TG(50:0) [SIM]	-1.21722	1.21001e-15	0.00326986	0.0177988
TG(50:2) [NL-18:2]	-1.22228	-1.0322e-15	0.00297495	0.0170736
TG(56:6) [NL-20:4]	-1.22351	4.92488e-16	0.00295311	0.0170736
TG(52:5) [NL-18:3]	-1.22357	-2.02567e-16	0.00296382	0.0170736
TG(54:6) [SIM]	-1.23288	-5.45917e-16	0.00261991	0.016085
SM(d16:1/24:1)	-1.23713	-1.35493e-16	0.00266661	0.0161836
SM(44:2)	-1.23886	-9.29812e-17	0.00275695	0.0165417
TG(52:4) [SIM]	-1.24657	2.58127e-16	0.00249105	0.0154738
PE(P-18:0/18:1)	-1.24702	-1.47278e-16	0.00229303	0.015111
TG(48:1) [SIM]	-1.24834	-1.80758e-16	0.00240322	0.0151643
TG(49:1) [SIM]	-1.25523	-6.89119e-16	0.0024125	0.0151643
TG(56:7) [SIM]	-1.25631	4.52698e-16	0.00229673	0.015111
TG(50:4) [NL-20:4]	-1.25635	1.54651e-16	0.0023495	0.0151285
TG(50:4) [NL-18:3]	-1.25778	-5.36376e-16	0.00214357	0.015111
TG(52:4) [NL-18:2]	-1.25817	-2.99717e-16	0.00229382	0.015111
SM(43:1)	-1.26136	1.32663e-16	0.00231817	0.015111
SM(d18:1/14:0)/SM(d16:1/16:0)	-1.26161	8.70831e-17	0.00231803	0.015111
TG(54:4) [NL-20:3]	-1.26378	3.08228e-16	0.00222126	0.015111
TG(49:1) [NL-17:1]	-1.26835	-9.01362e-16	0.00219793	0.015111
TG(50:4) [SIM]	-1.27022	3.3246e-16	0.00192119	0.0147013
TG(56:8) [NL-22:6]	-1.27038	1.57209e-16	0.00212233	0.015111
TG(48:3) [NL-16:1]	-1.27246	3.07046e-16	0.002051	0.015111
PC(32:1)	-1.27667	2.12955e-15	0.0020636	0.015111
PC(P-16:0/20:5)	-1.27827	5.66647e-16	0.00188014	0.0145987
SM(d17:1/24:1)	-1.28983	1.33747e-16	0.00179431	0.0141403
TG(54:7) [SIM]	-1.29191	-2.40444e-16	0.00161973	0.0137887
TG(54:2) [NL-20:1]	-1.29281	1.32552e-15	0.00165676	0.0137887
TG(52:3) [NL-18:2]	-1.29373	-1.38205e-15	0.001671	0.0137887
TG(54:7) [NL-22:6]	-1.29584	-3.33327e-16	0.00169748	0.0137887
SM(43:2) (c)	-1.29631	-3.39746e-16	0.00175247	0.0140198
PC(P-18:0/22:5)	-1.29981	-9.42996e-16	0.0013201	0.0134372
TG(50:1) [NL-18:1]	-1.30329	1.22873e-16	0.00157966	0.0137887
TG(52:5) [NL-20:4]	-1.30361	1.916e-16	0.00159618	0.0137887
PC(16:0_20:5)	-1.31061	2.44249e-16	0.00142372	0.0134372
PC(16:0_20:4)	-1.31161	1.95139e-15	0.00114343	0.0134372
TG(52:4) [NL-18:3]	-1.31677	-1.01655e-16	0.00134113	0.0134372
SM(d18:1/18:0)/SM(d16:1/20:0)	-1.31855	-4.85636e-16	0.00125049	0.0134372
TG(50:1) [SIM]	-1.32035	-9.1073e-18	0.00137796	0.0134372
TG(50:2) [SIM]	-1.32133	7.51176e-16	0.00135538	0.0134372
TG(52:5) [NL-20:5]	-1.32279	4.9277e-16	0.00134101	0.0134372
SM(d18:2/24:0)	-1.32428	1.7833e-16	0.00138872	0.0134372
TG(58:10) [SIM]	-1.32514	3.64292e-17	0.00123788	0.0134372
SM(d16:1/19:0)	-1.32631	4.89192e-17	0.00132816	0.0134372
TG(50:1) [NL-16:0]	-1.32692	1.46376e-15	0.00134979	0.0134372
TG(56:6) [SIM]	-1.32831	3.90053e-16	0.00114614	0.0134372
TG(56:7) [NL-22:5]	-1.34459	2.1632e-16	0.00115062	0.0134372
TG(50:2) [NL-18:1]	-1.36168	7.72993e-16	0.000945927	0.0131434
TG(54:5) [NL-20:4]	-1.36545	-7.48707e-16	0.000971812	0.0131568
CL(18:2_18:1_18:2_22:5)	-1.36697	9.8142e-17	0.000682693	0.0116566
COH	-1.37455	1.51951e-15	0.000734067	0.0117404
PC(34:5)	-1.37747	-5.93102e-16	0.000844043	0.012733
TG(56:7) [NL-20:5]	-1.39383	-5.12264e-16	0.000706461	0.0116566
SM(d18:1/24:0)	-1.39829	-5.08057e-16	0.000692711	0.0116566
PC(38:5) (a)	-1.40539	7.06032e-16	0.000570214	0.0111509
SM(d18:1/20:0)/SM(d16:1/22:0)	-1.40973	-1.68789e-16	0.000616218	0.0112194
TG(56:8) [SIM]	-1.40976	-3.11036e-16	0.000595549	0.0112194
PE(P-18:0/20:4)	-1.41403	-1.33157e-15	0.000533856	0.0110052
PC(16:0_22:6)	-1.42526	4.10436e-16	0.000528174	0.0110052
TG(54:6) [NL-20:4]	-1.4279	4.9071e-17	0.000541922	0.0110052
TG(56:6) [NL-22:5]	-1.43326	-1.38084e-16	0.000515271	0.0110052
TG(50:3) [NL-16:1]	-1.43833	7.70564e-16	0.000491006	0.0110052
TG(54:7) [NL-20:5]	-1.44714	4.01935e-16	0.000444655	0.0110052
CL(18:2_18:1_18:2_22:6)	-1.44876	1.18829e-17	0.000247431	0.00768491
TG(56:8) [NL-20:5]	-1.4604	-1.04951e-16	0.000341162	0.00900666
TG(52:3) [NL-16:1]	-1.47893	2.30328e-16	0.000327489	0.00900666
TG(54:6) [NL-20:5]	-1.49002	5.32994e-16	0.000304749	0.00893929
TG(52:2) [SIM]	-1.50704	-1.27762e-15	0.00023616	0.00768491
TG(52:3) [SIM]	-1.51656	6.76987e-16	0.000222088	0.00768491
TG(50:2) [NL-16:1]	-1.53173	-1.7908e-15	0.000199575	0.00768491
PC(P-16:0/16:1)	-1.55098	1.17892e-15	0.00014742	0.00679292
TG(56:9) [SIM]	-1.55158	-5.68989e-17	0.000154384	0.00679292
CL(18:2_18:2_18:1_22:6)	-1.56161	2.08514e-16	0.000113245	0.00597935
TG(52:2) [NL-16:0]	-1.6181	-6.22245e-16	7.48975e-05	0.00439398
TG(48:1) [NL-16:1]	-1.67875	2.63244e-16	4.39559e-05	0.00290109
SM(d18:2/18:0)	-1.67997	-4.02976e-16	4.10956e-05	0.00290109

## Sheet: DEL PRvsPN
Lipid Species	logFC	AveExpr	P Value	adj. P Val
TG(O-54:4) [NL-18:2]	1.43699	-4.52416e-16	0.000431456	0.0569522		3 total DEL
TG(O-54:3) [NL-18:1]	1.34599	-4.21917e-16	0.00106347	0.10663		0 upregulated
TG(O-52:2) [NL-18:1]	1.33217	2.5431e-16	0.00126996	0.10663		3 downregulated
TG(O-50:1) [NL-16:0]	1.28772	7.93636e-16	0.00184975	0.10663		525 unchanged
TG(O-52:2) [NL-16:0]	1.26514	5.48867e-16	0.00226812	0.10663
PC(18:2_18:2)	1.24393	4.16334e-16	0.00172666	0.10663
PI(36:2)	1.22742	-4.2054e-16	0.00256993	0.10663
PE(18:0_20:4)	1.22741	-1.36939e-15	0.00201424	0.10663
TG(O-50:1) [NL-18:1]	1.20333	7.7927e-16	0.00371875	0.1309
PE(20:0_20:4)	1.18505	9.83588e-17	0.00262536	0.10663
PC(18:0_18:2)	1.17376	1.95399e-15	0.00343599	0.129586
TG(O-50:2) [NL-18:2]	1.1435	-4.11476e-16	0.0055699	0.16301
PE(36:3)	1.11225	-1.17831e-15	0.00452279	0.149252
PE(O-38:5) (a)	1.10472	-1.12098e-15	0.00736128	0.168721
PI(34:0)	1.07961	-1.76421e-16	0.00889406	0.168721
PC(18:1_18:2)\PC(16:0_20:3)	1.06935	1.13486e-15	0.00664495	0.168721
TG(O-50:3) [NL-18:2]	1.06933	-4.60569e-17	0.0100946	0.168721
PE(O-16:0/18:2)	1.05872	8.31963e-17	0.010506	0.168721
TG(O-54:2) [NL-18:1]	1.02584	-1.7512e-16	0.0135858	0.168721
PE(O-16:0/22:4)	1.01594	6.91201e-16	0.0135672	0.168721
TG(O-52:1) [NL-16:0]	1.01108	2.91542e-17	0.0151554	0.177823
PC(35:3)	1.00849	5.75364e-16	0.0137083	0.168721
CL(18:2_18:2_18:2_18:3)	1.00438	1.21405e-15	0.012123	0.168721
TG(O-52:1) [NL-18:1]	0.995723	-3.29435e-16	0.0168462	0.187581
TG(O-50:1) [NL-15:0]	0.937381	8.43076e-17	0.0246102	0.22074
PE(18:0_18:2)	0.907573	-8.18312e-16	0.0258071	0.22074
TG(O-52:2) [NL-17:1]	0.906171	-7.18176e-17	0.0294715	0.2223
PE(O-16:0/22:6)	0.900617	-9.07607e-16	0.028823	0.2223
PE(38:5)	0.888937	1.20005e-15	0.0247754	0.22074
TG(O-50:1) [SIM]	0.883696	-5.85903e-17	0.0341095	0.243376
PE(18:1_22:6)	0.859748	-9.33802e-16	0.02907	0.2223
PE(O-16:0/20:4)	0.849432	2.44856e-16	0.0408447	0.266682
PC(38:2)	0.844367	1.94289e-17	0.0357753	0.251858
PC(18:1_18:1)	0.826022	-5.29091e-16	0.0368194	0.255798
LPE(18:1) [sn2]	0.824307	4.36283e-17	0.0476972	0.296283
PI(38:5)	0.817611	6.64291e-16	0.0488426	0.299871
TG(O-52:1) [SIM]	0.791534	2.57173e-16	0.0582441	0.327158
PE(P-16:0/18:2)	0.773108	-9.24868e-16	0.0622925	0.335617
TG(O-52:2) [SIM]	0.770088	1.68032e-15	0.0652243	0.347863
DG(18:0_18:1)	0.759373	-1.9082e-16	0.0664467	0.350839
PC(40:8)	0.743537	-3.26475e-16	0.0752922	0.358146
PE(O-18:1/18:2)	0.729157	1.2928e-16	0.0736023	0.358146
PE(P-16:0/18:3)	0.719763	9.38659e-16	0.0830946	0.373718
TG(O-50:1) [NL-17:1]	0.7163	-2.48065e-16	0.0864913	0.377417
TG(O-54:3) [NL-17:1]	0.705087	2.30805e-16	0.0908584	0.380269
LPE(18:1) [sn1]	0.703454	1.47278e-16	0.0905349	0.380269
CL(18:2_18:2_18:1_20:3)	0.700977	-2.94903e-16	0.0726407	0.358146
TG(O-52:0) [NL-16:0]	0.689929	-2.02963e-17	0.0991205	0.380269
TG(O-50:2) [NL-18:1]	0.684852	6.65093e-16	0.101296	0.380269
FA(18:1)	0.679548	-2.12157e-16	0.104379	0.380269
LPC(O-18:0)	0.677428	-8.60423e-17	0.104076	0.380269
PE(O-34:1)	0.677142	-1.11716e-16	0.100583	0.380269
CL(18:2_18:2_18:2_16:1)	0.670722	2.21819e-15	0.10489	0.380269
PE(17:0_18:2)	0.665039	1.58163e-16	0.102012	0.380269
PI(18:0_20:2)	0.664083	-3.25944e-16	0.111522	0.388791
CL(18:2_18:2_18:2_18:1)	0.664078	1.26357e-15	0.0877783	0.379893
TG(O-54:2) [SIM]	0.650028	2.22565e-16	0.119223	0.395909
LPC(18:2)	0.649955	3.53884e-16	0.11893	0.395909
PE(37:4)	0.644272	-4.83554e-16	0.104762	0.380269
LPI(18:2)	0.640036	4.18068e-17	0.122795	0.402707
LPC(18:3)	0.634405	2.09424e-16	0.128252	0.407933
PI(36:3)	0.631392	1.99493e-17	0.114917	0.388791
LPE(18:0) [sn1]	0.621811	-2.93147e-16	0.136098	0.415032
LPE(18:0) [sn2]	0.61998	-5.6205e-17	0.137127	0.415032
LPC(15:0) [sn1]	0.619957	1.97932e-16	0.13747	0.415032
DG(18:0_18:2)	0.616295	6.58501e-16	0.139158	0.415115
DG(18:1_20:4)	0.613998	6.98226e-18	0.141318	0.417577
PC(38:6) (a)	0.607964	-8.7153e-16	0.145611	0.423548
PC(35:2)	0.604914	-3.76461e-15	0.145996	0.423548
TG(O-54:4) [NL-17:1]	0.603311	4.07313e-16	0.147692	0.426128
LPC(18:1)	0.602403	1.60608e-16	0.148862	0.427169
Cer(d19:1/24:0)	0.599	-1.8735e-17	0.15263	0.430043
Cer(d18:1/24:0)	0.598843	-2.26503e-15	0.150987	0.430043
LPC(14:0) [sn1]	0.596217	9.02056e-18	0.153122	0.430043
LPC(15:0) [sn2]	0.594862	-2.31065e-16	0.154069	0.430415
LPE(18:2)	0.589306	-6.78277e-17	0.158339	0.435431
PG(34:1)	0.588752	3.95282e-15	0.151876	0.430043
PC(16:1_18:2)\PC(16:0_18:3)	0.586622	8.70311e-16	0.156653	0.433052
DG(16:0_18:1)	0.581182	1.30425e-15	0.163004	0.440924
PA(34:1)	0.579083	-1.45825e-16	0.16554	0.440924
LPC(17:0)	0.578254	1.0842e-16	0.165548	0.440924
LPE(20:4)	0.576903	1.77983e-16	0.166534	0.440924
LPI(20:4)	0.576043	-1.44676e-16	0.166383	0.440924
LPC(22:4)	0.575844	2.15626e-16	0.167047	0.440924
LPC(O-18:1)	0.573724	-6.93889e-18	0.16889	0.440924
AC(14:0)	0.57116	-9.34496e-16	0.169137	0.440924
LPC(16:1) [sn1]	0.556412	-5.81132e-17	0.182899	0.455805
LPC(14:0) [sn2]	0.555712	1.3288e-16	0.183955	0.455805
AC(14:0)-OH	0.555551	2.51535e-18	0.182962	0.455805
PI(18:0_22:4)	0.552099	-2.26989e-16	0.185603	0.455805
PE(16:0_18:2)	0.54701	-1.95633e-16	0.172366	0.441793
LPC(16:0) [sn2]	0.542496	-3.70797e-17	0.192471	0.466152
TG(O-54:3) [SIM]	0.541246	6.23199e-16	0.194759	0.466152
LPC(18:0) [sn1]	0.537454	7.1991e-17	0.196638	0.46768
LPC(15-MHDA) [sn1] [104_sn1]	0.536867	9.29812e-17	0.198901	0.469579
LPC(O-16:0)	0.527173	7.33788e-17	0.205281	0.478721
LPE(P-16:0)	0.526398	-3.29597e-17	0.206938	0.478721
PE(16:1_18:2)	0.525785	-4.83467e-16	0.199215	0.469579
LPC(16:0) [sn1]	0.523331	3.62254e-16	0.209444	0.478721
LPE(22:6)	0.514337	1.50747e-16	0.217265	0.478721
DG(18:1_18:1)	0.513562	-1.85008e-16	0.217659	0.478721
PE(P-18:1/18:2) (a)	0.513554	-1.97307e-15	0.218507	0.478721
PC(18:0_18:1)	0.508226	-1.696e-15	0.22269	0.48387
PE(P-20:0/18:2)	0.506548	-5.01595e-16	0.226025	0.484038
LPC(20:3)	0.502478	1.56472e-16	0.228486	0.484038
LPC(18:0) [sn2]	0.500243	-1.97932e-16	0.229446	0.484038
PC(O-35:4)	0.497035	6.05679e-16	0.2293	0.484038
LPE(P-18:1)	0.496875	3.90313e-17	0.23438	0.487216
PE(P-18:0/18:2)	0.488245	9.32934e-16	0.242942	0.490779
PE(O-18:0/22:5)	0.485296	-7.54269e-16	0.23992	0.490779
TG(O-50:2) [NL-16:1]	0.484282	-1.09114e-16	0.243342	0.490779
PE(O-18:1/22:6)	0.478611	3.16674e-16	0.246256	0.490779
LPC(P-18:1)	0.476698	6.55292e-17	0.252637	0.490779
Cer(d18:1/22:0)	0.476548	-1.41727e-16	0.254009	0.490779
AC(12:0)	0.471272	-1.1189e-16	0.257814	0.490779
FA(18:2)	0.471052	-3.54231e-16	0.259628	0.490779
LPC(P-16:0)	0.469656	-6.17128e-17	0.259608	0.490779
CL(18:2_18:2_18:1_18:1)	0.467533	6.59455e-16	0.230161	0.484038
LPC(P-17:0)	0.46636	5.22152e-17	0.263273	0.490779
TG(O-50:2) [SIM]	0.466284	1.70003e-16	0.263521	0.490779
LPC(P-18:0)	0.461346	-6.45317e-17	0.269036	0.494951
LPC(16:1) [sn2]	0.456821	1.43635e-16	0.274596	0.501684
PE(15-MHDA_18:2)	0.456655	-1.13798e-16	0.251054	0.490779
TG(O-50:3) [SIM]	0.455823	1.48145e-16	0.273206	0.500878
AC(18:0)	0.440562	1.90473e-16	0.287779	0.520368
LPC(20:5) [sn1]	0.439268	5.6552e-17	0.294088	0.522822
LPI(18:0) [sn1]	0.435293	1.30798e-16	0.295999	0.524455
AC(16:0)	0.428563	-3.78625e-16	0.299495	0.528874
PC(18:1_20:3)	0.425201	1.044e-15	0.304301	0.533791
LPC(20:4)	0.424133	1.24206e-16	0.310053	0.538934
PI(18:0_18:1)	0.424019	-3.00324e-16	0.306661	0.536148
TG(O-54:4) [SIM]	0.401514	6.05765e-16	0.332577	0.559238
CL(18:2_18:2_18:1_20:2)	0.395685	-6.78797e-16	0.316699	0.543949
LPC(22:5) (n3) [sn1] [104_sn1]	0.383005	-8.32667e-17	0.35619	0.586867
DG(16:0_16:0)	0.380898	-1.89085e-16	0.363039	0.59345
DG(18:1_18:2)	0.378393	-2.23085e-16	0.364786	0.594466
PC(33:2)	0.375751	1.447e-15	0.369675	0.599081
LPE(16:0) [sn1]	0.375642	1.25421e-16	0.369984	0.599081
LPC(22:5)	0.368993	-2.83454e-16	0.37595	0.599081
LPC(22:6)	0.366473	8.09249e-17	0.379948	0.600637
LPE(P-18:0)	0.35966	-1.18308e-16	0.388755	0.61028
PE(18:0_22:4)	0.356842	-1.33413e-15	0.393922	0.613542
PE(18:0_22:5) (n6)	0.345726	-2.09138e-15	0.406414	0.615787
PE(18:0_20:3) (b)	0.340499	1.56125e-17	0.403005	0.615787
Sph(d18:1)	0.335407	4.03323e-18	0.421302	0.626613
AC(18:1)	0.334703	-3.04444e-16	0.411196	0.618552
AC(16:0)-OH	0.333526	-1.57524e-16	0.425336	0.629068
PI(16:0/16:0)	0.3276	-1.74426e-16	0.424595	0.629068
PC(O-16:0/16:0)	0.32436	-2.74759e-16	0.432685	0.633287
PE(P-18:1/18:1)	0.322694	-8.10463e-16	0.438455	0.637143
Cer(d18:1/23:0)	0.320678	-4.75401e-16	0.443229	0.638162
PC(18:0_22:4)	0.311285	8.94467e-16	0.44935	0.640817
TG(O-52:0) [SIM]	0.311197	5.7801e-16	0.456886	0.645016
FA(20:4)	0.310543	-2.30718e-16	0.454812	0.643809
AC(18:1)-OH	0.31001	1.44502e-16	0.459295	0.646688
DG(16:0_18:2)	0.306002	4.81212e-16	0.46411	0.651728
PE(P-16:0/22:4)	0.300047	-1.43596e-15	0.466029	0.652688
AC(16:1)	0.28091	1.94072e-17	0.495301	0.682421
PI(18:0_20:4)	0.258256	-1.83013e-15	0.532687	0.714517
LPC(20:5) [sn2]	0.252119	5.46785e-16	0.547004	0.729195
TG(O-54:2) [NL-17:1]	0.250075	2.498e-16	0.549553	0.729195
PE(P-18:0/18:3)	0.244889	4.51028e-17	0.558415	0.735269
PG(36:2)	0.231497	1.75684e-16	0.577822	0.750895
CL(18:2_18:2_18:1_20:1)	0.214175	4.33681e-17	0.605392	0.768048
PE(18:0_22:6)	0.211171	2.61353e-15	0.607881	0.768048
PC(32:2)	0.205252	2.80624e-15	0.621454	0.773886
PC(35:1)	0.197845	-3.92915e-16	0.62898	0.781415
PE(O-36:5)	0.18976	1.00614e-16	0.650431	0.798668
AC(17:0)	0.181956	1.35308e-16	0.661631	0.803003
PC(18:2_20:5)	0.181675	9.59909e-16	0.664607	0.803003
PI(34:1)	0.181543	3.20577e-16	0.657393	0.803003
FA(18:0)	0.179097	-1.249e-16	0.662592	0.803003
CL(36:4_38:6)	0.172532	-1.78121e-15	0.677726	0.811427
Cer(d18:2/22:0)	0.1702	-7.86697e-16	0.682545	0.811427
AC(18:0)-OH	0.168254	6.13658e-18	0.688483	0.811427
PE(P-18:1/18:3)	0.164594	6.80879e-17	0.691851	0.812091
AC(18:2)	0.155852	1.21431e-17	0.698247	0.814109
PE(18:0_20:3) (a)	0.154812	1.7937e-15	0.711836	0.820632
TG(50:1) [NL-14:0]	0.150846	-6.60583e-16	0.711	0.820632
PC(33:1)	0.143258	-5.65563e-16	0.729693	0.832132
PC(33:0)	0.142561	-8.37871e-17	0.734159	0.83325
PE(O-18:0/20:4)	0.13919	-1.05142e-15	0.738365	0.834811
PI(18:0_20:3) (b)	0.128252	6.075e-16	0.756402	0.847941
PE(16:0_22:6)	0.120589	-6.60149e-16	0.773614	0.863569
Cer(d18:2/23:0)	0.113561	-1.22125e-16	0.786023	0.870415
Cer(d18:1/24:1)	0.104104	4.30211e-17	0.798383	0.872766
Cer(d18:1/16:0)	0.0950477	8.23647e-16	0.816853	0.889275
TG(58:8) [SIM]	0.0929323	4.02369e-16	0.821275	0.890417
PI(16:0_20:4)	0.0910871	-2.39717e-16	0.828	0.895099
PC(14:0_16:0)	0.0868736	3.18842e-16	0.835718	0.900528
AC(14:1)	0.0770115	7.41161e-17	0.852425	0.914797
PC(O-16:0/20:4)	0.0760473	-4.17374e-16	0.85627	0.91706
TG(54:1) [NL-18:1]	0.0728436	6.51389e-16	0.858838	0.917949
FA(16:0)	0.0704729	-3.81639e-17	0.864424	0.918342
CL(18:2_18:2_16:1_22:6)	0.0657386	4.44089e-16	0.874319	0.923281
PC(34:2) [+OH]	0.0566099	-5.45744e-16	0.891919	0.936249
Cer(d18:1/18:0)	0.0555102	-3.59261e-16	0.889232	0.93624
PE(18:1_18:1)	0.0480316	2.79548e-16	0.906659	0.948545
AC(10:0)	0.0431259	-4.57967e-17	0.918165	0.952439
PC(18:1_22:6) (a)	0.0394873	7.99708e-17	0.924912	0.955682
PI(18:0_22:5) (n6)	0.035337	1.69344e-15	0.930318	0.95939
Cer(d18:2/24:0)	0.0302617	4.60049e-16	0.942175	0.965081
AC(14:2)	0.0291066	1.38778e-17	0.944018	0.965081
PC(16:1_22:6)	0.0214062	1.04083e-17	0.958794	0.973545
PC(31:0) (b)	0.0195215	1.75554e-15	0.962514	0.975446
PE(P-16:0/18:1)	0.0151363	1.10918e-15	0.971175	0.978589
TG(48:0) [SIM]	0.00788716	-4.86438e-16	0.984713	0.988457
TG(51:0) [NL-16:0]	0.000184934	-4.25007e-16	0.999639	0.999639
PC(16:0_18:2)	-0.00392894	4.39865e-15	0.992043	0.993926
Cer(d18:2/24:1)	-0.0133356	-6.31656e-17	0.97437	0.979938
PE(16:0_18:3) (a)	-0.0166198	1.83881e-16	0.967046	0.976291
PE(P-16:0/20:4)	-0.0180374	-1.05927e-16	0.965591	0.976291
SM(d18:0/22:0)	-0.0219973	4.69069e-16	0.957935	0.973545
TG(51:1) [SIM]	-0.0220305	-1.78104e-15	0.95721	0.973545
PC(O-40:7)	-0.0289568	-1.11564e-17	0.944975	0.965081
PE(P-18:1/18:2) (b)	-0.0302285	-1.13603e-16	0.942568	0.965081
TG(54:3) [NL-18:2]	-0.031157	-4.35416e-16	0.938749	0.965081
PC(P-16:0/14:0)	-0.041247	2.26728e-16	0.92155	0.954075
PE(P-16:0/22:5) (n6)	-0.0441549	-1.09747e-15	0.915813	0.951868
TG(56:6) [SIM]	-0.0445748	3.90053e-16	0.911918	0.951513
PE(18:0_18:1)	-0.0452428	-5.45137e-16	0.913669	0.951513
CL(18:2_18:1_18:2_20:1)	-0.0470585	-4.52416e-16	0.907226	0.948545
GM3(d18:1/18:0)	-0.0578856	-4.87024e-17	0.890137	0.93624
TG(52:2) [NL-18:2]	-0.0649714	-4.83554e-16	0.873663	0.923281
TG(54:4) [SIM]	-0.0698396	7.79021e-16	0.862861	0.918342
DG(18:2_18:2)	-0.0700139	6.81746e-17	0.866966	0.919193
TG(51:0) [SIM]	-0.0704872	-1.42247e-16	0.863434	0.918342
CL(18:2_18:2_18:2_18:2)	-0.072417	1.41094e-15	0.85212	0.914797
PC(16:0_18:1)	-0.0905776	-2.51838e-15	0.828984	0.895099
TG(54:4) [NL-18:2]	-0.0926434	1.1771e-15	0.819553	0.890378
Hex2Cer(d18:1/24:0)	-0.0993863	1.45977e-16	0.810344	0.884012
TG(52:1) [NL-18:1]	-0.10706	-1.0731e-15	0.793931	0.871509
PE(P-16:0/22:5) (n3)	-0.107369	3.14686e-15	0.797011	0.872766
PE(P-20:0/20:4)	-0.109889	-3.11123e-16	0.793466	0.871509
PE(P-15:0/22:6)	-0.110245	3.35018e-17	0.790374	0.871226
PC(P-16:0/16:0)	-0.111948	-1.90577e-15	0.787989	0.870415
PE(18:0_22:5) (n3)	-0.112344	6.87991e-16	0.787894	0.870415
PC(P-18:1/18:1)	-0.112653	2.18228e-16	0.786007	0.870415
Cer(d16:1/18:0)	-0.116722	-1.85615e-17	0.780784	0.869734
TG(54:1) [SIM]	-0.117645	5.29438e-16	0.773317	0.863569
Cer(d18:1/20:0)	-0.129864	3.55185e-16	0.751472	0.844207
TG(56:7) [NL-20:4]	-0.129943	-2.81372e-16	0.748432	0.842585
TG(49:1) [NL-16:1]	-0.134629	3.01761e-17	0.747322	0.842585
TG(58:9) [SIM]	-0.13905	5.66387e-17	0.731267	0.832132
PE(P-16:0/20:3)	-0.141808	6.3686e-17	0.735406	0.83325
SM(d18:2/23:0)	-0.145728	-5.55979e-17	0.725047	0.828625
PC(P-16:0/18:0)	-0.146769	1.5387e-16	0.724818	0.828625
TG(56:6) [NL-20:4]	-0.148201	4.92488e-16	0.715773	0.823212
PI(18:0_22:6)	-0.151546	-1.87003e-16	0.717193	0.823212
PE(P-15:0/20:4)	-0.154036	-4.69763e-16	0.710569	0.820632
TG(52:1) [NL-18:0]	-0.156772	-9.71445e-17	0.700256	0.814395
TG(51:2) [NL-17:0]	-0.157204	-2.11463e-16	0.704053	0.817011
TG(48:1) [NL-18:1]	-0.15934	-4.39405e-16	0.698468	0.814109
PE(P-18:1/22:4)	-0.162181	5.6192e-16	0.693343	0.812091
TG(54:5) [SIM]	-0.163167	-8.67695e-16	0.687792	0.811427
PC(O-34:1)	-0.164377	1.96718e-15	0.693661	0.812091
TG(54:3) [SIM]	-0.164916	1.25941e-16	0.68438	0.811427
TG(48:0) [NL-16:0]	-0.167144	7.02086e-16	0.684261	0.811427
PE(16:0_16:1)	-0.167843	1.59942e-15	0.687136	0.811427
Cer(d16:1/24:1)	-0.169137	5.18682e-17	0.686937	0.811427
PE(O-38:5) (b)	-0.172663	8.13585e-17	0.679875	0.811427
PC(18:1_22:6) (b)	-0.174765	6.245e-17	0.677169	0.811427
PE(O-18:0/22:6)	-0.17717	-3.78517e-16	0.672281	0.810421
TG(58:8) [NL-22:6]	-0.179213	-1.90126e-16	0.663623	0.803003
TG(54:0) [SIM]	-0.180944	5.90251e-16	0.659588	0.803003
PC(P-35:2)(a)	-0.182307	-1.44815e-15	0.662827	0.803003
TG(54:3) [NL-18:1]	-0.184537	5.71732e-16	0.649478	0.798668
CL(18:2_18:2_18:1_16:1)	-0.18557	2.7642e-15	0.64147	0.791346
TG(48:0) [NL-18:0]	-0.192403	3.88621e-16	0.6398	0.791134
TG(50:0) [NL-18:0]	-0.196201	9.75782e-16	0.633245	0.784867
PC(O-36:2)	-0.2047	-1.3098e-15	0.619197	0.773068
PC(16:0_18:0)	-0.20628	-3.82853e-16	0.619333	0.773068
CL(18:2_18:2_18:1_22:5)	-0.208018	1.56694e-15	0.61754	0.773068
TG(54:5) [NL-18:3]	-0.208398	8.75168e-17	0.608038	0.768048
PC(O-34:2)	-0.209885	1.04014e-15	0.615727	0.773068
PC(P-16:0/18:3)	-0.21049	3.12753e-15	0.607031	0.768048
Cer(d17:1/24:0)	-0.211246	-5.905e-16	0.6121	0.771333
PC(O-38:5)	-0.218608	-1.79023e-16	0.592197	0.758932
TG(56:9) [NL-22:6]	-0.219318	3.46381e-16	0.591378	0.758932
TG(53:2) [NL-17:1]	-0.219772	-6.56853e-16	0.591919	0.758932
PC(18:0_20:4)	-0.221136	1.11916e-15	0.596305	0.761383
DG(16:1_18:1)	-0.221212	-2.5945e-16	0.596994	0.761383
TG(48:1) [SIM]	-0.222151	-1.80758e-16	0.584809	0.756161
TG(58:9) [NL-22:6]	-0.224457	1.57513e-16	0.585738	0.756161
PC(31:0) (a)	-0.228572	-1.9546e-15	0.577837	0.750895
TG(54:6) [NL-22:6]	-0.229081	1.62977e-16	0.575998	0.750895
TG(51:1) [NL-17:0]	-0.229314	1.61676e-16	0.578815	0.750895
TG(54:4) [NL-20:3]	-0.232089	3.08228e-16	0.569814	0.746555
TG(54:2) [SIM]	-0.239914	8.65714e-16	0.553229	0.730262
PE(P-20:1/20:4)	-0.24084	-9.85648e-16	0.563907	0.740655
TG(56:7) [SIM]	-0.247317	4.52698e-16	0.54376	0.726849
PE(P-17:0/20:4) (a)	-0.248083	8.0283e-16	0.549658	0.729195
PE(P-18:1/20:5) (a)	-0.248905	1.68268e-17	0.552003	0.730262
TG(50:1) [NL-18:1]	-0.253889	1.22873e-16	0.533181	0.714517
TG(50:0) [SIM]	-0.25998	1.21001e-15	0.525504	0.711703
PC(P-16:0/18:1)	-0.260933	-3.61646e-16	0.532994	0.714517
PE(P-18:1/22:6) (a)	-0.262695	-4.09395e-16	0.527038	0.711703
TG(50:2) [NL-18:2]	-0.26294	-1.0322e-15	0.518331	0.705868
SM(38:3)	-0.26457	-5.86271e-16	0.526252	0.711703
PE(P-17:0/22:6) (a)	-0.270171	-1.83876e-15	0.518706	0.705868
TG(53:2) [SIM]	-0.270361	1.09929e-15	0.510069	0.697711
TG(50:3) [NL-14:0]	-0.277787	-1.23773e-16	0.491146	0.680644
PC(18:0_22:5) (n6)	-0.280456	-4.57837e-16	0.500614	0.686557
TG(51:2) [NL-15:0]	-0.28278	4.43569e-16	0.4934	0.681977
PE(P-17:0/22:6) (b)	-0.28371	6.48006e-16	0.496307	0.682421
TG(54:2) [NL-18:0]	-0.293144	-1.01967e-15	0.475951	0.661322
TG(54:0) [NL-18:0]	-0.296259	1.93224e-16	0.470441	0.65539
DG(18:0_20:4)	-0.299285	-1.78885e-15	0.467682	0.653269
TG(50:1) [SIM]	-0.306209	-9.1073e-18	0.45251	0.642272
PC(O-40:5)	-0.310036	-3.8268e-16	0.448429	0.640817
PC(O-36:3)	-0.31007	2.04697e-17	0.450271	0.640817
TG(52:1) [SIM]	-0.313048	-1.34974e-15	0.443571	0.638162
PC(18:0_20:3)	-0.315508	-9.95384e-16	0.447177	0.640817
PC(17:0_20:4)	-0.315719	4.91447e-16	0.443302	0.638162
Cer(d16:1/24:0)	-0.319801	3.23006e-16	0.437394	0.637143
CL(18:2_18:1_18:2_18:1)	-0.323934	5.08274e-17	0.406198	0.615787
PC(15-MHDA_20:4)	-0.324431	3.5822e-16	0.439243	0.637143
PC(P-16:0/18:2)	-0.326718	1.44342e-15	0.432986	0.633287
PE(P-16:0/22:6)	-0.328897	-4.28143e-15	0.430057	0.632507
PE(P-16:0/20:5)	-0.333117	9.82027e-16	0.426942	0.62968
PS(38:3)	-0.334059	1.34567e-15	0.407026	0.615787
TG(51:2) [NL-17:1]	-0.335087	1.93248e-16	0.415546	0.621561
PC(16:0_16:0)	-0.33758	-6.90843e-16	0.419643	0.625909
PC(40:7) (a)	-0.340548	1.86526e-16	0.415551	0.621561
PI(18:0_22:5) (n3)	-0.341464	-2.34181e-15	0.409608	0.617923
PS(40:6)	-0.342391	-6.89379e-16	0.40506	0.615787
TG(51:2) [SIM]	-0.342477	1.2274e-15	0.40436	0.615787
TG(49:1) [NL-17:1]	-0.343282	-9.01362e-16	0.401997	0.615787
CE(18:2)	-0.345145	2.01922e-16	0.401188	0.615787
TG(58:10) [NL-22:6]	-0.345275	-1.61936e-16	0.395856	0.614741
TG(50:3) [NL-18:3]	-0.349692	3.08651e-16	0.389516	0.61028
SM(d18:1/22:0)/SM(d16:1/24:0)	-0.350378	4.55712e-16	0.397285	0.61515
TG(53:2) [NL-18:1]	-0.350671	1.04057e-15	0.393718	0.613542
SM(d18:1/17:0)/SM(d17:1/18:0)	-0.357364	7.57001e-16	0.377808	0.599081
TG(54:2) [NL-20:1]	-0.360979	1.32552e-15	0.374166	0.599081
PE(16:0_18:3) (b)	-0.362618	-3.62557e-16	0.384061	0.605326
PC(28:0)	-0.365912	-7.38201e-16	0.376984	0.599081
PE(P-18:1/22:5) (b)	-0.366825	-1.13152e-15	0.377712	0.599081
SM(40:3) (b)	-0.369786	1.95434e-15	0.37783	0.599081
PC(18:0_22:5) (n3)/PC(20:1_20:4)	-0.371569	-9.59302e-16	0.375444	0.599081
Cer(d18:2/18:0)	-0.376466	-1.92988e-16	0.363027	0.59345
PE(P-18:0/22:4)	-0.377969	-1.33001e-15	0.355685	0.586867
SM(43:2) (b)	-0.378634	-5.84602e-16	0.354066	0.586867
SM(d18:1/23:0)/SM(d17:1/24:0)	-0.379063	5.33297e-16	0.353447	0.586867
PC(O-16:0/22:6)	-0.384818	1.89491e-15	0.356788	0.586867
PC(O-18:0/22:6)	-0.386127	-6.12184e-16	0.344093	0.576765
SM(d18:2/20:0)	-0.386571	2.41474e-16	0.354568	0.586867
TG(48:2) [NL-18:2]	-0.399732	6.65874e-16	0.326194	0.553796
PC(38:5) (b)	-0.40179	1.45131e-15	0.328819	0.556463
TG(52:4) [NL-16:1]	-0.404402	-1.64365e-16	0.324664	0.552977
TG(52:2) [SIM]	-0.40459	-1.27762e-15	0.31579	0.543949
PE(16:0_16:0)	-0.406789	-2.59601e-16	0.330724	0.557899
SM(d16:1/23:0)/SM(d17:1/22:0)	-0.408568	-1.2124e-15	0.319712	0.546305
CL(18:2_18:1_18:2_16:1)	-0.408667	6.15567e-16	0.317303	0.543949
TG(56:7) [NL-22:6]	-0.415673	1.16287e-15	0.310296	0.538934
SM(d18:0/14:0)	-0.419623	3.88578e-17	0.315815	0.543949
TG(54:6) [SIM]	-0.427424	-5.45917e-16	0.291911	0.522822
PC(P-18:0/22:6)	-0.428667	-4.81212e-16	0.302547	0.532482
TG(50:2) [NL-14:0]	-0.431205	-4.97779e-16	0.290122	0.522814
PC(38:4) (b)	-0.434047	2.36991e-15	0.293694	0.522822
PC(18:0_22:6)	-0.438472	-3.90313e-16	0.29217	0.522822
PC(O-32:2)	-0.450127	1.23686e-16	0.278519	0.505354
TG(50:1) [NL-16:0]	-0.452463	1.46376e-15	0.268843	0.494951
Cer(d18:1/26:0)	-0.45369	1.30646e-16	0.277053	0.504427
TG(52:4) [NL-18:3]	-0.456203	-1.01655e-16	0.260983	0.490779
TG(56:6) [NL-22:5]	-0.456752	-1.38084e-16	0.261788	0.490779
PE(P-18:0/22:5) (n6)	-0.458325	4.24471e-16	0.25825	0.490779
TG(48:2) [SIM]	-0.45859	-1.20112e-15	0.261122	0.490779
TG(49:1) [SIM]	-0.461937	-6.89119e-16	0.259306	0.490779
TG(56:8) [SIM]	-0.462744	-3.11036e-16	0.253296	0.490779
PC(39:5)(b)	-0.463745	-2.36061e-15	0.261289	0.490779
PC(O-18:0/18:1)	-0.464114	5.74193e-17	0.264909	0.490779
PE(P-17:0/20:4) (b)	-0.464841	-1.1058e-15	0.264024	0.490779
PE(16:0_18:1)	-0.46528	-3.65067e-16	0.262846	0.490779
PC(39:5)(a)	-0.469063	-9.51106e-16	0.260961	0.490779
CL(18:2_18:1_18:1_18:1)	-0.474248	-7.76468e-16	0.231018	0.484038
PE(P-18:0/20:5)	-0.476171	4.06272e-16	0.254046	0.490779
SM(d18:1/24:1)	-0.479482	1.99875e-15	0.243985	0.490779
PC(15:0_20:4)	-0.480585	1.47382e-15	0.245978	0.490779
TG(54:6) [NL-18:3]	-0.481606	-2.6602e-16	0.231988	0.484149
TG(56:7) [NL-22:5]	-0.481643	2.1632e-16	0.238669	0.490779
PC(20:0_20:4)	-0.481743	1.1104e-15	0.250439	0.490779
PC(P-35:2)(b)	-0.483686	-1.10454e-15	0.247168	0.490779
PE(P-18:1/22:5) (a)	-0.48437	-2.34205e-15	0.243587	0.490779
TG(58:10) [SIM]	-0.487483	3.64292e-17	0.229344	0.484038
PC(16:1_20:4)	-0.49062	-3.33804e-16	0.23933	0.490779
PC(14:0_20:4)	-0.496757	6.78927e-16	0.23034	0.484038
PC(P-18:0/18:2)	-0.499409	-4.40585e-15	0.226471	0.484038
TG(50:4) [NL-14:0]	-0.501249	3.09648e-16	0.216672	0.478721
TG(50:2) [SIM]	-0.504115	7.51176e-16	0.21638	0.478721
TG(48:2) [NL-14:0]	-0.505856	2.30371e-16	0.217653	0.478721
PS(36:2)	-0.507624	-5.95531e-16	0.22205	0.48387
PC(P-16:0/20:4)	-0.507722	3.88231e-16	0.213868	0.478721
Cer(d17:1/24:1)	-0.508859	3.81466e-16	0.218458	0.478721
TG(52:5) [NL-20:5]	-0.508922	4.9277e-16	0.212106	0.478721
PE(P-18:0/22:6)	-0.509177	-3.36536e-16	0.214698	0.478721
CL(18:2_18:1_18:2_20:2)	-0.509522	5.02723e-16	0.195113	0.466152
TG(56:8) [NL-22:6]	-0.515956	1.57209e-16	0.207464	0.478721
PE(P-18:1/20:4) (a)	-0.518365	-9.23914e-16	0.212318	0.478721
SM(d18:2/17:0)	-0.521852	-3.73182e-16	0.212596	0.478721
PS(36:1)	-0.526002	-1.41553e-16	0.209078	0.478721
TG(50:2) [NL-18:1]	-0.531775	7.72993e-16	0.19136	0.465614
PC(O-34:4)	-0.535308	5.47739e-17	0.193425	0.466152
TG(52:4) [NL-18:2]	-0.537698	-2.99717e-16	0.188206	0.46006
TG(52:3) [NL-18:2]	-0.539529	-1.38205e-15	0.185302	0.455805
PI(18:0_20:3) (a)	-0.547079	2.78597e-16	0.184021	0.455805
PS(38:5)	-0.550483	1.87258e-16	0.185082	0.455805
TG(50:3) [SIM]	-0.554401	6.66914e-16	0.174793	0.445849
SM(d18:2/16:0)	-0.554629	1.53523e-16	0.183997	0.455805
TG(54:7) [SIM]	-0.555987	-2.40444e-16	0.170443	0.440924
TG(56:7) [NL-20:5]	-0.556194	-5.12264e-16	0.171192	0.440924
TG(50:3) [NL-18:2]	-0.559631	-1.05606e-15	0.170481	0.440924
TG(52:3) [SIM]	-0.562541	6.76987e-16	0.164387	0.440924
TG(56:8) [NL-20:4]	-0.572322	-3.88405e-16	0.160553	0.439234
SM(d18:2/14:0)	-0.590114	1.46411e-16	0.15568	0.432627
TG(54:7) [NL-22:6]	-0.596556	-3.33327e-16	0.144475	0.423548
TG(48:3) [NL-18:3]	-0.602303	3.41047e-16	0.138215	0.415032
Ubiquinone	-0.606701	3.58394e-16	0.141565	0.417577
TG(52:4) [SIM]	-0.61008	2.58127e-16	0.135332	0.415032
COH	-0.613858	1.51951e-15	0.127099	0.407933
TG(48:2) [NL-14:1]	-0.614526	-9.88792e-18	0.133723	0.415032
TG(48:3) [SIM]	-0.615646	-5.24927e-16	0.127998	0.407933
SM(37:1)	-0.61753	1.51927e-15	0.13521	0.415032
SM(d19:1/24:1)	-0.618484	4.21191e-16	0.138344	0.415032
SM(d16:1/24:1)	-0.618736	-1.35493e-16	0.129683	0.410016
SM(d17:1/24:1)	-0.622856	1.33747e-16	0.127946	0.407933
TG(50:4) [SIM]	-0.624285	3.3246e-16	0.123819	0.403557
SM(d17:1/14:0)	-0.626084	-1.83187e-16	0.134328	0.415032
SM(d18:1/18:0)/SM(d16:1/20:0)	-0.636366	-4.85636e-16	0.115606	0.388791
PE(P-18:0/22:5) (n3)	-0.639638	-9.13158e-16	0.110544	0.388791
PS(40:5)	-0.644388	-6.60236e-16	0.113223	0.388791
PC(35:5)	-0.6496	-2.77556e-17	0.120693	0.398288
PC(O-36:5)	-0.652093	-1.25674e-15	0.114651	0.388791
TG(52:5) [NL-18:3]	-0.652957	-2.02567e-16	0.109917	0.388791
PE(P-18:1/20:3)	-0.653713	1.19973e-15	0.115147	0.388791
PE(P-19:0/20:4) (b)	-0.655538	-1.01113e-16	0.115305	0.388791
SM(41:1) (a)	-0.662081	1.98799e-16	0.113406	0.388791
PC(O-18:0/20:4)	-0.664155	-2.18575e-17	0.101625	0.380269
PC(P-17:0/20:4) (b)	-0.664711	-5.97959e-16	0.100126	0.380269
PC(P-17:0/20:4) (a)	-0.666663	2.71658e-16	0.101819	0.380269
TG(52:2) [NL-16:0]	-0.667927	-6.22245e-16	0.0964757	0.380269
TG(50:4) [NL-20:4]	-0.668	1.54651e-16	0.102837	0.380269
SM(d18:2/22:0)	-0.671228	-8.37698e-16	0.10515	0.380269
PC(15:0_22:6)	-0.672525	-7.66477e-17	0.106572	0.382787
PC(P-38:5) (a)	-0.673261	-9.55486e-16	0.096735	0.380269
PC(38:7)(c)	-0.676189	2.328e-16	0.104848	0.380269
TG(52:5) [SIM]	-0.682091	-1.15056e-16	0.0940741	0.380269
TG(54:6) [NL-20:5]	-0.68659	5.32994e-16	0.091786	0.380269
PC(P-15:0/20:4) (a)	-0.689218	-7.32053e-17	0.0953986	0.380269
TG(56:9) [SIM]	-0.693944	-5.68989e-17	0.0859154	0.377417
PC(O-36:0)	-0.694712	1.7937e-16	0.0966071	0.380269
PE(P-18:1/22:6) (b)	-0.695647	-2.87617e-16	0.0959619	0.380269
PC(36:6) (a)	-0.699564	-9.32067e-16	0.0939394	0.380269
TG(50:4) [NL-18:3]	-0.703666	-5.36376e-16	0.0833543	0.373718
SM(d18:2/24:0)	-0.708283	1.7833e-16	0.0843641	0.374322
PS(38:4)	-0.71515	1.26288e-16	0.0835202	0.373718
PC(P-15:0/20:4) (b)	-0.71531	1.41259e-15	0.0770727	0.363343
CL(18:1_18:1_18:2_16:1)	-0.717823	1.19123e-15	0.0825544	0.373718
PE(16:0_20:4)	-0.719719	2.03188e-15	0.080707	0.373718
PC(P-18:0/20:4)	-0.72075	5.60489e-16	0.0740494	0.358146
SM(43:2) (c)	-0.724263	-3.39746e-16	0.0778228	0.363632
PE(P-18:0/18:1)	-0.729796	-1.47278e-16	0.0720849	0.358146
SM(d18:1/14:0)/SM(d16:1/16:0)	-0.731068	8.70831e-17	0.0752247	0.358146
PC(P-16:0/22:6)	-0.731963	5.98827e-16	0.0741815	0.358146
TG(50:3) [NL-14:1]	-0.737418	-9.54098e-18	0.0723004	0.358146
PC(17:0_22:6)	-0.743991	-6.52256e-17	0.0732853	0.358146
PC(P-18:1/22:6)	-0.752447	-9.03791e-17	0.0688068	0.358146
SM(41:0)	-0.754138	-4.1165e-16	0.0692822	0.358146
TG(56:8) [NL-20:5]	-0.766244	-1.04951e-16	0.0571982	0.327158
TG(48:3) [NL-14:0]	-0.770936	-8.29632e-17	0.059645	0.331501
PE(16:0_20:5)	-0.775666	3.71144e-16	0.0606632	0.333647
SM(d18:1/16:0)	-0.779497	-1.50149e-15	0.0613118	0.333738
SM(40:3) (a)	-0.78404	8.95117e-17	0.0581974	0.327158
PC(P-18:0/22:5)	-0.787622	-9.42996e-16	0.0497239	0.300521
PC(16:0_20:5)	-0.787644	2.44249e-16	0.0532429	0.308926
SM(d18:1/24:0)	-0.792741	-5.08057e-16	0.0520681	0.306902
PC(P-38:5) (b)	-0.800711	1.0339e-16	0.0500868	0.300521
PG(36:1)	-0.807051	1.06859e-15	0.0523128	0.306902
TG(54:5) [NL-20:4]	-0.812569	-7.48707e-16	0.0476325	0.296283
SM(d17:1/16:0)	-0.815881	-1.06868e-15	0.0476622	0.296283
PC(P-20:0/20:4)	-0.826845	2.25167e-16	0.0469531	0.296283
TG(48:3) [NL-16:1]	-0.843039	3.07046e-16	0.0397517	0.265682
SM(43:1)	-0.847766	1.32663e-16	0.039339	0.265682
PC(14:0_22:6)	-0.850083	7.20084e-16	0.0385689	0.264473
SM(37:2)	-0.851371	-7.35523e-17	0.0409114	0.266682
PC(34:5)	-0.877432	-5.93102e-16	0.0320148	0.234775
PC(32:1)	-0.878212	2.12955e-15	0.0329345	0.238211
PC(16:0_20:4)	-0.893091	1.95139e-15	0.0256944	0.22074
PE(P-18:0/20:4)	-0.893573	-1.33157e-15	0.0271977	0.22074
PC(38:5) (a)	-0.894437	7.06032e-16	0.0269271	0.22074
PC(P-16:0/20:5)	-0.894458	5.66647e-16	0.0286062	0.2223
CL(18:2_18:2_18:2_20:4)	-0.900907	5.20417e-17	0.0305701	0.227338
TG(52:5) [NL-20:4]	-0.903831	1.916e-16	0.0275925	0.22074
SM(44:3)	-0.913383	3.97252e-17	0.0273374	0.22074
CL(34:1_32:2)	-0.915213	-5.20417e-18	0.0268017	0.22074
PE(P-18:0/20:3)	-0.917309	5.50254e-16	0.0235216	0.22074
PE(P-19:0/20:4) (a)	-0.918541	-2.74607e-16	0.0271821	0.22074
SM(44:1)	-0.934253	-1.20563e-16	0.0236935	0.22074
SM(44:2)	-0.945439	-9.29812e-17	0.0217058	0.212235
CL(18:2_18:2_18:2_20:3)	-0.949286	1.2791e-15	0.0213615	0.212235
TG(48:1) [NL-16:1]	-0.959318	2.63244e-16	0.0178646	0.1925
SM(35:2) (b)	-0.964405	1.7009e-16	0.0203792	0.206927
TG(48:2) [NL-16:1]	-0.971682	1.62821e-15	0.018536	0.194215
PC(P-36:3)	-0.976137	1.03645e-15	0.0170528	0.187581
CL(34:1_34:3)	-0.979734	-1.65666e-16	0.0187594	0.194215
PC(15-MHDA_22:6)	-0.997353	8.12371e-16	0.0155371	0.178339
TG(54:6) [NL-20:4]	-1.00188	4.9071e-17	0.0144493	0.173392
PC(P-16:0/16:1)	-1.00197	1.17892e-15	0.0132045	0.168721
PE(P-18:1/20:4) (b)	-1.00955	1.07735e-15	0.0137406	0.168721
CL(18:2_18:1_18:1_16:1)	-1.01211	2.82456e-16	0.012223	0.168721
TG(52:3) [NL-16:1]	-1.01302	2.30328e-16	0.0130545	0.168721
TG(50:3) [NL-16:1]	-1.02494	7.70564e-16	0.0123234	0.168721
SM(d18:1/20:0)/SM(d16:1/22:0)	-1.02622	-1.68789e-16	0.0120623	0.168721
TG(50:2) [NL-16:1]	-1.02832	-1.7908e-15	0.0116904	0.168721
TG(54:7) [NL-20:5]	-1.03601	4.01935e-16	0.0112911	0.168721
SM(d16:1/19:0)	-1.04603	4.89192e-17	0.0109574	0.168721
SM(d18:2/18:0)	-1.05044	-4.02976e-16	0.00937648	0.168721
PC(16:0_22:6)	-1.05215	4.10436e-16	0.00998046	0.168721
CL(18:2_18:1_18:2_20:3)	-1.06995	1.00961e-15	0.00958442	0.168721
PC(O-32:1)	-1.07177	-3.98119e-17	0.00858288	0.168721
SM(d18:2/18:1)	-1.07938	-2.98633e-16	0.00894146	0.168721
SM(d18:0/16:0)	-1.08792	-6.45534e-16	0.00866999	0.168721
CL(18:2_18:2_18:2_22:6)	-1.14287	7.17482e-16	0.00586589	0.16301
PE(P-18:1/20:5) (b)	-1.14889	2.39392e-16	0.00567128	0.16301
CL(18:2_18:2_18:1_22:6)	-1.21406	2.08514e-16	0.00249793	0.10663
CL(18:2_18:1_18:2_22:6)	-1.51568	1.18829e-17	0.000129125	0.0249286
CL(34:1_34:1)	-1.56231	-2.68882e-16	0.00014164	0.0249286
CL(18:2_18:1_18:2_22:5)	-1.69728	9.8142e-17	2.85691e-05	0.0150845
