# Supplementary material for: High-intensity training induces non-stoichiometric changes in the mitochondrial proteome of human skeletal muscle without reorganisation of respiratory chain content
Source: Nat Commun. 2021 Dec 3;12:7056. doi: 10.1038/s41467-021-27153-3 (PMC8642543; doi:10.1038/s41467-021-27153-3)
Supplement: Supplementary file 14 — Source Data [file 41467_2021_27153_MOESM14_ESM.zip]

Archive with 4 entries (4 files):
- Source Data uncropped blots.pdf
- __MACOSX/._Source Data uncropped blots.pdf
- Source Data.xlsx
- __MACOSX/._Source Data.xlsx
