# Supplementary material for: High-intensity training induces non-stoichiometric changes in the mitochondrial proteome of human skeletal muscle without reorganisation of respiratory chain content
Source: Nat Commun. 2021 Dec 3;12:7056. doi: 10.1038/s41467-021-27153-3 (PMC8642543; doi:10.1038/s41467-021-27153-3)
Supplement: Supplementary file 14 — Source Data [file 41467_2021_27153_MOESM14_ESM.zip › Source Data.xlsx]

## Sheet: LEGEND
BL	Baseline
PN	Post Normal-volume training
PH	Post High-volume training
PR	Post Reduced-volume training
SD	Standard Deviation
BMI	Body Mass Index
VO2Peak	Peak oxygen uptake
WLT	Power at the lactate threshold
WPeak	Peak power output
20k-TT time	20 km Time Trial time
NVT	Normal-Volume Training
HVT	High-Volume Training
RVT	Reduced-Volume Training
CS	Citrate Synthase
MPE	Mitochondrial Protein Enrichment
BN-PAGE	Blue Native Polyacrylamide Gel Electrophoresis
CI	Complex I
CIII	Complex III
CIV	Complex IV
NDUFA9	NADH dehydrogenase [ubiquinone] 1 alpha subcomplex subunit 9
UQCRC2	Cytochrome b-c1 complex subunit 2
COXIV	Cytochrome c oxidase subunit 4
HMW SCs	High Molecular Weight SuperComplexes
III2+IV	Complex III dimer and complex IV
III2	Complex III dimer and complex IV
IV2	Complex IV dimer
IV	Complex IV
ms-MR	mass specific Mitochondrial Respiration
mt-MR	mitochondrial specific Mitochondrial Respiration
SDS-PAGE	Sodium Dodecyl Sulfate Polyacrylamide Gel Electrophoresis
NDUFB8	NADH dehydrogenase [ubiquinone] 1 beta subcomplex subunit 8
SDHB	Succinate dehydrogenase [ubiquinone] iron-sulfur subunit
COXII	Cytochrome c oxidase subunit 2
ATP5A	ATP synthase subunit alpha
[ETF]L	leak respiration state (L) in absence of adenylates and electron input through ETF
[ETF]P	maximal OXPHOS state (P) with electron input through ETF
[ETF+CI]P	P with convergent electron input through ETF + CI
[ETF+CI+II]P	P with convergent electron input through ETF + CI + CII
[ETF+CI+II]E	maximal electron transport chain capacity (E) with convergent electron input through ETF + CI + CII
CII	Complex II
[CII]E	E with electron input through CII

## Sheet: Table 1
age [years]						height [cm]						body mass [kg]						BMI [kg m-2]						VO2Peak [mL min-1 kg-1]						WLT [Watts]						Wpeak T [Watts]						20k-TT time [sec]
Participant	BL	PN	PH	PR		Participant	BL	PN	PH	PR		Participant	BL	PN	PH	PR		Participant	BL	PN	PH	PR		Participant	BL	PN	PH	PR		Participant	BL	PN	PH	PR		Participant	BL	PN	PH	PR		Participant	BL	PN	PH	PR
P01	23.14					P01	185.6					P01	81.7	82.7	79.88	80.1		P01	23.7173	24.0076	23.189	23.2529		P01	41.9706	45.9976	51.1329	50.0562		P01	160	181.336	237	229.658		P01	215	237	282	282		P01	2365	2342	2076	1976
P02	18.99					P02	179					P02	74.22	75	76.2	75.44		P02	23.1641	23.4075	23.782	23.5448		P02	57.2891	55.3933	55.4068	56.3627		P02	210.731	208	236.424	227.036		P02	270	263	290	290		P02	2172	2193	2026	1949
P03	20					P03	185					P03	94.7	96.67	95	93.34		P03	27.6698	28.2454	27.7575	27.2725		P03	41.4044	40.4727	45.1263	46.0039		P03	161.307	180	227	227		P03	215	209	255.75	255.75		P03	2349	2302	2093	2049
P04	28.5					P04	171					P04	78.8	78.82	76.6	75.82		P04	26.9485	26.9553	26.1961	25.9293		P04	36.4467	38.4737	45.7376	41.3413		P04	142	145.61	179	179		P04	183.5	192.5	216	220.5		P04	2405	2472	2246	2156
P05	19.23					P05	168					P05	64.2	64	63.7	64.7		P05	22.7466	22.6757	22.5694	22.9238		P05	58.3411	60.75	58.438	54.7063		P05	171.878	179.356	211.613	201.096		P05	242	236	260	254		P05	2257	2233	2099	2015
P06	23.13					P06	155					P06	60	60	58.26	59.3		P06	24.974	24.974	24.2497	24.6826		P06	42.1249	42.1265	44.9107	46.2057		P06	129	129	146	163		P06	155	155	180	184		P06	2616	2924	2350	2353
P07	34.19					P07	178					P07	98.64	100.78	99.12	98.24		P07	31.1324	31.8079	31.2839	31.0062		P07	37.1553	34.6547	41.5355	41.3783		P07	160	155.899	232	221.014		P07	226.5	221	276	276		P07	2411	2361	2104	2059
P08	19.35					P08	185.3					P08	75	73	73.9	74.06		P08	21.8429	21.2604	21.5225	21.5691		P08	48.1667	48.5137	50.8593	50.7899		P08	182	200	229	229		P08	229	235	271	257.5		P08	2366	2199	2107	1981
P09	18.6					P09	191					P09	85.5	84.46	83.8	83.85		P09	23.4369	23.1518	22.9709	22.9846		P09	47.6959	53.0606	52.5955	55.814		P09	228.854	240.594	272.702	270		P09	298	312	326	326		P09	2295	2075	1948	1873
P10	18					P10	183					P10	74.96	74.74	73.96	73.88		P10	22.3835	22.3178	22.0849	22.061		P10	56.17	57.2384	58.8359	57.1129		P10	195.001	205.68	251.69	249		P10	277	271	306	298.75		P10	1974	1990	1897	1890
Mean	22.313					Mean	178.09					Mean	78.772	79.017	78.042	77.873		Mean	24.8016	24.8803	24.5606	24.5227		Mean	46.6765	47.6681	50.4579	49.9771		Mean	174.077	182.547	222.243	219.58		Mean	231.1	233.15	266.275	264.45		Mean	2321	2309.1	2094.6	2030.1
SD	5.24678					SD	10.7133					SD	12.0945	12.8508	12.4931	11.8031		SD	2.93426	3.23313	3.02826	2.86503		SD	8.21946	8.76457	6.00589	6.03069		SD	30.6769	33.0267	36.1964	31.4473		SD	43.2247	43.5355	42.4176	40.4092		SD	168.097	257.441	130.811	140.538

## Sheet: Fig 1b
weekly training volume [MJ]
Participant	NVT	HVT	RVT
P01	0.9645	5.4821	2.29118
P02	1.18931	4.92586	2.11059
P03	0.810831	5.92103	2.13911
P04	0.823911	4.86567	1.76857
P05	1.04155	5.88776	2.09049
P06	0.695262	3.96021	1.48217
P07	0.974144	6.34127	2.25685
P08	1.02527	6.34635	2.20772
P09	1.25865	6.6706	2.62265
P10	1.09872	6.86347	2.4477
Mean	0.988214	5.72643	2.1417
SD	0.174816	0.917218	0.323644

## Sheet: Fig 1c
μg of crude mitochodnrial protein/mg of muscle
Participant	BL	PN	PH	PR
P01	0.356512	0.293951	1.04983	1.14752
P02	0.75416	0.777299	1.18352	1.47575
P03	0.566477	0.755874	1.24265	0.828719
P04	0.502202	0.850144	1.70543	1.1998
P05	0.584474	0.900707	1.59745	1.43805
P06	0.790154	0.833004	1.1758	1.19637
P07	0.443397	0.916143	0.854633	0.684164
P08	0.42758	0.545327	0.861663	1.17448
P09	0.613867	1.03916	0.856391	1.26851
P10	0.545327	0.947777	1.69029	0.989955
Mean	0.558415	0.785939	1.22176	1.14033
SD	0.13755	0.217996	0.337658	0.247941

## Sheet: Fig 1d
CS activity [mmol min-1 mg protein-1]
Participant	BL	PN	PH	PR
P01	226	262.6	364.7	418.8
P02	288.9	246.9	397.3	410.3
P03	333	330.1	308.5	293.9
P04	262.6	253.2	412.3	287.3
P05	203.7	300	425.9	351.7
P06	228.5	249.3	205.5	277.7
P07	290.2	355.2	423.9	417.7
P08	227.3	258.1	397.4	407.3
P09	302.5	289.2	307.7	339
P10	279.7	290.8	359.6	454.1
Mean	264.24	283.54	360.28	365.78
SD	41.4793	36.7873	69.3066	64.1288

## Sheet: Fig 2a
MPE
Data presented in Supplemental Table 3

## Sheet: Fig 5b - upper panel
OXPHOS SCs (BN-PAGE) - CI-NDUFA9						OXPHOS SCs (BN-PAGE) - CIII-UQCRC2						OXPHOS SCs (BN-PAGE) - CIV-COXIV
Participant	BL	PN	PH	PR		Participant	BL	PN	PH	PR		Participant	BL	PN	PH	PR
P01	0.605858	1.6202	2.71655	2.78689		P01	1.23519	2.14163	1.73959	1.8594		P01	0.590162	0.955741	2.06866	2.27377
P02	1.47604	2.26607	1.30022	1.46828		P02	0.962365	1.74411	1.49595	1.50349		P02	0.914896	2.022	1.28123	1.70321
P03	1.15724	1.87844	2.4559	1.21106		P03	1.18444	2.4414	4.81861	1.59763		P03	0.641755	1.79995	2.76543	1.11216
P04	0.677168	1.11555	2.1166	0.867673		P04	0.387558	0.541193	1.00027	0.293478		P04	0.190654	0.725309	2.18068	0.945449
P05	1.31735	1.44369	3.24735	2.6942		P05	0.91637	0.243096	2.21307	1.43516		P05	1.56262	0.67399	2.17787	1.99576
P06	0.962858	1.07205	1.25195	1.06826		P06	0.133658	0.0714706	0.437452	0.136367		P06	1.01551	0.622496	1.19516	0.330421
P07	1.06126	1.44652	1.57403	1.91463		P07	0.483067	0.631735	0.688963	1.0764		P07	0.400577	0.205564	0.574386	0.770296
P08	1.05871	1.18057	2.96086	2.28601		P08	0.837631	0.662393	1.72095	1.46444		P08	0.546182	1.59807	0.80843	1.69523
P09	2.77369	1.73867	1.74851	1.27729		P09	1.97019	1.32297	1.13826	0.757653		P09	1.08957	0.628035	2.25355	1.30238
P10	0.758621	1.27169	1.81689	2.51872		P10	0.624145	1.31264	2.2712	3.49713		P10	0.271387	0.693832	1.30623	1.52569
Mean	1.18488	1.50334	2.11889	1.8093		Mean	0.873461	1.11126	1.75243	1.36212		Mean	0.722332	0.992499	1.66116	1.36544
SD	0.62206	0.378962	0.69922	0.7206		SD	0.520617	0.810218	1.23616	0.942118		SD	0.422759	0.599163	0.720261	0.590751

## Sheet: Fig 5b - middle panel
OXPHOS SCs (BN-PAGE) - CI-NDUFA9/MPE 1012						OXPHOS SCs (BN-PAGE) - CIII-UQCRC2/MPE 1012						OXPHOS SCs (BN-PAGE) - CIV-COXIV/MPE 1012
Participant	BL	PN	PH	PR		Participant	BL	PN	PH	PR		Participant	BL	PN	PH	PR
P01	1.16705	3.63146	3.28106	3.49164		P01	2.37931	4.80018	2.10108	2.3296		P01	1.13681	2.14217	2.49854	2.84876
P02	5.06977	3.69336	1.55982	1.4387		P02	3.30544	2.84265	1.79464	1.47319		P02	3.1424	3.29557	1.53705	1.66889
P03	1.78066	4.23521	1.84891	1.12166		P03	1.82251	5.50449	3.62767	1.47971		P03	0.987475	4.05824	2.08194	1.03007
P04	1.01865	0.897636	2.58864	1.72642		P04	0.582998	0.435474	1.22335	0.583937		P04	0.286797	0.583623	2.66702	1.88117
P05	3.08016	2.26043	3.55452	3.60905		P05	2.14261	0.380623	2.42241	1.9225		P05	3.65364	1.05529	2.38387	2.67345
P06	1.97466	1.51445	1.58546	1.43559		P06	0.274109	0.100964	0.553988	0.183258		P06	2.08264	0.879377	1.51354	0.444037
P07	2.22464	3.10476	3.4818	2.3142		P07	1.01261	1.35594	1.52401	1.30105		P07	0.839697	0.441217	1.27056	0.931054
P08	2.37886	1.96701	5.48367	4.2353		P08	1.88211	1.10365	3.18728	2.71318		P08	1.22724	2.66263	1.49725	3.14076
P09	9.68051	3.91438	3.22754	3.21024		P09	6.8762	2.97849	2.10109	1.90422		P09	3.80274	1.41394	4.15978	3.27328
P10	3.46131	1.87515	3.47253	7.79929		P10	2.84775	1.93553	4.34081	10.8289		P10	1.23824	1.02308	2.49652	4.72432
Mean	3.18363	2.70938	3.0084	3.03821		Mean	2.31257	2.1438	2.28763	2.47196		Mean	1.83977	1.75551	2.21061	2.26158
SD	2.57349	1.15055	1.18466	1.99184		SD	1.86769	1.87029	1.14856	3.03127		SD	1.25913	1.23191	0.853161	1.31074

## Sheet: Fig 5b - lower panel
OXPHOS SCs (BN-PAGE) - CI-NDUFA9 Distribution						OXPHOS SCs (BN-PAGE) - CIII-UQCRC2 Distribution																OXPHOS SCs (BN-PAGE) - CIV-COXIV Distribution
	HMW SCs						HMW SCs					III2+IV					III2						HMW SCs					III2+IV					IV2					IV
Participant	BL	PN	PH	PR		Participant	BL	PN	PH	PR		BL	PN	PH	PR		BL	PN	PH	PR		Participant	BL	PN	PH	PR		BL	PN	PH	PR		BL	PN	PH	PR		BL	PN	PH	PR
P01	1	1	1	1		P01	0.229	0.258	0.258	0.258		0.035	0.054	0.044	0.037		0.736	0.688	0.698	0.706		P01	0.207	0.081	0.076	0.112		0.137	0.064	0.077	0.048		0.31	0.24	0.209	0.159		0.346	0.615	0.638	0.68
P02	1	1	1	1		P02	0.286	0.297	0.272	0.302		0.048	0.034	0.03	0.024		0.666	0.67	0.697	0.673		P02	0.126	0.111	0.169	0.108		0.083	0.038	0.121	0.044		0.169	0.145	0.191	0.134		0.622	0.706	0.519	0.714
P03	1	1	1	1		P03	0.271	0.311	0.361	0.267		0.024	0.029	0.038	0.035		0.705	0.659	0.601	0.697		P03	0.237	0.082	0.075	0.063		0.105	0.033	0.016	0.033		0.182	0.21	0.204	0.28		0.476	0.674	0.706	0.624
P04	1	1	1	1		P04	0.084	0.084	0.153	0.13		0.061	0.047	0.053	0.057		0.854	0.868	0.795	0.814		P04	0.483	0.411	0.369	0.414		0.146	0.188	0.091	0.098		0.224	0.204	0.238	0.225		0.147	0.197	0.302	0.263
P05	1	1	1	1		P05	0.402	0.128	0.47	0.3		0.134	0.156	0.135	0.138		0.464	0.716	0.395	0.563		P05	0.409	0.337	0.438	0.566		0.149	0.149	0.135	0.128		0.248	0.326	0.225	0.167		0.194	0.188	0.203	0.139
P06	1	1	1	1		P06	0.06	0.037	0.155	0.062		0.075	0.045	0.067	0.066		0.865	0.918	0.778	0.872		P06	0.396	0.528	0.593	0.585		0.494	0.283	0.373	0.32		0.087	0.124	0.021	0.08		0.022	0.065	0.013	0.015
P07	1	1	1	1		P07	0.161	0.131	0.145	0.286		0.024	0.017	0.015	0.031		0.816	0.852	0.84	0.682		P07	0.161	0.092	0.073	0.09		0.057	0.08	0.04	0.035		0.155	0.149	0.156	0.156		0.627	0.679	0.73	0.719
P08	1	1	1	1		P08	0.123	0.088	0.219	0.372		0.018	0.025	0.045	0.011		0.86	0.887	0.736	0.617		P08	0.157	0.1	0.105	0.143		0.025	0.074	0.117	0.127		0.09	0.019	0.126	0.139		0.728	0.807	0.651	0.591
P09	1	1	1	1		P09	0.262	0.229	0.28	0.144		0.026	0.01	0.014	0.021		0.712	0.761	0.707	0.834		P09	0.141	0.133	0.166	0.171		0.082	0.068	0.099	0.155		0.213	0.346	0.286	0.237		0.564	0.453	0.449	0.437
P10	1	1	1	1		P10	0.147	0.197	0.226	0.266		0.041	0.03	0.051	0.049		0.812	0.773	0.723	0.685		P10	0.057	0.118	0.117	0.139		0.286	0.262	0.238	0.314		0.436	0.409	0.381	0.328		0.222	0.211	0.264	0.219
Mean	1	1	1	1		Mean	0.2025	0.176	0.2539	0.2387		0.0486	0.0447	0.0492	0.0469		0.749	0.7792	0.697	0.7143		Mean	0.2374	0.1993	0.2181	0.2391		0.1564	0.1239	0.1307	0.1302		0.2114	0.2172	0.2037	0.1905		0.3948	0.4595	0.4475	0.4401
SD	0	0	0	0		SD	0.106029	0.0958575	0.10166	0.0952751		0.0350308	0.0413872	0.0343893	0.0361277		0.12331	0.096105	0.124424	0.097452		SD	0.142358	0.163215	0.183042	0.202094		0.138251	0.0918301	0.104014	0.107585		0.104203	0.117281	0.0952891	0.0753204		0.24146	0.270787	0.243324	0.262166

## Sheet: Fig 5c ms-MR
Mass-specific Mitochondrial Respiration [pmol O2 s-1 mg wet weight-1]						Mitochondrial-specific Respiration [pmol O2 s-1 mg wet weight-1 MPE-1] x1010
Participant	BL	PN	PH	PR		Participant	BL	PN	PH	PR
P01	94.0117	126.549	148.652	139.462		P01	1.81092	2.83644	1.79543	1.74729
P02	108.879	100.948	130.859	137.607		P02	3.73968	1.6453	1.56987	1.34834
P03	79.5383	130.006	100.997	106.539		P03	1.22386	2.93118	0.760349	0.986751
P04	103.524	99.6927	120.451	97.7447		P04	1.55729	0.802182	1.47314	1.94484
P05	65.5217	82.7561	107.387	135.839		P05	1.532	1.29574	1.17545	1.81965
P06	70.8976	98.0709	114.685	81.3899		P06	1.45399	1.38541	1.45237	1.09376
P07	94.3295	78.4367	140.852	109.956		P07	1.97735	1.68354	3.11569	1.32904
P08	78.075	122.361	115.192	140.488		P08	1.7543	2.03872	2.13341	2.60282
P09	74.2894	135.981	153.677	128.912		P09	2.59279	3.06143	2.83669	3.23996
P10	64.4402	133.675	126.686	117.925		P10	2.94017	1.97109	2.42128	3.65159
Mean	83.3506	110.848	125.944	119.586		Mean	2.05824	1.9651	1.87337	1.9764
SD	15.8039	21.4067	17.5468	20.3019		SD	0.791627	0.761427	0.745408	0.909536

[truncated: 9 more sheets: Fig 5d - Cardiolipins, Fig S1a - upper panel, Fig S1a - lower panel, Fig S1b - upper panel, Fig S1b - lower panel, Fig S1c - upper panel, Fig S1c - lower panel, Fig S2b - upper panel, Fig S2b - lower panel]
